# Supplementary material for: Genomewide characterization of non-polyadenylated RNAs
Source: Genome Biol. 2011 Feb 16;12(2):R16. doi: 10.1186/gb-2011-12-2-r16 (PMC3188798; doi:10.1186/gb-2011-12-2-r16)
Supplement: Additional file 3 — Full list of genes and deep sequencing results from HeLa cells. Reads from poly(A)- (#1) and poly(A)+ (#2) samples are normalized for BPKM. Genes are sorted by their Wald scores (WaldStat). [file gb-2011-12-2-r16-S3.XLSX]

## Sheet: TableS2_HeLa_Full
Gene	GeneID	ProteinID	Chromo	Start	End	Length	WigInt1	WigInt2	NReads1	NReads2	BPKM1	BPKM2	FoldChange	LogFoldChange	WaldStat	GeneDescription
TVAS5			chrM	1709	4262	2554	96068755	14903692	1.28092e+06	198716	80938.3	2330.65	34.7277	3.54754	1230.01	Homo sapiens mRNA expressed only in placental villi, clone SMAP47.
RPPH1	NR_002312		chr14	20811230	20811570	341	23220870	7200	309612	96	146527	8.43301	17375.4	9.76281	570.836	Homo sapiens ribonuclease P RNA component H1 (RPPH1), non-coding RNA.
RMRP	NR_003051		chr9	35657750	35658014	265	2181456	35325	29086.1	471	17713.1	53.2404	332.7	5.80724	170.387	Homo sapiens RNA component of mitochondrial RNA processing endoribonuclease (RMRP), non-coding RNA.
AlphaTFEB	NR_002819		chr11	65265233	65273937	8705	5846281	15273722	77950.4	203650	1445.12	700.779	2.06216	0.723755	138.578	Homo sapiens clone alpha1 mRNA sequence.
WDR74	NM_018093	NP_060563	chr11	62600384	62609281	2226	1002933	232975	13372.4	3106.33	969.482	41.8012	23.1927	3.14384	110.331	WD repeat domain 74
HIST1H3D	NM_003530	NP_003521	chr6	26197013	26199464	863	673248	5639	8976.64	75.1867	1678.64	2.60973	643.222	6.46649	94.6528	histone cluster 1, H3d
HIST1H3H	NM_003536	NP_003527	chr6	27775977	27778313	2337	602989	6830	8039.85	91.0667	555.192	1.16726	475.638	6.16466	89.5173	histone cluster 1, H3h
SCARNA2	NR_003023		chr1	109642815	109643234	420	567639	4138	7568.52	55.1733	2908.14	3.93501	739.043	6.60536	86.9217	Homo sapiens cDNA clone IMAGE	6602628, partial cds.
HIST1H3B	NM_003537	NP_003528	chr6	26031817	26032288	472	497786	1577	6637.15	21.0267	2269.31	1.33443	1700.59	7.43873	81.46	histone cluster 1, H3b
HIST1H2AC	NM_003512	NP_003503	chr6	26124373	26139311	1699	506681	31967	6755.75	426.227	641.703	7.51473	85.3927	4.44726	81.1868	histone cluster 1, H2ac
HIST1H2AG	NM_021064	NP_066408	chr6	27100817	27101313	497	405238	4544	5403.17	60.5867	1754.47	3.65163	480.463	6.17475	73.3711	histone cluster 1, H2ag
HIST1H4B	NM_003544	NP_003535	chr6	26027125	26027480	356	401581	1500	5354.41	20	2427.26	1.68285	1442.35	7.27403	73.15	histone cluster 1, H4b
HIST1H4H	NM_003543	NP_003534	chr6	26281283	26285762	1034	397373	8126	5298.31	108.347	826.934	3.13878	263.457	5.57389	72.5186	histone cluster 1, H4h
HIST1H3G	NM_003534	NP_003525	chr6	26271147	26271612	466	378501	4142	5046.68	55.2267	1747.73	3.55	492.317	6.19912	70.9112	H3 histone family, member H
HIST1H3F	NM_021018	NP_066298	chr6	26250370	26250835	466	319405	640	4258.73	8.53333	1474.85	0.548528	2688.75	7.89683	65.2549	histone cluster 1, H3f
HIST1H2BC	NM_003526	NP_003517	chr6	26114633	26124154	1190	318318	1602	4244.24	21.36	575.582	0.537676	1070.5	6.97588	65.1036	histone cluster 1, H2bc
HIST1H3C	NM_003531	NP_003522	chr6	26045639	26046096	458	300981	522	4013.08	6.96	1414.06	0.455208	3106.39	8.04122	63.3471	histone cluster 1, H3c
HIST1H2BO	NM_003527	NP_003518	chr6	27861203	27861669	467	269002	7660	3586.69	102.133	1239.46	6.55114	189.197	5.24279	59.5605	histone cluster 1, H2bo
HIST1H4C	NM_003542	NP_003533	chr6	26104176	26104564	389	241184	1852	3215.79	24.6933	1334.11	1.9015	701.61	6.55338	56.6343	histone cluster 1, H4c
HIST1H2AD	NM_021065	NP_066409	chr6	26199013	26199471	459	238834	2220	3184.45	29.6	1119.63	1.93172	579.604	6.36234	56.3391	histone cluster 1, H2ad
HIST1H4A	NM_003538	NP_003529	chr6	26021907	26022277	371	222846	4496	2971.28	59.9467	1292.48	4.84013	267.034	5.58738	54.2995	histone cluster 1, H4a
HIST1H2AH	NM_080596	NP_542163	chr6	27114908	27115345	438	202990	1065	2706.53	14.2	997.226	0.971136	1026.86	6.93427	51.9803	histone cluster 1, H2ah
HIST1H2AE	NM_021052	NP_066390	chr6	26217148	26217711	564	189085	10289	2521.13	137.187	721.391	7.28616	99.0084	4.5952	49.6673	histone cluster 1, H2ae
TERC	NR_001566		chr3	169482398	169482848	451	166906	896	2225.41	11.9467	796.321	0.79348	1003.58	6.91133	47.1314	Homo sapiens cDNA clone IMAGE	40002477
HIST1H2BG	NM_003518	NP_003509	chr6	26216428	26216872	445	165857	6177	2211.43	82.36	801.986	5.54399	144.659	4.97438	46.6791	histone cluster 1, H2bg
HIST1H1C	NM_005319	NP_005310	chr6	26055969	26056699	731	180879	46490	2411.72	619.867	532.431	25.4008	20.9612	3.04267	46.5697	histone cluster 1, H1c
HIST1H2BN	NM_003520	NP_003511	chr6	27806323	27819974	751	144277	3925	1923.69	52.3333	413.381	2.08739	198.037	5.28845	43.6248	histone cluster 1, H2bn
HIST1H2AB	NM_003513	NP_003504	chr6	26033320	26033796	477	140576	225	1874.35	3	634.141	0.188395	3366.02	8.12149	43.2862	histone cluster 1, H2ab
HIST2H2AC	NM_003517	NP_003508	chr1	149858525	149858960	436	135571	783	1807.61	10.44	669.072	0.717266	932.81	6.8382	42.4724	histone cluster 2, H2ac
HIST1H2AM	NM_003514	NP_003505	chr6	27860477	27860963	487	135031	2758	1800.41	36.7733	596.619	2.26188	263.771	5.57508	42.2617	histone cluster 1, H2am
HIST1H2BF	NM_003522	NP_003513	chr6	26199787	26200215	429	127607	699	1701.43	9.32	640.044	0.650766	983.525	6.89114	41.2082	histone cluster 1, H2bf
HIST2H2AB	NM_175065	NP_778235	chr1	149859020	149859466	447	116751	375	1556.68	5	562.012	0.335065	1677.33	7.42496	39.434	histone cluster 2, H2ab
HIST4H4	NM_175054	NP_778224	chr12	14920934	14924065	1917	98630	3983	1315.07	53.1067	110.708	0.829837	133.41	4.89342	35.9708	histone cluster 4, H4
HIST1H1E	NM_005321	NP_005312	chr6	26156559	26157342	784	92863	1661	1238.17	22.1467	254.87	0.846171	301.204	5.70779	35.0636	histone cluster 1, H1e
HIST1H2BK	NM_080593	NP_542160	chr6	27106073	27114619	820	107948	52093	1439.31	694.573	283.265	25.3729	11.1641	2.4127	34.2603	histone cluster 1, H2bk
HIST1H2AK	NM_003510	NP_003501	chr6	27805659	27806117	459	86716	2202	1156.21	29.36	406.518	1.91606	212.163	5.35736	33.8312	histone cluster 1, H2ak
SNORA63	NR_002586		chr3	186505088	186505222	135	86229	9959	1149.72	132.787	1374.4	29.4637	46.6472	3.84261	33.1179	Homo sapiens small nucleolar RNA, H/ACA box 63 (SNORA63), non-coding RNA.
HIST1H3A	NM_003529	NP_003520	chr6	26020718	26021186	469	70311	142	937.48	1.89333	322.584	0.120926	2667.61	7.88894	30.6081	histone cluster 1, H3a
SNORA48	NR_002918		chr17	7478031	7478165	135	67710	2335	902.8	31.1333	1079.22	6.90809	156.226	5.05131	29.8388	Homo sapiens small nucleolar RNA, H/ACA box 48 (SNORA48), non-coding RNA.
HIST1H4D	NM_003539	NP_003530	chr6	26188939	26189304	366	64354	802	858.053	10.6933	378.344	0.875181	432.304	6.06913	29.2205	histone cluster 1, H4d
SNORD15B	NR_000025		chr11	75115465	75115610	146	61901	1784	825.347	23.7867	912.3	4.8803	186.935	5.23076	28.5629	Homo sapiens small nucleolar RNA, C/D box 15B (SNORD15B), non-coding RNA.
HIST1H1B	NM_005322	NP_005313	chr6	27834571	27835359	789	53231	150	709.747	2	145.171	0.075931	1911.88	7.55584	26.6274	histone cluster 1, H1b
SNORA81	NR_002989		chr3	186504464	186504641	178	53191	8942	709.213	119.227	643	20.0641	32.0473	3.46721	25.7271	Homo sapiens small nucleolar RNA, H/ACA box 81 (SNORA81), non-coding RNA.
HIST1H2AJ	NM_021066	NP_066544	chr6	27782080	27782518	439	48352	568	644.693	7.57333	236.997	0.51676	458.621	6.12822	25.3316	histone cluster 1, H2aj
HIST1H2BL	NM_003519	NP_003510	chr6	27775258	27775709	452	47498	300	633.307	4	226.115	0.265086	852.987	6.74874	25.1346	histone cluster 1, H2bl
HIST1H2BH	NM_003524	NP_003515	chr6	26251879	26252302	424	43374	4296	578.32	57.28	220.118	4.04672	54.3943	3.99626	23.5671	histone cluster 1, H2bh
SNORA65	NR_002449		chr9	130210781	130210916	136	33711	1268	449.48	16.9067	533.366	3.72379	143.232	4.96447	21.0401	Homo sapiens small nucleolar RNA, H/ACA box 65 (SNORA65), non-coding RNA.
HIST1H2BI	NM_003525	NP_003516	chr6	26273204	26273639	436	31862	477	424.827	6.36	157.246	0.436955	359.868	5.88574	20.5495	histone cluster 1, H2bi
RNU11	NR_004407		chr1	28975112	28975246	135	31237	233	416.493	3.10667	497.884	0.68933	722.273	6.5824	20.378	Homo sapiens RNA, U11 small nuclear (RNU11), non-coding RNA.
HIST1H2BD	NM_021063	NP_066407	chr6	26158349	26171574	893	38432	19572	512.427	260.96	92.605	8.75364	10.579	2.35887	20.3204	histone cluster 1, H2bd
HIST2H2BE	NM_003528	NP_003519	chr1	149856012	149858232	2221	42010	29700	560.133	396	40.7002	5.34088	7.62052	2.03084	20.3164	histone cluster 2, H2be
SCARNA10	NR_004387		chr12	6619388	6619717	330	28600	814	381.333	10.8533	186.485	0.985179	189.291	5.24328	19.4157	Homo sapiens small Cajal body-specific RNA 10 (SCARNA10), non-coding RNA.
TAF1D			chr11	93463448	93469014	4358	93501	217227	1246.68	2896.36	46.166	19.9082	2.31895	0.841113	19.3257	Homo sapiens cDNA	FLJ23363 fis, clone HEP15507.
HIST1H2AL	NM_003511	NP_003502	chr6	27833107	27833575	469	26729	225	356.387	3	122.632	0.191608	640.012	6.46149	18.8465	histone cluster 1, H2al
SNORA24	NR_002963		chr4	119200345	119200475	131	26262	1785	350.16	23.8	431.369	5.44216	79.2643	4.37279	18.4554	Homo sapiens small nucleolar RNA, H/ACA box 24 (SNORA24), non-coding RNA.
SNORD10	NR_002604		chr17	7480129	7480275	147	26731	3165	356.413	42.2	391.283	8.59926	45.5019	3.81775	18.427	Homo sapiens small nucleolar RNA, C/D box 10 (SNORD10), non-coding RNA.
ZNF460	NM_006635	NP_006626	chr19	57791419	57805436	3923	32491	19275	433.213	257	17.8212	1.96237	9.08148	2.20624	18.3361	zinc finger protein 460
HIST1H4E	NM_003545	NP_003536	chr6	26204873	26205248	376	27518	5858	366.907	78.1067	157.479	6.22252	25.3079	3.23112	18.3314	histone cluster 1, H4e
SNORA23	NR_002962		chr11	9450313	9450501	189	23088	516	307.84	6.88	262.856	1.09042	241.06	5.48504	17.4663	Homo sapiens small nucleolar RNA, H/ACA box 23 (SNORA23), non-coding RNA.
SNORA8	NR_002920		chr11	93465528	93465665	138	24407	7269	325.427	96.92	380.564	21.0378	18.0896	2.89533	16.956	Homo sapiens small nucleolar RNA, H/ACA box 8 (SNORA8), non-coding RNA.
SNORA74A	NR_002915		chr5	138614469	138614668	200	21677	410	289.027	5.46667	233.218	0.818764	284.842	5.65193	16.936	Homo sapiens small nucleolar RNA, H/ACA box 74A (SNORA74A), non-coding RNA.
CEP192	NM_032142	NP_115518	chr18	12991361	13125049	11203	66454	151647	886.053	2021.96	12.7638	5.40635	2.36089	0.859038	16.5224	centrosomal protein 192kDa
HIST3H2BB	NM_175055	NP_778225	chr1	228645808	228646258	451	20206	639	269.413	8.52	96.4044	0.565886	170.36	5.13791	16.3089	histone cluster 3, H2bb
SNHG7	NR_003672		chr9	139619686	139622636	2157	44916	80005	598.88	1066.73	44.8068	14.814	3.02463	1.10679	15.9012	Homo sapiens cDNA FLJ30346 fis, clone BRACE2007527.
SNORA67	NR_002912		chr17	7481273	7481409	137	20864	6181	278.187	82.4133	327.695	18.0195	18.1856	2.90063	15.6823	Homo sapiens small nucleolar RNA, H/ACA box 67 (SNORA67), non-coding RNA.
HIST1H2BJ	NM_021058	NP_066402	chr6	27092762	27100575	2098	22815	12690	304.2	169.2	23.3996	2.4158	9.68606	2.27069	15.4933	histone cluster 1, H2bj
SNORD17	NR_003045		chr20	17943353	17943589	237	19669	4506	262.253	60.08	178.578	7.5936	23.5169	3.15772	15.4451	Homo sapiens small nucleolar RNA, C/D box 17 (SNORD17), non-coding RNA.
SNORA18	NR_002959		chr11	93466632	93466763	132	20147	5770	268.627	76.9333	328.42	17.4585	18.8115	2.93447	15.4429	Homo sapiens small nucleolar RNA, H/ACA box 18 (SNORA18), non-coding RNA.
HIST1H4I	NM_003495	NP_003486	chr6	27107088	27107457	370	18528	2669	247.04	35.5867	107.751	2.88106	37.3997	3.62166	15.2597	histone cluster 1, H4i
HIST1H2BM	NM_003521	NP_003512	chr6	27782822	27783266	445	17272	450	230.293	6	83.5171	0.403885	206.785	5.33168	15.0955	histone cluster 1, H2bm
TMEM107	NM_032354	NP_115730	chr17	8076299	8079714	3160	29160	36570	388.8	487.6	19.8561	4.62214	4.29587	1.45765	14.8119	transmembrane protein 107 isoform 1
SNORA53	NR_003015		chr12	98993413	98993662	250	15924	606	212.32	8.08	137.058	0.968138	141.569	4.95279	14.459	Homo sapiens small nucleolar RNA, H/ACA box 53 (SNORA53), non-coding RNA.
ATAD3B	NM_031921	NP_114127	chr1	1407164	1431581	4079	39861	76155	531.48	1015.4	21.0275	7.45675	2.81993	1.03671	14.4124	AAA-ATPase TOB3
SCARNA9	NR_002569		chr11	93454680	93455031	352	17044	7379	227.253	98.3867	104.189	8.37259	12.4441	2.52124	13.7615	Homo sapiens small Cajal body-specific RNA 9 (SCARNA9), non-coding RNA.
TMEM49	NM_030938	NP_112200	chr17	57784863	57918708	3832	99268	322290	1323.57	4297.2	55.7412	33.5912	1.6594	0.506455	13.7117	transmembrane protein 49
SCARNA13	NR_003002		chr14	95999253	96001209	1957	22275	23794	297	317.253	24.4917	4.85603	5.04357	1.61811	13.5696	Homo sapiens small Cajal body-specific RNA 13 (SCARNA13), non-coding RNA.
C6orf155	NR_026807		chr6	72124149	72130448	2933	23989	30174	319.853	402.32	17.5992	4.1089	4.28319	1.4547	13.4216	Homo sapiens cDNA FLJ13189 fis, clone NT2RP3004253.
SNORA52	NR_002585		chr11	811681	811814	134	13117	1164	174.893	15.52	210.631	3.46939	60.7113	4.10613	12.9872	Homo sapiens small nucleolar RNA, H/ACA box 52 (SNORA52), non-coding RNA.
SNORA27	NR_002575		chr13	27829538	27829663	126	12983	1214	173.107	16.1867	221.716	3.84816	57.6162	4.0538	12.908	Homo sapiens small nucleolar RNA, H/ACA box 27 (SNORA27), non-coding RNA.
SNORA68	NR_000012		chr19	17973397	17973529	133	12619	644	168.253	8.58667	204.158	1.93392	105.567	4.65934	12.8373	Homo sapiens small nucleolar RNA, H/ACA box 68 (SNORA68), non-coding RNA.
FOSB	NM_006732	NP_006723	chr19	45971253	45978436	5538	14655	6525	195.4	87	5.69411	0.470579	12.1002	2.49322	12.7263	FBJ murine osteosarcoma viral oncogene homolog B
H2AFX	NM_002105	NP_002096	chr11	118964587	118966177	1591	53566	146400	714.213	1952	72.4456	36.7515	1.97123	0.678655	12.5887	H2A histone family, member X
SNORA84	NR_003704		chr9	95054743	95054875	133	11776	427	157.013	5.69333	190.519	1.28227	148.579	5.00112	12.4386	Homo sapiens small nucleolar RNA, H/ACA box 84 (SNORA84), non-coding RNA.
BIRC6	NM_016252	NP_057336	chr2	32582096	32843963	15700	174572	684513	2327.63	9126.84	23.9259	17.4135	1.37398	0.317713	12.3279	baculoviral IAP repeat-containing 6
HIST2H2BF	NM_001161334	NP_001154806	chr1	149754246	149783928	3003	11655	675	155.4	9	8.35122	0.0897745	93.0243	4.53286	12.3198	histone cluster 2, H2bf isoform b
SNORA6	NR_002325		chr3	39449882	39450030	149	12409	4625	165.453	61.6667	179.202	12.3974	14.4548	2.67103	11.897	Homo sapiens small nucleolar RNA, H/ACA box 6 (SNORA6), non-coding RNA.
ZNF124	NM_003431	NP_003422	chr1	247285278	247335318	3756	18212	21839	242.827	291.187	10.4334	2.32227	4.49276	1.50247	11.8719	zinc finger protein 124
SNORA34	NR_002968		chr12	49048165	49048301	137	10387	236	138.493	3.14667	163.141	0.688012	237.119	5.46856	11.7142	Homo sapiens small nucleolar RNA, H/ACA box 34 (SNORA34), non-coding RNA.
SNORA57	NR_004390		chr11	62432894	62433042	149	10738	2693	143.173	35.9067	155.071	7.21863	21.482	3.06722	11.3597	Homo sapiens small nucleolar RNA, H/ACA box 57 (SNORA57), non-coding RNA.
GPC5	NM_004466	NP_004457	chr13	92050935	93519485	2878	23673	47549	315.64	633.987	17.6993	6.59865	2.68225	0.986658	10.7763	glypican 5 precursor
SNORA54	NR_002982		chr11	2985001	2985123	123	8290	317	110.533	4.22667	145.025	1.02934	140.891	4.94799	10.4321	Homo sapiens small nucleolar RNA, H/ACA box 54 (SNORA54), non-coding RNA.
SNORA40	NR_002973		chr11	93468277	93468402	126	9845	5314	131.267	70.8533	168.127	16.8444	9.98119	2.3007	10.2149	Homo sapiens small nucleolar RNA, H/ACA box 40 (SNORA40), non-coding RNA.
VTRNA1-1	NR_026703		chr5	140090861	140090958	98	7650	0	102	0	167.969	0	0	0	10.0996	Homo sapiens vault RNA 1-1 (VTRNA1-1), non-coding RNA.
SCARNA7	NR_003001		chr3	160232697	160233024	328	7788	375	103.84	5	51.0911	0.456628	111.888	4.7175	10.0908	Homo sapiens small Cajal body-specific RNA 7 (SCARNA7), non-coding RNA.
SNORA21	NR_002576		chr17	37009116	37009248	133	8061	1573	107.48	20.9733	130.416	4.72369	27.6088	3.31814	9.95842	Homo sapiens small nucleolar RNA, H/ACA box 21 (SNORA21), non-coding RNA.
SNORA64	NR_002326		chr16	2012974	2013107	134	8485	2698	113.133	35.9733	136.251	8.04159	16.9433	2.82987	9.95436	Homo sapiens small nucleolar RNA, H/ACA box 64 (SNORA64), non-coding RNA.
HIST3H2A	NM_033445	NP_254280	chr1	228645066	228645560	495	13500	18161	180	242.147	58.6842	14.6534	4.00481	1.3875	9.84101	histone cluster 3, H2a
PZP	NM_002864	NP_002855	chr12	9301437	9360966	5759	22038	48815	293.84	650.867	8.23413	3.38541	2.43224	0.888814	9.72984	pregnancy-zone protein precursor
SNORA71C	NR_003017		chr20	37058310	37058447	138	7765	2179	103.533	29.0533	121.075	6.30642	19.1987	2.95484	9.59893	Homo sapiens small nucleolar RNA, H/ACA box 71C (SNORA71C), non-coding RNA.
ARHGAP5	NM_001030055	NP_001025226	chr14	32546189	32628932	9673	44390	139826	591.867	1864.35	9.87454	5.7734	1.71035	0.536699	9.59726	Rho GTPase activating protein 5 isoform a
SNORA20	NR_002960		chr6	160201282	160201413	132	6972	397	92.96	5.29333	113.652	1.20122	94.6139	4.5498	9.5304	Homo sapiens small nucleolar RNA, H/ACA box 20 (SNORA20), non-coding RNA.
SCARNA16	NR_003013		chr17	75085389	75085574	186	7262	1398	96.8267	18.64	84.011	3.00192	27.9858	3.3317	9.45721	Homo sapiens small Cajal body-specific RNA 16 (SCARNA16), non-coding RNA.
SCARNA12	NR_003010		chr12	7076501	7076769	269	12728	17689	169.707	235.853	101.812	26.2637	3.87655	1.35494	9.44334	Homo sapiens small Cajal body-specific RNA 12 (SCARNA12), non-coding RNA.
SNORD94	NR_004378		chr2	86362993	86363129	137	7168	1349	95.5733	17.9867	112.582	3.93275	28.6269	3.35435	9.40429	Homo sapiens small nucleolar RNA, C/D box 94 (SNORD94), non-coding RNA.
SNORA71D	NR_003018		chr20	37062505	37062642	138	6461	197	86.1467	2.62667	100.743	0.570154	176.694	5.17442	9.22421	Homo sapiens small nucleolar RNA, H/ACA box 71D (SNORA71D), non-coding RNA.
SNORA31	NR_002967		chr13	45911615	45911744	130	6602	654	88.0267	8.72	109.276	2.00927	54.3858	3.9961	9.19413	Homo sapiens small nucleolar RNA, H/ACA box 31 (SNORA31), non-coding RNA.
SNORA3	NR_002580		chr11	8705774	8705903	130	6909	2005	92.12	26.7333	114.358	6.15993	18.5647	2.92126	9.03593	Homo sapiens small nucleolar RNA, H/ACA box 3 (SNORA3), non-coding RNA.
C17orf76	NM_001113567	NP_001107039	chr17	16345328	16395480	3271	11021	14179	146.947	189.053	7.24992	1.73129	4.18758	1.43212	9.02953	hypothetical protein LOC388341 isoform 1
SNORA5A	NR_002919		chr7	45143949	45144081	133	6301	643	84.0133	8.57333	101.941	1.93092	52.7942	3.9664	8.97656	Homo sapiens small nucleolar RNA, H/ACA box 5A (SNORA5A), non-coding RNA.
SNORD15A	NR_000005		chr11	75111435	75111582	148	6150	783	82	10.44	89.4141	2.11303	42.3157	3.74516	8.82212	Homo sapiens small nucleolar RNA, C/D box 15A (SNORD15A), non-coding RNA.
SNORD97	NR_004403		chr11	10823016	10823155	140	5925	424	79	5.65333	91.0654	1.2096	75.2854	4.32129	8.7594	Homo sapiens small nucleolar RNA, C/D box 97 (SNORD97), non-coding RNA.
SNORA62	NR_002324		chr3	39452545	39452697	153	7203	4014	96.04	53.52	101.301	10.4783	9.66772	2.26879	8.70323	Homo sapiens small nucleolar RNA, H/ACA box 62 (SNORA62), non-coding RNA.
SNORD89	NR_003070		chr2	101889398	101889511	114	5944	1110	79.2533	14.8	112.193	3.88887	28.8499	3.36211	8.5664	Homo sapiens cDNA FLJ44273 fis, clone TOVAR2001281.
TMEM75			chr8	128958805	128960969	2165	6902	4226	92.0267	56.3467	6.85978	0.779608	8.799	2.17464	8.41458	Homo sapiens cDNA FLJ36105 fis, clone TESTI2021463.
ZNF451	NM_001031623	NP_001026794	chr6	56954828	57035098	10236	35418	113279	472.24	1510.39	7.44538	4.42002	1.68447	0.52145	8.38086	zinc finger protein 451 isoform 1
TTN	NM_133378	NP_596869	chr2	179390720	179672150	115549	17286	39754	230.48	530.053	0.3219	0.13741	2.34262	0.85127	8.37564	titin isoform N2-A
SCARNA1	NR_002997		chr1	28160912	28161077	166	5329	355	71.0533	4.73333	69.0765	0.854132	80.8734	4.39288	8.3156	Homo sapiens small Cajal body-specific RNA 1 (SCARNA1), non-coding RNA.
HIST2H3D	NM_001123375	NP_001116847	chr1	149784828	149785236	409	5116	154	68.2133	2.05333	26.9154	0.150384	178.977	5.18726	8.20878	histone cluster 2, H3d
DNAH14	NM_001373	NP_001364	chr1	225117356	225586996	17065	9509	14234	126.787	189.787	1.19901	0.333139	3.59912	1.28069	7.9296	dynein, axonemal, heavy polypeptide 14 isoform
SCARNA6	NR_003006		chr2	234197322	234197587	266	4817	429	64.2267	5.72	38.9662	0.64414	60.4933	4.10253	7.86965	Homo sapiens small Cajal body-specific RNA 6 (SCARNA6), non-coding RNA.
C13orf25 v_1	NR_027350		chr13	92000074	92006829	5018	12444	24813	165.92	330.84	5.33608	1.97494	2.7019	0.993954	7.8486	Homo sapiens C13orf25 v_1 mRNA for chromosome 13 open reading frame 25 variant 1, complete cds.
SLC16A7	NM_004731	NP_004722	chr12	59989848	60175407	4144	19084	50861	254.453	678.147	9.90929	4.90196	2.02149	0.703837	7.71437	solute carrier family 16, member 7
SNORA49	NR_002979		chr12	132515769	132515904	136	4424	45	58.9867	0.6	69.9953	0.132153	529.652	6.27222	7.66447	Homo sapiens small nucleolar RNA, H/ACA box 49 (SNORA49), non-coding RNA.
SNHG8	NR_003584		chr4	119199914	119200974	618	20780	58226	277.067	776.347	72.3519	37.6299	1.92272	0.653742	7.62859	Homo sapiens, clone IMAGE	4249217, mRNA.
SCARNA5	NR_003008		chr2	234184372	234184649	278	4350	75	58	1	33.6695	0.107751	312.476	5.74453	7.58918	Homo sapiens small Cajal body-specific RNA 5 (SCARNA5), non-coding RNA.
ZBTB20	NM_015642	NP_056457	chr3	114057525	114866127	5214	12660	27090	168.8	361.2	5.22463	2.07512	2.51775	0.923366	7.55847	zinc finger and BTB domain containing 20 isoform
MYC	NR_003367		chr8	128806779	129113498	2999	24039	74324	320.52	990.987	17.2478	9.89823	1.74251	0.555327	7.25247	Homo sapiens Pvt1 oncogene (non-protein coding), mRNA (cDNA clone IMAGE	5517530), with apparent retained intron.
SNORA5C	NR_002991		chr7	45144505	45144641	137	4001	520	53.3467	6.93333	62.8407	1.51596	41.4527	3.72455	7.11181	Homo sapiens small nucleolar RNA, H/ACA box 5C (SNORA5C), non-coding RNA.
CR590086			chr8	9412657	9414030	1374	8218	13545	109.573	180.6	12.8698	3.93729	3.2687	1.18439	7.06748	full-length cDNA clone CS0DF038YF19 of Fetal brain of Homo sapiens (human).
LOC29034	NR_002763		chr2	211482295	211484597	2303	4321	1575	57.6133	21	4.03723	0.273144	14.7806	2.69331	7.03282	Homo sapiens clone HQ0132 PRO0132 mRNA, complete cds.
ZNF800	NM_176814	NP_789784	chr7	127010354	127032767	4761	18736	54058	249.813	720.773	8.46782	4.53489	1.86726	0.624473	7.00136	zinc finger protein 800
DUSP1	NM_004417	NP_004408	chr5	172195102	172198203	2294	82533	344575	1100.44	4594.33	77.4153	59.9922	1.29042	0.25497	6.9813	dual specificity phosphatase 1
SNORA74B	NR_002988		chr5	172447729	172447932	204	3642	102	48.56	1.36	38.4152	0.199698	192.366	5.2594	6.92896	Homo sapiens small nucleolar RNA, H/ACA box 74B (SNORA74B), non-coding RNA.
AK311345			chrX	73247971	73513409	4550	10847	23856	144.627	318.08	5.12969	2.09407	2.44963	0.895936	6.8616	Homo sapiens cDNA FLJ33139 fis, clone UTERU1000109.
SNORD8	NR_002916		chr14	21865452	21865560	109	3525	84	47	1.12	69.5866	0.307792	226.083	5.4209	6.82256	Homo sapiens small nucleolar RNA, C/D box 8 (SNORD8), non-coding RNA.
C5orf36	NM_001145678	NP_001139150	chr5	93486557	93954309	8279	29352	101448	391.36	1352.64	7.62874	4.89407	1.55877	0.443898	6.70383	hypothetical protein LOC285600 isoform 1
SCARNA9L	NR_023358		chrX	20154185	20154531	347	3819	1425	50.92	19	23.6817	1.64017	14.4385	2.6699	6.59935	Homo sapiens small Cajal body-specific RNA 9-like (retrotransposed) (SCARNA9L), non-coding RNA.
SNORD67	NR_003056		chr11	46783940	46784049	110	3183	31	42.44	0.413333	62.264	0.112557	553.176	6.31568	6.50175	Homo sapiens small nucleolar RNA, C/D box 67 (SNORD67), non-coding RNA.
SNORA12	NR_002954		chr10	101996913	101997059	147	3209	162	42.7867	2.16	46.9727	0.440152	106.719	4.6702	6.47425	Homo sapiens small nucleolar RNA, H/ACA box 12 (SNORA12), non-coding RNA.
SNORA37	NR_002970		chr18	51748654	51748782	129	3075	91	41	1.21333	51.2918	0.281745	182.05	5.20428	6.36473	Homo sapiens small nucleolar RNA, H/ACA box 37 (SNORA37), non-coding RNA.
GPR21	NM_005294	NP_005285	chr9	125795788	125797894	1679	3199	527	42.6533	7.02667	4.09974	0.125362	32.7033	3.48748	6.31338	G protein-coupled receptor 21
MBNL3	NM_018388	NP_060858	chrX	131512179	131623995	3826	56958	231885	759.44	3091.8	32.0334	24.2065	1.32334	0.280156	6.306	muscleblind-like 3 isoform G
SLC35F5	NM_025181	NP_079457	chr2	114471931	114514400	4172	21666	71248	288.88	949.973	11.1745	6.82077	1.6383	0.493661	6.27618	solute carrier family 35, member F5
HIST1H2BB	NM_021062	NP_066406	chr6	26043456	26043885	430	2917	0	38.8933	0	14.5969	0	0	0	6.23647	histone cluster 1, H2bb
SCARNA4	NR_003005		chr1	155895749	155895877	129	2925	158	39	2.10667	48.7898	0.489184	99.7371	4.60254	6.17666	Homo sapiens small Cajal body-specific RNA 4 (SCARNA4), non-coding RNA.
SNORA80	NR_002996		chr21	33749497	33749631	135	2925	207	39	2.76	46.6214	0.612409	76.1279	4.33241	6.15548	Homo sapiens small nucleolar RNA, H/ACA box 80 (SNORA80), non-coding RNA.
SKIL	NM_005414	NP_005405	chr3	170075473	170110948	3586	46162	183268	615.493	2443.57	27.6992	20.4118	1.35702	0.305291	6.12209	SKI-like isoform 1
SNORA38B	NR_003706		chr17	65736786	65736915	130	2799	190	37.32	2.53333	46.3289	0.583734	79.3665	4.37408	6.02501	Homo sapiens small nucleolar RNA, H/ACA box 38B (retrotransposed) (SNORA38B), non-coding RNA.
AK309441			chr3	149374807	149376098	975	10203	25739	136.04	343.187	22.5173	10.5437	2.13562	0.758758	5.94908	Homo sapiens cDNA, FLJ99482.
AX746867			chr8	101946568	101949291	2724	3600	2886	48	38.48	2.84373	0.42315	6.72039	1.90515	5.81751	Homo sapiens cDNA FLJ33916 fis, clone CTONG2016775.
SNORA76	NR_002995		chr17	62223699	62223830	132	2847	920	37.96	12.2667	46.4094	2.78368	16.672	2.81373	5.75966	Homo sapiens small nucleolar RNA, H/ACA box 76 (SNORA76), non-coding RNA.
BC070113			chr2	179387554	179480101	5891	5399	8835	71.9867	117.8	1.97205	0.598994	3.29227	1.19158	5.74763	Homo sapiens cDNA FLJ36414 fis, clone THYMU2010848.
C12orf61	NM_175895	NP_787091	chr12	62995531	62997214	1684	2748	925	36.64	12.3333	3.5113	0.219384	16.0053	2.77292	5.6423	hypothetical protein LOC283416
SNORA71A	NR_002911		chr20	37055949	37056086	138	2876	1285	38.3467	17.1333	44.8438	3.71902	12.058	2.48973	5.63572	Homo sapiens small nucleolar RNA, H/ACA box 71A (SNORA71A), non-coding RNA.
ZBTB46	NM_025224	NP_079500	chr20	62375878	62462597	4524	9300	23749	124	316.653	4.42337	2.09666	2.10972	0.746557	5.61557	zinc finger and BTB domain containing 46
TRG11			chr1	28905052	28909495	3374	20249	69665	269.987	928.867	12.9137	8.24659	1.56595	0.448491	5.61506	Homo sapiens PNAS-123 mRNA, complete cds.
SCARNA21	NR_003000		chr17	7809441	7809578	138	2435	247	32.4667	3.29333	37.9676	0.714863	53.1117	3.9724	5.58094	Homo sapiens small Cajal body-specific RNA 21 (SCARNA21), non-coding RNA.
SNORA71B	NR_002910		chr20	37053843	37053978	136	3458	3193	46.1067	42.5733	54.7115	9.37702	5.83464	1.76381	5.53902	Homo sapiens small nucleolar RNA, H/ACA box 71B (SNORA71B), non-coding RNA.
JUN	NM_002228	NP_002219	chr1	59246464	59249785	3322	12188	35775	162.507	477	7.89452	4.30115	1.83544	0.607286	5.52966	jun oncogene
PAFAH1B2	NM_002572	NP_002563	chr11	117015040	117048887	2408	21275	75757	283.667	1010.09	19.011	12.5652	1.51299	0.414085	5.38959	platelet-activating factor acetylhydrolase,
RNU6ATAC	NR_023344		chr9	137029562	137029686	125	2175	0	29	0	37.4405	0	0	0	5.38518	Homo sapiens RNA, U6atac small nuclear (U12-dependent splicing) (RNU6ATAC), non-coding RNA.
FILIP1L	NM_182909	NP_878913	chr3	99551989	99833349	4657	2743	1599	36.5733	21.32	1.2674	0.137135	9.24199	2.22376	5.33989	filamin A interacting protein 1-like isoform 1
GDAP2	NM_017686	NP_060156	chr1	118406108	118472302	9661	21702	78042	289.36	1040.56	4.8336	3.22635	1.49816	0.404241	5.33555	ganglioside induced differentiation associated
CSMD3	NM_198123	NP_937756	chr8	113235161	114449242	19749	11677	34684	155.693	462.453	1.27227	0.701437	1.8138	0.595426	5.33228	CUB and Sushi multiple domains 3 isoform 1
SNORA14B	NR_002956		chr1	235291118	235291252	135	2373	774	31.64	10.32	37.8231	2.28988	16.5175	2.80442	5.25497	Homo sapiens small nucleolar RNA, H/ACA box 14B (SNORA14B), non-coding RNA.
SKP2	NM_005983	NP_005974	chr5	36152189	36184145	1798	40701	166638	542.68	2221.84	48.7089	37.016	1.31589	0.274512	5.23542	S-phase kinase-associated protein 2 isoform 1
TCP11L2	NM_152772	NP_689985	chr12	106696581	106740790	6042	11137	33244	148.493	443.253	3.96625	2.19754	1.80486	0.590482	5.17462	t-complex 11 (mouse) like 2
GPR113	NM_001145168	NP_001138640	chr2	26531041	26569685	5672	5223	10326	69.64	137.68	1.98142	0.727111	2.72506	1.00249	5.11153	G-protein coupled receptor 113 isoform 1
SNORD74	NR_002579		chr1	173836812	173836883	72	2535	1580	33.8	21.0667	75.7597	8.76454	8.64388	2.15685	5.08688	Homo sapiens small nucleolar RNA, C/D box 74 (SNORD74), non-coding RNA.
DQ597482			chr11	10529436	10530717	1282	2025	225	27	3	3.39883	0.070097	48.4876	3.88131	5.07929	full-length cDNA clone CS0DM002YL19 of Fetal liver of Homo sapiens (human).
C9orf102	NM_001010895	NP_001010895	chr9	98637900	98801358	10326	16895	58487	225.267	779.827	3.52062	2.26221	1.55628	0.442297	5.071	RAD26L hypothetical protein
LIX1L	NM_153713	NP_714924	chr1	145477085	145499090	1400	13925	45695	185.667	609.267	21.4023	13.036	1.64178	0.49578	5.04877	Lix1 homolog (mouse) like
TMEM14E	NM_001123228	NP_001116700	chr3	152057488	152058779	1292	2004	290	26.72	3.86667	3.33755	0.0896479	37.2296	3.6171	5.01781	transmembrane protein 14E
AK090688			chr6	166193757	166399984	2044	5230	10719	69.7333	142.92	5.50571	2.09449	2.62867	0.966477	5.00038	Homo sapiens cDNA FLJ33369 fis, clone BRACE2005904.
SNORD12C	NR_002433		chr20	47895482	47895559	78	1947	302	25.96	4.02667	53.7111	1.54638	34.7334	3.5477	4.93525	Homo sapiens small nucleolar RNA, C/D box 12C (SNORD12C), non-coding RNA.
FEM1B	NM_015322	NP_056137	chr15	68570141	68588020	8134	60081	263150	801.08	3508.67	15.8937	12.9212	1.23005	0.207053	4.93449	fem-1 homolog b
KLHL11	NM_018143	NP_060613	chr17	40009799	40021629	2326	13681	45305	182.413	604.067	12.6561	7.77931	1.6269	0.486674	4.93071	kelch-like 11 precursor
HIST1H3E	NM_003532	NP_003523	chr6	26224427	26226589	1567	2325	1350	31	18	3.19262	0.344088	9.27849	2.2277	4.91875	histone cluster 1, H3e
FLJ43663			chr7	130628921	130794653	3589	12595	40713	167.933	542.84	7.55123	4.53069	1.66668	0.510836	4.91713	Homo sapiens cDNA FLJ43663 fis, clone SYNOV4005989.
FAM196A	NM_001039762	NP_001034851	chr10	128933690	128994422	4443	2067	678	27.56	9.04	1.00105	0.0609478	16.4248	2.79879	4.90252	hypothetical protein LOC642938
NLK	NM_016231	NP_057315	chr17	26369688	26523402	3536	20163	74261	268.84	990.147	12.2698	8.3879	1.46279	0.380347	4.88673	nemo like kinase
SCARNA18	NR_003139		chr5	82360025	82360156	132	1795	11	23.9333	0.146667	29.2606	0.0332831	879.144	6.77895	4.8861	Homo sapiens small Cajal body-specific RNA 18 (SCARNA18), non-coding RNA.
ZNF680	NM_178558	NP_848653	chr7	63980255	64023505	4912	7016	17905	93.5467	238.733	3.07344	1.45586	2.11107	0.747197	4.88042	zinc finger protein 680 isoform 1
LSAMP	NM_002338	NP_002329	chr3	115529150	116164378	2658	2247	1230	29.96	16.4	1.81903	0.184823	9.84206	2.28667	4.87172	limbic system-associated membrane protein
SCARNA22	NR_003004		chr4	1976363	1976486	124	2087	799	27.8267	10.6533	36.2154	2.57353	14.0723	2.64421	4.86825	Homo sapiens small Cajal body-specific RNA 22 (SCARNA22), non-coding RNA.
NBEAL1	NM_001114132	NP_001107604	chr2	203879602	204091100	9523	15762	54785	210.16	730.467	3.56148	2.2977	1.55002	0.438269	4.86143	neurobeachin-like 1 isoform 3
SCARNA8	NR_003009		chr9	19063654	19063784	131	1883	335	25.1067	4.46667	30.9294	1.02136	30.2826	3.41057	4.83042	Homo sapiens small Cajal body-specific RNA 8 (SCARNA8), non-coding RNA.
CR618431			chr7	130538479	130613408	1618	2631	2513	35.08	33.5067	3.49893	0.620324	5.64049	1.72997	4.79454	full-length cDNA clone CS0DI009YJ20 of Placenta Cot 25-normalized of Homo sapiens (human).
C20orf134	NM_001024675	NP_001019846	chr20	32254304	32256330	2027	4201	7800	56.0133	104	4.45956	1.5369	2.90166	1.06528	4.75521	hypothetical protein LOC170487
LATS1	NM_004690	NP_004681	chr6	149982051	150039392	5907	22065	84086	294.2	1121.15	8.03766	5.68541	1.41374	0.346236	4.71953	LATS homolog 1
LOC730668	NR_027240		chr22	46402496	46406657	4162	2175	1350	29	18	1.12448	0.12955	8.67988	2.16101	4.71461	RecName	Full=Putative uncharacterized protein FLJ46641;
ZNF782	NM_001001662	NP_001001662	chr9	99579273	99637856	3420	3788	6577	50.5067	87.6933	2.38329	0.76808	3.10292	1.13234	4.67856	zinc finger protein 782
SLC45A3	NM_033102	NP_149093	chr1	205585235	205649630	7147	33586	138390	447.813	1845.2	10.1118	7.73367	1.3075	0.268117	4.65738	prostein
ALMS1	NM_015120	NP_055935	chr2	73612886	73837046	13629	47358	204799	631.44	2730.65	7.47691	6.00162	1.24582	0.21979	4.62577	Alstrom syndrome 1
FLRT1	NM_013280	NP_037412	chr11	63871362	63886645	3247	4545	9441	60.6	125.88	3.01193	1.16129	2.59361	0.953049	4.62068	fibronectin leucine rich transmembrane protein
SCUBE3	NM_152753	NP_689966	chr6	35182190	35218609	5163	4132	7967	55.0933	106.227	1.72207	0.616307	2.79417	1.02754	4.61526	signal peptide, CUB domain, EGF-like 3
MGC40574	NR_027251		chr2	43454350	43455994	1645	2452	2442	32.6933	32.56	3.20736	0.592904	5.40957	1.68817	4.58288	SubName	Full=MGC40574 protein; SubName	Full=Putative uncharacterized protein MGC40574;
PDE4D	NM_001104631	NP_001098101	chr5	58264866	59783892	17150	58613	260401	781.507	3472.01	7.35398	6.06434	1.21266	0.192817	4.56578	phosphodiesterase 4D isoform 1
SNORA32	NR_003032		chr11	93464145	93464265	121	2128	1579	28.3733	21.0533	37.8424	5.21197	7.26068	1.98247	4.53544	Homo sapiens small nucleolar RNA, H/ACA box 32 (SNORA32), non-coding RNA.
BC044606			chr7	5553485	5564594	1244	2126	1592	28.3467	21.2267	3.67736	0.511125	7.19463	1.97333	4.52614	Homo sapiens hypothetical protein LOC221946, mRNA (cDNA clone IMAGE	4829407).
CR624170			chrX	53123339	53172715	1889	4603	9972	61.3733	132.96	5.24327	2.10841	2.48683	0.91101	4.51831	full-length cDNA clone CS0DC007YA11 of Neuroblastoma Cot 25-normalized of Homo sapiens (human).
NFKBIZ	NM_031419	NP_113607	chr3	101546857	101579865	4170	4178	8443	55.7067	112.573	2.15588	0.808659	2.666	0.980578	4.50977	nuclear factor of kappa light polypeptide gene
COL10A1	NM_000493	NP_000484	chr6	116440086	116447296	3289	1699	621	22.6533	8.28	1.11153	0.0754106	14.7397	2.69055	4.40898	type X collagen alpha 1 precursor
UCHL5			chr1	193027467	193029189	1723	6597	18318	87.96	244.24	8.23861	4.24617	1.94024	0.662814	4.34201	SubName	Full=Ubiquitin carboxyl-terminal hydrolase L5; Flags	Fragment;
SNORA26	NR_003016		chr4	53579416	53579537	122	1626	607	21.68	8.09333	28.6783	1.98716	14.4318	2.66943	4.30595	Homo sapiens small nucleolar RNA, H/ACA box 26 (SNORA26), non-coding RNA.
BC041908			chr5	140937878	140944827	2477	1662	712	22.16	9.49333	1.44377	0.114804	12.5759	2.53178	4.3015	Homo sapiens cDNA clone IMAGE	5299063
SNORD46	NR_000024		chr1	45242164	45242261	98	1754	982	23.3867	13.0933	38.512	4.00212	9.6229	2.26415	4.29224	Homo sapiens small nucleolar RNA, C/D box 46 (SNORD46), non-coding RNA.
UNQ1948	NR_024413		chr3	187896331	187898596	2266	1938	1575	25.84	21	1.84029	0.277604	6.6292	1.89148	4.25732	Homo sapiens cDNA FLJ42393 fis, clone ADRGL2003329.
SLFNL1	NM_144990	NP_659427	chr1	41481269	41487397	2125	4213	9470	56.1733	126.267	4.26604	1.7799	2.39679	0.874129	4.20795	schlafen-like 1
SNORA2A	NR_002950		chr12	49050431	49050565	135	1500	444	20	5.92	23.9084	1.31357	18.201	2.90148	4.20505	Homo sapiens small nucleolar RNA, H/ACA box 2A (SNORA2A), non-coding RNA.
LNPEP	NM_175920	NP_787116	chr5	96271346	96365115	4795	15326	56790	204.347	757.2	6.87754	4.73029	1.45394	0.374274	4.20291	leucyl/cystinyl aminopeptidase isoform 2
SNORA46	NR_002978		chr16	58582403	58582537	135	1350	75	18	1	21.5176	0.221887	96.9752	4.57446	4.19488	Homo sapiens small nucleolar RNA, H/ACA box 46 (SNORA46), non-coding RNA.
CCNT1	NM_001240	NP_001231	chr12	49086752	49110781	2568	34238	146271	456.507	1950.28	28.6884	22.7493	1.26107	0.231958	4.12987	cyclin T1
LOC100126784	NR_015384		chr11	19732481	19736146	3666	2025	2153	27	28.7067	1.18857	0.234561	5.06721	1.62279	4.09636	Homo sapiens hypothetical LOC100126784, mRNA (cDNA clone IMAGE	5195868).
PCNX	NM_014982	NP_055797	chr14	71374122	71582099	14195	66461	305041	886.147	4067.21	10.0745	8.58277	1.17381	0.160252	4.09615	pecanex-like 1
WWTR1	NM_015472	NP_056287	chr3	149238033	149421115	2319	29542	124075	393.893	1654.33	27.4114	21.3692	1.28275	0.24901	4.08906	WW domain containing transcription regulator 1
ZNF678	NM_178549	NP_848644	chr1	227751244	227910352	3390	3256	6438	43.4133	85.84	2.0667	0.758501	2.72472	1.00236	4.03552	zinc finger protein 678
SNORA13	NR_002922		chr5	111497182	111497314	133	1606	1051	21.4133	14.0133	25.9828	3.15614	8.23248	2.10809	4.02029	Homo sapiens small nucleolar RNA, H/ACA box 13 (SNORA13), non-coding RNA.
C14orf149	NM_144581	NP_653182	chr14	59939406	59951126	2019	11562	40940	154.16	545.867	12.3222	8.09872	1.5215	0.4197	4.01773	proline racemase-like
BTBD18	NM_001145101	NP_001138573	chr11	57510987	57519253	3185	1350	375	18	5	0.912047	0.0470248	19.395	2.96502	4.00478	BTB (POZ) domain containing 18
URB2	NM_014777	NP_055592	chr1	229761981	229795946	5644	43837	194420	584.493	2592.27	16.7127	13.7581	1.21475	0.194541	3.98093	URB2 ribosome biogenesis 2 homolog
SNORA55	NR_002983		chr1	40033046	40033182	137	1498	855	19.9733	11.4	23.528	2.49259	9.43917	2.24487	3.95697	Homo sapiens small nucleolar RNA, H/ACA box 55 (SNORA55), non-coding RNA.
BX648961			chr5	172293440	172299818	6379	1875	1969	25	26.2533	0.632472	0.123281	5.13031	1.63517	3.95451	Homo sapiens cDNA FLJ37661 fis, clone BRHIP2010744.
LRRC4	NM_022143	NP_071426	chr7	127667126	127671002	3705	2175	2925	29	39	1.26318	0.315313	4.0061	1.38782	3.95045	leucine rich repeat containing 4 precursor
LOXL4	NM_032211	NP_115587	chr10	100007443	100028007	3657	1260	281	16.8	3.74667	0.741376	0.0306892	24.1575	3.1846	3.91411	lysyl oxidase-like 4 precursor
BC069756			chr9	3479874	3481237	1364	1352	525	18.0267	7	2.13282	0.153727	13.8741	2.63003	3.91367	Homo sapiens PRO1600 mRNA, complete cds.
KCNAB1	NM_172160	NP_751892	chr3	155838337	156256927	5437	4683	12210	62.44	162.8	1.85335	0.896935	2.06632	0.725767	3.9061	potassium voltage-gated channel, shaker-related
TBX19	NM_005149	NP_005140	chr1	168195255	168283662	3046	2663	4730	35.5067	63.0667	1.8812	0.620206	3.03318	1.10961	3.87736	T-box 19
MAB21L2	NM_006439	NP_006430	chr4	151503077	151505843	2767	1200	220	16	2.93333	0.933179	0.0317554	29.3864	3.38053	3.85174	mab-21-like protein 2
C21orf34	NR_027790		chr21	17442842	17982094	3802	6203	18576	82.7067	247.68	3.51061	1.95139	1.79903	0.587246	3.84569	Homo sapiens C21ORF34 (C21orf34) mRNA, partial cds, alternatively spliced.
TCF7	NM_001134851	NP_001128323	chr5	133450402	133483919	4956	1750	1793	23.3333	23.9067	0.759801	0.144495	5.25831	1.65981	3.84457	transcription factor 7 (T-cell specific,
C1orf116	NM_023938	NP_076427	chr1	207191866	207206101	5502	1575	1331	21	17.7467	0.61596	0.0966189	6.37515	1.85241	3.80872	specifically androgen-regulated protein isoform
BEST1	NM_004183	NP_004174	chr11	61717356	61731939	4518	2924	5834	38.9867	77.7867	1.39259	0.515733	2.70022	0.993333	3.80302	bestrophin 1 isoform 1
FLJ13224	NR_026806		chr12	31477250	31478879	1630	1575	1397	21	18.6267	2.07915	0.342305	6.07396	1.80401	3.77094	RecName	Full=Putative uncharacterized protein FLJ13224;
HTR2B	NM_000867	NP_000858	chr2	231972952	231989824	2230	1182	300	15.76	4	1.14053	0.0537305	21.2268	3.05526	3.76644	5-hydroxytryptamine (serotonin) receptor 2B
ZNF121	NM_001008727	NP_001008727	chr19	9676292	9695209	1950	12361	46063	164.813	614.173	13.6399	9.43458	1.44574	0.36862	3.72617	zinc finger protein 121
RNF138P1	NR_001575		chr5	54824670	54830370	5701	1350	825	18	11	0.509537	0.0577973	8.81593	2.17656	3.72242	Homo sapiens ring finger protein 138 pseudogene 1, mRNA (cDNA clone IMAGE	4826852).
MYO16	NM_015011	NP_055826	chr13	109248500	109860355	8444	5114	14595	68.1867	194.6	1.30318	0.690336	1.88775	0.635386	3.70538	myosin heavy chain Myr 8
TAS2R19	NM_176888	NP_795369	chr12	11174272	11175170	899	1144	300	15.2533	4	2.73816	0.13328	20.5444	3.02259	3.69878	taste receptor, type 2, member 19
C6orf195	NM_152554	NP_689767	chr6	2622972	2635298	2070	1314	781	17.52	10.4133	1.3659	0.15069	9.06426	2.20434	3.68636	hypothetical protein LOC154386
BAG4	NM_004874	NP_004865	chr8	38034106	38068537	2182	11384	41864	151.787	558.187	11.2262	7.66286	1.46502	0.381866	3.6842	BCL2-associated athanogene 4
SNORA45	NR_002977		chr11	8706986	8707116	131	1594	1617	21.2533	21.56	26.1824	4.92996	5.31088	1.66976	3.67836	Homo sapiens small nucleolar RNA, H/ACA box 45 (SNORA45), non-coding RNA.
ST8SIA3	NM_015879	NP_056963	chr18	55019721	55036159	10151	1305	803	17.4	10.7067	0.276627	0.0315945	8.75554	2.16969	3.65636	ST8 alpha-N-acetyl-neuraminide
ANGPTL7	NM_021146	NP_066969	chr1	11249398	11256037	2237	1218	562	16.24	7.49333	1.17159	0.10034	11.6761	2.45755	3.65581	angiopoietin-like 7 precursor
SNORA42	NR_002974		chr1	155889700	155889833	134	1133	342	15.1067	4.56	18.1936	1.01936	17.8481	2.8819	3.65004	Homo sapiens small nucleolar RNA, H/ACA box 42 (SNORA42), non-coding RNA.
IPMK	NM_152230	NP_689416	chr10	59955618	60027694	1793	5015	14403	66.8667	192.04	6.01843	3.20832	1.87588	0.62908	3.64216	inositol polyphosphate multikinase
SPATA5	NM_145207	NP_660208	chr4	123844225	124240602	8238	12642	47965	168.56	639.533	3.30207	2.32545	1.41997	0.350636	3.61115	spermatogenesis associated 5
SFT2D2	NM_199344	NP_955376	chr1	168195255	168212087	855	11363	42186	151.507	562.48	28.597	19.7064	1.45115	0.372357	3.60324	SFT2 domain containing 2
AK307291			chr1	94057525	94065586	1561	3928	10206	52.3733	136.08	5.41454	2.6113	2.0735	0.729238	3.58953	Homo sapiens cDNA, FLJ97239.
ITGB7	NM_000889	NP_000880	chr12	53585108	53601000	3689	1779	2378	23.72	31.7067	1.03767	0.257459	4.03044	1.39387	3.58042	integrin, beta 7 precursor
RBMS3	NM_001003793	NP_001003793	chr3	29322943	30046619	2957	2637	5360	35.16	71.4667	1.9189	0.723966	2.65053	0.974761	3.5696	RNA binding motif, single stranded interacting
MARS2	NM_138395	NP_612404	chr2	198570087	198573113	3027	16725	67164	223	895.52	11.889	8.86194	1.34158	0.293851	3.56369	methionine-tRNA synthetase 2 precursor
DQ582265			chrM	1604	1634	31	1142	510	15.2267	6.8	79.2679	6.57072	12.0638	2.49021	3.55146	DQ582265
GPR183	NM_004951	NP_004942	chr13	99946790	99959749	1784	1200	690	16	9.2	1.44737	0.154475	9.36958	2.23747	3.53822	EBV-induced G protein-coupled receptor 2
SNORA50	NR_002980		chr16	58593700	58593835	136	975	93	13	1.24	15.4262	0.273117	56.482	4.03392	3.53591	Homo sapiens small nucleolar RNA, H/ACA box 50 (SNORA50), non-coding RNA.
ASPN	NM_017680	NP_060150	chr9	95218489	95244788	2468	1101	424	14.68	5.65333	0.95992	0.068616	13.9897	2.63832	3.53421	asporin precursor
SCARNA20	NR_002999		chr17	58308877	58309006	130	1050	289	14	3.85333	17.3796	0.88789	19.574	2.9742	3.53379	Homo sapiens small Cajal body-specific RNA 20 (SCARNA20), non-coding RNA.
SNURF-SNRPN			chr15	25481556	25620621	4150	1136	532	15.1467	7.09333	0.589011	0.0511998	11.5042	2.44271	3.52525	Homo sapiens clone Rt-16 SNURF-SNRPN mRNA, downstream untranslated exons, alternatively spliced.
AF090939			chr3	99652069	99654106	2038	975	150	13	2	1.02942	0.0293962	35.0188	3.55589	3.49335	Homo sapiens clone HQ0641 PRO0641 mRNA, complete cds.
C16orf10	NR_024121		chr16	576847	577407	561	1275	1021	17	13.6133	4.89035	0.726888	6.72779	1.90625	3.46282	Homo sapiens chromosome 16 open reading frame 10 (C16orf10), non-coding RNA.
DKFZp547E087			chr16	22448329	22503540	5822	1750	2507	23.3333	33.4267	0.646783	0.171984	3.76073	1.32461	3.46162	SubName	Full=Putative uncharacterized protein DKFZp547E087;
PHLDB2	NM_001134439	NP_001127911	chr3	111451327	111695362	11341	59932	280285	799.093	3737.13	11.371	9.87082	1.15199	0.141487	3.46132	pleckstrin homology-like domain, family B,
BC036695			chr9	96938889	96966848	1312	3013	7024	40.1733	93.6533	4.94149	2.13823	2.31101	0.837687	3.45939	Homo sapiens cDNA clone IMAGE	5265295
TACR1	NM_001058	NP_001049	chr2	75273590	75426645	4992	1118	598	14.9067	7.97333	0.481903	0.0478444	10.0723	2.30979	3.44599	tachykinin receptor 1 isoform long
BC039399			chrX	40594652	40597946	893	3452	8773	46.0267	116.973	8.31787	3.92375	2.11988	0.751358	3.43668	Homo sapiens cDNA clone IMAGE	5300185
RBM15	NM_022768	NP_073605	chr1	110881945	110889303	3431	38176	172058	509.013	2294.11	23.9421	20.029	1.19537	0.178459	3.43084	RNA binding motif protein 15
RP4-695O20__B.10			chr22	46449726	46509806	6959	5951	19116	79.3467	254.88	1.84008	1.09712	1.67719	0.517117	3.41272	SubName	Full=FLJ27365 protein, isoform CRA_a; SubName	Full=Novel transcript;
B3GALT2	NM_003783	NP_003774	chr1	193147861	193155743	3547	1154	750	15.3867	10	0.700064	0.084451	8.28958	2.115	3.41141	UDP-Gal	betaGlcNAc beta
ST7OT4	NR_002329		chr7	116593953	116599867	1572	1479	1747	19.72	23.2933	2.02446	0.443859	4.56103	1.51755	3.39864	SubName	Full=Putative uncharacterized protein ST7OT4;
SNORD2	NR_002587		chr3	186502585	186502654	70	1852	2969	24.6933	39.5867	56.9293	16.9401	3.36062	1.21212	3.398	Homo sapiens small nucleolar RNA, C/D box 2 (SNORD2), non-coding RNA.
FBXL4	NM_012160	NP_036292	chr6	99321601	99395849	3717	18426	76330	245.68	1017.73	10.6667	8.20177	1.30054	0.26278	3.38846	F-box and leucine-rich repeat protein 4
AK095549			chr7	130565752	130598069	2227	1662	2379	22.16	31.72	1.60585	0.426657	3.76378	1.32542	3.37452	Homo sapiens cDNA FLJ38230 fis, clone FCBBF2004448.
TCTEX1D4	NM_001013632	NP_001013654	chr1	45271590	45272957	1260	1202	952	16.0267	12.6933	2.05271	0.301767	6.8023	1.91726	3.36915	Tctex1 domain containing 4
AX748175			chr1	164595273	164651720	1864	1334	1361	17.7867	18.1467	1.53994	0.29162	5.28063	1.66405	3.36022	Homo sapiens cDNA FLJ36189 fis, clone TESTI2027238.
PPP2R3A	NM_002718	NP_002709	chr3	135684567	135866733	7339	3445	9004	45.9333	120.053	1.01006	0.490008	2.0613	0.723338	3.34226	protein phosphatase 2, regulatory subunit B'',
BC041363			chr3	15781727	15803693	4076	1019	491	13.5867	6.54667	0.537939	0.0481119	11.181	2.41422	3.32883	Homo sapiens cDNA clone IMAGE	5273212
TAS2R30	NM_001097643	NP_001091112	chr12	11285884	11286843	960	877	142	11.6933	1.89333	1.96572	0.0590775	33.2736	3.50476	3.30757	type 2 taste receptor member 30
NUP155	NM_153485	NP_705618	chr5	37291941	37371197	4475	122791	603092	1637.21	8041.23	59.0427	53.8264	1.09691	0.0924973	3.30644	nucleoporin 155kDa isoform 1
PRRG2	NM_000951	NP_000942	chr19	50084587	50094265	1630	1486	1930	19.8133	25.7333	1.96166	0.472906	4.1481	1.42265	3.30501	proline rich Gla (G-carboxyglutamic acid) 2
LMBRD2	NM_001007527	NP_001007528	chr5	36103414	36152015	3237	12584	49389	167.787	658.52	8.36506	6.09386	1.3727	0.316782	3.30089	LMBR1 domain containing 2
ZNF91	NM_003430	NP_003421	chr19	23521419	23578269	5833	4275	12482	57	166.427	1.57702	0.854667	1.84519	0.61258	3.29638	zinc finger protein 91
YOD1	NM_018566	NP_061036	chr1	207217194	207226325	6521	39159	178293	522.12	2377.24	12.9214	10.9201	1.18327	0.168285	3.29062	YOD1 OTU deubiquinating enzyme 1 homolog
KCNH5	NM_139318	NP_647479	chr14	63173947	63568584	4156	4470	13306	59.6	177.413	2.31433	1.27872	1.80987	0.593257	3.28998	potassium voltage-gated channel, subfamily H,
KIAA1958	NM_133465	NP_597722	chr9	115249248	115422706	2767	13704	54718	182.72	729.573	10.6569	7.89816	1.34929	0.299578	3.28089	hypothetical protein LOC158405
TMED7	NM_181836	NP_861974	chr5	114914340	114961870	6700	49003	227629	653.373	3035.05	15.7377	13.5693	1.1598	0.148248	3.2701	transmembrane emp24 protein transport domain
RFX3	NM_134428	NP_602304	chr9	3224649	3525983	4450	4028	11562	53.7067	154.16	1.9477	1.03771	1.87691	0.629629	3.26626	regulatory factor X3 isoform b
KCNJ13	NM_002242	NP_002233	chr2	233630860	233641275	3288	1125	900	15	12	0.73623	0.109324	6.73439	1.90723	3.25335	potassium inwardly-rectifying channel J13
LOC100009676	NR_024407		chr3	101395274	101398055	2782	7988	28710	106.507	382.8	6.17837	4.12174	1.49897	0.404778	3.24059	RecName	Full=Putative uncharacterized protein LOC100009676;
AK091866			chr5	90606838	90610219	2672	6000	19967	80	266.227	4.83179	2.98457	1.61892	0.481762	3.23883	Homo sapiens cDNA FLJ34547 fis, clone HLUNG2009067.
DDEF1IT1	NR_002765		chr8	131307601	131308779	1179	900	300	12	4	1.64256	0.101628	16.1625	2.7827	3.23127	Homo sapiens HSPC054 mRNA, complete cds.
SLC25A32	NM_030780	NP_110407	chr8	104410867	104427468	3023	25500	111562	340	1487.49	18.1508	14.7395	1.23144	0.208181	3.23061	solute carrier family 25, member 32
GPR22	NM_005295	NP_005286	chr7	107110502	107116123	2964	1029	675	13.72	9	0.747016	0.0909558	8.21296	2.10571	3.21691	G protein-coupled receptor 22
DM004349			chr9	97847502	97848370	869	1350	1646	18	21.9467	3.34277	0.75651	4.41867	1.48584	3.21564	Homo sapiens C90RF3 short isoform, mRNA sequence.
EGOT	NR_004428		chr3	4790880	4793274	1460	1104	900	14.72	12	1.62708	0.246204	6.60868	1.88838	3.21133	Homo sapiens, clone IMAGE	5759947, mRNA.
WDFY3	NM_014991	NP_055806	chr4	85590697	85887544	15846	33295	150121	443.933	2001.61	4.52118	3.78379	1.19488	0.178049	3.19719	WD repeat and FYVE domain containing 3 isoform
HIST1H4J	NM_021968	NP_068803	chr6	27791903	27792257	355	766	0	10.2133	0	4.64294	0	0	0	3.19583	histone cluster 1, H4j
FAM20A	NM_017565	NP_060035	chr17	66531258	66597095	4623	900	373	12	4.97333	0.418901	0.0322248	12.9994	2.5649	3.17503	family with sequence similarity 20, member A
DAMS	NR_026763		chr5	135465205	135470579	1807	962	554	12.8267	7.38667	1.14554	0.122449	9.35521	2.23593	3.16734	Homo sapiens DAMS mRNA, complete cds.
SNORA51	NR_002981		chr20	2635713	2635844	132	1270	1528	16.9333	20.3733	20.7025	4.62332	4.47784	1.49914	3.13179	Homo sapiens small nucleolar RNA, H/ACA box 51 (SNORA51), non-coding RNA.
FAM160A1	NM_001109977	NP_001103447	chr4	152330398	152584784	4576	11855	46939	158.067	625.853	5.57453	4.09687	1.36068	0.307984	3.12624	hypothetical protein LOC729830
ZNF805	NM_001023563	NP_001018857	chr19	57752053	57774105	10125	5400	17792	72	237.227	1.1476	0.701834	1.63515	0.491733	3.12348	zinc finger protein 805 isoform 1
BACH1	NM_001186	NP_001177	chr21	30671220	30734217	6729	46125	214859	615	2864.79	14.7495	12.7529	1.15657	0.145456	3.11651	BTB and CNC homology 1 transcription factor
C8orf39	NR_027259		chr8	94752339	94753047	709	3073	8142	40.9733	108.56	9.3263	4.58659	2.03338	0.709702	3.11405	Homo sapiens PRO1905 mRNA, complete cds.
AK094480			chr3	156544076	156545449	1374	1050	895	14	11.9333	1.64435	0.26016	6.32054	1.84381	3.10442	Homo sapiens cDNA FLJ37161 fis, clone BRACE2026725.
LOC100289341	NR_027447		chr9	139979398	139981269	1872	2325	5329	31	71.0533	2.67245	1.13696	2.35053	0.85464	3.07975	SubName	Full=Putative uncharacterized protein; Flags	Fragment;
SPON1	NM_006108	NP_006099	chr11	13983914	14289646	5372	1232	1510	16.4267	20.1333	0.493478	0.112265	4.39564	1.48061	3.06686	spondin 1, extracellular matrix protein
SNORA47	NR_003014		chr5	76376259	76376396	138	918	565	12.24	7.53333	14.3138	1.63521	8.75351	2.16945	3.06656	Homo sapiens small nucleolar RNA, H/ACA box 47 (SNORA47), non-coding RNA.
FAM26E	NM_153711	NP_714922	chr6	116832808	116839708	3538	819	297	10.92	3.96	0.498103	0.0335277	14.8565	2.69844	3.06304	hypothetical protein LOC254228
AJ606316			chr6	136175174	136546762	4171	896	525	11.9467	7	0.462233	0.0502717	9.19468	2.21863	3.04986	Homo sapiens cDNA clone IMAGE	5266948
LPAR6	NM_001162498	NP_001155970	chr13	48963707	49018840	4455	924	608	12.32	8.10667	0.44629	0.054508	8.1876	2.10262	3.04695	G-protein coupled purinergic receptor P2Y5
LRIG3	NM_153377	NP_700356	chr12	59265938	59314262	4252	10450	40845	139.333	544.6	5.2883	3.83663	1.37837	0.320901	3.04193	leucine-rich repeats and immunoglobulin-like
LOC100129716	NR_027435		chr5	90676164	90716531	2501	1535	2553	20.4667	34.04	1.32065	0.407701	3.23926	1.17534	3.04147	Homo sapiens hypothetical protein LOC285620, mRNA (cDNA clone IMAGE	5286379).
C9orf163	NM_152571	NP_689784	chr9	139377947	139380518	2572	3600	10473	48	139.64	3.01179	1.62632	1.85191	0.616217	3.03846	hypothetical protein LOC158055
BCMSUN			chr13	50556688	50699677	3068	2226	5051	29.68	67.3467	1.56121	0.657547	2.3743	0.864703	3.03693	Homo sapiens BCMS-upstream neighbor (BCMSUN) mRNA, partial sequence.
AX747080			chr5	151168142	151169671	1530	1234	1570	16.4533	20.9333	1.73547	0.409839	4.23451	1.44327	3.03262	Homo sapiens cDNA FLJ34273 fis, clone FEBRA2003181.
LOC100270746	NR_026776		chr6	26987146	26988085	940	1688	3100	22.5067	41.3333	3.864	1.31716	2.93359	1.07623	3.03249	Homo sapiens hypothetical LOC100270746 (LOC100270746), non-coding RNA.
PCNXL2	NM_014801	NP_055616	chr1	233119882	233431459	11025	19086	81904	254.48	1092.05	3.72502	2.96709	1.25545	0.227491	3.02966	pecanex-like 2
SNORD12B	NR_003695		chr20	47896850	47896952	103	1106	1180	14.7467	15.7333	23.1053	4.57562	5.04965	1.61932	3.02458	Homo sapiens small nucleolar RNA, C/D box 12B (SNORD12B), non-coding RNA.
SNORD9	NR_003029		chr14	21860310	21860412	103	750	172	10	2.29333	15.6681	0.666954	23.492	3.15666	3.01578	Homo sapiens small nucleolar RNA, C/D box 9 (SNORD9), non-coding RNA.
RNF13	NM_183381	NP_899237	chr3	149530475	149679923	2972	16932	71659	225.76	955.453	12.2589	9.63001	1.27299	0.24137	3.01023	ring finger protein 13
AX747444			chr9	129565474	129567952	2479	1359	2031	18.12	27.08	1.1796	0.327219	3.60494	1.2823	2.99969	Homo sapiens cDNA FLJ34952 fis, clone NTONG2000531.
SNORD55	NR_000015		chr1	45241537	45241610	74	1011	944	13.48	12.5867	29.3976	5.09501	5.76989	1.75265	2.98752	Homo sapiens small nucleolar RNA, C/D box 55 (SNORD55), non-coding RNA.
LRRTM2	NM_015564	NP_056379	chr5	138205079	138211057	5628	1050	1081	14	14.4133	0.401447	0.0767143	5.23301	1.65499	2.97436	leucine rich repeat transmembrane neuronal 2
LDHAL6B	NM_033195	NP_149972	chr15	59499042	59500707	1666	1050	1095	14	14.6	1.35615	0.262509	5.16611	1.64212	2.9646	lactate dehydrogenase A-like 6B
CDKN2BAS			chr9	21994790	22077889	992	2082	4674	27.76	62.32	4.51608	1.88184	2.39983	0.875397	2.96093	Homo sapiens CDKN2B antisense RNA (non-protein coding) (CDKN2BAS), non-coding RNA.
SNORA72	NR_002581		chr8	99054314	99054445	132	931	762	12.4133	10.16	15.1764	2.30561	6.58238	1.8844	2.94674	Homo sapiens cDNA FLJ45223 fis, clone BRCAN2020050.
AK096995			chr4	151500241	151502697	2209	675	75	9	1	0.657508	0.0135603	48.4876	3.88131	2.93252	Homo sapiens cDNA FLJ39676 fis, clone SMINT2009832.
AK096592			chr14	75292224	75295550	3327	2250	5400	30	72	1.4552	0.648255	2.2448	0.808615	2.91898	Homo sapiens cDNA FLJ39273 fis, clone OCBBF2010792.
CXCR6	NM_006564	NP_006555	chr3	45984973	45989845	2087	1006	1048	13.4133	13.9733	1.03721	0.20056	5.1716	1.64318	2.90262	G protein-coupled receptor TYMSTR
ZNF543	NM_213598	NP_998763	chr19	57831877	57842144	3659	4798	15959	63.9733	212.787	2.82157	1.742	1.61973	0.48226	2.8987	zinc finger protein 543
TAS2R31	NM_176885	NP_795366	chr12	11182986	11184006	1021	894	722	11.92	9.62667	1.8841	0.282433	6.67096	1.89776	2.89499	taste receptor, type 2, member 31
STXBP5L	NM_014980	NP_055795	chr3	120627050	121143607	9364	1169	1575	15.5867	21	0.268625	0.0671775	3.99873	1.38598	2.89427	syntaxin binding protein 5-like
hCG_1818547	NR_027182		chr10	65224989	65226320	1332	1393	2325	18.5733	31	2.2503	0.697146	3.22787	1.17182	2.89253	SubName	Full=HCG1818547; SubName	Full=cDNA, FLJ94884;
SNORD88C	NR_003069		chr19	51305582	51305678	97	731	269	9.74667	3.58667	16.2158	1.10761	14.6404	2.68379	2.89046	Homo sapiens small nucleolar RNA, C/D box 88C (SNORD88C), non-coding RNA.
BC033554			chr17	64394189	64412972	2111	684	146	9.12	1.94667	0.697205	0.0276229	25.2401	3.22843	2.88968	Homo sapiens cDNA clone IMAGE	4826868
KDM6A	NM_021140	NP_066963	chrX	44732423	44971843	5924	25857	116091	344.76	1547.88	9.39195	7.82687	1.19996	0.18229	2.87952	ubiquitously transcribed tetratricopeptide
AK091594			chr6	147163037	147525750	3836	1415	2438	18.8667	32.5067	0.793726	0.25384	3.12688	1.14003	2.8705	Homo sapiens cDNA FLJ34275 fis, clone FEBRA2003454.
WDR38	NM_001045476	NP_001038941	chr9	127615755	127620159	1318	708	237	9.44	3.16	1.15587	0.0718187	16.0943	2.77847	2.86508	WD repeat domain 38
TRIM2	NM_015271	NP_056086	chr4	154074270	154260474	9143	4638	15411	61.84	205.48	1.09153	0.673204	1.62139	0.483285	2.85482	tripartite motif-containing 2 isoform 1
HIST1H3J	NM_003535	NP_003526	chr6	27858094	27858570	477	1056	1304	14.08	17.3867	4.76363	1.09185	4.36289	1.47314	2.83265	histone cluster 1, H3j
TAS2R13	NM_023920	NP_076409	chr12	11060525	11062161	1637	796	525	10.6133	7	1.0463	0.12809	8.16849	2.10028	2.82705	taste receptor, type 2, member 13
AF086463			chr18	19405449	19411367	4371	825	621	11	8.28	0.406131	0.0567434	7.15732	1.96814	2.81695	Homo sapiens full length insert cDNA clone ZD85H04.
BARD1	NM_000465	NP_000456	chr2	215593275	215674428	2594	9458	37398	126.107	498.64	7.84553	5.75815	1.36251	0.309327	2.80297	BRCA1 associated RING domain 1
DPYSL4	NM_006426	NP_006417	chr10	134000414	134019278	2717	1181	1766	15.7467	23.5467	0.935305	0.259601	3.60286	1.28173	2.79569	dihydropyrimidinase-like 4
GPR52	NM_005684	NP_005675	chr1	174417212	174418683	1472	615	75	8.2	1	0.899001	0.0203497	44.1776	3.78822	2.79289	G protein-coupled receptor 52
MAGEC2	NM_016249	NP_057333	chrX	141290130	141293076	1992	852	750	11.36	10	0.920329	0.150375	6.12021	1.8116	2.77794	melanoma antigen family C, 2
DJ031140			chr13	111363589	111365814	2226	910	931	12.1333	12.4133	0.879648	0.167043	5.26599	1.66127	2.77337	Homo sapiens cDNA clone IMAGE	4905026, partial cds.
HSP90AB4P	NR_002927		chr15	58983302	58985324	1518	623	122	8.30667	1.62667	0.883098	0.0320991	27.5116	3.31461	2.76805	RecName	Full=Putative heat shock protein HSP 90-beta 4;
OGN	NM_014057	NP_054776	chr9	95146251	95166937	3065	821	672	10.9467	8.96	0.576376	0.0875676	6.58206	1.88435	2.76717	osteoglycin preproprotein
AK098783			chrX	45707327	45710447	1961	877	844	11.6933	11.2533	0.96231	0.171898	5.59816	1.72244	2.76328	Homo sapiens cDNA FLJ25917 fis, clone CBR04926.
PDE5A	NM_001083	NP_001074	chr4	120415552	120549981	7178	2736	7689	36.48	102.52	0.820173	0.42783	1.91705	0.65079	2.7588	phosphodiesterase 5A isoform 1
EVI2A	NM_014210	NP_055025	chr17	29644676	29648717	1712	600	75	8	1	0.75412	0.0174969	43.1001	3.76352	2.75687	ecotropic viral integration site 2A isoform 2
BC043649			chr9	77567885	77612298	1807	1605	3322	21.4	44.2933	1.91122	0.734254	2.60294	0.95664	2.75234	Homo sapiens cDNA clone IMAGE	5277293
FRK	NM_002031	NP_002022	chr6	116262693	116381921	2849	3087	9171	41.16	122.28	2.33151	1.28567	1.81346	0.595237	2.74099	fyn-related kinase
AX748157			chr12	131510106	131512357	2252	675	300	9	4	0.644953	0.0532056	12.1219	2.49501	2.73168	Homo sapiens cDNA FLJ36163 fis, clone TESTI2026014.
MRS2P2	NR_024072		chr12	72242076	72244763	2688	750	515	10	6.86667	0.600378	0.0765214	7.84589	2.05999	2.72716	Homo sapiens clone 1 unknown mRNA.
TOR1AIP2	NM_022347	NP_071742	chr1	179833577	179846934	1655	34611	161023	461.48	2146.97	44.9996	38.8593	1.15802	0.146708	2.72141	interferon alpha responsive
LOC642776			chrX	115033604	115085422	2079	1738	3873	23.1733	51.64	1.79882	0.744043	2.41763	0.882789	2.72023	Homo sapiens hypothetical protein LOC642776, mRNA (cDNA clone IMAGE	3533146), partial cds.
NAG8	NR_027330		chr7	127637562	127640130	2569	1362	2509	18.16	33.4533	1.14079	0.390069	2.92459	1.07315	2.71938	Homo sapiens brain and nasopharyngeal carcinoma susceptibility protein NSG-x mRNA, partial cds.
CR626194			chr2	139175857	139259268	925	1064	1500	14.1867	20	2.4751	0.647671	3.82154	1.34065	2.71575	full-length cDNA clone CS0DL004YM17 of B cells (Ramos cell line) Cot 25-normalized of Homo sapiens (human).
CAND2	NM_001162499	NP_001155971	chr3	12838171	12876313	4592	1152	1808	15.36	24.1067	0.539813	0.157254	3.43275	1.23336	2.70531	TBP-interacting protein isoform 1
ST7OT2			chr7	116712127	116785614	1628	578	75	7.70667	1	0.763952	0.0183997	41.5197	3.72617	2.70319	Homo sapiens clone IMAGE	1645555 ST7OT2 mRNA, non-coding transcript.
ARL5B	NM_178815	NP_848930	chr10	18948313	18966940	3589	10833	44387	144.44	591.827	6.49484	4.93955	1.31486	0.273734	2.69412	ADP-ribosylation factor-like 8
SLC6A14	NM_007231	NP_009162	chrX	115567774	115592623	4535	1887	4515	25.16	60.2	0.895339	0.397636	2.25166	0.811666	2.68002	solute carrier family 6 (amino acid
AK025288			chr8	119097734	119100498	2765	900	1050	12	14	0.70039	0.15167	4.61787	1.52993	2.661	Homo sapiens clone 24838 mRNA sequence.
FLJ14107	NR_027715		chr8	22497884	22499722	1839	668	375	8.90667	5	0.781605	0.0814431	9.59695	2.26145	2.64795	Homo sapiens cDNA FLJ14107 fis, clone MAMMA1001252.
SGK196	NM_032237	NP_115613	chr8	42948657	42978323	1615	14337	61448	191.16	819.307	19.102	15.1964	1.25701	0.228736	2.63881	protein kinase-like protein SgK196
SNORA14A	NR_002955		chr7	75573101	75573234	134	525	12	7	0.16	8.43038	0.0357669	235.704	5.46257	2.63349	Homo sapiens small nucleolar RNA, H/ACA box 14A (SNORA14A), non-coding RNA.
AX748195			chr22	36730924	36732334	1411	750	628	10	8.37333	1.14374	0.177761	6.43413	1.86162	2.63308	Homo sapiens cDNA FLJ36227 fis, clone THYMU2001071.
BC079832			chr6	26272386	26272940	555	1088	1705	14.5067	22.7333	4.21822	1.22698	3.43789	1.23486	2.6308	Homo sapiens hypothetical protein MGC12935, mRNA (cDNA clone IMAGE	4309284), partial cds.
COL6A6	NM_001102608	NP_001096078	chr3	130279178	130395887	8545	650	346	8.66667	4.61333	0.163679	0.0161722	10.121	2.31462	2.62905	collagen type VI alpha 6 precursor
CHGA	NM_001275	NP_001266	chr14	93389445	93401636	2041	836	897	11.1467	11.96	0.881366	0.175531	5.02114	1.61366	2.62565	chromogranin A precursor
AK074469			chr21	27538215	27539642	1428	746	626	9.94667	8.34667	1.1241	0.175086	6.42026	1.85946	2.62493	Homo sapiens cDNA	FLJ23589 fis, clone LNG14467.
OR2B2	NM_033057	NP_149046	chr6	27879025	27880097	1073	750	643	10	8.57333	1.50402	0.23934	6.28403	1.83801	2.62063	olfactory receptor, family 2, subfamily B,
HERV-FRD	NM_207582	NP_997465	chr6	11102724	11111959	3190	1125	1853	15	24.7067	0.758848	0.232001	3.27088	1.18506	2.61571	syncytin 2
GPR135	NM_022571	NP_072093	chr14	59895740	59932059	2540	3584	11610	47.7867	154.8	3.03618	1.82559	1.66312	0.508696	2.61426	G protein-coupled receptor 135
USH2A	NM_206933	NP_996816	chr1	215796236	216596738	20183	586	194	7.81333	2.58667	0.0624748	0.00383902	16.2736	2.78954	2.60864	usherin isoform B
MGAT5	NM_002410	NP_002401	chr2	135011830	135206468	2421	14578	62828	194.373	837.707	12.9567	10.3649	1.25007	0.223196	2.60246	N-acetylglucosaminyltransferase V
NFE2L3	NM_004289	NP_004280	chr7	26191847	26226754	3708	3455	11100	46.0667	148	2.00494	1.19561	1.67692	0.516961	2.59971	nuclear factor erythroid 2-like 3
TEX9	NM_198524	NP_940926	chr15	56657644	56738071	5244	2312	6359	30.8267	84.7867	0.948676	0.484318	1.95879	0.672325	2.59741	testis expressed 9
AX747197			chr2	53990098	53992017	1920	825	900	11	12	0.924582	0.187217	4.93855	1.59707	2.5967	Homo sapiens cDNA FLJ34490 fis, clone HLUNG2004707.
C15orf34	NR_027262		chr15	72668454	72671129	2676	825	900	11	12	0.663377	0.134326	4.93855	1.59707	2.5967	Homo sapiens cDNA FLJ13315 fis, clone OVARC1001525.
NUPL1	NM_014089	NP_054808	chr13	25875666	25916560	9116	30696	142544	409.28	1900.59	7.24553	6.24524	1.16017	0.148565	2.5933	nucleoporin like 1 isoform a
BC036209			chr11	36084836	36099448	4130	646	375	8.61333	5	0.33657	0.0362649	9.28088	2.22796	2.59283	Homo sapiens cDNA clone IMAGE	5265482
VTRNA1-3	NR_026705		chr5	140105744	140105831	88	500	0	6.66667	0	12.2259	0	0	0	2.58199	Homo sapiens vault RNA 1-3 (VTRNA1-3), non-coding RNA.
SNORA28	NR_002964		chr14	103804186	103804311	126	525	63	7	0.84	8.96565	0.199698	44.8959	3.80435	2.58149	Homo sapiens small nucleolar RNA, H/ACA box 28 (SNORA28), non-coding RNA.
TMTC3	NM_181783	NP_861448	chr12	88536073	88593663	7326	19766	88311	263.547	1177.48	5.80557	4.81452	1.20585	0.187182	2.57988	transmembrane and tetratricopeptide repeat
QRFP	NM_198180	NP_937823	chr9	133768816	133769225	410	621	332	8.28	4.42667	3.25912	0.323414	10.0772	2.31028	2.56841	RF(Arg-Phe)amide family 26 amino acid peptide
ATE1	NM_001001976	NP_001001976	chr10	123502626	123688217	2693	17958	79539	239.44	1060.52	14.3488	11.7964	1.21637	0.195872	2.56389	arginyltransferase 1 isoform 1
AK123947			chr11	121899037	122238467	5621	2721	8111	36.28	108.147	1.04162	0.576322	1.80735	0.591862	2.56228	Homo sapiens cDNA FLJ41953 fis, clone PROST2019253.
BC150535			chr17	4690352	4693628	3277	1275	2474	17	32.9867	0.837195	0.301528	2.77651	1.02119	2.55412	Homo sapiens cDNA FLJ30884 fis, clone FEBRA2004914.
BC047540			chr8	62671660	62678528	2743	600	300	8	4	0.470672	0.0436818	10.775	2.37723	2.54411	Homo sapiens cDNA clone IMAGE	5270972
BC136808			chr1	173387088	173430501	1659	1934	4984	25.7867	66.4533	2.50844	1.19988	2.09058	0.737441	2.53874	Homo sapiens cDNA FLJ26950 fis, clone RCT08544.
DSCR9			chr21	38580804	38594036	1790	675	526	9	7.01333	0.811416	0.117365	6.91363	1.93349	2.53231	Homo sapiens mRNA, complete cds.
SNORA25	NR_003028		chr11	93463683	93463812	130	1532	3481	20.4267	46.4133	25.3576	10.6946	2.37106	0.863338	2.51679	Homo sapiens small nucleolar RNA, H/ACA box 25 (SNORA25), non-coding RNA.
CDKL5	NM_003159	NP_003150	chrX	18443725	18671747	3516	4663	16632	62.1733	221.76	2.85371	1.8893	1.51046	0.412414	2.51471	cyclin-dependent kinase-like 5
NDST4	NM_022569	NP_072091	chr4	115748931	116035032	3437	3898	13258	51.9733	176.773	2.44037	1.54065	1.58399	0.459946	2.51468	heparan sulfate N-deacetylase/N-sulfotransferase
INO80D	NM_017759	NP_060229	chr2	206858446	206950906	14135	18291	81507	243.88	1086.76	2.78442	2.30305	1.20901	0.189804	2.51376	INO80 complex subunit D
BC047609			chr20	45981305	45983374	1806	735	733	9.8	9.77333	0.875714	0.162103	5.40221	1.68681	2.50829	Homo sapiens, clone IMAGE	5752022, mRNA.
AK025793			chr3	71619441	71623608	3504	586	300	7.81333	4	0.359854	0.0341949	10.5236	2.35362	2.5076	Homo sapiens cDNA FLJ12191 fis, clone MAMMA1000843.
BC128552			chr10	80928943	80930381	1439	539	183	7.18667	2.44	0.805974	0.050792	15.8681	2.76431	2.49729	Homo sapiens cDNA clone IMAGE	40121915
Em	AC006547.7	NR_026919		chr22	20193855	20196060	2206	735	750	9.8	10	0.716927	0.135788	5.27976	1.66388	2.49411	SubName	Full=Em	AC006547.7 protein; SubName	Full=HCG2001938;
FBXL22	NM_203373	NP_976307	chr15	63889596	63894618	3054	1807	4578	24.0933	61.04	1.27316	0.598703	2.12652	0.754489	2.49372	F-box and leucine-rich repeat protein 22
POU5F2	NM_153216	NP_694948	chr5	93076015	93077309	1295	525	150	7	2	0.872333	0.0462622	18.8563	2.93685	2.4932	POU domain class 5, transcription factor 2
TP53INP1	NM_033285	NP_150601	chr8	95938201	95961615	5651	1133	2068	15.1067	27.5733	0.431417	0.14616	2.95167	1.08237	2.49276	tumor protein p53 inducible nuclear protein 1
ANGPT2	NM_001147	NP_001138	chr8	6357177	6420784	6601	806	976	10.7467	13.0133	0.262735	0.0590534	4.44911	1.4927	2.48998	angiopoietin 2 isoform a precursor
GPR18	NM_001098200	NP_001091670	chr13	99906968	99910840	1818	775	900	10.3333	12	0.917277	0.197721	4.63924	1.53455	2.47267	G protein-coupled receptor 18
METTL12	NM_001043229	NP_001036694	chr11	62432779	62434923	1382	2958	9330	39.44	124.4	4.60557	2.69636	1.70807	0.535362	2.47251	methyltransferase like 12 precursor
ALG10	NM_032834	NP_116223	chr12	34175216	34181234	3125	4614	16558	61.52	220.773	3.17702	2.11623	1.50127	0.406309	2.47063	asparagine-linked glycosylation 10 homolog
C2orf86	NM_015910	NP_056994	chr2	63348537	63815851	7994	3301	10832	44.0133	144.427	0.888534	0.541189	1.64182	0.495804	2.45823	hypothetical protein LOC51057 isoform 2
AK057471			chr13	64560504	64650144	1881	1636	3990	21.8133	53.2	1.87149	0.847206	2.20901	0.792546	2.45513	Homo sapiens cDNA FLJ32909 fis, clone TESTI2006007.
VTRNA1-2	NR_026704		chr5	140098511	140098598	88	450	0	6	0	11.0033	0	0	0	2.44949	Homo sapiens vault RNA 1-2 (VTRNA1-2), non-coding RNA.
ADPGK			chr15	73074465	73076667	2203	4897	17899	65.2933	238.653	4.78309	3.24503	1.47397	0.387961	2.44875	Homo sapiens cDNA FLJ38676 fis, clone IMR322000383.
CR605438			chr13	99848626	99853011	1823	1280	2671	17.0667	35.6133	1.51083	0.585183	2.58181	0.94849	2.44472	Homo sapiens clone IMAGE	110862, mRNA sequence.
TULP1	NM_003322	NP_003313	chr6	35465653	35480647	2092	550	271	7.33333	3.61333	0.56571	0.0517383	10.9341	2.39188	2.43973	tubby like protein 1
DCDC2B	NM_001099434	NP_001092904	chr1	32674695	32681797	1349	1186	2347	15.8133	31.2933	1.89176	0.694874	2.72245	1.00153	2.43431	doublecortin domain containing 2B
VMA21	NM_001017980	NP_001017980	chrX	150565705	150577835	4687	33039	155830	440.52	2077.73	15.1679	13.2789	1.14226	0.133006	2.42444	VMA21 vacuolar H+-ATPase homolog
C1QTNF8	NM_207419	NP_997302	chr16	1138226	1146244	3406	850	1207	11.3333	16.0933	0.536991	0.141536	3.79402	1.33343	2.42068	C1q and tumor necrosis factor related protein 8
ZC3H12C	NM_033390	NP_203748	chr11	109963926	110042564	10681	19801	89633	264.013	1195.11	3.98904	3.35167	1.19017	0.174092	2.41477	zinc finger CCCH-type containing 12C
TAS2R14	NM_023922	NP_076411	chr12	11090854	11091806	953	975	1642	13	21.8933	2.20143	0.688153	3.19904	1.16285	2.40956	taste receptor, type 2, member 14
NCEH1	NM_001146276	NP_001139748	chr3	172348436	172429008	4314	39061	186471	520.813	2486.28	19.483	17.2638	1.12855	0.120932	2.40902	arylacetamide deacetylase-like 1 isoform a
AK098660			chr3	114070682	114107817	1687	666	641	8.88	8.54667	0.849478	0.151757	5.59763	1.72234	2.40798	Homo sapiens cDNA FLJ25794 fis, clone TST07014.
LEKR1			chr3	156544148	156643044	1939	718	804	9.57333	10.72	0.796782	0.165609	4.81123	1.57095	2.40503	Homo sapiens cDNA FLJ16641 fis, clone TESTI4028958.
HSP90Bb	NR_003132		chr4	13335037	13339924	4888	600	450	8	6	0.264127	0.0367694	7.18335	1.97177	2.40382	Homo sapiens heat shock protein 90Bb (HSP90Bb) mRNA, complete cds.
TAS2R50	NM_176890	NP_795371	chr12	11138512	11139511	1000	492	150	6.56	2	1.05866	0.0599095	17.671	2.87193	2.40372	taste receptor, type 2, member 50
BC041346			chr13	113399764	113409045	4022	675	675	9	9	0.361123	0.0670296	5.38751	1.68408	2.40213	Homo sapiens cDNA clone IMAGE	5272198
RAPGEF6	NM_016340	NP_057424	chr5	130761604	131132756	14848	43262	207928	576.827	2772.37	6.26948	5.59306	1.12094	0.114166	2.40023	PDZ domain-containing guanine nucleotide
PRH2	NM_005042	NP_005033	chr12	11081834	11087443	4322	745	900	9.93333	12	0.370906	0.0831692	4.45966	1.49507	2.39566	proline-rich protein HaeIII subfamily 2
GLIS3	NM_001042413	NP_001035878	chr9	3824128	4300035	10406	3953	13860	52.7067	184.8	0.817402	0.531966	1.53657	0.429551	2.39466	GLIS family zinc finger 3 isoform a
C20orf144	NM_080825	NP_543015	chr20	32250120	32251720	541	539	292	7.18667	3.89333	2.1438	0.215571	9.94475	2.29705	2.38904	hypothetical protein LOC128864
HSN2	NM_213655	NP_998820	chr12	976870	978799	1930	990	1725	13.2	23	1.10375	0.356974	3.09196	1.12881	2.38752	hereditary sensory neuropathy, type II
PTGS2	NM_000963	NP_000954	chr1	186640945	186649559	4492	23618	108842	314.907	1451.23	11.3135	9.67746	1.16905	0.156195	2.38393	prostaglandin-endoperoxide synthase 2 precursor
PHLPP2	NM_015020	NP_055835	chr16	71671739	71757715	11029	26410	122836	352.133	1637.81	5.15258	4.4483	1.15833	0.146976	2.38129	PH domain and leucine rich repeat protein
SNORA1	NR_003026		chr11	93465170	93465299	130	811	1133	10.8133	15.1067	13.4236	3.4809	3.85637	1.34973	2.37907	Homo sapiens small nucleolar RNA, H/ACA box 1 (SNORA1), non-coding RNA.
BC045574			chr3	81597097	81598657	1183	450	75	6	1	0.818504	0.025321	32.3251	3.47584	2.36693	Homo sapiens cDNA FLJ35760 fis, clone TESTI2004783.
TSL-A			chr7	27655593	27667109	1310	650	640	8.66667	8.53333	1.06766	0.195125	5.47169	1.69959	2.3661	Homo sapiens TSL-A mRNA, complete cds.
NUP210L	NM_207308	NP_997191	chr1	153965170	154127592	5880	732	910	9.76	12.1333	0.267872	0.0618114	4.33369	1.46642	2.35335	nucleoporin 210kDa-like isoform 1
AK128202			chr3	138654031	138662862	3538	917	1528	12.2267	20.3733	0.557705	0.172493	3.23321	1.17348	2.34871	Homo sapiens cDNA FLJ46334 fis, clone TESTI4045955.
TBX20	NM_001077653	NP_001071121	chr7	35242043	35293242	1354	2617	8207	34.8933	109.427	4.15889	2.42086	1.71794	0.541124	2.34516	T-box transcription factor TBX20
IMAA			chr16	29454226	29625038	6189	1311	2955	17.48	39.4	0.455801	0.190696	2.39019	0.871375	2.34247	RecName	Full=Putative uncharacterized SMG1-like protein;
SNORA79	NR_003021		chr14	81669039	81669178	140	450	99	6	1.32	6.91636	0.282431	24.4887	3.19821	2.34061	Homo sapiens small nucleolar RNA, H/ACA box 79 (SNORA79), non-coding RNA.
KIAA1804	NM_032435	NP_115811	chr1	233463514	233520893	7915	32021	151456	426.947	2019.41	8.70516	7.64259	1.13903	0.13018	2.33885	mixed lineage kinase 4
DKFZp547E087			chr16	21475089	21531765	3024	3437	11757	45.8267	156.76	2.44563	1.55281	1.57497	0.454234	2.33743	SubName	Full=Putative uncharacterized protein DKFZp547E087;
BC011779			chr9	66454657	66458538	2303	1827	4983	24.36	66.44	1.70702	0.864175	1.97531	0.680726	2.32994	Homo sapiens cDNA clone IMAGE	3941306, partial cds.
C2orf16	NM_032266	NP_115642	chr2	27799389	27805588	6200	1519	3785	20.2533	50.4667	0.52718	0.243825	2.16212	0.77109	2.32132	hypothetical protein LOC84226
AK092143			chr3	54908632	54935282	2078	533	355	7.10667	4.73333	0.551918	0.0682319	8.08885	2.09049	2.30991	Homo sapiens cDNA FLJ34824 fis, clone NT2NE2008783.
RASGRP1	NM_005739	NP_005730	chr15	38780303	38857007	5024	903	1533	12.04	20.44	0.386751	0.12187	3.17346	1.15482	2.30988	RAS guanyl releasing protein 1 isoform a
GPR52			chr1	174417554	174418334	781	397	0	5.29333	0	1.09379	0	0	0	2.30073	Synthetic construct Homo sapiens gateway clone IMAGE	100022628 3' read GPR52 mRNA.
BC041993			chr2	28530563	28533326	2105	859	1401	11.4533	18.68	0.87808	0.265822	3.30326	1.19491	2.29612	Homo sapiens cDNA clone IMAGE	5304009
FER	NM_005246	NP_005237	chr5	108083523	108523373	3851	12568	54874	167.573	731.653	7.0224	5.69112	1.23392	0.210198	2.28803	fer (fps/fes related) tyrosine kinase
CCDC7	NM_001026383	NP_001021554	chr10	32735041	32863490	5231	1049	2081	13.9867	27.7467	0.431503	0.158888	2.71576	0.999072	2.28595	coiled-coil domain containing 7
KCNQ1OT1	NR_002728		chr11	2661768	2721228	59461	450	150	6	2	0.0162845	0.00100754	16.1625	2.7827	2.28485	Homo sapiens full length insert cDNA clone YW18A11.
TRIM17	NM_001024940	NP_001020111	chr1	228595638	228604583	2633	833	1330	11.1067	17.7333	0.680749	0.201746	3.37428	1.21618	2.28305	tripartite motif-containing 17 isoform 1
OR13H1	NM_001004486	NP_001004486	chrX	130678048	130678973	926	466	197	6.21333	2.62667	1.08285	0.0849689	12.7441	2.54507	2.28052	olfactory receptor, family 13, subfamily H,
C6orf204	NM_001042475	NP_001035940	chr6	118786239	119031238	4485	1616	4241	21.5467	56.5467	0.775304	0.377668	2.05287	0.719238	2.27986	chromosome 6 open reading frame 204 isoform a
KILLIN	NM_001126049	NP_001119521	chr10	89618919	89623194	4276	2109	6237	28.12	83.16	1.06128	0.582563	1.82175	0.599798	2.27872	killin protein
FAIM2	NM_012306	NP_036438	chr12	50260680	50297765	5820	525	375	7	5	0.194102	0.0257343	7.54251	2.02056	2.26725	Fas apoptotic inhibitory molecule 2
KIAA1875			chr8	145164238	145166389	1662	546	438	7.28	5.84	0.706894	0.105256	6.71594	1.90448	2.26531	SubName	Full=cDNA FLJ56750;
ZNF217	NM_006526	NP_006517	chr20	52183612	52210801	5860	20745	95443	276.6	1272.57	7.61743	6.50506	1.171	0.157859	2.25646	zinc finger protein 217
BC041007			chr10	126392597	126403327	1629	483	273	6.44	3.64	0.637997	0.0669339	9.53175	2.25463	2.24968	Homo sapiens cDNA clone IMAGE	5277868
ULK4	NM_017886	NP_060356	chr3	41288091	42003660	5268	6032	23809	80.4267	317.453	2.46382	1.8051	1.36492	0.311098	2.24962	unc-51-like kinase 4
AK054880			chr7	23140847	23145322	2564	518	375	6.90667	5	0.434715	0.0584141	7.44195	2.00713	2.24706	Homo sapiens cDNA FLJ30318 fis, clone BRACE2003598.
CLDN20	NM_001001346	NP_001001346	chr6	155585147	155597679	1206	780	1203	10.4	16.04	1.39168	0.398403	3.49315	1.2508	2.24288	claudin 20
LIN28	NM_024674	NP_078950	chr1	26737269	26756218	4013	375	0	5	0	0.201074	0	0	0	2.23607	lin-28 homolog
SCARNA14	NR_004388		chr15	66639544	66639680	137	375	0	5	0	5.88984	0	0	0	2.23607	Homo sapiens small Cajal body-specific RNA 14 (SCARNA14), non-coding RNA.
AK056077			chr2	47713160	47715691	2000	525	407	7	5.42667	0.564836	0.0812773	6.94949	1.93867	2.23539	Homo sapiens cDNA FLJ31515 fis, clone NT2RI1000172.
SNORD60	NR_002736		chr16	2205024	2205106	83	872	1532	11.6267	20.4267	22.6064	7.372	3.06652	1.12054	2.23131	Homo sapiens small nucleolar RNA, C/D box 60 (SNORD60), non-coding RNA.
SAMD8	NM_144660	NP_653261	chr10	76871393	76936607	1735	7658	31603	102.107	421.373	9.49749	7.27501	1.30549	0.266582	2.21254	sterile alpha motif domain containing 8
BC021024			chr1	151252503	151254405	619	1219	2833	16.2533	37.7733	4.23746	1.82793	2.31817	0.840778	2.20583	Homo sapiens, clone IMAGE	3616855, mRNA.
BC043519			chr13	108439710	108487799	1799	450	225	6	3	0.538238	0.0499524	10.775	2.37723	2.20326	Homo sapiens, clone IMAGE	5166435, mRNA.
AX747628			chr10	65005260	65007599	2340	450	225	6	3	0.413799	0.0384036	10.775	2.37723	2.20326	Homo sapiens cDNA FLJ35292 fis, clone PROST2008468.
PLEKHG6	NM_018173	NP_060643	chr12	6419602	6437664	3777	743	1143	9.90667	15.24	0.423287	0.120866	3.50212	1.25337	2.19143	pleckstrin homology domain-containing family G
BX648448			chr17	74492862	74494931	2070	1217	2850	16.2267	38	1.26507	0.549894	2.30056	0.833153	2.1906	Homo sapiens cDNA FLJ35076 fis, clone PLACE6001712.
C3orf58	NM_173552	NP_775823	chr3	143690640	143711209	4592	18325	83869	244.333	1118.25	8.58687	7.29465	1.17715	0.163094	2.18629	hypothetical protein LOC205428 isoform a
C22orf15	NM_182520	NP_872326	chr22	24105208	24108049	2022	903	1703	12.04	22.7067	0.960947	0.336386	2.85668	1.04966	2.18534	hypothetical protein LOC150248
C9orf130	NR_023390		chr9	98568372	98638259	11320	4488	16919	59.84	225.587	0.853099	0.596943	1.42911	0.357053	2.18517	Homo sapiens cDNA FLJ34818 fis, clone NT2NE2008077.
C6orf170	NM_152730	NP_689943	chr6	121400627	121655644	6191	1864	5427	24.8533	72.36	0.647855	0.350109	1.85044	0.615422	2.18426	hypothetical protein LOC221322
SNORA22	NR_002961		chr7	65220513	65220645	133	375	43	5	0.573333	6.06698	0.129128	46.9841	3.84981	2.18417	Homo sapiens small nucleolar RNA, H/ACA box 22 (SNORA22), non-coding RNA.
GLTPD2	NM_001014985	NP_001014985	chr17	4692254	4693685	1023	592	667	7.89333	8.89333	1.2452	0.260408	4.78172	1.5648	2.18005	glycolipid transfer protein domain containing 2
AK123292			chr4	108784635	108853275	2810	525	463	7	6.17333	0.402018	0.0658081	6.10895	1.80975	2.17979	Homo sapiens cDNA FLJ41298 fis, clone BRAMY2040478.
AX746492			chr5	72165555	72168159	2605	687	975	9.16	13	0.567469	0.149486	3.79612	1.33398	2.1767	Homo sapiens cDNA FLJ33199 fis, clone ADRGL2006377.
SH2D6	NM_198482	NP_940884	chr2	85646054	85664150	2390	489	361	6.52	4.81333	0.440254	0.0603273	7.29776	1.98757	2.17604	SH2 domain containing 6
YIPF4	NM_032312	NP_115688	chr2	32502958	32531657	1964	16865	76684	224.867	1022.45	18.4773	15.5944	1.18487	0.169631	2.1755	Yip1 domain family, member 4
AK131288			chr11	71627641	71639488	1569	1653	4592	22.04	61.2267	2.26695	1.16892	1.93936	0.662359	2.17237	RecName	Full=Putative short transient receptor potential channel 2-like protein; Short=TrpC2-like protein;
BC040304			chr4	141049169	141056276	1214	523	467	6.97333	6.22667	0.926992	0.15364	6.03355	1.79734	2.16991	Homo sapiens cDNA clone IMAGE	4830306
CPSF6	NM_007007	NP_008938	chr12	69633317	69668137	6729	65645	325640	875.267	4341.87	20.9915	19.3282	1.08606	0.0825523	2.16653	cleavage and polyadenylation specific factor 6,
MEGF11	NM_032445	NP_115821	chr15	66187634	66546075	5936	525	484	7	6.45333	0.190309	0.0325654	5.84389	1.7654	2.159	multiple EGF-like-domains 11 precursor
GNRHR	NM_000406	NP_000397	chr4	68603106	68621804	5830	1050	2284	14	30.4533	0.387537	0.15647	2.47674	0.906945	2.15177	gonadotropin-releasing hormone receptor isoform
SMAD2	NM_001003652	NP_001003652	chr18	45359467	45457515	11156	98793	498110	1317.24	6641.47	19.0551	17.8329	1.06854	0.0662891	2.14895	Sma- and Mad-related protein 2 isoform 1
LOC728402	NR_027338		chr6	116359894	116361106	1213	375	75	5	1	0.665217	0.0246948	26.9376	3.29352	2.14568	Homo sapiens triosephosphate isomerase 1 pseudogene (LOC728402), non-coding RNA.
AX748190			chr13	74611060	74613076	2017	375	75	5	1	0.400054	0.0148512	26.9376	3.29352	2.14568	Homo sapiens cDNA FLJ36219 fis, clone THYMU2000800.
CACNA2D4	NM_172364	NP_758952	chr12	1901124	2027870	5674	375	75	5	1	0.142212	0.0052793	26.9376	3.29352	2.14568	voltage-gated calcium channel alpha(2)delta-4
BRIP1	NM_032043	NP_114432	chr17	59759985	59940755	5627	11284	49391	150.453	658.547	4.31498	3.50571	1.23084	0.207701	2.14448	BRCA1 interacting protein C-terminal helicase 1
2010-03-01	NM_017923	NP_060393	chr4	164449049	165305202	2929	975	2020	13	26.9333	0.716272	0.275446	2.60041	0.955668	2.14383	membrane-associated RING-CH protein I
DQ589999			chr9	108471328	108473123	1796	533	525	7.10667	7	0.638578	0.11675	5.46961	1.69921	2.1424	full-length cDNA clone CS0DB007YF15 of Neuroblastoma Cot 10-normalized of Homo sapiens (human).
SCARNA3	NR_002998		chr1	175937533	175937676	144	375	85	5	1.13333	5.60353	0.235755	23.7684	3.16836	2.13368	Homo sapiens small Cajal body-specific RNA 3 (SCARNA3), non-coding RNA.
AK123758			chrX	39868529	39871435	2691	525	513	7	6.84	0.419796	0.0761392	5.51353	1.70721	2.13033	Homo sapiens cDNA FLJ41764 fis, clone IMR322005833.
ACOT7L	NR_027277		chr4	40044537	40058819	1613	525	515	7	6.86667	0.700354	0.12752	5.49212	1.70331	2.12835	RecName	Full=Cytosolic acyl coenzyme A thioester hydrolase-like; EC=3.1.2.2; AltName	Full=Acyl-CoA thioesterase 7-like;
MATN1	NM_002379	NP_002370	chr1	31184126	31196432	4123	830	1525	11.0667	20.3333	0.433169	0.147727	2.93222	1.07576	2.12589	matrilin 1, cartilage matrix protein precursor
PAPPA	NM_002581	NP_002572	chr9	118916071	119164599	10969	6921	28473	92.28	379.64	1.35767	1.03674	1.30955	0.269687	2.12514	pregnancy-associated plasma protein A
OMD	NM_005014	NP_005005	chr9	95176528	95186836	2541	450	300	6	4	0.381066	0.0471543	8.08127	2.08955	2.12215	osteomodulin precursor
AK097510			chr5	74443062	74532703	2366	373	90	4.97333	1.2	0.339224	0.0151926	22.3282	3.10585	2.12142	Homo sapiens cDNA FLJ40191 fis, clone TESTI2019280, weakly similar to Homo sapiens nasopharyngeal carcinoma susceptibility protein LZ16 mRNA.
RALGAPA1	NM_194301	NP_919277	chr14	36007559	36278432	10104	3009	10486	40.12	139.813	0.640799	0.414497	1.54597	0.43565	2.11362	Ral GTPase activating protein, alpha subunit 1
TNFAIP8L2	NM_024575	NP_078851	chr1	151129105	151132225	1178	751	1268	10.0133	16.9067	1.37179	0.429911	3.19087	1.16029	2.11212	tumor necrosis factor, alpha-induced protein
ADNP2	NM_014913	NP_055728	chr18	77866915	77898226	5385	43048	209845	573.973	2797.93	17.2013	15.5639	1.1052	0.10003	2.1103	ADNP homeobox 2
ABI3BP	NM_015429	NP_056244	chr3	100468181	100712334	9633	693	1079	9.24	14.3867	0.154798	0.0447368	3.46019	1.24132	2.10551	ABI gene family, member 3 (NESH) binding protein
C5orf39	NM_001014279	NP_001014301	chr5	43039183	43043272	2386	2188	6955	29.1733	92.7333	1.97319	1.16421	1.69488	0.52761	2.10231	annexin II receptor
SNORD33	NR_000020		chr19	49993874	49993956	83	649	938	8.65333	12.5067	16.8252	4.51367	3.72761	1.31577	2.10083	Homo sapiens small nucleolar RNA, C/D box 33 (SNORD33), non-coding RNA.
SNORD18A	NR_002441		chr15	66795583	66795652	70	539	588	7.18667	7.84	16.5685	3.35493	4.93855	1.59707	2.09889	Homo sapiens small nucleolar RNA, C/D box 18A (SNORD18A), non-coding RNA.
ZNF630	NM_001037735	NP_001032824	chrX	47842685	47930795	3502	1339	3486	17.8533	46.48	0.82273	0.397572	2.06938	0.727251	2.09171	zinc finger protein 630
VWDE	NM_001135924	NP_001129396	chr7	12370509	12443852	6256	2638	8922	35.1733	118.96	0.907342	0.5696	1.59294	0.465584	2.08924	von Willebrand factor D and EGF domains
RNF217	NM_152553	NP_689766	chr6	125283862	125404657	2491	6002	24285	80.0267	323.8	5.1846	3.89376	1.33151	0.286317	2.0866	ring finger protein 217
BC036308			chr1	33452676	33498069	1679	894	1809	11.92	24.12	1.14572	0.430321	2.66248	0.97926	2.08437	Homo sapiens cDNA clone IMAGE	4825059, with apparent retained intron.
VGLL3	NM_016206	NP_057290	chr3	86987125	87040257	10394	57648	285328	768.64	3804.37	11.9342	10.9639	1.0885	0.0847995	2.08357	colon carcinoma related protein
FAT1	NM_005245	NP_005236	chr4	187508938	187647850	15262	95649	482800	1275.32	6437.33	13.4853	12.6346	1.06734	0.0651661	2.07963	FAT tumor suppressor 1 precursor
ANGPTL1	NM_004673	NP_004664	chr1	178818671	178840215	3632	411	231	5.48	3.08	0.243494	0.0254022	9.58557	2.26026	2.07672	angiopoietin-like 1 precursor
HYLS1	NM_145014	NP_659451	chr11	125753509	125770540	2517	491	465	6.54667	6.2	0.41975	0.0737861	5.68875	1.73849	2.07529	hydrolethalus syndrome 1
AX747383			chr5	23951457	24178372	1984	1247	3156	16.6267	42.08	1.35244	0.635331	2.12872	0.755519	2.07356	Homo sapiens cDNA FLJ34836 fis, clone NT2NE2010400.
DENND1B	NM_001142795	NP_001136267	chr1	197479509	197744623	5293	3698	13678	49.3067	182.373	1.50334	1.03211	1.45657	0.376087	2.07294	DENN/MADD domain containing 1B isoform 1
LOC145474	NR_027046		chr14	71954578	71956418	1841	457	375	6.09333	5	0.53414	0.0813546	6.56558	1.88184	2.06353	Homo sapiens cDNA FLJ13656 fis, clone PLACE1011520.
LOC340017	NR_026992		chr4	158493642	158497295	1384	431	300	5.74667	4	0.670091	0.0865745	7.74006	2.04641	2.06292	Homo sapiens cDNA clone IMAGE	5194717
MTVR2	NR_027025		chr17	54961463	54962274	812	402	223	5.36	2.97333	1.06528	0.109687	9.71201	2.27336	2.05722	Homo sapiens mouse mammary tumor virus receptor homolog 2 (MTVR2), non-coding RNA.
RXFP4	NM_181885	NP_871001	chr1	155911480	155912624	1145	375	150	5	2	0.704723	0.0523227	13.4688	2.60037	2.05593	relaxin 3 receptor 2
CHRNG	NM_005199	NP_005190	chr2	233404437	233411113	2614	459	392	6.12	5.22667	0.377833	0.0598943	6.30833	1.84187	2.05174	cholinergic receptor, nicotinic, gamma
GLS2	NM_013267	NP_037399	chr12	56864737	56882181	5190	1822	5523	24.2933	73.64	0.755395	0.425023	1.7773	0.575097	2.05118	glutaminase 2 precursor
BC034817			chr6	149275400	149285820	2078	381	171	5.08	2.28	0.394523	0.0328666	12.0038	2.48522	2.05033	Homo sapiens cDNA clone IMAGE	4824774
ETNK1	NM_018638	NP_061108	chr12	22778076	22843607	7362	23830	112465	317.733	1499.53	6.965	6.10136	1.14155	0.132387	2.04994	ethanolamine kinase 1 isoform A
NCRNA00167	NR_024233		chr11	129872519	129875381	2863	660	1038	8.8	13.84	0.496039	0.144804	3.42558	1.23127	2.04581	RecName	Full=Putative uncharacterized protein encoded by NCRNA00167;
BC069004			chr2	232570401	232571710	1310	1391	3774	18.5467	50.32	2.2848	1.15063	1.9857	0.685971	2.04437	Homo sapiens hypothetical protein MGC4771, mRNA (cDNA clone IMAGE	3542169), partial cds.
BC024195			chr13	20438013	20439182	1170	750	1350	10	18	1.37933	0.460843	2.99306	1.0963	2.04334	Homo sapiens cDNA clone IMAGE	3840166, **** WARNING	chimeric clone ****.
SCLT1	NM_144643	NP_653244	chr4	129805152	130014764	7778	6061	24729	80.8133	329.72	1.67675	1.26982	1.32046	0.277981	2.04284	sodium channel associated protein 1
BC039553			chr13	48870651	48877797	1141	375	163	5	2.17333	0.707194	0.0570567	12.3946	2.51726	2.04044	Homo sapiens cDNA clone IMAGE	5787947, partial cds.
JAM3	NM_032801	NP_116190	chr11	133938820	134021649	3665	1659	4878	22.12	65.04	0.974014	0.531585	1.83228	0.605563	2.03572	junctional adhesion molecule 3 precursor
CDK6	NM_001145306	NP_001138778	chr7	92234237	92465941	11760	75963	380917	1012.84	5078.89	13.8991	12.9368	1.07438	0.0717482	2.03481	cyclin-dependent kinase 6
EDN1	NM_001955	NP_001946	chr6	12290529	12297426	4026	2230	7286	29.7333	97.1467	1.19186	0.722803	1.64894	0.50013	2.0345	endothelin 1 precursor
C5orf40	NM_001001343	NP_001001343	chr5	156768607	156772729	2126	346	91	4.61333	1.21333	0.350192	0.0170955	20.4844	3.01966	2.03382	hypothetical protein LOC408263
LRP1B	NM_018557	NP_061027	chr2	140988996	142889270	16531	5051	20025	67.3467	267	0.657463	0.483814	1.35892	0.306688	2.0331	low density lipoprotein-related protein 1B
FAM83B	NM_001010872	NP_001010872	chr6	54711569	54806817	3164	9609	41834	128.12	557.787	6.53483	5.28078	1.23748	0.213074	2.02558	hypothetical protein LOC222584
IFNK	NM_020124	NP_064509	chr9	27524312	27526494	1138	390	218	5.2	2.90667	0.73742	0.0765101	9.63821	2.26573	2.02436	interferon kappa precursor
OMG	NM_002544	NP_002535	chr17	29621669	29624380	1894	587	825	7.82667	11	0.666885	0.173972	3.8333	1.34372	2.01948	oligodendrocyte myelin glycoprotein precursor
C18orf23			chr18	43914682	43917090	2409	4010	15273	53.4667	203.64	3.58179	2.53217	1.41452	0.346788	2.01467	Homo sapiens cDNA FLJ90080 fis, clone HEMBA1004797.
ZNF765	NM_001040185	NP_001035275	chr19	53868968	53930572	6622	5797	23591	77.2933	314.547	1.88368	1.42286	1.32387	0.280559	2.01422	zinc finger protein 765
GAN	NM_022041	NP_071324	chr16	81348571	81413801	4542	10230	44916	136.4	598.88	4.84642	3.94965	1.22705	0.204614	2.01412	gigaxonin
ITGB8	NM_002214	NP_002205	chr7	20370325	20455378	9283	28093	134391	374.573	1791.88	6.51182	5.78211	1.1262	0.11885	2.00956	integrin, beta 8 precursor
SNORD45C	NR_003042		chr1	76252757	76252834	78	596	866	7.94667	11.5467	16.4416	4.43433	3.7078	1.31044	2.00903	Homo sapiens small nucleolar RNA, C/D box 45C (SNORD45C), non-coding RNA.
WISP1	NM_003882	NP_003873	chr8	134203312	134241569	2796	300	0	4	0	0.230875	0	0	0	2	WNT1 inducible signaling pathway protein 1
SLC30A1	NM_021194	NP_067017	chr1	211748381	211752099	2018	50031	246992	667.08	3293.23	53.3471	48.884	1.0913	0.0873702	1.99771	solute carrier family 30 (zinc transporter),
CR610699			chr15	48622289	48624043	1716	11177	49654	149.027	662.053	14.0152	11.5569	1.21272	0.192862	1.99413	full-length cDNA clone CS0DJ011YA18 of T cells (Jurkat cell line) Cot 10-normalized of Homo sapiens (human).
ANGPTL3	NM_014495	NP_055310	chr1	63063187	63071180	2126	326	75	4.34667	1	0.329949	0.0140897	23.4177	3.15349	1.98797	angiopoietin-like 3 precursor
AX747733			chr1	112938881	112941439	2559	600	904	8	12.0533	0.504515	0.141092	3.57578	1.27418	1.98653	Homo sapiens cDNA FLJ35472 fis, clone SMINT2007062.
C9orf68	NM_001039395	NP_001034484	chr9	4553386	4666666	8930	352	150	4.69333	2	0.0848172	0.0067088	12.6427	2.53708	1.98057	hypothetical protein LOC55064
HIGD2B	NR_002780		chr15	72968124	72978490	1116	321	75	4.28	1	0.618919	0.0268412	23.0585	3.13804	1.97118	Homo sapiens HIG1 domain family, member 2B pseudogene, mRNA (cDNA clone IMAGE	5742106).
BC070391			chr4	120370726	120375783	938	375	222	5	2.96	0.860243	0.0945268	9.10052	2.20833	1.97037	Homo sapiens cDNA clone IMAGE	4671554, partial cds.
CR591360			chr5	38758700	38845880	1298	457	464	6.09333	6.18667	0.75759	0.142774	5.30623	1.66888	1.96912	full-length cDNA clone CS0DI053YO12 of Placenta Cot 25-normalized of Homo sapiens (human).
EMILIN2	NM_032048	NP_114437	chr18	2847028	2914088	4007	375	233	5	3.10667	0.201375	0.0232242	8.67089	2.15997	1.95735	elastin microfibril interfacer 2 precursor
ZNF81	NM_007137	NP_009068	chrX	47696301	47781610	7933	11326	50597	151.013	674.627	3.07208	2.54737	1.20598	0.187292	1.95394	zinc finger protein 81
LOC554174			chr22	46451622	46454040	1179	763	1510	10.1733	20.1333	1.39253	0.511526	2.7223	1.00148	1.95246	Homo sapiens hypothetical LOC554174, mRNA (cDNA clone MGC	16743 IMAGE	4130428), complete cds.
CHRNB2	NM_000748	NP_000739	chr1	154540257	154552351	5716	675	1200	9	16	0.2541	0.0838482	3.03047	1.10872	1.95119	neuronal nicotinic acetylcholine receptor beta 2
CR625718			chr7	35734848	35738524	3677	5228	21145	69.7067	281.933	3.05939	2.29678	1.33204	0.286709	1.94976	Homo sapiens cDNA FLJ31032 fis, clone HSYRA1000152.
BEND3	NM_001080450	NP_001073919	chr6	107386385	107435636	6660	20341	95620	271.213	1274.93	6.5719	5.73428	1.14607	0.13634	1.94726	BEN domain containing 3
AK127877			chr15	73075176	73090540	2730	4180	16266	55.7333	216.88	3.29463	2.3797	1.38447	0.325318	1.94679	Homo sapiens cDNA FLJ45982 fis, clone PROST2017729.
SERINC5	NM_178276	NP_840060	chr5	79407474	79551870	1994	3833	14674	51.1067	195.653	4.13625	2.93919	1.40727	0.341654	1.94466	developmentally regulated protein TPO1
BC054862			chr22	25498414	25508659	943	380	261	5.06667	3.48	0.867091	0.110544	7.84388	2.05973	1.94113	Homo sapiens cDNA clone IMAGE	4288461, partial cds.
RAB27B	NM_004163	NP_004154	chr18	52495840	52557207	1331	7871	33845	104.947	451.267	12.7246	10.156	1.25292	0.225477	1.92997	RAB27B, member RAS oncogene family
GJB7	NM_198568	NP_940970	chr6	87992697	88038996	2280	507	675	6.76	9	0.478482	0.118243	4.04662	1.39788	1.91408	gap junction protein, beta 7, 25kDa
AK055055			chr4	53811821	53824254	4628	400	343	5.33333	4.57333	0.185977	0.0296009	6.28281	1.83782	1.91376	Homo sapiens cDNA FLJ30493 fis, clone BRAWH2000248.
MIR155HG	NR_001458		chr21	26934457	26947473	1467	300	75	4	1	0.440032	0.0204191	21.55	3.07038	1.89903	Homo sapiens BIC noncoding mRNA, complete sequence.
CORO1A	NM_007074	NP_009005	chr16	30194926	30200575	4127	300	75	4	1	0.156415	0.00725824	21.55	3.07038	1.89903	coronin, actin binding protein, 1A
HTRA4	NM_153692	NP_710159	chr8	38831668	38846174	2103	300	75	4	1	0.306955	0.0142438	21.55	3.07038	1.89903	HtrA serine peptidase 4 precursor
MGC16025	NR_026664		chr2	240115027	240117153	2127	300	75	4	1	0.303492	0.0140831	21.55	3.07038	1.89903	Homo sapiens hypothetical LOC85009, mRNA (cDNA clone IMAGE	3607793).
AK172755			chr9	27374228	27378942	4715	525	750	7	10	0.239591	0.0635308	3.77126	1.32741	1.89805	Homo sapiens cDNA FLJ23651 fis, clone COL08363.
SCARNA23	NR_003007		chrX	24762558	24762687	130	300	80	4	1.06667	4.96559	0.245783	20.2032	3.00584	1.89233	Homo sapiens small Cajal body-specific RNA 23 (SCARNA23), non-coding RNA.
FAM190A	NM_001145065	NP_001138537	chr4	91048684	92523369	9053	1177	3179	15.6933	42.3867	0.279754	0.14025	1.99468	0.690485	1.88951	KIAA1680 protein isoform 1
DKFZp667P0924			chr2	96592962	96657541	1951	861	1955	11.48	26.0667	0.949596	0.400216	2.37271	0.864032	1.88777	Homo sapiens cDNA FLJ54441 complete cds, highly similar to Homo sapiens ankyrin repeat domain 36 (ANKRD36), mRNA.
C2orf88	NM_032321	NP_115697	chr2	191002486	191068208	4470	675	1275	9	17	0.324929	0.113922	2.85221	1.04809	1.88773	hypothetical protein LOC84281
BC051708			chr2	10092867	10096058	3192	548	838	7.30667	11.1733	0.369412	0.104854	3.5231	1.25934	1.88677	Homo sapiens cDNA clone IMAGE	5298317
AK123177			chr1	208039466	208042417	1948	816	1789	10.88	23.8533	0.901351	0.366797	2.45736	0.899086	1.88625	Homo sapiens cDNA FLJ41182 fis, clone BRACE2043349.
NF1	NM_001042492	NP_001035957	chr17	29421995	29708905	18314	105516	537535	1406.88	7167.13	12.3973	11.7227	1.05755	0.055952	1.88272	neurofibromin isoform 1
AX748016			chr1	205765005	205765744	740	450	525	6	7	1.3085	0.283356	4.61787	1.52993	1.88161	Homo sapiens cDNA FLJ35935 fis, clone TESTI2011394.
ADAM32	NM_145004	NP_659441	chr8	38965050	39142435	3401	375	298	5	3.97333	0.237256	0.0349957	6.77958	1.91392	1.88067	a disintegrin and metalloprotease domain 32
C9orf50	NM_199350	NP_955382	chr9	132374506	132383055	1618	311	119	4.14667	1.58667	0.413594	0.0293747	14.08	2.64475	1.87936	hypothetical protein LOC375759
C15orf45			chr15	32962080	32963900	1821	375	300	5	4	0.443113	0.0657985	6.73439	1.90723	1.87832	Homo sapiens cDNA FLJ32455 fis, clone SKNMC1000010.
C9orf96	NM_153710	NP_714921	chr9	136243284	136271219	3958	788	1697	10.5067	22.6267	0.428394	0.171242	2.50168	0.916964	1.87732	hypothetical protein LOC169436
CR603327			chr10	53990157	54073888	2450	375	312	5	4.16	0.32935	0.050862	6.47537	1.86801	1.86422	Homo sapiens cDNA clone IMAGE	5561426, partial cds.
AK311282			chr14	102352725	102354918	2194	675	1303	9	17.3733	0.662003	0.237199	2.79092	1.02637	1.8641	Homo sapiens cDNA FLJ36354 fis, clone THYMU2007308.
LRRN3	NM_018334	NP_060804	chr7	110731062	110765507	3725	395	375	5.26667	5	0.228173	0.0402077	5.67484	1.73604	1.86034	leucine rich repeat neuronal 3 precursor
ZNF484	NM_031486	NP_113674	chr9	95608351	95640290	3021	3600	13857	48	184.76	2.56416	1.83199	1.39966	0.336227	1.85886	zinc finger protein 484 isoform a
AX747652			chr1	229589677	229591617	1941	600	1050	8	14	0.665148	0.216057	3.07858	1.12447	1.85459	Homo sapiens cDNA FLJ35329 fis, clone PROST2013873.
PRO0611	NR_002762		chr1	31460912	31461480	569	386	353	5.14667	4.70667	1.45971	0.247781	5.89116	1.77345	1.85455	Homo sapiens PRO0611 mRNA, complete cds.
LOC100287227	NR_027954		chr3	156390964	156393502	2539	1239	3486	16.52	46.48	1.05003	0.548365	1.91484	0.649633	1.85408	Homo sapiens TCDD-inducible poly(ADP-ribose) polymerase, mRNA (cDNA clone IMAGE	4827091).
ODF3B	NM_001014440	NP_001014440	chr22	50968838	50971008	970	758	1619	10.1067	21.5867	1.68147	0.666622	2.52238	0.925203	1.85182	outer dense fiber of sperm tails 3B
SNORA75	NR_002921		chr2	232320511	232320647	137	519	780	6.92	10.4	8.15154	2.27394	3.58477	1.27669	1.84949	Homo sapiens small nucleolar RNA, H/ACA box 75 (SNORA75), non-coding RNA.
CR933665			chr8	125474740	125486804	5639	1743	5598	23.24	74.64	0.665102	0.396493	1.67746	0.517282	1.8474	Homo sapiens mRNA; cDNA DKFZp781F0756 (from clone DKFZp781F0756).
AK094934			chr6	5004050	5240729	3162	1156	3174	15.4133	42.32	0.786663	0.400913	1.96218	0.674056	1.84009	Homo sapiens cDNA FLJ37615 fis, clone BRCOC2011996.
AL133568			chr7	91763906	91809228	2158	781	1728	10.4133	23.04	0.77874	0.319814	2.43498	0.889939	1.83313	Homo sapiens mRNA; cDNA DKFZp434N197 (from clone DKFZp434N197).
SNORA30	NR_002966		chr16	30721858	30721986	129	271	48	3.61333	0.64	4.52035	0.148613	30.417	3.415	1.8328	Homo sapiens small nucleolar RNA, H/ACA box 30 (SNORA30), non-coding RNA.
LOC338758	NR_028138		chr12	90102732	90105728	2997	1063	2815	14.1733	37.5333	0.763202	0.375143	2.03443	0.710216	1.83246	Homo sapiens cDNA FLJ37198 fis, clone BRALZ2005992.
AK125684			chr10	79626633	79629368	1922	1012	2616	13.4933	34.88	1.13297	0.543612	2.08416	0.734365	1.83103	SubName	Full=cDNA FLJ43696 fis, clone TBAES2007964;
C12orf33			chr12	9210666	9217672	1616	409	444	5.45333	5.92	0.544596	0.109735	4.96282	1.60197	1.83077	Homo sapiens cDNA FLJ41814 fis, clone NT2RI2011683.
AK125723			chr1	85742398	85865646	1950	288	95	3.84	1.26667	0.317798	0.0194578	16.3327	2.79317	1.82925	Homo sapiens cDNA FLJ43735 fis, clone TESTI2005280.
FANCB	NM_152633	NP_689846	chrX	14861529	14891184	3008	9567	42583	127.56	567.773	6.8437	5.6541	1.2104	0.190948	1.82807	Fanconi anemia complementation group B
P11	NM_006025	NP_006016	chr12	48103528	48119350	2444	334	225	4.45333	3	0.294061	0.0367694	7.99746	2.07912	1.82536	placental protein 11 precursor
SNORA58	NR_002985		chr3	131197941	131198077	137	260	27	3.46667	0.36	4.08362	0.0787133	51.8797	3.94893	1.82275	Homo sapiens small nucleolar RNA, H/ACA box 58 (SNORA58), non-coding RNA.
ITGAD	NM_005353	NP_005344	chr16	31404633	31437826	4831	562	961	7.49333	12.8133	0.250318	0.0794495	3.15066	1.14761	1.81584	integrin, alpha D precursor
LY75	NM_002349	NP_002340	chr2	160625141	160761262	12774	975	2496	13	33.28	0.164237	0.0780409	2.1045	0.744076	1.81399	lymphocyte antigen 75 precursor
EYS	NM_001142800	NP_001136272	chr6	64429876	66417118	14424	3059	11517	40.7867	153.56	0.456338	0.318903	1.43096	0.358347	1.80962	eyes shut homolog isoform 1
GLRA1	NM_001146040	NP_001139512	chr5	151202075	151304397	1820	302	150	4.02667	2	0.357049	0.0329173	10.8469	2.38388	1.80627	glycine receptor, alpha 1 isoform 1 precursor
BC033560			chr17	80247922	80250690	1810	302	150	4.02667	2	0.359022	0.0330992	10.8469	2.38388	1.80627	Homo sapiens cDNA clone IMAGE	4824158
DKFZp434F0427			chr8	145162629	145173218	8282	774	1737	10.32	23.16	0.201094	0.0837663	2.40065	0.87574	1.8058	SubName	Full=Putative uncharacterized protein DKFZp434F0427; Flags	Fragment;
LOC595101	NR_002453		chr16	30275910	30346695	9345	450	600	6	8	0.103616	0.0256435	4.04063	1.3964	1.80234	Homo sapiens cDNA FLJ39663 fis, clone SMINT2007187.
C11orf42	NM_173525	NP_775796	chr11	6226798	6232359	1137	836	1977	11.1467	26.36	1.58212	0.694466	2.27818	0.823376	1.80123	hypothetical protein LOC160298
AK128708			chr2	157193084	157198172	5089	1283	3757	17.1067	50.0933	0.542484	0.294858	1.83981	0.609664	1.79937	Homo sapiens cDNA FLJ46875 fis, clone UTERU3014446.
AK092087			chr15	35047285	35105124	2727	300	150	4	2	0.236717	0.021969	10.775	2.37723	1.79896	Homo sapiens cDNA FLJ34768 fis, clone NT2NE2002791.
ALK	NM_004304	NP_004295	chr2	29415641	30144432	6340	300	150	4	2	0.101818	0.00944945	10.775	2.37723	1.79896	anaplastic lymphoma kinase precursor
BC061893			chr1	228673895	228674821	927	300	150	4	2	0.696361	0.0646273	10.775	2.37723	1.79896	Homo sapiens ring finger protein 187, mRNA (cDNA clone IMAGE	4415092), with apparent retained intron.
FLJ30679	NR_026674		chr16	86588926	86590905	1980	300	150	4	2	0.326024	0.0302573	10.775	2.37723	1.79896	Homo sapiens cDNA FLJ30679 fis, clone FCBBF2000105.
C19orf23	NR_027271		chr19	1267471	1270259	1355	1883	6302	25.1067	84.0267	2.99022	1.85756	1.60976	0.476083	1.79719	Homo sapiens chromosome 19 open reading frame 23, mRNA (cDNA clone IMAGE	3630948).
BC042472			chr11	78244222	78269592	698	328	233	4.37333	3.10667	1.01114	0.133323	7.58413	2.02606	1.7937	Homo sapiens cDNA clone IMAGE	4830283
C9orf98	NM_152572	NP_689785	chr9	135600965	135754198	4369	900	2234	12	29.7867	0.443255	0.204224	2.17044	0.774929	1.79297	putative adenylate kinase-like protein C9orf98
BC039122			chr12	8232081	8234759	2679	375	375	5	5	0.301198	0.0559066	5.38751	1.68408	1.79044	Homo sapiens cDNA FLJ34910 fis, clone NT2RP6000033.
Em	AC005003.4			chr22	31742872	31744502	1631	1575	5000	21	66.6667	2.07788	1.22439	1.69707	0.528901	1.78709	SubName	Full=Em	AC005003.4 protein;
AK307172			chr4	144434625	144435760	917	7926	34746	105.68	463.28	18.5985	15.1335	1.22896	0.206167	1.78516	Homo sapiens cDNA, FLJ97120.
TCEB3B	NM_016427	NP_057511	chr18	44558943	44561988	3046	375	384	5	5.12	0.264907	0.0503508	5.26124	1.66037	1.77994	elongin A2
ZSWIM6	NM_020928	NP_065979	chr5	60628100	60841998	5502	18767	88846	250.227	1184.61	7.33951	6.44944	1.13801	0.129279	1.77878	zinc finger, SWIM-type containing 6
AX747945			chr4	1145160	1147489	2165	1595	5102	21.2667	68.0267	1.58524	0.941212	1.68426	0.521324	1.77811	Homo sapiens cDNA FLJ35816 fis, clone TESTI2006109.
SYDE2	NM_032184	NP_115560	chr1	85623357	85666728	5642	3667	14414	48.8933	192.187	1.39853	1.02037	1.37061	0.315257	1.7744	synapse defective 1, Rho GTPase, homolog 2
AX746699			chr4	15520623	15523368	2746	375	390	5	5.2	0.293849	0.0567243	5.1803	1.64486	1.77294	Homo sapiens cDNA FLJ33631 fis, clone BRAMY2022532.
DM119447			chr7	130561495	130561581	87	252	41	3.36	0.546667	6.23267	0.188222	33.1135	3.49994	1.77271	DM119447
OTUB2	NM_023112	NP_075601	chr14	94492724	94515274	4193	1518	4787	20.24	63.8267	0.779004	0.455977	1.70843	0.535573	1.77177	OTU domain, ubiquitin aldehyde binding 2
AK096469			chr10	97678695	97849986	2950	375	391	5	5.21333	0.273528	0.052937	5.16705	1.6423	1.77177	Homo sapiens cDNA FLJ34077 fis, clone FCBBF3003481, weakly similar to ZINC FINGER PROTEIN 195.
FUT10	NM_032664	NP_116053	chr8	33228346	33330664	4355	14736	68616	196.48	914.88	7.28089	6.29277	1.15702	0.145851	1.76596	fucosyltransferase 10
NLRP10	NM_176821	NP_789791	chr11	7981156	7985059	2020	298	172	3.97333	2.29333	0.317437	0.0340081	9.33417	2.23368	1.76234	NLR family, pyrin domain containing 10
DYSFIP1	NM_001007533	NP_001007534	chr17	79791368	79792926	1449	290	150	3.86667	2	0.430648	0.0413454	10.4159	2.34333	1.76197	dysferlin-interacting protein 1
RARB	NM_000965	NP_000956	chr3	25215823	25639420	5107	467	699	6.22667	9.32	0.196763	0.0546658	3.59938	1.28076	1.75732	retinoic acid receptor, beta isoform 1
CR597739			chr16	72317200	72325315	1003	525	900	7	12	1.12629	0.358382	3.14271	1.14509	1.75286	full-length cDNA clone CS0DC011YD03 of Neuroblastoma Cot 25-normalized of Homo sapiens (human).
AX748336			chr9	72935053	72937759	2707	525	900	7	12	0.417315	0.132788	3.14271	1.14509	1.75286	Homo sapiens cDNA FLJ36530 fis, clone TRACH2004109.
IKZF2	NM_016260	NP_057344	chr2	213864413	214016333	11402	1190	3465	15.8667	46.2	0.224574	0.121374	1.85026	0.615324	1.74503	helios isoform 1
BC022047			chr6	122757934	122760368	2435	750	1725	10	23	0.662758	0.28294	2.3424	0.851174	1.74446	Homo sapiens cDNA FLJ33159 fis, clone UTERU2000465.
BC031872			chr2	133673156	133689065	1683	369	397	4.92	5.29333	0.471775	0.0942131	5.00753	1.61094	1.74314	Homo sapiens cDNA clone IMAGE	4822399
BC042098			chr6	114290865	114661893	2007	300	194	4	2.58667	0.321638	0.0386064	8.3312	2.12001	1.74066	Homo sapiens, clone IMAGE	5770470, mRNA.
C1orf111	NM_182581	NP_872387	chr1	162343515	162346644	1173	463	704	6.17333	9.38667	0.849329	0.239706	3.54321	1.26503	1.73843	hypothetical protein LOC284680
RNU4ATAC	NR_023343		chr2	122288456	122288585	130	226	0	3.01333	0	3.74074	0	0	0	1.7359	Homo sapiens RNA, U4atac small nuclear (U12-dependent splicing) (RNU4ATAC), non-coding RNA.
TEDDM1	NM_172000	NP_741997	chr1	182367254	182369751	2498	225	0	3	0	0.193813	0	0	0	1.73205	putative membrane protein HE9
SLC7A5P1	NR_002594		chr16	21529232	21531765	2534	2959	11275	39.4533	150.333	2.51265	1.77711	1.41389	0.346347	1.72874	RecName	Full=Putative L-type amino acid transporter 1-like protein MLAS; AltName	Full=hLAT1 3-transmembrane protein MLAS; Short=hLAT1 3TM MLAS;
DIAPH2	NM_006729	NP_006720	chrX	95939662	96855596	5147	14840	69370	197.867	924.933	6.20401	5.38297	1.15252	0.141955	1.72766	diaphanous 2 isoform 156
BC016972			chr1	235093092	235099746	886	225	3	3	0.04	0.546439	0.00135236	404.063	6.00157	1.72737	Homo sapiens, clone IMAGE	3896086, mRNA.
HUS1B	NM_148959	NP_683762	chr6	655940	656964	1025	397	500	5.29333	6.66667	0.833411	0.194828	4.27768	1.45341	1.72584	HUS1 checkpoint protein B
BC050034			chr10	54056609	54073888	2252	375	431	5	5.74667	0.358307	0.0764388	4.68751	1.5449	1.72522	Homo sapiens cDNA clone IMAGE	5313952
BC053597			chr14	37641308	37643005	1698	721	1640	9.61333	21.8667	0.913672	0.385754	2.36853	0.862271	1.72516	Homo sapiens cDNA FLJ32914 fis, clone TESTI2006409.
BC028211			chrX	118599997	118603061	2163	975	2639	13	35.1867	0.969931	0.48729	1.99046	0.688365	1.71591	Homo sapiens cDNA FLJ34775 fis, clone NT2NE2003315.
TAS2R46	NM_176887	NP_795368	chr12	11213964	11214893	930	250	75	3.33333	1	0.578429	0.0322094	17.9584	2.88806	1.71524	taste receptor, type 2, member 46
SNORA36C	NR_003705		chr2	69747179	69747303	125	220	0	2.93333	0	3.78709	0	0	0	1.7127	Homo sapiens small nucleolar RNA, H/ACA box 36C (retrotransposed) (SNORA36C), non-coding RNA.
AK055364			chr16	72459847	72462787	2941	750	1767	10	23.56	0.54873	0.239964	2.28672	0.827118	1.71129	Homo sapiens cDNA FLJ30802 fis, clone FEBRA2001227.
AK095366			chr3	119389611	119391185	1482	525	945	7	12.6	0.762261	0.254676	2.99306	1.0963	1.70958	Homo sapiens cDNA FLJ30338 fis, clone BRACE2007398.
LOC100132724	NR_027642		chr15	51236326	51238760	2435	490	825	6.53333	11	0.433002	0.135319	3.19985	1.16311	1.70839	Homo sapiens WD repeats and SOF1 domain containing pseudogene (LOC100132724), non-coding RNA.
APOBEC4	NM_203454	NP_982279	chr1	183615418	183622448	2771	352	375	4.69333	5	0.273337	0.0540505	5.05708	1.62079	1.70697	apolipoprotein B
SNORA69	NR_002584		chrX	118921316	118921447	132	383	475	5.10667	6.33333	6.24335	1.43722	4.34403	1.4688	1.70357	full-length cDNA clone CS0DG007YJ21 of B cells (Ramos cell line) of Homo sapiens (human).
CD226	NM_006566	NP_006557	chr18	67530195	67624232	3055	375	450	5	6	0.264127	0.058831	4.48959	1.50176	1.70316	CD226 molecule precursor
THBS1	NM_003246	NP_003237	chr15	39873280	39889667	6048	1330	4120	17.7333	54.9333	0.473187	0.272076	1.73917	0.553409	1.70129	thrombospondin 1 precursor
LOC283922			chr16	74366304	74402153	2410	1644	5460	21.92	72.8	1.46784	0.904858	1.62217	0.483767	1.70102	Homo sapiens cDNA FLJ39449 fis, clone PROST2008360, highly similar to Homo sapiens pyruvate dehydrogenase phosphatase regulatory subunit (PDPR), mRNA.
SCFD2	NM_152540	NP_689753	chr4	53739152	54232242	3173	8556	38212	114.08	509.493	5.80221	4.80988	1.20631	0.187567	1.70056	sec1 family domain containing 2
BC037540			chr1	113554309	113615724	2456	880	2285	11.7333	30.4667	0.770987	0.371589	2.07484	0.729884	1.70006	Homo sapiens cDNA clone IMAGE	4798439
DLEC1	NM_007337	NP_031363	chr3	38080696	38164228	6770	400	544	5.33333	7.25333	0.127135	0.0320933	3.9614	1.3766	1.68735	deleted in lung and esophageal cancer 1 isoform
KLF6	NM_001300	NP_001291	chr10	3818189	3827473	5975	10024	45580	133.653	607.733	3.60991	3.04678	1.18483	0.169597	1.67688	Kruppel-like factor 6 isoform A
PABPC4L	NM_001114734	NP_001108206	chr4	135117491	135122903	4941	5150	21738	68.6667	289.84	2.24277	1.75715	1.27637	0.244018	1.6765	poly(A) binding protein, cytoplasmic 4-like
KIAA1529			chr9	100041644	100054274	1095	687	1572	9.16	20.96	1.35001	0.573381	2.35447	0.856314	1.67628	SubName	Full=cDNA FLJ60210;
PXDNL	NM_144651	NP_653252	chr8	52232144	52722005	4800	337	355	4.49333	4.73333	0.151071	0.0295387	5.11434	1.63205	1.67515	peroxidasin homolog-like precursor
BC073807			chr3	162442527	162949934	2272	260	130	3.46667	1.73333	0.24624	0.0228528	10.775	2.37723	1.67474	Homo sapiens, clone IMAGE	2905387, mRNA.
PDK1	NM_002610	NP_002601	chr2	173420101	173489823	5292	11704	53966	156.053	719.547	4.75891	4.07291	1.16843	0.15566	1.67279	pyruvate dehydrogenase kinase 1 precursor
CR624623			chr1	212731176	212732013	838	413	600	5.50667	8	1.06047	0.285964	3.7084	1.3106	1.6725	full-length cDNA clone CS0DI011YD16 of Placenta Cot 25-normalized of Homo sapiens (human).
GPR82	NM_080817	NP_543007	chrX	41583408	41588317	2278	266	150	3.54667	2	0.251258	0.0262992	9.55385	2.25694	1.67	G protein-coupled receptor 82
BCMSUN			chr13	50618046	50656129	2038	937	2555	12.4933	34.0667	0.989301	0.500716	1.97577	0.680959	1.66899	Homo sapiens BCMS-upstream neighbor (BCMSUN) mRNA, partial sequence.
RTTN	NM_173630	NP_775901	chr18	67671043	67872962	7798	20710	99478	276.133	1326.37	5.71465	5.09505	1.12161	0.114763	1.66892	rotatin
POLN	NM_181808	NP_861524	chr4	2073645	2243860	5947	1126	3325	15.0133	44.3333	0.407412	0.223305	1.82446	0.601285	1.66815	DNA-directed DNA polymerase nu
ZNF283	NM_181845	NP_862828	chr19	44331473	44353048	2728	3268	12874	43.5733	171.653	2.57769	1.88484	1.36759	0.313052	1.66489	zinc finger protein 283
BC040999			chr4	139010199	139099331	4623	10659	48799	142.12	650.653	4.96118	4.21591	1.17678	0.162778	1.6644	Homo sapiens hypothetical protein LOC641364, mRNA (cDNA clone IMAGE	5273158).
BC045559			chr12	85258120	85259169	1050	988	2773	13.1733	36.9733	2.0247	1.05479	1.91953	0.652081	1.66026	Homo sapiens cDNA clone IMAGE	5310992
GPR62	NM_080865	NP_543141	chr3	51989330	51991519	2190	300	260	4	3.46667	0.294761	0.047417	6.21636	1.82718	1.65376	G protein-coupled receptor 62
NR3C2	NM_000901	NP_000892	chr4	148999916	149363643	5868	450	750	6	10	0.165012	0.0510477	3.23251	1.17326	1.64515	nuclear receptor subfamily 3, group C, member 2
C1orf91	NM_019118	NP_061991	chr1	32680078	32687926	2712	3711	15017	49.48	200.227	2.94438	2.21156	1.33136	0.286202	1.64014	hypothetical protein LOC56063
LMAN2/AP3S1 fusion			chr1	214655882	214656819	938	258	150	3.44	2	0.591847	0.0638694	9.26652	2.22641	1.63824	Homo sapiens adaptor-related protein complex 3, sigma 1 subunit pseudogene, mRNA (cDNA clone IMAGE	8862705).
TAS2R3	NM_016943	NP_058639	chr7	141463897	141464997	1101	549	1114	7.32	14.8533	1.07295	0.404113	2.65507	0.976469	1.63051	taste receptor T2R3
LOC388906			chr22	42665759	42670867	1241	857	2291	11.4267	30.5467	1.48594	0.737323	2.01532	0.700778	1.62962	Homo sapiens hypothetical gene supported by BC039496, mRNA (cDNA clone IMAGE	5549330), partial cds.
MYLK	NM_053025	NP_444253	chr3	123331145	123603149	10050	640	1453	8.53333	19.3733	0.137027	0.0577437	2.37303	0.864166	1.62773	myosin light chain kinase isoform 1
SATB2	NM_015265	NP_056080	chr2	200134224	200329831	7256	7296	32346	97.28	431.28	2.16362	1.78044	1.21521	0.194919	1.62691	SATB homeobox 2
GRIK1	NM_000830	NP_000821	chr21	30909256	31312282	3712	577	1220	7.69333	16.2667	0.334473	0.131267	2.54803	0.935319	1.62691	glutamate receptor, ionotropic, kainate 1
ACPT	NM_033068	NP_149059	chr19	51293672	51298481	1347	860	2308	11.4667	30.7733	1.3738	0.684342	2.00748	0.696879	1.62593	testicular acid phosphatase precursor
PLCXD2	NM_001134478	NP_001127950	chr3	111393507	111565294	8437	4343	18070	57.9067	240.933	1.10763	0.855411	1.29485	0.258396	1.62054	phosphatidylinositol-specific phospholipase C, X
MYH7B	NM_020884	NP_065935	chr20	33563206	33590236	7254	955	2699	12.7333	35.9867	0.283282	0.148604	1.90629	0.645158	1.61947	myosin, heavy polypeptide 7B, cardiac muscle,
FAM65C	NM_080829	NP_543019	chr20	49202649	49307916	5320	450	775	6	10.3333	0.182009	0.0581828	3.12823	1.14047	1.61912	hypothetical protein LOC140876
ARHGAP30	NM_001025598	NP_001020769	chr1	161016733	161039760	4960	525	1040	7	13.8667	0.227756	0.0837445	2.71966	1.00051	1.6186	Rho GTPase activating protein 30 isoform 1
AK055993			chr20	1306054	1359378	2373	1822	6403	24.2933	85.3733	1.65213	1.07768	1.53304	0.427251	1.61857	Homo sapiens cDNA FLJ31431 fis, clone NT2NE2000548.
hCG_31249			chr9	133305669	133309508	1344	450	776	6	10.3467	0.720454	0.230604	3.1242	1.13918	1.61808	SubName	Full=cDNA FLJ23816 fis, clone HSI02685; SubName	Full=HCG31249;
AX747659			chr6	38147074	38149010	1937	375	525	5	7	0.416576	0.108252	3.84822	1.34761	1.61648	Homo sapiens cDNA FLJ35343 fis, clone PROST2015932.
CR600703			chr2	43254992	43266682	2156	225	75	3	1	0.224557	0.0138937	16.1625	2.7827	1.61564	full-length cDNA clone CS0DE006YH09 of Placenta of Homo sapiens (human).
AK127472			chr6	126698801	127440994	3574	225	75	3	1	0.135463	0.0083813	16.1625	2.7827	1.61564	Homo sapiens cDNA FLJ45564 fis, clone BRTHA3007469.
GPR179	NM_001004334	NP_001004334	chr17	36481494	36499693	7979	225	75	3	1	0.0606774	0.0037542	16.1625	2.7827	1.61564	GPR158-like 1 precursor
MAB21L1	NM_005584	NP_005575	chr13	36048320	36050832	2513	225	75	3	1	0.192656	0.0119199	16.1625	2.7827	1.61564	mab-21-like protein 1
CSF1R	NM_005211	NP_005202	chr5	149432855	149492935	4373	316	338	4.21333	4.50667	0.155489	0.0308704	5.03684	1.61678	1.61562	colony stimulating factor 1 receptor precursor
MAMDC2	NM_153267	NP_694999	chr9	72658497	72841888	3618	225	76	3	1.01333	0.133816	0.00838976	15.9499	2.76945	1.61409	MAM domain containing 2 precursor
IL17REL	NM_001001694	NP_001001694	chr22	50432942	50451055	3635	225	77	3	1.02667	0.13319	0.0084604	15.7427	2.75638	1.61255	interleukin 17 receptor E-like
BC040208			chr7	115849286	115851565	2280	1925	6883	25.6667	91.7733	1.81672	1.20572	1.50675	0.409955	1.60772	Homo sapiens cDNA clone IMAGE	5269084
LOC127841	NR_027022		chr1	204337558	204338847	1290	666	1575	8.88	21	1.11091	0.487636	2.27815	0.823362	1.60767	Homo sapiens hypothetical protein LOC127841, mRNA (cDNA clone IMAGE	4447411), partial cds.
BC044947			chr6	33599094	33601413	1970	825	2200	11	29.3333	0.901116	0.446027	2.02032	0.703254	1.60297	Homo sapiens clone L5 polyadenylated HERV LTR sequence and flanking cellular sequence, mRNA.
AX747172			chr2	110339915	110342057	2143	300	300	4	4	0.301226	0.0559118	5.38751	1.68408	1.60142	Homo sapiens cDNA FLJ34448 fis, clone HLUNG2002085, weakly similar to TLM PROTEIN.
AK095132			chr9	93922051	93927858	2745	300	300	4	4	0.235164	0.0436499	5.38751	1.68408	1.60142	Homo sapiens cDNA FLJ37813 fis, clone BRSSN2002857.
INSM2	NM_032594	NP_115983	chr14	36003248	36006260	3013	300	300	4	4	0.214247	0.0397674	5.38751	1.68408	1.60142	insulinoma-associated protein IA-6
BC032020			chr6	56979709	57037011	690	411	664	5.48	8.85333	1.2817	0.384347	3.33474	1.20439	1.59516	Homo sapiens cDNA clone IMAGE	4822773
FAM92A1	NM_145269	NP_660312	chr8	94712773	94740669	2484	520	1047	6.93333	13.96	0.450448	0.168345	2.67575	0.984228	1.59467	hypothetical protein LOC137392
DKFZp434I0714			chr4	153457416	153460414	2999	2779	10800	37.0533	144	1.99391	1.43831	1.38629	0.326628	1.59289	Homo sapiens mRNA; cDNA DKFZp434I0714 (from clone DKFZp434I0714).
FT002	NR_002730		chr6	118822536	118824994	2459	272	225	3.62667	3	0.238014	0.0365451	6.5129	1.87378	1.58949	Homo sapiens FT002 (FT002) mRNA, complete cds.
SEZ6	NM_178860	NP_849191	chr17	27281947	27333458	4312	405	649	5.4	8.65333	0.202101	0.0601133	3.36201	1.21254	1.58932	seizure related 6 homolog isoform 1
CCDC38	NM_182496	NP_872302	chr12	96260827	96336428	1953	189	0	2.52	0	0.208234	0	0	0	1.58745	coiled-coil domain containing 38
AKR7A3	NM_012067	NP_036199	chr1	19609057	19615280	1241	375	551	5	7.34667	0.650208	0.177331	3.66664	1.29927	1.58656	aldo-keto reductase family 7, member A3
RNF222	NM_001146684	NP_001140156	chr17	8294023	8301144	3066	290	285	3.86667	3.8	0.203525	0.0371259	5.48203	1.70148	1.58114	ring finger protein 222
TTLL9	NM_001008409	NP_001008409	chr20	30458505	30532764	3950	372	546	4.96	7.28	0.202646	0.0552078	3.67061	1.30036	1.58089	tubulin tyrosine ligase-like family, member 9
AX748204			chr1	23853365	23855542	2178	450	812	6	10.8267	0.444578	0.148903	2.98569	1.09383	1.58069	Homo sapiens cDNA FLJ36246 fis, clone THYMU2001900.
CR590356			chr8	90729656	90769797	1430	1404	4649	18.72	61.9867	2.11263	1.29846	1.62703	0.486756	1.57975	full-length cDNA clone CS0DL001YK24 of B cells (Ramos cell line) Cot 25-normalized of Homo sapiens (human).
CDH23	NM_022124	NP_071407	chr10	73156704	73575702	13411	243	150	3.24	2	0.0389886	0.00446719	8.72777	2.16651	1.57708	cadherin-like 23 isoform 1 precursor
ADRB1	NM_000684	NP_000675	chr10	115803806	115806665	2860	600	1363	8	18.1733	0.451417	0.190342	2.37161	0.86357	1.57532	beta-1-adrenergic receptor
AFARP1	NR_002796		chr1	113465972	113467295	1324	629	1473	8.38667	19.64	1.02225	0.444344	2.30057	0.833158	1.57487	Homo sapiens mRNA for hypothetical protein (AFARP1 gene).
hCG_2018772	NR_024594		chr20	45947246	45949497	2252	375	562	5	7.49333	0.358307	0.0996719	3.59487	1.27951	1.57393	SubName	Full=HCG2018772; SubName	Full=cDNA FLJ31609 fis, clone NT2RI2002852;
FAM82A1	NM_144713	NP_653314	chr2	38152462	38294280	3762	372	553	4.96	7.37333	0.212773	0.0587099	3.62415	1.28762	1.57281	family with sequence similarity 82, member A1
LOC284232	NR_027995		chr13	19408543	19446109	37567	450	825	6	11	0.025775	0.00877106	2.93864	1.07795	1.56721	Homo sapiens ankyrin repeat domain 20 family, member A2 pseudogene (LOC284232), non-coding RNA.
EIF2C3	NM_024852	NP_079128	chr1	36396319	36522062	4734	14189	67056	189.187	894.08	6.44936	5.65736	1.13999	0.131022	1.56639	eukaryotic translation initiation factor 2C, 3
ARL10	NM_173664	NP_775935	chr5	175792502	175800503	3379	300	330	4	4.4	0.191041	0.0390059	4.89774	1.58877	1.56232	ADP-ribosylation factor-like 10
SP7	NM_152860	NP_690599	chr12	53720362	53730166	3208	212	75	2.82667	1	0.142198	0.00933752	15.2287	2.72318	1.56138	osterix
AK023371			chr3	63989698	63997824	2456	1402	4678	18.6933	62.3733	1.22832	0.760741	1.61464	0.479112	1.55869	Homo sapiens cDNA FLJ13309 fis, clone OVARC1001442.
AK092715			chr3	115521222	115524018	2797	1466	4964	19.5467	66.1867	1.12781	0.708833	1.59107	0.464409	1.55428	Homo sapiens cDNA FLJ35396 fis, clone SKNSH2003483.
SULF2	NM_018837	NP_061325	chr20	46286151	46415360	5028	272	251	3.62667	3.34667	0.116404	0.0199381	5.83826	1.76443	1.55369	sulfatase 2 isoform a precursor
RNF32	NM_030936	NP_112198	chr7	156433401	156469818	3924	2751	10772	36.68	143.627	1.50853	1.09641	1.37589	0.319098	1.55314	ring finger protein 32
AK056728			chr16	25151898	25160353	2601	426	755	5.68	10.0667	0.352421	0.115934	3.03984	1.1118	1.55256	Homo sapiens cDNA FLJ32166 fis, clone PLACE6000429.
MGC16275	NR_026914		chr17	72206141	72209460	2479	1344	4451	17.92	59.3467	1.16658	0.71711	1.62678	0.486605	1.54524	Homo sapiens hypothetical protein MGC16275, mRNA (cDNA clone IMAGE	3831928), partial cds.
ETV3	NM_001145312	NP_001138784	chr1	157094459	157108383	2929	8531	38811	113.747	517.48	6.2672	5.29225	1.18422	0.169086	1.54264	ets variant gene 3 isoform 1
AK097705			chr7	100187025	100201661	2537	206	72	2.74667	0.96	0.174719	0.0113349	15.4143	2.73529	1.54054	Homo sapiens cDNA FLJ40386 fis, clone TESTI2036114.
LOC144571	NR_026971		chr12	9217773	9220651	2187	1140	3588	15.2	47.84	1.12163	0.655252	1.71175	0.537517	1.53977	Homo sapiens cDNA FLJ32290 fis, clone PROST2000463.
TMEM204	NM_024600	NP_078876	chr16	1578742	1605243	1572	300	348	4	4.64	0.41064	0.0884161	4.64441	1.53566	1.53892	transmembrane protein 204
OBFC2A	NM_001031716	NP_001026886	chr2	192542798	192553247	4454	4387	18546	58.4933	247.28	2.11939	1.66305	1.2744	0.242475	1.53853	oligonucleotide/oligosaccharide-binding fold
FKBP1P1	NR_024162		chr19	58336669	58338830	1641	525	1125	7	15	0.688404	0.27381	2.51417	0.921943	1.53767	Homo sapiens FK506 binding protein 1 pseudogene 1 (FKBP1P1), non-coding RNA.
EDAR	NM_022336	NP_071731	chr2	109510931	109605828	4422	463	900	6.17333	12	0.225297	0.0812884	2.77157	1.01942	1.53751	ectodysplasin A receptor precursor
C2CD4A	NM_207322	NP_997205	chr15	62359176	62363109	3438	372	585	4.96	7.8	0.232825	0.0679602	3.4259	1.23137	1.53597	nuclear localized factor 1
ZFPM2	NM_012082	NP_036214	chr8	106331147	106816765	4804	825	2291	11	30.5467	0.369525	0.19047	1.94007	0.662723	1.53532	zinc finger protein, multitype 2
KCNV2	NM_133497	NP_598004	chr9	2717526	2729757	1882	702	1802	9.36	24.0267	0.802621	0.382419	2.0988	0.741364	1.53526	potassium channel, subfamily V, member 2
SNORD88A	NR_003067		chr19	51302696	51302792	97	300	352	4	4.69333	6.65491	1.44936	4.59163	1.52423	1.53373	Homo sapiens small nucleolar RNA, C/D box 88A (SNORD88A), non-coding RNA.
FLJ40292	NR_024341		chr9	140657474	140659222	1749	375	600	5	8	0.461354	0.137014	3.36719	1.21408	1.53038	Homo sapiens cDNA FLJ40292 fis.
AX746764			chr9	100440045	100441883	1839	1124	3542	14.9867	47.2267	1.31516	0.769257	1.70964	0.536286	1.52618	Homo sapiens cDNA FLJ33748 fis, clone BRCAN2000148.
AX747981			chr8	96079037	96085148	2631	225	135	3	1.8	0.184016	0.0204936	8.97918	2.19491	1.52349	Homo sapiens cDNA FLJ35871 fis, clone TESTI2008046.
HGF	NM_000601	NP_000592	chr7	81331445	81399452	4282	418	755	5.57333	10.0667	0.21005	0.0704215	2.98275	1.09285	1.52265	hepatocyte growth factor isoform 1
LOC402377	NR_027442		chr9	123555775	123561009	583	807	2244	10.76	29.92	2.9785	1.5373	1.93749	0.661392	1.51624	Homo sapiens UDP-GlcNAc	betaGal beta-1,3-N-acetylglucosaminyltransferase 5 pseudogene (LOC402377), non-coding RNA.
ENTPD8	NM_001033113	NP_001028285	chr9	140328817	140335901	2468	537	1194	7.16	15.92	0.46819	0.193225	2.42303	0.885017	1.51455	ectonucleoside triphosphate diphosphohydrolase 8
SNORD4A	NR_000010		chr17	27049600	27049671	72	592	1402	7.89333	18.6933	17.6922	7.77715	2.2749	0.821935	1.51395	Homo sapiens small nucleolar RNA, C/D box 4A (SNORD4A), non-coding RNA.
MFAP4	NM_002404	NP_002395	chr17	19286757	19290503	1962	512	1102	6.82667	14.6933	0.561518	0.22433	2.50309	0.917526	1.51384	microfibrillar-associated protein 4 precursor
BSND	NM_057176	NP_476517	chr1	55464617	55474464	1369	371	601	4.94667	8.01333	0.583127	0.175338	3.32573	1.20169	1.51369	barttin
AKAP5	NM_004857	NP_004848	chr14	64932217	64941220	6486	2261	8610	30.1467	114.8	0.750095	0.530189	1.41477	0.346966	1.51346	A-kinase anchor protein 5
AK024295			chr8	22925742	22941132	2636	225	147	3	1.96	0.183667	0.0222729	8.24619	2.10975	1.50516	Homo sapiens cDNA FLJ14233 fis, clone NT2RP4000049.
ALDH1L2	NM_001034173	NP_001029345	chr12	105413564	105478341	8186	749	2027	9.98667	27.0267	0.196881	0.0988978	1.99075	0.68851	1.50418	aldehyde dehydrogenase 1 family, member L2
NEXN	NM_144573	NP_653174	chr1	78354200	78409576	3627	300	375	4	5	0.177978	0.0412941	4.31001	1.46094	1.50392	nexilin (F actin binding protein)
CR608006			chr8	103819050	103822203	2774	1658	5909	22.1067	78.7867	1.28609	0.85077	1.51168	0.413219	1.50193	Homo sapiens cDNA FLJ45248 fis, clone BRHIP2006819.
BC045784			chr10	76045373	76047219	1847	225	150	3	2	0.262125	0.0324361	8.08127	2.08955	1.50059	Homo sapiens cDNA clone IMAGE	4801098
SATB1	NM_001131010	NP_001124482	chr3	18389266	18480252	5715	225	150	3	2	0.0847148	0.0104829	8.08127	2.08955	1.50059	special AT-rich sequence binding protein 1
SNORA78	NR_003020		chr16	2015185	2015311	127	252	230	3.36	3.06667	4.26962	0.723317	5.90284	1.77543	1.49911	Homo sapiens, clone IMAGE	5221276, mRNA, partial cds.
KCTD4	NM_198404	NP_940686	chr13	45766990	45775175	2117	225	151	3	2.01333	0.228694	0.0284879	8.02775	2.0829	1.49906	potassium channel tetramerisation domain
AK056618			chr9	70646053	70648956	2904	224	150	2.98667	2	0.165976	0.02063	8.04535	2.08509	1.49623	Homo sapiens cDNA FLJ32056 fis, clone NTONG2001619.
FAM160B1	NM_020940	NP_065991	chr10	116581503	116659585	6143	18027	86999	240.36	1159.99	6.31445	5.65638	1.11634	0.110057	1.49616	hypothetical protein LOC57700 isoform a
RICH2	NM_014859	NP_055674	chr17	12692829	12894959	4453	525	1172	7	15.6267	0.253688	0.105119	2.41335	0.881015	1.4931	Rho GTPase-activating protein RICH2
RASL11B	NM_023940	NP_076429	chr4	53728495	53732995	1950	225	155	3	2.06667	0.248279	0.0317469	7.82058	2.05676	1.49296	RAS-like family 11 member B
TUBA4B	NR_003063		chr2	220117965	220136910	1678	350	549	4.66667	7.32	0.448817	0.130673	3.43466	1.23392	1.49152	RecName	Full=Putative tubulin-like protein alpha-4B; AltName	Full=Alpha-tubulin 4B;
AK023629			chr6	2246032	2284008	2287	1181	3841	15.7467	51.2133	1.11116	0.670784	1.65651	0.504712	1.49135	Homo sapiens cDNA FLJ13567 fis, clone PLACE1008331.
AL050085			chr1	26789255	26794028	655	585	1406	7.8	18.7467	1.9218	0.857331	2.2416	0.807191	1.48661	Homo sapiens mRNA; cDNA DKFZp566P1546 (from clone DKFZp566P1546).
C20orf173	NM_001145350	NP_001138822	chr20	34108572	34117481	2583	300	389	4	5.18667	0.249913	0.0601492	4.15489	1.42429	1.48581	hypothetical protein LOC140873
ZMYND10	NM_015896	NP_056980	chr3	50378537	50383156	1859	1518	5328	20.24	71.04	1.75705	1.14469	1.53496	0.428501	1.48095	zinc finger, MYND domain-containing 10
C14orf178	NM_174943	NP_777603	chr14	78226893	78236085	891	256	258	3.41333	3.44	0.618237	0.11565	5.34575	1.6763	1.4765	hypothetical protein LOC283579
LCMT2	NM_014793	NP_055608	chr15	43619976	43622891	2916	16642	80104	221.893	1068.05	12.2804	10.9716	1.11928	0.112687	1.47027	leucine carboxyl methyltransferase 2
SCARNA17	NR_003003		chr18	47340393	47340813	421	2433	9520	32.44	126.933	12.4352	9.03149	1.37687	0.319814	1.46346	Homo sapiens small Cajal body-specific RNA 17 (SCARNA17), non-coding RNA.
VPS13D	NM_015378	NP_056193	chr1	12290113	12572096	18583	83119	426467	1108.25	5686.23	9.62448	9.16588	1.05003	0.0488216	1.4624	vacuolar protein sorting 13D isoform 1
CR599671			chr15	43432319	43433465	1147	378	675	5.04	9	0.709122	0.235042	3.01701	1.10426	1.45674	full-length cDNA clone CS0DI065YM11 of Placenta Cot 25-normalized of Homo sapiens (human).
AK128707			chr12	66249727	66275821	5216	355	600	4.73333	8	0.146448	0.0459429	3.18761	1.15927	1.45144	SubName	Full=Putative uncharacterized protein ENSP00000348547;
RASD1	NM_016084	NP_057168	chr17	17397755	17399707	1742	675	1800	9	24	0.833774	0.412695	2.02032	0.703254	1.44994	RAS, dexamethasone-induced 1 precursor
LOC148696	NR_026817		chr1	207991724	207995940	4217	559	1350	7.45333	18	0.285234	0.12786	2.23083	0.802373	1.44728	Homo sapiens cDNA FLJ43880 fis, clone TESTI4009022.
MAMDC4	NM_206920	NP_996803	chr9	139746819	139755249	4069	4387	18849	58.4933	251.32	2.31992	1.85014	1.25391	0.226269	1.44543	apical early endosomal glycoprotein precursor
AX747826			chr6	159219682	159221893	2212	375	675	5	9	0.364787	0.121877	2.99306	1.0963	1.44486	Homo sapiens UG0651E06 mRNA, complete cds.
CCR3	NM_178329	NP_847899	chr3	46205096	46308162	3484	375	675	5	9	0.231604	0.0773803	2.99306	1.0963	1.44486	CC chemokine receptor 3 isoform 1
LRRC69	NM_001129890	NP_001123362	chr8	92114847	92231464	1836	538	1274	7.17333	16.9867	0.630525	0.277141	2.2751	0.822025	1.44336	leucine rich repeat containing 69
FSD1L	NM_207647	NP_997530	chr9	108210315	108311385	4562	2834	11453	37.7867	152.707	1.33671	1.00269	1.33312	0.287521	1.43911	fibronectin type III and SPRY domain containing
STL	NR_026876		chr6	125229394	125284173	5340	953	2965	12.7067	39.5333	0.384012	0.221763	1.73163	0.549066	1.43134	Homo sapiens mRNA; cDNA DKFZp451I132 (from clone DKFZp451I132).
BX538221			chr15	67152641	67156987	4347	1275	4350	17	58	0.631122	0.399673	1.5791	0.456854	1.43033	Homo sapiens mRNA; cDNA DKFZp686F0429 (from clone DKFZp686F0429).
SNORD93	NR_003075		chr7	22896232	22896304	73	215	167	2.86667	2.22667	6.33736	0.913689	6.93602	1.93673	1.43001	Homo sapiens small nucleolar RNA, C/D box 93 (SNORD93), non-coding RNA.
CCDC144A	NM_014695	NP_055510	chr17	16593639	16707819	12051	476	1055	6.34667	14.0667	0.0849917	0.034965	2.43076	0.888205	1.42929	coiled-coil domain containing 144A
AF520793			chr7	104748534	104749020	487	225	197	3	2.62667	0.994137	0.161563	6.15325	1.81698	1.42917	Homo sapiens chromosome 7 unknown mRNA.
NAALADL1	NM_005468	NP_005459	chr11	64812297	64826014	3171	462	1006	6.16	13.4133	0.313501	0.126709	2.47418	0.905911	1.42627	N-acetylated alpha-linked acidic
AK128619			chr12	1011722	1016190	4469	2250	8771	30	116.947	1.08334	0.783869	1.38204	0.323563	1.42163	Homo sapiens cDNA FLJ46778 fis, clone TRACH3026949.
KRT8			chr8	62490715	62492468	1754	590	1500	7.86667	20	0.723794	0.34156	2.11909	0.750985	1.42029	SubName	Full=KRT8 protein; Flags	Fragment;
NBEA	NM_015678	NP_056493	chr13	35516456	36246872	11390	7885	36150	105.133	482	1.4896	1.26762	1.17512	0.161369	1.41996	neurobeachin
C6orf114	NM_033069	NP_149060	chr6	13469511	13486415	1589	784	2279	10.4533	30.3867	1.06166	0.572829	1.85336	0.617	1.4193	hypothetical protein LOC85411
SNORD72	NR_002583		chr5	40832758	40832837	80	215	174	2.86667	2.32	5.78284	0.868688	6.65698	1.89567	1.41914	Homo sapiens cDNA FLJ42104 fis, clone TESOP2007052.
AX748066			chr16	4684330	4690624	1543	300	442	4	5.89333	0.418358	0.114409	3.65668	1.29656	1.41752	Homo sapiens cDNA FLJ36026 fis, clone TESTI2016758.
C12orf54	NM_152319	NP_689532	chr12	48877023	48890165	882	150	0	2	0	0.365945	0	0	0	1.41421	hypothetical protein LOC121273
BC047600			chr21	29488417	29600986	4482	150	0	2	0	0.0720132	0	0	0	1.41421	Homo sapiens cDNA clone IMAGE	5541115, partial cds.
NDN	NM_002487	NP_002478	chr15	23930562	23932450	1889	150	0	2	0	0.170865	0	0	0	1.41421	necdin
PPP1R1B	NM_032192	NP_115568	chr17	37783179	37792875	2079	150	0	2	0	0.155249	0	0	0	1.41421	protein phosphatase 1, regulatory (inhibitor)
HIST1H1D	NM_005320	NP_005311	chr6	26234441	26235216	776	150	0	2	0	0.415932	0	0	0	1.41421	histone cluster 1, H1d
SCARNA11	NR_003012		chr12	6690639	6690775	137	150	0	2	0	2.35594	0	0	0	1.41421	Homo sapiens small Cajal body-specific RNA 11 (SCARNA11), non-coding RNA.
RRAGD	NM_021244	NP_067067	chr6	90074337	90121995	4924	150	0	2	0	0.065549	0	0	0	1.41421	Ras-related GTP binding D
BC042366			chr13	66982202	66983303	1102	150	0	2	0	0.292889	0	0	0	1.41421	Homo sapiens cDNA clone IMAGE	5300167
FAM194A	NM_152394	NP_689607	chr3	150377677	150421742	2051	150	0	2	0	0.157369	0	0	0	1.41421	hypothetical protein LOC131831
ADCY1	NM_021116	NP_066939	chr7	45613739	45762712	12928	150	0	2	0	0.0249662	0	0	0	1.41421	adenylate cyclase 1
LOC390594	NM_001101362	NP_001094832	chr15	65369154	65370529	1376	150	0	2	0	0.234566	0	0	0	1.41421	hypothetical protein LOC390594
DIRAS3	NM_004675	NP_004666	chr1	68511647	68516481	1650	150	0	2	0	0.195614	0	0	0	1.41421	DIRAS family, GTP-binding RAS-like 3
PADI4	NM_012387	NP_036519	chr1	17634690	17690495	2633	150	0	2	0	0.122584	0	0	0	1.41421	peptidyl arginine deiminase, type IV
BC040646			chr11	101978617	101980566	1950	150	0	2	0	0.16552	0	0	0	1.41421	Homo sapiens cDNA clone IMAGE	4793073
L1TD1	NM_019079	NP_061952	chr1	62660496	62677998	3854	150	0	2	0	0.0837476	0	0	0	1.41421	LINE-1 type transposase domain containing 1
RAG2	NM_000536	NP_000527	chr11	36613495	36619812	2412	150	0	2	0	0.133816	0	0	0	1.41421	recombination activating gene 2
FRMD7	NM_194277	NP_919253	chrX	131211023	131262050	3200	150	0	2	0	0.100864	0	0	0	1.41421	FERM domain containing 7
TTBK2	NM_173500	NP_775771	chr15	43036542	43213007	5732	16099	77731	214.653	1036.41	6.04346	5.41618	1.11582	0.109586	1.40812	tau tubulin kinase 2
AK056558			chr4	39529639	39596327	2787	472	1062	6.29333	14.16	0.364416	0.152192	2.39445	0.873153	1.40742	Homo sapiens cDNA FLJ31996 fis, clone NT2RP7009253.
FAM154B	NM_001008226	NP_001008227	chr15	82555152	82577265	3536	300	450	4	6	0.182558	0.0508282	3.59167	1.27862	1.40725	hypothetical protein LOC283726
PSAPL1	NM_001085382	NP_001078851	chr4	7432022	7436700	4679	300	450	4	6	0.137962	0.0384118	3.59167	1.27862	1.40725	prosaposin-like protein 1
LRRC70	NM_181506	NP_852607	chr5	61874562	61877275	2249	300	450	4	6	0.287028	0.0799149	3.59167	1.27862	1.40725	synleurin precursor
KLB	NM_175737	NP_783864	chr4	39408473	39453151	6077	300	450	4	6	0.106225	0.0295752	3.59167	1.27862	1.40725	klotho beta
OR51B4	NM_033179	NP_149419	chr11	5322245	5323176	932	150	5	2	0.0666667	0.346313	0.00214269	161.625	5.08528	1.40466	olfactory receptor, family 51, subfamily B,
TAS2R60	NM_177437	NP_803186	chr7	143140546	143141501	956	147	0	1.96	0	0.330866	0	0	0	1.4	taste receptor, type 2, member 60
AK056246			chr2	237968077	237994460	2341	525	1274	7	16.9867	0.482559	0.217357	2.22013	0.797565	1.39682	Homo sapiens cDNA FLJ14571 fis, clone NT2RM4000532.
IGSF6	NM_005849	NP_005840	chr16	21652606	21663972	1775	552	1382	7.36	18.4267	0.669166	0.310967	2.15189	0.766344	1.39336	immunoglobulin superfamily, member 6 precursor
TBCK	NM_001163435	NP_001156907	chr4	106967233	107237861	4234	5117	22578	68.2267	301.04	2.6005	2.1298	1.22101	0.199676	1.39296	TBC domain-containing protein kinase-like
KLHL32	NM_052904	NP_443136	chr6	97372496	97588630	4275	225	223	3	2.97333	0.11325	0.020834	5.43583	1.69301	1.38988	kelch-like 32
TLL1	NM_012464	NP_036596	chr4	166794410	167024993	6761	523	1275	6.97333	17	0.16645	0.0753189	2.20994	0.792963	1.38864	tolloid-like 1 precursor
EU154352			chr1	207974867	207996048	2247	923	2903	12.3067	38.7067	0.883876	0.515999	1.71294	0.538213	1.38689	Homo sapiens cDNA FLJ35650 fis, clone SPLEN2013644.
NTN1	NM_004822	NP_004813	chr17	8924859	9147316	5953	225	225	3	3	0.0813279	0.0150956	5.38751	1.68408	1.38687	netrin 1 precursor
BC042590			chr10	120871442	120873202	1761	225	225	3	3	0.274926	0.0510303	5.38751	1.68408	1.38687	Homo sapiens cDNA clone IMAGE	4821044
VSNL1	NM_003385	NP_003376	chr2	17721807	17837705	2004	225	225	3	3	0.241589	0.0448425	5.38751	1.68408	1.38687	visinin-like 1
AY927633			chr7	81205703	81320722	4649	225	225	3	3	0.10414	0.0193298	5.38751	1.68408	1.38687	Homo sapiens mRNA sequence.
LOC100133985	NR_024444		chr2	70351169	70352448	660	199	148	2.65333	1.97333	0.648787	0.0895617	7.24402	1.98018	1.38639	Homo sapiens cDNA clone IMAGE	4393471, partial cds.
AK311646			chr3	4938493	5021646	2718	1116	3732	14.88	49.76	0.883502	0.548399	1.61106	0.47689	1.38546	Homo sapiens cDNA FLJ32330 fis, clone PROST2004742.
CAPN13	NM_144575	NP_653176	chr2	30945640	31030311	4419	143	0	1.90667	0	0.0696314	0	0	0	1.38082	calpain 13
AK097779			chr14	31345387	31359014	1989	247	300	3.29333	4	0.267211	0.0602409	4.43572	1.48969	1.37711	Homo sapiens cDNA FLJ40460 fis, clone TESTI2041947.
LOC729375	NR_024252		chr3	129816625	129830276	2275	496	1184	6.61333	15.7867	0.46913	0.207862	2.25693	0.814005	1.37671	Homo sapiens cDNA FLJ42457 fis, clone BRACE2018700.
FAM22G	NM_001045477	NP_001038942	chr9	99690592	99704572	4888	225	232	3	3.09333	0.0990476	0.0189566	5.22496	1.65345	1.37632	hypothetical protein LOC441457
ZNF747	NM_023931	NP_076420	chr16	30542780	30546194	2370	4732	20756	63.0933	276.747	4.29625	3.49784	1.22826	0.205596	1.37584	zinc finger protein 747
C12orf40	NM_001031748	NP_001026918	chr12	40019972	40302102	4374	622	1682	8.29333	22.4267	0.305988	0.153586	1.99229	0.689285	1.37185	hypothetical protein LOC283461
FOXP2	NM_148898	NP_683696	chr7	113726382	114331092	6166	2465	9890	32.8667	131.867	0.860213	0.640616	1.34279	0.294751	1.37178	forkhead box P2 isoform II
BC033996			chr6	15248049	15248887	474	196	150	2.61333	2	0.889755	0.126391	7.03968	1.95156	1.36901	Homo sapiens cDNA clone IMAGE	5297356
NEB	NM_004543	NP_004534	chr2	152341855	152590989	25731	989	3216	13.1867	42.88	0.0827051	0.0499188	1.65679	0.504884	1.36512	nebulin isoform 3
HTR6	NM_000871	NP_000862	chr1	19991780	20006054	1983	240	288	3.2	3.84	0.260424	0.0580062	4.48959	1.50176	1.36253	5-hydroxytryptamine (serotonin) receptor 6
TTC30A	NM_152275	NP_689488	chr2	178479027	178483694	4668	1350	4800	18	64	0.622294	0.410691	1.51524	0.415572	1.36167	tetratricopeptide repeat domain 30A
MYO1A	NM_005379	NP_005370	chr12	57422302	57443901	3729	139	0	1.85333	0	0.0802076	0	0	0	1.36137	myosin IA
AX747596			chr22	20186252	20192441	2228	139	0	1.85333	0	0.134243	0	0	0	1.36137	Homo sapiens cDNA FLJ35233 fis, clone PROST2001540.
HDAC9	NM_178425	NP_848512	chr7	18126572	19036984	8917	310	521	4.13333	6.94667	0.0748059	0.0233359	3.20562	1.16491	1.36002	histone deacetylase 9 isoform 5
BC137484			chr4	173908348	173916913	3513	375	750	5	10	0.229692	0.0852684	2.69376	0.990936	1.3599	Homo sapiens cDNA FLJ46681 fis, clone TRACH3010382.
C6orf52	NM_001145020	NP_001138492	chr6	10671653	10695030	879	300	489	4	6.52	0.734387	0.22219	3.30522	1.1955	1.35731	hypothetical protein LOC347744
LDHD	NM_194436	NP_919417	chr16	75145759	75150665	2066	572	1501	7.62667	20.0133	0.595742	0.290172	2.05307	0.719335	1.35652	D-lactate dehydrogenase isoform 2 precursor
TPPP	NM_007030	NP_008961	chr5	659978	693510	6735	3600	15329	48	204.387	1.15016	0.909036	1.26525	0.235271	1.35637	tubulin polymerization promoting protein
GPD1	NM_005276	NP_005267	chr12	50497801	50505093	3228	755	2248	10.0667	29.9733	0.503276	0.278143	1.80942	0.593005	1.35167	glycerol-3-phosphate dehydrogenase 1 (soluble)
SLC10A1	NM_003049	NP_003040	chr14	70242552	70264006	1631	280	426	3.73333	5.68	0.3694	0.104318	3.54109	1.26443	1.35157	solute carrier family 10, member 1
DOCK3	NM_004947	NP_004938	chr3	50712672	51421628	8754	1263	4439	16.84	59.1867	0.310449	0.202527	1.53287	0.427144	1.34732	dedicator of cytokinesis 3
SPATA12	NM_181727	NP_859078	chr3	57094469	57109460	2413	746	2218	9.94667	29.5733	0.665234	0.367121	1.81203	0.594448	1.34608	spermatogenesis associated 12
BC028746			chr14	91108984	91115230	1229	223	246	2.97333	3.28	0.390432	0.0799444	4.8838	1.58592	1.34593	Homo sapiens cDNA clone IMAGE	5269182
BC042893			chr20	21134669	21198927	5388	484	1170	6.45333	15.6	0.193291	0.0867287	2.22868	0.801409	1.34559	Homo sapiens cDNA clone IMAGE	4824433
AF452719			chr16	57847636	57850850	1099	191	150	2.54667	2	0.373963	0.0545128	6.8601	1.92572	1.34513	SubName	Full=Putative uncharacterized protein;
AK125965			chr17	39782579	39796451	3804	300	499	4	6.65333	0.169697	0.052392	3.23898	1.17526	1.34453	Homo sapiens cDNA FLJ37962 fis, clone CTONG2009675.
SNORD37	NR_002602		chr19	3982505	3982570	66	156	53	2.08	0.706667	5.08597	0.320728	15.8576	2.76365	1.34343	Homo sapiens small nucleolar RNA, C/D box 37 (SNORD37), non-coding RNA.
BC035172			chr4	130645327	130692633	1962	285	450	3.8	6	0.312564	0.0916048	3.41209	1.22732	1.34203	Homo sapiens cDNA clone IMAGE	5265890
BC032873			chr1	183430013	183440881	2216	392	828	5.22667	11.04	0.380635	0.149233	2.55061	0.936332	1.34189	Homo sapiens DKFZP564C196 protein, mRNA (cDNA clone IMAGE	4828988).
SNORD111	NR_003079		chr16	70571908	70572001	94	135	0	1.8	0	3.09029	0	0	0	1.34164	Homo sapiens small nucleolar RNA, C/D box 111 (SNORD111), non-coding RNA.
IRF5	NM_002200	NP_002191	chr7	128577769	128590086	3740	375	770	5	10.2667	0.215751	0.0822288	2.62379	0.964619	1.33734	interferon regulatory factor 5 isoform a
IFFO1	NM_001039670	NP_001034759	chr12	6647541	6665229	4762	343	655	4.57333	8.73333	0.154988	0.054936	2.82125	1.03718	1.33724	intermediate filament family orphan isoform 4
ZXDA	NM_007156	NP_009087	chrX	57934198	57937067	2870	1842	7075	24.56	94.3333	1.38102	0.984576	1.40266	0.338368	1.33694	zinc finger, X-linked, duplicated A
WNT4	NM_030761	NP_110388	chr1	22443800	22470385	4064	306	526	4.08	7.01333	0.162017	0.0516936	3.13418	1.14237	1.33642	wingless-type MMTV integration site family,
AX748308			chr22	28276022	28277106	1085	260	375	3.46667	5	0.515628	0.13804	3.73534	1.31784	1.33078	Homo sapiens cDNA FLJ36471 fis, clone THYMU2016360.
WDFY2	NM_052950	NP_443182	chr13	52158484	52336170	4058	7939	36814	105.853	490.853	4.20966	3.62331	1.16183	0.149992	1.33069	WD repeat and FYVE domain containing 2
BC131758			chr16	87527793	87549236	545	225	263	3	3.50667	0.888339	0.192737	4.60909	1.52803	1.32975	Homo sapiens cDNA clone IMAGE	40120021
MTSS1	NM_014751	NP_055566	chr8	125563028	125740730	5918	704	2069	9.38667	27.5867	0.255971	0.139634	1.83316	0.606041	1.32691	metastasis suppressor 1
DM004334			chr3	160122376	160122473	98	132	0	1.76	0	2.89828	0	0	0	1.32665	DM004334
FBW3			chr22	23604895	23607174	2280	525	1350	7	18	0.49547	0.236485	2.09514	0.739622	1.32548	Homo sapiens F-box protein Fbw3 (FBW3) mRNA, complete cds.
AK022993			chr6	155574274	155577858	3087	825	2578	11	34.3733	0.575056	0.333542	1.72409	0.544698	1.3235	Homo sapiens cDNA FLJ12931 fis, clone NT2RP2004861.
BOLL	NM_197970	NP_932074	chr2	198591603	198650938	3518	364	743	4.85333	9.90667	0.222638	0.0843525	2.63937	0.970541	1.32263	boule isoform 1
SNORD126	NR_003693		chr14	20794600	20794698	99	131	0	1.74667	0	2.84727	0	0	0	1.32162	Homo sapiens small nucleolar RNA, C/D box 126 (SNORD126), non-coding RNA.
GPR61	NM_031936	NP_114142	chr1	110082494	110088455	2823	225	272	3	3.62667	0.1715	0.0384825	4.45658	1.49438	1.31627	G protein-coupled receptor 61
BC044253			chr1	31191619	31199593	2050	1138	3940	15.1733	52.5333	1.19449	0.767621	1.55609	0.442175	1.31577	Homo sapiens cDNA FLJ33163 fis, clone UTERU2000541.
AK096314			chr12	10516368	10551105	2830	7408	34222	98.7733	456.293	5.63258	4.82974	1.16623	0.153775	1.31575	Homo sapiens cDNA FLJ38995 fis, clone NT2RI2019826.
ZBTB32	NM_014383	NP_055198	chr19	36203830	36207939	1981	559	1495	7.45333	19.9333	0.607184	0.301413	2.01446	0.700351	1.31557	zinc finger and BTB domain containing 32
DQ577420			chr21	44985070	44985529	460	150	52	2	0.693333	0.701659	0.0451492	15.5409	2.74347	1.31538	Homo sapiens H2B histone family, member S, mRNA (cDNA clone IMAGE	8992055).
C12orf55			chr12	96883353	96934765	2130	267	410	3.56	5.46667	0.269727	0.0768792	3.50845	1.25517	1.31468	RecName	Full=Uncharacterized protein C12orf55;
OR51B5	NM_001005567	NP_001005567	chr11	5363816	5526882	1382	225	275	3	3.66667	0.350322	0.0794748	4.40796	1.48341	1.31178	olfactory receptor, family 51, subfamily B,
LOC729176	NR_003954		chr6	147122806	147124960	2155	300	525	4	7	0.299548	0.0973009	3.07858	1.12447	1.31139	Homo sapiens chromosome 15 open reading frame 29 pseudogene, mRNA (cDNA clone IMAGE	4814799).
BC144580			chr3	195869507	195886896	1372	300	525	4	7	0.4705	0.15283	3.07858	1.12447	1.31139	Homo sapiens cDNA FLJ25996 fis, clone DMC06615.
BC037347			chr17	60783567	60815280	3353	245	342	3.26667	4.56	0.157226	0.0407378	3.85947	1.35053	1.30801	Homo sapiens cDNA clone IMAGE	5266159
OXTR	NM_000916	NP_000907	chr3	8792097	8811300	4358	1983	7788	26.44	103.84	0.979103	0.713746	1.37178	0.31611	1.30791	oxytocin receptor
BC033323			chr12	88448975	88452834	2226	743	2256	9.90667	30.08	0.718218	0.40478	1.77434	0.573431	1.30694	Homo sapiens cDNA clone IMAGE	4830945
DKFZp667P0924			chr2	96521756	96610442	4580	390	853	5.2	11.3733	0.183228	0.0743855	2.46322	0.901471	1.30627	SubName	Full=Putative uncharacterized protein ENSP00000312008; Flags	Fragment;
CCNT2	NM_058241	NP_490595	chr2	135676393	135714584	4997	14272	69030	190.293	920.4	6.14566	5.51738	1.11387	0.107842	1.30566	cyclin T2 isoform b
BC045187			chr5	134571925	134583867	2159	254	375	3.38667	5	0.253148	0.0693719	3.64914	1.29449	1.30325	Homo sapiens hypothetical protein LOC340073, mRNA (cDNA clone IMAGE	5296163).
ZNF254	NM_203282	NP_975011	chr19	24216247	24312652	6088	7491	34706	99.88	462.747	2.64763	2.27685	1.16285	0.150873	1.29971	zinc finger protein 254
ZNF233	NM_181756	NP_861421	chr19	44764033	44779468	3008	450	1086	6	14.48	0.321905	0.144197	2.23239	0.803074	1.2993	zinc finger protein 233
ZNF264	NM_003417	NP_003408	chr19	57702869	57734212	12160	3822	16575	50.96	221	0.676316	0.544408	1.2423	0.216962	1.29867	zinc finger protein 264
CORIN	NM_006587	NP_006578	chr4	47596020	47840059	9584	513	1333	6.84	17.7733	0.115176	0.0555505	2.07336	0.729172	1.29712	corin
C11orf9	NM_001127392	NP_001120864	chr11	61520121	61555989	6111	1826	7092	24.3467	94.56	0.642956	0.463512	1.38714	0.327244	1.2933	myelin gene regulatory factor isoform 2
RAB26	NM_014353	NP_055168	chr16	2198145	2204140	1804	6523	29904	86.9733	398.72	7.78043	6.6206	1.17518	0.161425	1.29194	RAB26, member RAS oncogene family
CAMK1G	NM_020439	NP_065172	chr1	209757045	209787283	2910	210	242	2.8	3.22667	0.155281	0.0332145	4.67511	1.54225	1.29004	calcium/calmodulin-dependent protein kinase IG
ZNF772	NM_001024596	NP_001019767	chr19	57980955	57988938	5418	358	750	4.77333	10	0.142179	0.0552875	2.57164	0.944543	1.2895	zinc finger protein 772 isoform 1
AQP11	NM_173039	NP_766627	chr11	77300436	77320691	1687	825	2626	11	35.0133	1.05228	0.621705	1.69257	0.52625	1.28831	aquaporin 11
AK057447			chr9	119266562	119324572	1756	130	14	1.73333	0.186667	0.159298	0.00318426	50.0269	3.91256	1.28786	Homo sapiens cDNA FLJ32885 fis, clone TESTI2004243.
ECM2	NM_001393	NP_001384	chr9	95255834	95298904	5010	1047	3585	13.96	47.8	0.449678	0.285796	1.57342	0.453254	1.28783	extracellular matrix protein 2 precursor
SNORD88B	NR_003068		chr19	51302286	51302382	97	721	2191	9.61333	29.2133	15.994	9.02143	1.77289	0.572609	1.28603	Homo sapiens small nucleolar RNA, C/D box 88B (SNORD88B), non-coding RNA.
MED13	NM_005121	NP_005112	chr17	60019967	60142643	10585	82925	428020	1105.67	5706.93	16.8573	16.1502	1.04378	0.04285	1.28525	mediator complex subunit 13
BC121819			chr15	74753606	74773603	1654	1650	6302	22	84.0267	2.14655	1.52177	1.41057	0.343992	1.28339	Homo sapiens full length insert cDNA clone YQ05H10.
TMEM146	NM_152784	NP_689997	chr19	5720688	5778741	3005	150	70	2	0.933333	0.107409	0.00930376	11.5447	2.44622	1.28145	transmembrane protein 146 precursor
IRGM	NM_001145805	NP_001139277	chr5	150226085	150280295	1999	122	0	1.62667	0	0.131323	0	0	0	1.27541	immunity-related GTPase family, M
BC068095			chr14	50467800	50469007	1208	225	300	3	4	0.400782	0.099188	4.04063	1.3964	1.27445	Homo sapiens, clone IMAGE	5440773, mRNA.
Em	U51561.2			chr22	47309988	47311916	1929	225	300	3	4	0.250982	0.0621146	4.04063	1.3964	1.27445	RecName	Full=Putative uncharacterized protein FLJ32756;
C15orf56	NM_001039905	NP_001034994	chr15	40542868	40545110	2125	225	300	3	4	0.227833	0.0563855	4.04063	1.3964	1.27445	hypothetical protein LOC644809
AX747333			chrX	46319733	46321944	2212	150	75	2	1	0.145915	0.0135419	10.775	2.37723	1.27205	Homo sapiens cDNA FLJ34731 fis, clone MESAN2006599, weakly similar to Human protein serine/threonine kinase stk2 mRNA.
PLA2G3	NM_015715	NP_056530	chr22	31530794	31536469	2574	150	75	2	1	0.125394	0.0116374	10.775	2.37723	1.27205	phospholipase A2, group III precursor
HEPHL1	NM_001098672	NP_001092142	chr11	93754378	93847374	5951	150	75	2	1	0.0542368	0.00503357	10.775	2.37723	1.27205	hephaestin-like 1 precursor
APLN	NM_017413	NP_059109	chrX	128779326	128788914	3115	150	75	2	1	0.103616	0.0096163	10.775	2.37723	1.27205	apelin preproprotein
CD300LG	NM_145273	NP_660316	chr17	41924547	41940994	4473	150	75	2	1	0.0721581	0.0066968	10.775	2.37723	1.27205	CD300 molecule-like family member g precursor
PLCH1	NM_001130960	NP_001124432	chr3	155197671	155421997	6536	150	75	2	1	0.0493824	0.00458304	10.775	2.37723	1.27205	phospholipase C eta 1 isoform a
CR625520			chr3	187683556	187694195	1524	150	75	2	1	0.211787	0.0196554	10.775	2.37723	1.27205	full-length cDNA clone CS0DL012YA13 of B cells (Ramos cell line) Cot 25-normalized of Homo sapiens (human).
SLC12A5	NM_001134771	NP_001128243	chr20	44650329	44688789	6802	150	75	2	1	0.0474512	0.00440382	10.775	2.37723	1.27205	solute carrier family 12 (potassium-chloride
CR596789			chr1	54751086	54753827	1886	150	75	2	1	0.171136	0.0158827	10.775	2.37723	1.27205	full-length cDNA clone CS0DJ011YF19 of T cells (Jurkat cell line) Cot 10-normalized of Homo sapiens (human).
ODF3	NM_053280	NP_444510	chr11	196761	200256	3082	150	75	2	1	0.104725	0.00971926	10.775	2.37723	1.27205	outer dense fiber of sperm tails 3
CXorf1	NM_004709	NP_004700	chrX	144908928	144911368	2441	150	75	2	1	0.132226	0.0122715	10.775	2.37723	1.27205	hypothetical protein LOC9142
PLP1	NM_000533	NP_000524	chrX	103031439	103047545	4009	150	75	2	1	0.0805097	0.00747188	10.775	2.37723	1.27205	proteolipid protein 1 isoform 1
ACCN4	NM_018674	NP_061144	chr2	220379052	220403488	5058	150	75	2	1	0.0638124	0.00592226	10.775	2.37723	1.27205	amiloride-sensitive cation channel 4 isoform 1
SCTR	NM_002980	NP_002971	chr2	120197421	120282028	2059	150	75	2	1	0.156757	0.0145482	10.775	2.37723	1.27205	secretin receptor precursor
TBC1D19	NM_018317	NP_060787	chr4	26585546	26756915	2531	1196	4270	15.9467	56.9333	1.01679	0.673815	1.50901	0.411452	1.27109	TBC1 domain family, member 19
CALR3	NM_145046	NP_659483	chr19	16589875	16607003	1285	199	220	2.65333	2.93333	0.333229	0.0683792	4.87325	1.58376	1.27068	calreticulin 3 precursor
CACNG8	NM_031895	NP_114101	chr19	54466294	54486139	1417	150	78	2	1.04	0.227779	0.0219852	10.3606	2.33801	1.26642	voltage-dependent calcium channel gamma-8
DQ581179			chr10	79540765	79540827	63	156	95	2.08	1.26667	5.32816	0.602265	8.84686	2.18006	1.26599	DQ581179
DM004315			chr12	62997466	62997550	85	167	127	2.22667	1.69333	4.22757	0.596746	7.08436	1.95789	1.2651	DM004315
RUNDC3B	NM_138290	NP_612147	chr7	87257729	87461612	4233	150	80	2	1.06667	0.0762493	0.00754825	10.1016	2.31269	1.26267	RUN domain containing 3B isoform a
ZNF549	NM_153263	NP_694995	chr19	58038693	58068909	9165	839	2728	11.1867	36.3733	0.19698	0.118882	1.65694	0.50497	1.25751	zinc finger protein 549
AK056780			chr5	148443066	148446548	3091	147	75	1.96	1	0.102332	0.00969096	10.5595	2.35703	1.25642	Homo sapiens cDNA FLJ32218 fis, clone PLACE6003796.
HIST3H3	NM_003493	NP_003484	chr1	228612546	228613026	481	147	75	1.96	1	0.657605	0.062276	10.5595	2.35703	1.25642	histone cluster 3, H3
SPIN2A	NM_019003	NP_061876	chrX	57162084	57164058	1318	150	84	2	1.12	0.244889	0.0254547	9.62055	2.2639	1.25516	spindlin family, member 2
C4orf38	NR_024008		chr4	184018174	184020352	2179	368	818	4.90667	10.9067	0.363399	0.149934	2.42372	0.885304	1.25404	RecName	Full=Uncharacterized protein C4orf38;
LOC100131998	NR_027460		chr16	22430867	22449036	2492	2100	8456	28	112.747	1.81328	1.35526	1.33796	0.291144	1.25253	Homo sapiens cDNA FLJ31180 fis, clone KIDNE2000266.
FER1L5	NM_001113382	NP_001106853	chr2	97308574	97370623	10348	387	891	5.16	11.88	0.0804725	0.0343895	2.34003	0.850164	1.25211	fer-1-like 5 isoform 2
RORA	NM_134260	NP_599022	chr15	60780485	61521502	11533	600	1733	8	23.1067	0.111944	0.0600152	1.86527	0.623404	1.25128	RAR-related orphan receptor A isoform b
NPNT	NM_001033047	NP_001028219	chr4	106816605	106892827	4724	146	75	1.94667	1	0.0665022	0.00634098	10.4877	2.3502	1.25117	nephronectin precursor
AK127919			chr17	78940039	78945013	3133	750	2366	10	31.5467	0.515103	0.301619	1.70779	0.5352	1.2447	Homo sapiens cDNA FLJ39812 fis, clone SPLEN2009733.
DPY19L1P2			chr7	32865914	32878356	1166	225	320	3	4.26667	0.415219	0.109612	3.78809	1.33186	1.24469	Homo sapiens DPY-19-like 1 pseudogene 2 (DPY19L1P2) pseudogene mRNA, complete sequence.
ITGB6	NM_000888	NP_000879	chr2	160956184	161128399	5264	144	75	1.92	1	0.0588626	0.0056905	10.344	2.33641	1.2406	integrin, beta 6 precursor
AX747080			chr5	151167424	151168131	708	406	978	5.41333	13.04	1.23392	0.551709	2.23653	0.804927	1.23609	Homo sapiens cDNA FLJ34273 fis, clone FEBRA2003181.
METTL12			chr11	62432779	62435952	2860	4482	20001	59.76	266.68	3.37209	2.79313	1.20728	0.18837	1.23567	Homo sapiens cDNA FLJ53805 complete cds.
CLDN18	NM_001002026	NP_001002026	chr3	137717658	137752494	3632	1055	3704	14.0667	49.3867	0.625028	0.407315	1.53451	0.428211	1.23392	claudin 18 isoform 2
AK000154			chr10	115671515	115676949	5435	13050	63207	174	842.76	5.16659	4.64484	1.11233	0.106456	1.23319	Homo sapiens cDNA FLJ20147 fis, clone COL07954.
BC041890			chr1	112287939	112298131	2767	149	93	1.98667	1.24	0.11587	0.0134239	8.6316	2.15543	1.23301	Homo sapiens cDNA clone IMAGE	5298552
RPL23AP64	NR_003040		chr11	118873673	118874303	631	783	2524	10.44	33.6533	2.67009	1.59759	1.67132	0.513616	1.23127	Homo sapiens ribosomal protein L23a pseudogene, mRNA (cDNA clone IMAGE	4664814).
KIAA1267	NM_015443	NP_056258	chr17	44107283	44302717	7607	894	3003	11.92	40.04	0.252881	0.157669	1.60387	0.472422	1.23065	hypothetical protein LOC284058
BC035465			chr3	40487072	40487905	834	685	2113	9.13333	28.1733	1.76733	1.0119	1.74654	0.557638	1.22817	Homo sapiens hypothetical protein FLJ36665, mRNA (cDNA clone IMAGE	4478906), partial cds.
SLC4A7	NM_003615	NP_003606	chr3	27414215	27525838	8541	21615	107337	288.2	1431.16	5.44552	5.01933	1.08491	0.0814974	1.22781	solute carrier family 4, sodium bicarbonate
WBSCR26	NR_026690		chr7	73149399	73150330	473	192	225	2.56	3	0.87344	0.189988	4.59734	1.52548	1.22744	Homo sapiens Williams Beuren syndrome chromosome region 26 (non-protein coding) (WBSCR26), non-coding RNA.
MYO15A	NM_016239	NP_057323	chr17	18012020	18083115	14840	225	335	3	4.46667	0.0326243	0.00901604	3.61848	1.28605	1.22242	myosin XV
C9orf139	NM_207511	NP_997394	chr9	139921916	139931234	3815	349	775	4.65333	10.3333	0.196845	0.0811357	2.42612	0.886292	1.22213	hypothetical protein LOC401563
RP11-99L11.2			chr6	105585562	105617812	1708	140	75	1.86667	1	0.176373	0.0175379	10.0567	2.30824	1.2192	SubName	Full=Novel protein; SubName	Full=HCG2030731;
IL12RB2	NM_001559	NP_001550	chr1	67773047	67862582	4220	555	1587	7.4	21.16	0.282991	0.1502	1.8841	0.633451	1.2179	interleukin 12 receptor, beta 2 precursor
FUT7	NM_004479	NP_004470	chr9	139924626	139927292	2414	300	600	4	8	0.26741	0.0992702	2.69376	0.990936	1.21633	fucosyltransferase 7
GJA9	NM_030772	NP_110399	chr1	39339267	39347289	2785	556	1593	7.41333	21.24	0.429578	0.228452	1.88039	0.631477	1.21616	gap junction protein, alpha 9, 59kDa
BC025664			chr15	35838396	36151200	1475	152	112	2.02667	1.49333	0.22174	0.0303271	7.31162	1.98946	1.2136	Homo sapiens, Similar to LOC161538, clone IMAGE	5199550, mRNA.
HSPA12B	NM_052970	NP_443202	chr20	3713356	3733756	3129	586	1721	7.81333	22.9467	0.402981	0.219675	1.83445	0.606742	1.21166	heat shock 70kD protein 12B
BC113726			chr4	14911591	15004060	2204	164	150	2.18667	2	0.160112	0.0271822	5.89034	1.77331	1.2088	Homo sapiens cDNA clone IMAGE	8322776
AK097759			chr19	52803946	52848482	1905	351	795	4.68	10.6	0.396465	0.166677	2.37864	0.866527	1.20762	Homo sapiens cDNA FLJ40440 fis, clone TESTI2039908.
NPAS1	NM_002517	NP_002508	chr19	47523101	47549016	2229	857	2875	11.4267	38.3333	0.827301	0.515149	1.60595	0.473713	1.20757	neuronal PAS domain protein 1
ZNF585B	NM_152279	NP_689492	chr19	37675724	37701451	2967	886	3002	11.8133	40.0267	0.642553	0.404108	1.59005	0.463766	1.20695	zinc finger protein 585B
ADCY5	NM_183357	NP_899200	chr3	123003399	123167392	4611	138	76	1.84	1.01333	0.0643987	0.00658299	9.78258	2.2806	1.20641	adenylate cyclase 5
COL17A1	NM_000494	NP_000485	chr10	105791048	105845638	6168	508	1412	6.77333	18.8267	0.17722	0.0914313	1.93828	0.661802	1.20354	alpha 1 type XVII collagen
LINGO4	NM_001004432	NP_001004432	chr1	151772765	151777882	2606	187	225	2.49333	3	0.154405	0.0344836	4.47762	1.49909	1.20173	leucine rich repeat and Ig domain containing 4
ANKRD23	NM_144994	NP_659431	chr2	97503652	97509758	2581	1561	6052	20.8133	80.6933	1.30139	0.936517	1.38961	0.329021	1.20138	diabetes related ankyrin repeat protein
MYSM1	NM_001085487	NP_001078956	chr1	59125590	59165747	7056	5221	23777	69.6133	317.027	1.59216	1.34587	1.183	0.168054	1.19996	Myb-like, SWIRM and MPN domains 1
C12orf53	NM_153685	NP_710152	chr12	6802957	6809812	2542	385	932	5.13333	12.4267	0.325895	0.146435	2.22553	0.799994	1.19866	hypothetical protein LOC196500 precursor
SNORD21	NR_000006		chr1	93302846	93302940	95	440	1147	5.86667	15.2933	9.96602	4.82219	2.0667	0.725953	1.19753	Homo sapiens small nucleolar RNA, C/D box 21 (SNORD21), non-coding RNA.
C3orf25	NM_207307	NP_997190	chr3	129120165	129147494	2153	900	3077	12	41.0267	0.89948	0.570806	1.57581	0.454768	1.19725	hypothetical protein LOC90288
BC040628			chr14	81687562	81688799	1125	352	809	4.69333	10.7867	0.67326	0.287211	2.34413	0.851916	1.19579	Homo sapiens, clone IMAGE	5745274, mRNA.
IL1A	NM_000575	NP_000566	chr2	113531493	113542971	2927	349	799	4.65333	10.6533	0.256564	0.109026	2.35324	0.855794	1.19428	interleukin 1, alpha proprotein
LACE1	NM_145315	NP_660358	chr6	108616098	108844249	2253	1713	6775	22.84	90.3333	1.63602	1.20103	1.36219	0.30909	1.19208	lactation elevated 1
AK094325			chr11	43851259	43855297	2020	354	820	4.72	10.9333	0.37709	0.162131	2.32583	0.844076	1.19181	Homo sapiens cDNA FLJ37006 fis, clone BRACE2009566.
KRT12	NM_000223	NP_000214	chr17	39017430	39023462	1992	793	2620	10.5733	34.9333	0.856597	0.525311	1.63065	0.488977	1.19158	keratin 12
SNORD42B	NR_000013		chr17	27047568	27047634	67	230	373	3.06667	4.97333	7.38662	2.22351	3.32206	1.20058	1.19122	Homo sapiens small nucleolar RNA, C/D box 42B (SNORD42B), non-coding RNA.
SNORA11	NR_002953		chrX	54840803	54840933	131	150	119	2	1.58667	2.46384	0.362811	6.79098	1.9156	1.18981	Homo sapiens cDNA FLJ33684 fis, clone BRAWH2002630, highly similar to Human hepatocellular carcinoma associated protein (JCL-1) mRNA.
DUSP6	NM_001946	NP_001937	chr12	89741839	89746296	2818	1781	7102	23.7467	94.6933	1.35993	1.00657	1.35105	0.300882	1.18726	dual specificity phosphatase 6 isoform a
FEM1C	NM_020177	NP_064562	chr5	114856608	114880591	5813	15160	74306	202.133	990.747	5.61166	5.10538	1.09917	0.094552	1.18643	feminization 1 homolog a
ULK2	NM_014683	NP_055498	chr17	19674144	19771239	9138	105	0	1.4	0	0.0247247	0	0	0	1.18322	unc-51-like kinase 2
MESTIT1	NR_004382		chr7	130126900	130131013	3240	375	911	5	12.1467	0.249046	0.1123	2.21769	0.796466	1.17942	Homo sapiens MEST intronic transcript 1 (non-protein coding) (MESTIT1), non-coding RNA.
SNORD1A	NR_004395		chr17	74557715	74557788	74	158	149	2.10667	1.98667	4.59429	0.804191	5.71293	1.74273	1.17838	Homo sapiens small nucleolar RNA, C/D box 1A (SNORD1A), non-coding RNA.
RDH16	NM_003708	NP_003699	chr12	57345218	57396703	2005	674	2132	8.98667	28.4267	0.723333	0.424695	1.70318	0.532498	1.17529	retinol dehydrogenase 16
BC035052			chr2	228092486	228189880	1956	526	1516	7.01333	20.2133	0.578642	0.309553	1.86928	0.625554	1.1746	Homo sapiens cDNA FLJ31770 fis, clone NT2RI2007965.
PLEKHB1	NM_001130034	NP_001123506	chr11	73357223	73373862	2940	370	897	4.93333	11.96	0.270799	0.121857	2.22227	0.79853	1.1736	pleckstrin homology domain containing, family B
CAPS2	NM_032606	NP_115995	chr12	75669760	75784702	4617	558	1650	7.44	22	0.260056	0.142734	1.82196	0.599912	1.17228	calcyphosine 2
SNORA19	NR_002917		chr10	120819527	120819650	124	122	50	1.62667	0.666667	2.11705	0.161047	13.1455	2.57608	1.17015	Homo sapiens small nucleolar RNA, H/ACA box 19 (SNORA19), non-coding RNA.
CKMT2	NM_001099735	NP_001093205	chr5	80529139	80562216	1645	791	2642	10.5467	35.2267	1.03467	0.641463	1.61299	0.47809	1.16877	sarcomeric mitochondrial creatine kinase
AK125871			chr2	70016684	70026080	4285	225	375	3	5	0.112986	0.0349531	3.23251	1.17326	1.1633	Homo sapiens cDNA FLJ43883 fis, clone TESTI4009123.
SLCO1B1	NM_006446	NP_006437	chr12	21284128	21392728	2785	225	375	3	5	0.17384	0.0537788	3.23251	1.17326	1.1633	solute carrier organic anion transporter family,
TRIM67	NM_001004342	NP_001004342	chr1	231298674	231357314	8522	225	375	3	5	0.0568112	0.017575	3.23251	1.17326	1.1633	tripartite motif-containing 67
CYP4F3	NM_000896	NP_000887	chr19	15751707	15771569	3359	300	643	4	8.57333	0.192178	0.076455	2.51361	0.921721	1.16219	cytochrome P450, family 4, subfamily F,
IQCH	NM_001031715	NP_001026885	chr15	67547188	67794139	5538	2398	10086	31.9733	134.48	0.931728	0.727396	1.28091	0.24757	1.15893	IQ motif containing H isoform 1
C8orf42	NM_175075	NP_778250	chr8	439961	495331	3570	150	140	2	1.86667	0.0904099	0.0156626	5.77233	1.75308	1.15086	hypothetical protein LOC157695
AK055332			chr8	80681607	80783972	2126	450	1233	6	16.44	0.455451	0.231635	1.96624	0.676125	1.15063	Homo sapiens cDNA FLJ30770 fis, clone FEBRA2000734.
USP31	NM_020718	NP_065769	chr16	23072729	23160591	12019	31046	157015	413.947	2093.53	5.55815	5.21768	1.06525	0.063212	1.15014	ubiquitin specific peptidase 31
EU250747			chr10	131862604	131909081	2229	175	218	2.33333	2.90667	0.168935	0.0390617	4.32484	1.46437	1.14991	Homo sapiens cDNA FLJ36799 fis, clone ADRGL2007357.
AADAC	NM_001086	NP_001077	chr3	151531861	151546277	1607	150	141	2	1.88	0.200848	0.0350435	5.73139	1.74596	1.14901	arylacetamide deacetylase
TTLL8	NM_001080447	NP_001073916	chr22	50453553	50493055	2504	135	98	1.8	1.30667	0.116009	0.0156314	7.42157	2.00439	1.14662	tubulin tyrosine ligase-like family, member 8
FLJ14346			chr2	130940784	130943052	2269	675	2175	9	29	0.640121	0.382851	1.67199	0.514012	1.1439	SubName	Full=Putative uncharacterized protein FLJ14346;
FOXD2	NM_004474	NP_004465	chr1	47901689	47906362	4674	3000	13029	40	173.72	1.3811	1.11334	1.2405	0.215518	1.14361	forkhead box D2
LOC541472			chr7	22765016	22767235	1358	750	2505	10	33.4	1.18838	0.736737	1.61303	0.478113	1.13812	Homo sapiens hypothetical LOC541472, mRNA (cDNA clone IMAGE	3463942), complete cds.
TAS1R1	NM_138697	NP_619642	chr1	6615434	6639816	2698	175	225	2.33333	3	0.139569	0.0333078	4.19029	1.43277	1.13805	sweet taste receptor T1r isoform b
BC026963			chr5	76382839	76444175	2620	1774	7172	23.6533	95.6267	1.45695	1.09331	1.3326	0.287136	1.13725	Homo sapiens cDNA FLJ30582 fis, clone BRAWH2007308.
DM004175			chr9	21512100	21512202	103	103	16	1.37333	0.213333	2.15176	0.0620422	34.6821	3.54622	1.13507	DM004175
AK125051			chr2	73511662	73518113	5127	450	1249	6	16.6533	0.188861	0.097298	1.94106	0.663232	1.13455	Homo sapiens cDNA FLJ43061 fis, clone BRTHA3008143.
IRS1	NM_005544	NP_005535	chr2	227596034	227663506	8735	450	1249	6	16.6533	0.110852	0.057109	1.94106	0.663232	1.13455	insulin receptor substrate 1
STX19	NM_001001850	NP_001001850	chr3	93733215	93747454	1156	145	134	1.93333	1.78667	0.2699	0.0462969	5.82977	1.76298	1.13402	syntaxin 19
GATM	NM_001482	NP_001473	chr15	45653324	45670980	4403	150	150	2	2	0.0733053	0.0136065	5.38751	1.68408	1.13237	L-arginine	glycine amidinotransferase precursor
BX648235			chr2	242198935	242201083	2149	150	150	2	2	0.150192	0.0278779	5.38751	1.68408	1.13237	BX648235
AK092541			chr6	19802395	19804981	1930	150	150	2	2	0.167235	0.0310412	5.38751	1.68408	1.13237	Homo sapiens cDNA FLJ35222 fis, clone PROST2000835.
SCN4B	NM_174934	NP_777594	chr11	118004094	118023630	4817	150	150	2	2	0.067005	0.0124371	5.38751	1.68408	1.13237	sodium channel, voltage-gated, type IV, beta
PLPL	NR_024630		chr14	70036532	70037918	1387	150	150	2	2	0.232706	0.0431936	5.38751	1.68408	1.13237	Homo sapiens myelin proteolipid protein-like protein (PLPL) mRNA, complete cds.
CES4			chr16	55794511	55808824	2245	150	150	2	2	0.14377	0.0266858	5.38751	1.68408	1.13237	RecName	Full=Inactive carboxylesterase 4; AltName	Full=Placental carboxylesterase 3; Short=PCE-3; Flags	Precursor;
GRM1	NM_000838	NP_000829	chr6	146348782	146758731	6983	150	150	2	2	0.0462213	0.00857934	5.38751	1.68408	1.13237	glutamate receptor, metabotropic 1 isoform alpha
AK095077			chr6	166756132	166764957	3895	150	150	2	2	0.0828661	0.0153811	5.38751	1.68408	1.13237	Homo sapiens cDNA FLJ37758 fis, clone BRHIP2023869.
BC044596			chr13	20553663	20554892	1230	150	150	2	2	0.262409	0.0487069	5.38751	1.68408	1.13237	Homo sapiens cDNA clone IMAGE	5312161
FGL2	NM_006682	NP_006673	chr7	76822689	76829150	4267	150	150	2	2	0.0756417	0.0140402	5.38751	1.68408	1.13237	fibrinogen-like 2 precursor
BC047410			chr2	201577028	201599900	2050	150	150	2	2	0.157445	0.0292242	5.38751	1.68408	1.13237	Homo sapiens cDNA clone IMAGE	5294477
DOCK2	NM_004946	NP_004937	chr5	169064251	169510384	7404	150	150	2	2	0.0435931	0.00809151	5.38751	1.68408	1.13237	dedicator of cytokinesis 2
AX747507			chr10	29745065	29746228	1164	150	150	2	2	0.277288	0.0514687	5.38751	1.68408	1.13237	Homo sapiens cDNA FLJ35060 fis, clone OCBBF2018828.
BCAT1	NM_005504	NP_005495	chr12	24964281	25102308	8802	150	150	2	2	0.0366693	0.00680636	5.38751	1.68408	1.13237	branched chain aminotransferase 1, cytosolic
PTPRCAP	NM_005608	NP_005599	chr11	67202981	67205153	907	450	1254	6	16.72	1.06757	0.552198	1.93332	0.659237	1.12952	protein tyrosine phosphatase, receptor type,
PHKG1	NM_006213	NP_006204	chr7	56148675	56160689	1536	695	2279	9.26667	30.3867	0.973613	0.592595	1.64297	0.496503	1.12922	phosphorylase kinase gamma subunit 1
AX747213			chr11	130184419	130263694	685	107	30	1.42667	0.4	0.336114	0.0174918	19.2155	2.95571	1.12684	Homo sapiens cDNA FLJ34521 fis, clone HLUNG2007041.
AK095439			chrX	131352650	131566839	3307	301	675	4.01333	9	0.195851	0.0815219	2.40243	0.876481	1.12674	Homo sapiens cDNA FLJ38120 fis, clone D3OST3000195.
ZNF704	NM_001033723	NP_001028895	chr8	81550769	81787016	4303	150	155	2	2.06667	0.0750089	0.0143868	5.21372	1.65129	1.12315	zinc finger protein 704
cN5H6.4	NR_024009		chr22	46691041	46692557	1517	300	675	4	9	0.425528	0.177715	2.39445	0.873153	1.12206	Homo sapiens, clone IMAGE	3909950, mRNA.
C17orf100	NM_001105520	NP_001098990	chr17	6555059	6556617	1557	450	1262	6	16.8267	0.621895	0.323724	1.92106	0.652878	1.12149	hypothetical protein LOC388327
KLHDC9	NM_152366	NP_689579	chr1	161068154	161070134	1361	628	2002	8.37333	26.6933	0.992875	0.587504	1.68999	0.524722	1.12145	kelch/ankyrin repeat containing cyclin A1
SNORA41	NR_002590		chr2	207026952	207027081	130	330	793	4.4	10.5733	5.46215	2.43632	2.24197	0.807353	1.1167	Homo sapiens small nucleolar RNA, H/ACA box 41 (SNORA41), non-coding RNA.
AK091355			chr22	46646310	46648542	2233	525	1575	7	21	0.505899	0.281706	1.79584	0.585471	1.11622	Homo sapiens cDNA FLJ34036 fis, clone FCBBF2005069.
CR608644			chr11	22850968	22966939	2029	193	300	2.57333	4	0.204677	0.0590533	3.46596	1.24299	1.11194	full-length cDNA clone CS0DJ011YO21 of T cells (Jurkat cell line) Cot 10-normalized of Homo sapiens (human).
KCNIP4	NM_001035003	NP_001030175	chr4	20730239	21950374	3365	779	2667	10.3867	35.56	0.498133	0.31655	1.57363	0.453385	1.11111	Kv channel interacting protein 4 isoform 5
C10orf111	NM_153244	NP_694976	chr10	15137385	15139318	1713	375	973	5	12.9733	0.47105	0.226861	2.07638	0.730625	1.11058	hypothetical protein LOC221060
TNFSF15	NM_005118	NP_005109	chr9	117551613	117568408	2067	375	974	5	12.9867	0.390376	0.188202	2.07425	0.729598	1.10948	tumor necrosis factor (ligand) superfamily,
CYGB	NM_134268	NP_599030	chr17	74523440	74547168	2176	225	412	3	5.49333	0.222493	0.0756211	2.94221	1.07916	1.10892	cytoglobin
CCDC144C	NR_023380		chr17	20224487	20305504	4204	450	1275	6	17	0.230326	0.12113	1.90147	0.642629	1.10844	Homo sapiens cDNA FLJ59693 complete cds, moderately similar to Ankyrin repeat domain-containing protein 26.
BC042378			chr4	134114524	134115759	1236	450	1275	6	17	0.783406	0.411999	1.90147	0.642629	1.10844	Homo sapiens cDNA clone IMAGE	5301690
ZNF490	NM_020714	NP_065765	chr19	12686920	12721623	6098	2922	12746	38.96	169.947	1.03106	0.834817	1.23508	0.211134	1.10771	zinc finger protein 490
ETV2	NM_014209	NP_055024	chr19	36132647	36135773	1571	290	649	3.86667	8.65333	0.397205	0.164996	2.40736	0.878532	1.10765	ets variant gene 2
IL15	NM_000585	NP_000576	chr4	142557754	142654611	2277	1545	6160	20.6	82.1333	1.46002	1.08049	1.35125	0.30103	1.10628	interleukin 15 preproprotein
NR6A1	NM_033334	NP_201591	chr9	127284703	127533576	1902	2739	11861	36.52	158.147	3.09866	2.49067	1.24411	0.218421	1.10611	nuclear receptor subfamily 6, group A, member 1
THSD1	NM_018676	NP_061146	chr13	52951305	52980629	3345	1013	3715	13.5067	49.5333	0.651638	0.443575	1.46906	0.384621	1.10567	thrombospondin type I domain-containing 1
RSPH9	NM_152732	NP_689945	chr6	43612810	43638744	1012	258	533	3.44	7.10667	0.54857	0.210354	2.60784	0.958521	1.10487	radial spoke head 9 homolog
TBX10	NM_005995	NP_005986	chr11	67398775	67407031	1547	150	165	2	2.2	0.208638	0.0425989	4.89774	1.58877	1.10473	T-box 10
ABCA12	NM_173076	NP_775099	chr2	215796267	216003151	9369	313	740	4.17333	9.86667	0.0718859	0.0315459	2.27877	0.823636	1.10238	ATP-binding cassette, sub-family A, member 12
LOC100302401			chr1	178060643	178063128	2365	826	2887	11.0133	38.4933	0.751522	0.487551	1.54142	0.432705	1.10124	Homo sapiens cDNA FLJ42473 fis, clone BRACE2030884.
NHLRC2	NM_198514	NP_940916	chr10	115614420	115668452	2550	14713	72530	196.173	967.067	12.4152	11.3601	1.09288	0.0888145	1.10054	NHL repeat containing 2
GFAP	NM_002055	NP_002046	chr17	42982993	42992914	3667	294	670	3.92	8.93333	0.172516	0.0729741	2.36407	0.860385	1.10004	glial fibrillary acidic protein isoform 1
PPM1L	NM_139245	NP_640338	chr3	160473996	160788813	3651	7698	36627	102.64	488.36	4.5369	4.00677	1.13231	0.124258	1.09729	protein phosphatase 1 (formerly 2C)-like
SNORA70B	NR_003707		chr2	61644379	61644512	134	110	54	1.46667	0.72	1.76637	0.160951	10.9746	2.39558	1.09152	Homo sapiens small nucleolar RNA, H/ACA box 70B (retrotransposed) (SNORA70B), non-coding RNA.
SNORD71	NR_003059		chr16	71792305	71792390	86	160	204	2.13333	2.72	4.00327	0.947407	4.2255	1.44114	1.09122	Homo sapiens small nucleolar RNA, C/D box 71 (SNORD71), non-coding RNA.
KIAA1199	NM_018689	NP_061159	chr15	81071712	81243999	7179	997	3669	13.2933	48.92	0.29883	0.204121	1.46398	0.38116	1.08858	KIAA1199 precursor
SNORD62A	NR_003050		chr9	134361052	134361136	85	120	84	1.6	1.12	3.03777	0.394698	7.69644	2.04076	1.08753	Homo sapiens small nucleolar RNA, C/D box 62A (SNORD62A), non-coding RNA.
CTHRC1	NM_138455	NP_612464	chr8	104383786	104395215	1695	188	300	2.50667	4	0.238661	0.0706897	3.37617	1.21674	1.08488	collagen triple helix repeat containing 1
FAM150B	NM_001002919	NP_001002919	chr2	279563	288308	1396	166	227	2.21333	3.02667	0.255868	0.0649449	3.93977	1.37112	1.08485	hypothetical protein LOC285016 precursor
TTC30B	NM_152517	NP_689730	chr2	178414886	178417524	2639	1500	5996	20	79.9467	1.22305	0.907459	1.34778	0.298456	1.08188	tetratricopeptide repeat domain 30B
SNORD95	NR_002591		chr5	180670314	180670376	63	178	269	2.37333	3.58667	6.07956	1.70536	3.56497	1.27116	1.08065	Homo sapiens small nucleolar RNA, C/D box 95 (SNORD95), non-coding RNA.
LRRC29	NM_001004055	NP_001004055	chr16	67241043	67260901	2349	361	945	4.81333	12.6	0.330687	0.160677	2.05809	0.721776	1.08026	F-box and leucine-rich repeat protein 9
PIWIL4	NM_152431	NP_689644	chr11	94277006	94354586	3972	150	179	2	2.38667	0.0812596	0.017999	4.51467	1.50733	1.07901	piwi-like 4
FLJ11235	NR_027706		chr5	111755280	111756673	1394	750	2593	10	34.5733	1.15769	0.742924	1.55828	0.443586	1.07096	SubName	Full=HCG1658703; SubName	Full=Putative uncharacterized protein FLJ11235; SubName	Full=cDNA FLJ11235 fis, clone PLACE1008488;
DM004494			chr8	22102475	22102556	82	86	0	1.14667	0	2.25672	0	0	0	1.07083	DM004494
ZNF750	NM_024702	NP_078978	chr17	80787311	80797931	3190	330	832	4.4	11.0933	0.222595	0.104169	2.13687	0.759344	1.07046	zinc finger protein 750
AK307233			chrX	153625077	153627178	2102	6714	31759	89.52	423.453	6.87292	6.03447	1.13894	0.130102	1.07033	Homo sapiens cDNA, FLJ97181.
PDE12	NM_177966	NP_808881	chr3	57541981	57547767	4165	22571	113484	300.947	1513.12	11.6608	10.8824	1.07153	0.0690874	1.06917	phosphodiesterase 12
BC024248			chr2	78639673	78769187	1179	975	3600	13	48	1.77944	1.21953	1.45912	0.377832	1.06857	Homo sapiens cytochrome c, somatic pseudogene 6, mRNA (cDNA clone IMAGE	4815768).
NKPD1	NM_198478	NP_940880	chr19	45653009	45663408	4686	300	719	4	9.58667	0.137756	0.0612818	2.24792	0.810004	1.06711	NTPase, KAP family P-loop domain containing 1
AK127238			chr1	173204199	173446294	5619	937	3431	12.4933	45.7467	0.358817	0.243875	1.47132	0.38616	1.06696	Homo sapiens cDNA FLJ45305 fis, clone BRHIP3004193.
SLC9A5	NM_004594	NP_004585	chr16	67282855	67306093	4015	1260	4908	16.8	65.44	0.675271	0.488229	1.3831	0.324329	1.06603	solute carrier family 9 (sodium/hydrogen
D4S234E	NM_001040101	NP_001035190	chr4	4349869	4420784	3955	213	399	2.84	5.32	0.115885	0.0402931	2.87604	1.05641	1.06543	brain neuron cytoplasmic protein 1
DM004808			chr17	28444097	28444190	94	165	235	2.2	3.13333	3.77702	0.998492	3.78272	1.33044	1.06531	DM004808
AX747649			chr20	61404869	61407369	2501	525	1633	7	21.7733	0.451688	0.260782	1.73205	0.549307	1.06273	Homo sapiens cDNA FLJ35325 fis, clone PROST2012542.
SNORD77	NR_003943		chr1	173835449	173835509	61	376	1022	5.01333	13.6267	13.2633	6.69154	1.9821	0.684156	1.06085	Homo sapiens small nucleolar RNA, C/D box 77 (SNORD77), non-coding RNA.
AK090553			chr19	44502551	44506988	1047	161	225	2.14667	3	0.330881	0.0858303	3.85506	1.34939	1.05988	Homo sapiens cDNA FLJ33234 fis, clone ASTRO2002064.
FLJ41484			chr13	114545293	114548541	3249	225	450	3	6	0.149014	0.0553181	2.69376	0.990936	1.05338	Homo sapiens cDNA FLJ35543 fis, clone SPLEN2002957.
MAFB	NM_005461	NP_005452	chr20	39314519	39317876	3358	225	450	3	6	0.144177	0.0535225	2.69376	0.990936	1.05338	transcription factor MAFB
FST	NM_013409	NP_037541	chr5	52776595	52781902	1365	225	450	3	6	0.354685	0.131669	2.69376	0.990936	1.05338	follistatin isoform FST344 precursor
BC047644			chr19	55919267	55920828	1562	225	450	3	6	0.309952	0.115063	2.69376	0.990936	1.05338	Homo sapiens cDNA FLJ40356 fis, clone TESTI2034187.
DIO3	NM_001362	NP_001353	chr14	102027688	102029789	2099	225	450	3	6	0.230655	0.0856258	2.69376	0.990936	1.05338	deiodinase, iodothyronine, type III
LRRC16B	NM_138360	NP_612369	chr14	24521206	24538937	5434	275	635	3.66667	8.46667	0.108894	0.0466723	2.33317	0.847229	1.05306	leucine rich repeat containing 16B
C14orf28	NM_001017923	NP_001017923	chr14	45366507	45376459	3763	525	1649	7	21.9867	0.300205	0.175021	1.71525	0.539557	1.04801	hypothetical protein LOC122525
MYO1H	NM_001101421	NP_001094891	chr12	109826524	109886176	4352	225	454	3	6.05333	0.111247	0.041665	2.67002	0.982087	1.04755	myosin 1H
MMAA	NR_002593		chr16	29624424	29625038	615	548	1751	7.30667	23.3467	1.91734	1.13714	1.6861	0.522416	1.04396	RecName	Full=Putative L-type amino acid transporter 1-like protein MMAA; AltName	Full=hLAT1 3-transmembrane protein MMAA; Short=hLAT1 3TM MMAA;
AK124028			chr1	68297986	68668670	2412	887	3242	11.8267	43.2267	0.791296	0.536835	1.474	0.387983	1.04222	Homo sapiens cDNA FLJ38762 fis, clone KIDNE2013801.
AK055932			chr7	81638493	81659271	2651	134	150	1.78667	2	0.108765	0.0225988	4.81284	1.57129	1.03909	Homo sapiens cDNA FLJ31370 fis, clone NB9N42000122.
FAM70A	NM_017938	NP_060408	chrX	119392506	119445391	3496	150	201	2	2.68	0.0923236	0.022963	4.02053	1.39141	1.03876	hypothetical protein LOC55026 isoform 1
C16orf65	NM_173806	NP_776167	chr16	21995486	22012428	1028	150	202	2	2.69333	0.313972	0.0784807	4.00063	1.38645	1.03693	hypothetical protein LOC255762
C20orf165	NM_080608	NP_542175	chr20	44515131	44516238	718	705	2441	9.4	32.5467	2.1128	1.35784	1.556	0.442118	1.03552	chromosome 20 open reading frame 165
DM004431			chr9	127454753	127454822	70	126	128	1.68	1.70667	3.87316	0.730326	5.30333	1.66833	1.03381	DM004431
KANK3	NM_198471	NP_940873	chr19	8387469	8408146	2786	724	2527	9.65333	33.6933	0.559178	0.362267	1.54355	0.434087	1.03372	ankyrin repeat domain 47
AF119915			chr1	35833690	35835012	1323	150	204	2	2.72	0.243963	0.061585	3.9614	1.3766	1.03329	Homo sapiens PRO1596 mRNA, complete cds.
ESSPL	NM_183375	NP_899231	chr4	152198325	152212603	985	225	464	3	6.18667	0.491518	0.188142	2.61248	0.960299	1.03299	epidermis-specific serine protease-like protein
ADCY10	NM_018417	NP_060887	chr1	167778838	167883453	5655	221	450	2.94667	6	0.0840916	0.0317823	2.64587	0.972998	1.03221	adenylate cyclase 10
AK093026			chr2	210895457	210929080	2199	892	3280	11.8933	43.7333	0.872836	0.595735	1.46514	0.381951	1.03147	Homo sapiens cDNA FLJ35707 fis, clone SPLEN2020427.
CLDN11	NM_005602	NP_005593	chr3	170136653	170578169	4839	150	206	2	2.74667	0.0667004	0.0170026	3.92294	1.36684	1.02964	claudin 11
AX748212			chr13	111936128	111938268	2141	2579	11278	34.3867	150.373	2.59196	2.10388	1.23199	0.208631	1.0294	Homo sapiens cDNA FLJ36260 fis, clone THYMU2002548.
AK128153			chr9	140118567	140122265	2907	2557	11175	34.0933	149	1.89269	1.53535	1.23274	0.209239	1.02773	Homo sapiens cDNA FLJ46276 fis, clone TESTI4029676.
MFSD2B	NM_001080473	NP_001073942	chr2	24232953	24247141	2138	161	244	2.14667	3.25333	0.162036	0.0455813	3.55487	1.26832	1.02654	major facilitator superfamily domain containing
TSPYL3	NR_002781		chr20	30776949	30778163	1215	375	1050	5	14	0.664122	0.345158	1.92411	0.654464	1.02561	RecName	Full=Testis-specific Y-encoded-like protein 3; Short=TSPY-like protein 3;
C17orf44	NR_026951		chr17	8123949	8127361	2093	2074	8848	27.6533	117.973	2.13222	1.68842	1.26285	0.233371	1.022	Homo sapiens cDNA FLJ34790 fis, clone NT2NE2005323.
C1orf168	NM_001004303	NP_001004303	chr1	57184478	57285369	4259	116	104	1.54667	1.38667	0.0586062	0.00975283	6.00915	1.79328	1.02104	hypothetical protein LOC199920
AHR	NM_001621	NP_001612	chr7	17338276	17385775	6247	27112	137615	361.493	1834.87	9.33862	8.79831	1.06141	0.0595998	1.01493	aryl hydrocarbon receptor precursor
BC015977			chrX	46185714	46187080	271	323	853	4.30667	11.3733	2.56464	1.25714	2.04005	0.712976	1.01292	Homo sapiens, clone IMAGE	4042121, mRNA, partial cds.
CD72	NM_001782	NP_001773	chr9	35609976	35646854	2480	226	482	3.01333	6.42667	0.196087	0.0776247	2.52609	0.926674	1.01218	CD72 molecule
C7orf10	NM_024728	NP_079004	chr7	40174575	40900357	1764	375	1065	5	14.2	0.457431	0.241133	1.89701	0.640279	1.00912	dermal papilla derived protein 13
CYP2D6	NR_002570		chr22	42536216	42540575	1872	295	750	3.93333	10	0.339085	0.160015	2.11909	0.750985	1.0043	SubName	Full=Cytochrome P450 2D6; EC=1.14.14.1;
SNORD82	NR_004398		chr2	232325079	232325153	75	105	80	1.4	1.06667	3.01246	0.426023	7.07111	1.95602	1.00281	Homo sapiens small nucleolar RNA, C/D box 82 (SNORD82), non-coding RNA.
DNAH7	NM_018897	NP_061720	chr2	196602428	196933536	12421	156	241	2.08	3.21333	0.0270247	0.00774935	3.48735	1.24914	1.00233	dynein, axonemal, heavy chain 7
CXorf42	NR_027131		chrX	119370311	119379122	2418	1575	6505	21	86.7333	1.40158	1.07447	1.30443	0.265767	1.00067	Homo sapiens cDNA FLJ36576 fis, clone TRACH2012497.
BC148242			chr2	235904747	235905261	515	75	0	1	0	0.313362	0	0	0	1	Homo sapiens cDNA clone IMAGE	40131484
OR7E91P			chr2	71251205	71257058	1285	75	0	1	0	0.125589	0	0	0	1	Homo sapiens olfactory receptor, family 7, subfamily E, member 91 pseudogene, mRNA (cDNA clone IMAGE	3996998).
TMEM125	NM_144626	NP_653227	chr1	43735696	43739672	1849	75	0	1	0	0.0872805	0	0	0	1	transmembrane protein 125
VN1R1	NM_020633	NP_065684	chr19	57966542	57967854	1313	75	0	1	0	0.122911	0	0	0	1	vomeronasal 1 receptor 1
AK123891			chr22	32896532	32898414	1883	75	0	1	0	0.0857045	0	0	0	1	Homo sapiens cDNA FLJ41897 fis, clone OCBBF2035658.
SOBP	NM_018013	NP_060483	chr6	107811317	107982508	7988	75	0	1	0	0.020203	0	0	0	1	sine oculis binding protein homolog
OR52D1	NM_001005163	NP_001005163	chr11	5509937	5510892	956	75	0	1	0	0.168809	0	0	0	1	olfactory receptor, family 52, subfamily D,
HPN	NM_002151	NP_002142	chr19	35531410	35557475	3137	75	0	1	0	0.0514446	0	0	0	1	hepsin
COAS3	NR_003242		chr1	144612024	144612727	704	75	0	1	0	0.229235	0	0	0	1	Homo sapiens COAS3 (COAS3) mRNA, complete cds.
DOK6	NM_152721	NP_689934	chr18	67068291	67515825	8392	75	0	1	0	0.0192304	0	0	0	1	docking protein 6
HIST1H1A	NM_005325	NP_005316	chr6	26017261	26018040	780	75	0	1	0	0.2069	0	0	0	1	histone cluster 1, H1a
AX747062			chr8	57358366	57464626	2643	75	0	1	0	0.06106	0	0	0	1	Homo sapiens cDNA FLJ34244 fis, clone FCBBF3028794.
AK124327			chr14	77535523	77542534	1817	75	0	1	0	0.0888176	0	0	0	1	Homo sapiens cDNA FLJ42336 fis, clone TUTER2001341.
SALL2	NM_005407	NP_005398	chr14	21989234	22005337	5078	75	0	1	0	0.0317806	0	0	0	1	sal-like 2
WNT3A	NM_033131	NP_149122	chr1	228194752	228248961	2932	75	0	1	0	0.0550415	0	0	0	1	wingless-type MMTV integration site family,
ZFP42	NM_174900	NP_777560	chr4	188916925	188926199	2649	75	0	1	0	0.0609217	0	0	0	1	zinc finger protein 42
STAR	NM_001007243	NP_001007244	chr8	38000218	38008600	2695	75	0	1	0	0.0598819	0	0	0	1	steroidogenic acute regulatory protein isoform
BX537548			chr3	127199534	127255803	3078	75	0	1	0	0.0524307	0	0	0	1	Homo sapiens cDNA FLJ25806 fis, clone TST07194.
LOC100130148	NR_024560		chr17	43973149	43976163	3015	75	0	1	0	0.0535262	0	0	0	1	Homo sapiens cDNA FLJ34379 fis, clone FEBRA2018203.
XKR9	NM_001011720	NP_001011720	chr8	71581600	71648176	3401	75	0	1	0	0.0474512	0	0	0	1	XK, Kell blood group complex subunit-related
RGPD1	NM_001024457	NP_001019628	chr2	87140906	87241100	6832	75	0	1	0	0.0236214	0	0	0	1	RANBP2-like and GRIP domain containing 1
BC043213			chr19	23582038	23598873	3185	75	0	1	0	0.0506693	0	0	0	1	Homo sapiens cDNA FLJ12731 fis, clone NT2RP2000108.
THBS4	NM_003248	NP_003239	chr5	79330991	79379105	3350	75	0	1	0	0.0481736	0	0	0	1	thrombospondin 4 precursor
SNRPN	NM_022805	NP_073716	chr15	25068794	25244225	3911	75	0	1	0	0.0412635	0	0	0	1	small nuclear ribonucleoprotein polypeptide N
ADD2	NM_001617	NP_001608	chr2	70834750	70995329	6716	75	0	1	0	0.0240294	0	0	0	1	adducin 2 isoform a
DHRS9	NM_001142271	NP_001135743	chr2	169921299	169952679	3624	75	0	1	0	0.0445314	0	0	0	1	NADP-dependent retinol dehydrogenase/reductase
BANK1	NM_017935	NP_060405	chr4	102341118	102995967	3999	75	0	1	0	0.0403555	0	0	0	1	B-cell scaffold protein with ankyrin repeats 1
NKD2	NM_033120	NP_149111	chr5	1009168	1038925	1977	75	0	1	0	0.0816296	0	0	0	1	naked cuticle homolog 2
KIF2B	NM_032559	NP_115948	chr17	51900239	51902573	2335	75	0	1	0	0.0691142	0	0	0	1	kinesin family member 2B
PLEKHG7	NM_001004330	NP_001004330	chr12	93130265	93165868	3267	75	0	1	0	0.0493975	0	0	0	1	pleckstrin homology domain containing, family G
SPANXN3	NM_001009609	NP_001009609	chrX	142596565	142605307	593	75	0	1	0	0.272144	0	0	0	1	SPANX-N3 protein
CCDC79	NM_001136505	NP_001129977	chr16	66788880	66835523	2609	75	0	1	0	0.0618557	0	0	0	1	coiled-coil domain containing 79
TLL2	NM_012465	NP_036597	chr10	98124366	98273668	6843	75	0	1	0	0.0235835	0	0	0	1	tolloid-like 2 precursor
ITIH5L	NM_198510	NP_940912	chrX	54775332	54824673	4968	75	0	1	0	0.0324842	0	0	0	1	inter-alpha (globulin) inhibitor H5-like
DM004443			chr3	49058051	49058142	92	75	0	1	0	1.75415	0	0	0	1	DM004443
NKAPL	NM_001007531	NP_001007532	chr6	28227098	28228735	1638	75	0	1	0	0.0985236	0	0	0	1	NFKB activating protein-like
TAS2R40	NM_176882	NP_795363	chr7	142919172	142920142	971	75	0	1	0	0.166201	0	0	0	1	taste receptor, type 2, member 40
HAPLN3	NM_178232	NP_839946	chr15	89420520	89438770	3224	75	0	1	0	0.0500563	0	0	0	1	hyaluronan and proteoglycan link protein 3
HIGD1C	NM_001109619	NP_001103089	chr12	51347782	51364288	293	75	0	1	0	0.550791	0	0	0	1	HIG1 domain family, member 1C
C1orf177	NM_001110533	NP_001104003	chr1	55271736	55307936	1788	75	0	1	0	0.0902582	0	0	0	1	hypothetical protein LOC163747 isoform 2
TMSB15B	NM_194324	NP_919305	chrX	103173479	103220562	3239	75	0	1	0	0.0498245	0	0	0	1	thymosin beta15b
LOC440570			chr1	16860386	16863483	2482	75	0	1	0	0.0650208	0	0	0	1	Homo sapiens cDNA FLJ43749 fis, clone TESTI2034749.
PTPRG	NM_002841	NP_002832	chr3	61547243	62280572	9032	75	0	1	0	0.0178678	0	0	0	1	protein tyrosine phosphatase, receptor type, G
BCL2L14	NM_138723	NP_620049	chr12	12223878	12363947	2720	75	0	1	0	0.0593315	0	0	0	1	BCL2-like 14 isoform 1
COL1A2	NM_000089	NP_000080	chr7	94023873	94060544	5411	75	0	1	0	0.0298247	0	0	0	1	alpha 2 type I collagen precursor
UNC5A	NM_133369	NP_588610	chr5	176237560	176307897	4574	75	0	1	0	0.0352824	0	0	0	1	netrin receptor Unc5h1 precursor
IRAK3	NM_007199	NP_009130	chr12	66582978	66648392	9672	75	0	1	0	0.0166854	0	0	0	1	interleukin-1 receptor-associated kinase 3
BC035722			chr4	13527943	13535959	2223	75	0	1	0	0.0725963	0	0	0	1	Homo sapiens cDNA FLJ39049 fis, clone NT2RP7011132.
SLC46A3	NM_001135919	NP_001129391	chr13	29274220	29293150	9443	75	0	1	0	0.0170901	0	0	0	1	solute carrier family 46, member 3 isoform b
FAM170A	NM_182761	NP_877438	chr5	118965254	118971516	1377	75	0	1	0	0.117198	0	0	0	1	family with sequence similarity 170, member A
SALL1	NM_002968	NP_002959	chr16	51169886	51185183	5364	75	0	1	0	0.0300861	0	0	0	1	sal-like 1 isoform a
TCF19	NM_001077511	NP_001070979	chr6	31126303	31131991	3305	75	0	1	0	0.0488295	0	0	0	1	transcription factor 19
TAS2R7	NM_023919	NP_076408	chr12	10954132	10955226	1095	75	0	1	0	0.14738	0	0	0	1	taste receptor, type 2, member 7
BEND4	NM_207406	NP_997289	chr4	42112872	42154895	8944	75	0	1	0	0.0180436	0	0	0	1	BEN domain containing 4 isoform a
LOC100188947	NR_024467		chr10	93066720	93371217	1022	75	0	1	0	0.157908	0	0	0	1	Homo sapiens, clone IMAGE	6063621, mRNA.
NCRNA00164	NR_027019		chr2	132905164	133015542	2168	75	0	1	0	0.074438	0	0	0	1	Homo sapiens non-protein coding RNA 164, mRNA (cDNA clone IMAGE	5169389), with apparent retained intron.
AK225487			chr7	33765593	33768065	1055	75	0	1	0	0.152968	0	0	0	1	SubName	Full=cDNA FLJ20712 fis, clone HUV01027;
BEX1	NM_018476	NP_060946	chrX	102317581	102319168	862	75	0	1	0	0.187218	0	0	0	1	brain expressed, X-linked 1
AX747750			chr6	709105	711405	2301	75	0	1	0	0.0701354	0	0	0	1	Homo sapiens cDNA FLJ35503 fis, clone SMINT2009216.
TSPAN18	NM_001031730	NP_001026900	chr11	44881879	44953972	4142	75	0	1	0	0.0389622	0	0	0	1	tetraspanin 18 isoform 1
HIST1H2BA	NM_170610	NP_733759	chr6	25727137	25727572	436	75	0	1	0	0.370141	0	0	0	1	histone cluster 1, H2ba
TTC36	NM_001080441	NP_001073910	chr11	118398210	118401740	814	75	0	1	0	0.198258	0	0	0	1	tetratricopeptide repeat domain 36
SNURF	NM_005678	NP_005669	chr15	25200070	25223729	1424	75	0	1	0	0.11333	0	0	0	1	SNRPN upstream reading frame protein
CR614705			chr5	94124494	94129303	1939	75	0	1	0	0.0832293	0	0	0	1	full-length cDNA clone CS0DK002YO09 of HeLa cells Cot 25-normalized of Homo sapiens (human).
LIN28B	NM_001004317	NP_001004317	chr6	105404923	105531206	5549	75	0	1	0	0.029083	0	0	0	1	lin-28 homolog B
KIF2B			chr17	51900671	51902553	1778	75	0	1	0	0.0907658	0	0	0	1	Homo sapiens cDNA FLJ53902 complete cds, highly similar to Homo sapiens kinesin family member 2B (KIF2B), mRNA.
SCG3	NM_013243	NP_037375	chr15	51973550	52013222	3309	75	0	1	0	0.0487705	0	0	0	1	secretogranin III isoform 1 precursor
ARHGAP22	NM_021226	NP_067049	chr10	49654080	49864310	4302	75	0	1	0	0.0375132	0	0	0	1	Rho GTPase activating protein 2
GALNT6	NM_007210	NP_009141	chr12	51745833	51785401	5553	75	0	1	0	0.0290621	0	0	0	1	polypeptide N-acetylgalactosaminyltransferase 6
SNURF-SNRPN			chr15	25226922	25266498	3820	75	0	1	0	0.0422465	0	0	0	1	Homo sapiens RT-LII mRNA, complete sequence.
ECEL1	NM_004826	NP_004817	chr2	233344537	233352532	2966	75	0	1	0	0.0544105	0	0	0	1	endothelin converting enzyme-like 1
UCP1	NM_021833	NP_068605	chr4	141481052	141489959	998	75	0	1	0	0.161705	0	0	0	1	uncoupling protein 1
PAR5	NR_001292		chr15	25230007	25233379	3373	75	0	1	0	0.0478451	0	0	0	1	Homo sapiens PAR5 gene, complete sequence.
CDC10L	NR_027269		chr10	38672000	38691780	669	75	0	1	0	0.241228	0	0	0	1	Homo sapiens similar to cell division cycle 10, mRNA (cDNA clone IMAGE	5296867).
KIF5C	NM_004522	NP_004513	chr2	149632819	149883273	9068	75	0	1	0	0.0177968	0	0	0	1	kinesin family member 5C
HAND1	NM_004821	NP_004812	chr5	153854533	153857824	1737	75	0	1	0	0.0929083	0	0	0	1	basic helix-loop-helix transcription factor
PDZD4	NM_032512	NP_115901	chrX	153067623	153096003	4170	75	0	1	0	0.0387006	0	0	0	1	PDZ domain containing 4
GRID2IP	NM_001145118	NP_001138590	chr7	6536410	6591067	4631	75	0	1	0	0.0348481	0	0	0	1	glutamate receptor, ionotropic, delta 2 (Grid2)
DAPL1	NM_001017920	NP_001017920	chr2	159651829	159672494	541	75	0	1	0	0.298302	0	0	0	1	death associated protein-like 1
DPYSL3	NM_001387	NP_001378	chr5	146770371	146889424	5434	75	0	1	0	0.0296985	0	0	0	1	dihydropyrimidinase-like 3
GSPT2	NM_018094	NP_060564	chrX	51486497	51489029	2533	75	0	1	0	0.0637117	0	0	0	1	peptide chain release factor 3
CD93	NM_012072	NP_036204	chr20	23059994	23066977	6700	75	0	1	0	0.0240868	0	0	0	1	CD93 antigen precursor
PAPOLB	NM_020144	NP_064529	chr7	4897371	4901625	4255	75	0	1	0	0.0379275	0	0	0	1	poly(A) polymerase beta (testis specific)
SDK1	NM_152744	NP_689957	chr7	3341080	4308629	10654	75	0	1	0	0.0151475	0	0	0	1	sidekick 1 precursor
ITPRIPL1	NM_001163524	NP_001156996	chr2	96991062	96994090	2501	75	0	1	0	0.0645268	0	0	0	1	inositol 1,4,5-triphosphate receptor interacting
TMPRSS4	NM_019894	NP_063947	chr11	117947727	117996041	3567	75	0	1	0	0.045243	0	0	0	1	transmembrane protease, serine 4 isoform 1
ZNF649	NM_023074	NP_075562	chr19	52392489	52408247	3168	75	0	1	0	0.0509412	0	0	0	1	zinc finger protein 649
BC042984			chr22	19538882	19554362	1667	75	0	1	0	0.0968096	0	0	0	1	Homo sapiens cDNA clone IMAGE	5295972
TAS2R8	NM_023918	NP_076407	chr12	10958651	10959579	929	75	0	1	0	0.173715	0	0	0	1	taste receptor, type 2, member 8
PAK3	NM_001128168	NP_001121640	chrX	110187513	110464173	4006	75	0	1	0	0.040285	0	0	0	1	p21-activated kinase 3 isoform b
MGAT4A	NM_012214	NP_036346	chr2	99235571	99347589	9003	75	0	1	0	0.0179253	0	0	0	1	alpha-1,3-mannosyl-glycoprotein
PRRT4	NM_001114726	NP_001108198	chr7	127990380	128001739	3682	75	0	1	0	0.0438299	0	0	0	1	proline-rich transmembrane protein 4
DDX11L11			chr12	91353	93018	1167	75	0	1	0	0.138288	0	0	0	1	SubName	Full=DEAD/H box polypeptide 11 like 11;
CCND2	NM_001759	NP_001750	chr12	4382902	4414521	6521	75	0	1	0	0.024748	0	0	0	1	cyclin D2
BC042024			chr3	107149777	107182758	1486	75	0	1	0	0.108601	0	0	0	1	Homo sapiens cDNA clone IMAGE	5312582
IFNA8	NM_002170	NP_002161	chr9	21409146	21410184	1039	75	0	1	0	0.155324	0	0	0	1	interferon, alpha 8 precursor
C10orf96	NM_198515	NP_940917	chr10	118083940	118139540	1698	75	0	1	0	0.0950422	0	0	0	1	hypothetical protein LOC374355
IMPG2	NM_016247	NP_057331	chr3	100945288	101039419	4977	75	0	1	0	0.0324255	0	0	0	1	interphotoreceptor matrix proteoglycan 2
BC171823			chr10	15196721	15197346	626	75	0	1	0	0.257798	0	0	0	1	SubName	Full=Putative uncharacterized protein;
ZP1	NM_207341	NP_997224	chr11	60635015	60643163	2416	75	0	1	0	0.066797	0	0	0	1	zona pellucida glycoprotein 1 precursor
P2RY13	NM_176894	NP_795713	chr3	151044096	151047337	2769	75	0	1	0	0.0582816	0	0	0	1	purinergic receptor P2Y, G-protein coupled, 13
CHRNA2	NM_000742	NP_000733	chr8	27317279	27336813	4066	75	0	1	0	0.0396905	0	0	0	1	cholinergic receptor, nicotinic, alpha
LRRC36	NM_018296	NP_060766	chr16	67360747	67419108	3489	75	0	1	0	0.0462544	0	0	0	1	leucine rich repeat containing 36 isoform 1
AX747594			chr7	75935609	75937653	2045	75	0	1	0	0.0789152	0	0	0	1	Homo sapiens cDNA FLJ35231 fis, clone PROST2001465.
BC048141			chr5	53173886	53174793	908	75	0	1	0	0.177733	0	0	0	1	Homo sapiens cDNA clone IMAGE	4798845
ABRA	NM_139166	NP_631905	chr8	107771712	107782472	2753	75	0	1	0	0.0586203	0	0	0	1	actin-binding Rho activating protein
TMEM200C	NM_001080209	NP_001073678	chr18	5890184	5892103	1920	75	0	1	0	0.0840529	0	0	0	1	transmembrane protein 200C
MEIS3	NR_002211		chr17	15690164	15693017	2854	75	0	1	0	0.0565458	0	0	0	1	RecName	Full=Homeobox protein Meis3; AltName	Full=Meis1-related protein 2;
HIST1H2AA	NM_170745	NP_734466	chr6	25726292	25726790	499	75	0	1	0	0.32341	0	0	0	1	histone cluster 1, H2aa
FLJ43826			chr17	37186159	37209458	3580	75	0	1	0	0.0450787	0	0	0	1	Homo sapiens cDNA FLJ43826 fis, clone TESTI4002703.
HBT8			chr15	25277534	25281633	4100	75	0	1	0	0.0393614	0	0	0	1	Homo sapiens mRNA for HBT8 protein, complete cds.
FLT1	NM_002019	NP_002010	chr13	28874483	29069265	14553	75	0	1	0	0.0110892	0	0	0	1	fms-related tyrosine kinase 1 isoform 1
BTK	NM_000061	NP_000052	chrX	100604435	100645770	3643	75	0	1	0	0.0442991	0	0	0	1	Bruton agammaglobulinemia tyrosine kinase
LCP2	NM_005565	NP_005556	chr5	169675088	169724822	2962	75	0	1	0	0.054484	0	0	0	1	lymphocyte cytosolic protein 2
AK124400			chr6	107165327	107235300	2451	75	0	1	0	0.0658432	0	0	0	1	Homo sapiens mRNA full length insert cDNA clone EUROIMAGE 1534000.
GPC4	NM_001448	NP_001439	chrX	132435064	132549205	3811	75	0	1	0	0.0423463	0	0	0	1	glypican 4 precursor
CR600749			chr4	174845360	174912002	1822	75	0	1	0	0.0885739	0	0	0	1	full-length cDNA clone CS0DB006YO06 of Neuroblastoma Cot 10-normalized of Homo sapiens (human).
SLFN14	NM_001129820	NP_001123292	chr17	33875144	33885110	2882	75	0	1	0	0.0559964	0	0	0	1	schlafen family member 14
RLN3	NM_080864	NP_543140	chr19	14139017	14141783	564	75	0	1	0	0.286138	0	0	0	1	relaxin 3 preproprotein
AK097922			chr2	136577761	136580657	1862	75	0	1	0	0.0866711	0	0	0	1	Homo sapiens cDNA FLJ40603 fis, clone THYMU2011666.
AK092511			chr1	112282463	112290420	2131	75	0	1	0	0.0757305	0	0	0	1	Homo sapiens cDNA FLJ35192 fis, clone PLACE6017002.
SUCNR1	NM_033050	NP_149039	chr3	151591437	151599650	1418	75	0	1	0	0.113809	0	0	0	1	succinate receptor 1
AK094909			chr4	159191530	159198693	2055	75	0	1	0	0.0785312	0	0	0	1	Homo sapiens cDNA FLJ37590 fis, clone BRCOC2006270.
AMAC1L2	NM_054028	NP_473369	chr8	11188495	11189695	1201	75	0	1	0	0.134373	0	0	0	1	acyl-malonyl condensing enzyme
BC048132			chr2	28206829	28207893	1065	75	0	1	0	0.151532	0	0	0	1	Homo sapiens cDNA clone IMAGE	5303859
DNAJC5B	NM_033105	NP_149096	chr8	66933791	67012755	2924	75	0	1	0	0.0551921	0	0	0	1	DnaJ (Hsp40) homolog, subfamily C, member 5
AK055772			chr11	8081585	8090920	2021	75	0	1	0	0.0798524	0	0	0	1	Homo sapiens cDNA FLJ31210 fis, clone KIDNE2003752.
NEUROD2	NM_006160	NP_006151	chr17	37760022	37764175	3031	75	0	1	0	0.0532437	0	0	0	1	neurogenic differentiation 2
MFRP	NM_031433	NP_113621	chr11	119209652	119217383	3917	75	0	1	0	0.0412003	0	0	0	1	membrane frizzled-related protein
ZIK1	NM_001010879	NP_001010879	chr19	58095628	58103757	2898	75	0	1	0	0.0556872	0	0	0	1	zinc finger protein interacting with K protein
FSIP2			chr2	186610267	186657065	4620	75	0	1	0	0.0349311	0	0	0	1	Homo sapiens cDNA FLJ34780 fis, clone NT2NE2003705, weakly similar to U2 SMALL NUCLEAR RIBONUCLEOPROTEIN AUXILIARY FACTOR 35 KDA SUBUNIT RELATED-PROTEIN 2.
LOC134466			chr5	150310000	150326146	2523	75	0	1	0	0.0639642	0	0	0	1	RecName	Full=Putative KRAB domain-containing protein LOC134466;
WBSCR17	NM_022479	NP_071924	chr7	70597789	71178583	3421	75	0	1	0	0.0471738	0	0	0	1	UDP-GalNAc	polypeptide
NCKAP1L	NM_005337	NP_005328	chr12	54891495	54936898	3999	75	0	1	0	0.0403555	0	0	0	1	NCK-associated protein 1-like
GALNTL2	NM_054110	NP_473451	chr3	15935569	16271252	5348	75	0	1	0	0.0301761	0	0	0	1	UDP-N-acetyl-alpha-D-galactosamine	polypeptide
ZSCAN18	NM_001145542	NP_001139014	chr19	58595209	58629793	7942	75	0	1	0	0.02032	0	0	0	1	zinc finger and SCAN domain containing 18
POU5F1			chr1	155403093	155403793	701	150	225	2	3	0.460433	0.128194	3.59167	1.27862	0.995077	RecName	Full=POU domain, class 5, transcription factor 1; AltName	Full=Octamer-binding transcription factor 3; Short=Oct-3; AltName	Full=Oct-4;
RBM44	NM_001080504	NP_001073973	chr2	238707388	238751450	4282	150	225	2	3	0.0753768	0.0209865	3.59167	1.27862	0.995077	RNA binding motif protein 44
SCRT1	NM_031309	NP_112599	chr8	145554454	145559943	3552	150	225	2	3	0.090868	0.0252996	3.59167	1.27862	0.995077	scratch
LOC641367	NR_024523		chr19	21933547	21936240	2694	150	225	2	3	0.119808	0.0333572	3.59167	1.27862	0.995077	Homo sapiens cyclin Y-like pseudogene, mRNA (cDNA clone IMAGE	4827702).
ZNF483	NM_133464	NP_597721	chr9	114287447	114340124	5730	150	225	2	3	0.0563287	0.0156831	3.59167	1.27862	0.995077	zinc finger protein 483 isoform a
SLC14A2	NM_007163	NP_009094	chr18	42747973	43263058	5104	150	225	2	3	0.0632373	0.0176066	3.59167	1.27862	0.995077	solute carrier family 14 (urea transporter),
EREG	NM_001432	NP_001423	chr4	75230860	75254477	5475	150	225	2	3	0.0589522	0.0164136	3.59167	1.27862	0.995077	epiregulin preproprotein
BC041440			chr4	20393819	20396478	593	74	0	0.986667	0	0.268516	0	0	0	0.993311	Homo sapiens, clone IMAGE	5166236, mRNA.
BC043227			chr10	96986469	96990901	2194	74	0	0.986667	0	0.0725751	0	0	0	0.993311	Homo sapiens cDNA clone IMAGE	5295530
AK054988			chr13	25498812	25501871	2088	74	0	0.986667	0	0.0762595	0	0	0	0.993311	Homo sapiens cDNA FLJ30426 fis, clone BRACE2008917.
SNORD119	NR_003684		chr20	2443598	2443693	96	186	350	2.48	4.66667	4.16903	1.45613	2.86308	1.0519	0.993078	Homo sapiens small nucleolar RNA, C/D box 119 (SNORD119), non-coding RNA.
LOC100133050	NR_027503		chr5	99715209	99723958	701	75	3	1	0.04	0.230216	0.00170926	134.688	4.90296	0.991892	Homo sapiens glucuronidase, beta pseudogene (LOC100133050), non-coding RNA.
JAK3	NM_000215	NP_000206	chr19	17935595	17958841	6715	600	2036	8	27.1467	0.192264	0.121098	1.58767	0.462271	0.990631	Janus kinase 3
DJ031130			chr14	66961382	66974504	479	75	4	1	0.0533333	0.336914	0.00333526	101.016	4.61528	0.989192	DJ031130
UFSP1	NM_001015072	NP_001015072	chr7	100486346	100487339	994	1286	5166	17.1467	68.88	2.78386	2.07574	1.34114	0.293521	0.987195	inactive Ufm1-specific protease 1
ACRV1	NM_001612	NP_001603	chr11	125542230	125550942	1323	255	610	3.4	8.13333	0.414737	0.184151	2.25216	0.811888	0.985377	acrosomal vesicle protein 1 isoform a precursor
BRCA2	NM_000059	NP_000050	chr13	32889617	32973809	11386	9172	44666	122.293	595.547	1.73335	1.56679	1.10631	0.101026	0.983345	breast cancer 2, early onset
ZNF845	NM_138374	NP_612383	chr19	53837002	53858122	4413	2625	11620	35	154.933	1.27994	1.05166	1.21706	0.196436	0.982827	zinc finger protein 845
RAB40AL	NM_001031834	NP_001027004	chrX	102192200	102193227	1028	150	232	2	3.09333	0.313972	0.0901363	3.4833	1.24798	0.982382	RAB40A, member RAS oncogene family-like
MFSD4	NM_181644	NP_857595	chr1	205538112	205572045	4208	525	1722	7	22.96	0.268458	0.163441	1.64253	0.49624	0.98103	major facilitator superfamily domain containing
BAI3	NM_001704	NP_001695	chr6	69345632	70099402	6612	525	1722	7	22.96	0.170852	0.104017	1.64253	0.49624	0.98103	brain-specific angiogenesis inhibitor 3
SNORD85	NR_003066		chr1	31441010	31441084	75	103	84	1.37333	1.12	2.95508	0.447325	6.60611	1.888	0.980814	Homo sapiens small nucleolar RNA, C/D box 85 (SNORD85), non-coding RNA.
AK127048			chr7	1884936	1889567	4481	294	765	3.92	10.2	0.141177	0.0681854	2.07049	0.727787	0.980642	Homo sapiens cDNA FLJ38166 fis, clone DFNES2005527.
CYP2R1	NM_024514	NP_078790	chr11	14899558	14913751	3834	1982	8497	26.4267	113.293	1.11236	0.885153	1.25668	0.228477	0.980123	cytochrome P450, family 2, subfamily R,
FAM120B	NM_032448	NP_115824	chr6	170615844	170714236	3588	11572	57025	154.293	760.333	6.93983	6.34772	1.09328	0.0891819	0.979902	family with sequence similarity 120B
BC046644			chr1	244080704	244210617	1797	72	0	0.96	0	0.0862139	0	0	0	0.979796	Homo sapiens cDNA clone IMAGE	5244187
GPRC5A	NM_003979	NP_003970	chr12	13043956	13066598	3553	228656	1208131	3048.75	16108.4	138.478	135.807	1.01966	0.0194722	0.979593	G protein-coupled receptor, family C, group 5,
ZDHHC20	NM_153251	NP_694983	chr13	21950510	22033423	1918	7686	37082	102.48	494.427	8.62273	7.72181	1.11667	0.110352	0.979425	zinc finger, DHHC-type containing 20
AK308867			chr16	70263707	70269272	1210	225	501	3	6.68	0.40012	0.16537	2.41954	0.883578	0.979321	Homo sapiens cDNA, FLJ98908.
FAM188A	NM_024948	NP_079224	chr10	15820175	15902519	2764	3672	16806	48.96	224.08	2.85863	2.42846	1.17714	0.163084	0.978603	chromosome 10 open reading frame 97
SPAG4	NM_003116	NP_003107	chr20	34203809	34208965	1452	1358	5520	18.1067	73.6	2.01245	1.51837	1.32541	0.281718	0.978443	sperm associated antigen 4
ZNF660	NM_173658	NP_775929	chr3	44626456	44637557	2205	132	175	1.76	2.33333	0.128813	0.0316982	4.06372	1.4021	0.9781	zinc finger protein 660
ZC3HAV1L	NM_080660	NP_542391	chr7	138710452	138720775	1753	5878	27902	78.3733	372.027	7.21507	6.35709	1.13496	0.126602	0.975963	zinc finger CCCH-type, antiviral 1-like
CD5	NM_014207	NP_055022	chr11	60869930	60895321	3155	75	9	1	0.12	0.0511511	0.00113933	44.8959	3.80435	0.975711	CD5 molecule precursor
GRIK2	NM_021956	NP_068775	chr6	101846905	102517957	5033	877	3294	11.6933	43.92	0.374943	0.261397	1.43438	0.360732	0.974429	glutamate receptor, ionotropic, kainate 2
BC031280			chr8	117886663	117889108	2011	1463	6025	19.5067	80.3333	1.5654	1.1966	1.3082	0.268655	0.973741	Homo sapiens cDNA clone IMAGE	5295887
AX748196			chr2	233593258	233595607	2350	225	505	3	6.73333	0.206019	0.0858279	2.40038	0.875625	0.973537	Homo sapiens cDNA FLJ36229 fis, clone THYMU2001202.
RGNEF	NM_001080479	NP_001073948	chr5	72921983	73237413	12841	8600	41784	114.667	557.12	1.44109	1.29962	1.10886	0.103332	0.97298	Rho-guanine nucleotide exchange factor
BC040731			chr1	200311672	200342920	1417	71	0	0.946667	0	0.107816	0	0	0	0.972968	Homo sapiens chromosome 1 open reading frame 98, mRNA (cDNA clone IMAGE	5197767).
CMTM3	NM_001048251	NP_001041716	chr16	66638202	66647793	2325	224	504	2.98667	6.72	0.207309	0.086579	2.39445	0.873153	0.969568	chemokine-like factor superfamily 3
SNORD56B	NR_001276		chr14	71865054	71865123	70	70	0	0.933333	0	2.15176	0	0	0	0.966092	Homo sapiens small nucleolar RNA, C/D box 56B (SNORD56B), non-coding RNA.
GBP6	NM_198460	NP_940862	chr1	89829436	89853719	4867	70	0	0.933333	0	0.0309478	0	0	0	0.966092	guanylate binding protein family, member 6
RCVRN	NM_002903	NP_002894	chr17	9801027	9808684	1277	122	150	1.62667	2	0.205571	0.0469143	4.38184	1.47747	0.964133	recoverin
PTPLAD2	NM_001010915	NP_001010915	chr9	21003625	21031635	4309	556	1875	7.41333	25	0.277646	0.173792	1.59758	0.468488	0.963986	protein tyrosine phosphatase-like A domain
BC041030			chr9	97884158	97886342	2185	433	1350	5.77333	18	0.426412	0.246767	1.72799	0.546961	0.96193	Homo sapiens Fanconi anemia, complementation group C, mRNA (cDNA clone IMAGE	4100953), partial cds.
BC028670			chr5	65500952	65505274	1649	150	244	2	3.25333	0.195733	0.0590982	3.31199	1.19755	0.960664	Homo sapiens cDNA clone IMAGE	3615211, partial cds.
CELA2B	NM_015849	NP_056933	chr1	15802596	15817894	922	311	849	4.14667	11.32	0.725809	0.367774	1.97352	0.679817	0.960358	elastase 2B preproprotein
CCR8	NM_005201	NP_005192	chr3	39371197	39375171	1487	69	0	0.92	0	0.0998461	0	0	0	0.959166	chemokine (C-C motif) receptor 8
AK097694			chr16	89497375	89520902	1768	420	1299	5.6	17.32	0.511164	0.293448	1.74192	0.554988	0.958156	Homo sapiens cDNA FLJ40375 fis, clone TESTI2035084.
SLC6A18	NM_182632	NP_872438	chr5	1225470	1246303	2120	75	16	1	0.213333	0.0761234	0.00301432	25.254	3.22898	0.956892	solute carrier family 6, member 18
AK310493			chr5	137368482	137372954	1233	625	2188	8.33333	29.1733	1.09071	0.708743	1.53894	0.431092	0.954991	Homo sapiens cDNA, FLJ17535.
CTSW	NM_001335	NP_001326	chr11	65647284	65651212	1379	137	204	1.82667	2.72	0.213771	0.0590841	3.61808	1.28594	0.95383	cathepsin W preproprotein
SLC6A19	NM_001003841	NP_001003841	chr5	1201710	1225228	5170	68	0	0.906667	0	0.0283016	0	0	0	0.952191	solute carrier family 6, member 19
C9orf53	NR_024274		chr9	21967138	21967752	615	375	1121	5	14.9467	1.31205	0.728006	1.80224	0.589033	0.947747	Homo sapiens susceptibility protein NSG-x mRNA, complete cds.
ANKRD44	NM_153697	NP_710181	chr2	197831743	198175495	8137	2691	12035	35.88	160.467	0.71161	0.590727	1.20464	0.186177	0.947184	ankyrin repeat domain 44
AF339814			chr13	88096247	88323218	1670	185	375	2.46667	5	0.238368	0.0896849	2.65784	0.977513	0.947131	Homo sapiens clone IMAGE	32106, mRNA sequence.
FIS			chr5	95187936	95195834	2049	300	816	4	10.88	0.315045	0.159057	1.9807	0.683451	0.946884	Homo sapiens cDNA FLJ38821 fis, clone LIVER2008580.
CR749668			chr8	11173373	11177524	4152	1767	7532	23.56	100.427	0.91574	0.724532	1.2639	0.234206	0.946382	Homo sapiens mRNA; cDNA DKFZp686K1594 (from clone DKFZp686K1594).
BC032239			chr1	163274002	163291542	1440	977	3794	13.0267	50.5867	1.45991	1.0523	1.38735	0.327394	0.946382	Homo sapiens, clone IMAGE	5198292, mRNA.
TMEM86A	NM_153347	NP_699178	chr11	18720351	18726332	3582	225	525	3	7	0.13516	0.0585381	2.30893	0.836785	0.944662	transmembrane protein 86A
COL8A2	NM_005202	NP_005193	chr1	36560846	36565850	4443	225	525	3	7	0.108968	0.0471941	2.30893	0.836785	0.944662	collagen, type VIII, alpha 2 precursor
FLJ44955			chr6	146110406	146113109	2704	375	1125	5	15	0.298413	0.166169	1.79584	0.585471	0.943374	SubName	Full=FLJ44955 protein;
SNORD19	NR_003047		chr3	52723256	52723331	76	292	787	3.89333	10.4933	8.26727	4.13586	1.99892	0.692609	0.943225	Homo sapiens small nucleolar RNA, C/D box 19 (SNORD19), non-coding RNA.
HIST1H4K	NM_003541	NP_003532	chr6	27798953	27799305	353	95	77	1.26667	1.02667	0.579084	0.0871206	6.64693	1.89415	0.943065	histone cluster 1, H4k
NCRNA00203	NR_002808		chr14	93533797	93538476	4680	600	2092	8	27.8933	0.275866	0.178534	1.54517	0.435137	0.94291	Homo sapiens cDNA	FLJ21234 fis, clone COL00841.
AGTPBP1	NM_015239	NP_056054	chr9	88161455	88356944	4938	12040	59644	160.533	795.253	5.24648	4.82415	1.08755	0.0839242	0.942673	ATP/GTP binding protein 1
IFIT1L	NM_001010987	NP_001010987	chr10	91137813	91144961	1971	75	22	1	0.293333	0.081878	0.00445801	18.3665	2.91053	0.940811	interferon-induced protein with
HIPK3	NM_005734	NP_005725	chr11	33279168	33375939	5212	63303	329070	844.04	4387.6	26.1344	25.2167	1.03639	0.0357456	0.939549	homeodomain interacting protein kinase 3 isoform
THADA	NM_022065	NP_071348	chr2	43457976	43823185	12455	26924	137255	358.987	1830.07	4.65145	4.40138	1.05682	0.0552609	0.939483	thyroid adenoma associated
SNORA77	NR_003019		chr1	203698709	203698833	125	120	156	1.6	2.08	2.06568	0.498447	4.14424	1.42172	0.938894	Homo sapiens small nucleolar RNA, H/ACA box 77 (SNORA77), non-coding RNA.
C2orf50	NM_182500	NP_872306	chr2	11273179	11286916	2938	75	23	1	0.306667	0.0549291	0.00312666	17.568	2.86608	0.938135	hypothetical protein LOC130813
C21orf62	NM_001162496	NP_001155968	chr21	34162985	34186053	4120	66	0	0.88	0	0.0344699	0	0	0	0.938083	hypothetical protein LOC56245
AX748314			chr17	699305	701487	2183	675	2433	9	32.44	0.665339	0.445136	1.49469	0.401916	0.936445	Homo sapiens cDNA FLJ36482 fis, clone THYMU2017526.
BNC2	NM_017637	NP_060107	chr9	16409502	16870786	15574	2594	11586	34.5867	154.48	0.358396	0.297124	1.20621	0.187487	0.935986	basonuclin 2
RPL19P12	NR_026660		chr7	102781717	102782850	1134	300	825	4	11	0.569247	0.290567	1.95909	0.672482	0.935793	Homo sapiens ribosomal protein L19 pseudogene 12 (RPL19P12), non-coding RNA.
MYBPC3	NM_000256	NP_000247	chr11	47352958	47374253	4263	75	24	1	0.32	0.0378564	0.00224854	16.836	2.82352	0.935461	myosin binding protein C, cardiac
AK097800			chr4	77507293	77566507	504	239	585	3.18667	7.8	1.02038	0.463586	2.20105	0.788935	0.935447	Homo sapiens cDNA FLJ40481 fis, clone TESTI2043477.
CDCP2	NM_201546	NP_963840	chr1	54604668	54619443	2723	75	25	1	0.333333	0.0592661	0.00366688	16.1625	2.7827	0.932788	CUB domain containing protein 2 precursor
ZNF708	NM_021269	NP_067092	chr19	21473963	21512212	4185	1275	5211	17	69.48	0.655553	0.497314	1.31819	0.276258	0.931803	zinc finger protein 708
FBXO24	NM_012172	NP_036304	chr7	100183956	100198740	2859	225	534	3	7.12	0.169341	0.0745988	2.27002	0.819788	0.931696	F-box only protein 24 isoform 3
KCNH3	NM_012284	NP_036416	chr12	49932940	49952077	3853	212	487	2.82667	6.49333	0.118394	0.0504818	2.34528	0.852405	0.928359	potassium voltage-gated channel, subfamily H
C1orf223	NM_001145474	NP_001138946	chr1	47137500	47139249	849	116	150	1.54667	2	0.293997	0.0705648	4.16634	1.42704	0.924776	hypothetical protein LOC374973
BCMSUNL	NR_002771		chr1	64014651	64016307	1657	150	264	2	3.52	0.194788	0.0636336	3.06109	1.11877	0.924597	Homo sapiens BCMS-upstream neighbor-like (BCMSUNL) mRNA, partial sequence.
HBQ1	NM_005331	NP_005322	chr16	230335	231177	650	150	264	2	3.52	0.496559	0.162217	3.06109	1.11877	0.924597	theta 1 globin
ZNF100	NM_173531	NP_775802	chr19	21906844	21950430	4732	1073	4274	14.3067	56.9867	0.487919	0.36074	1.35255	0.301992	0.924511	zinc finger protein 100
PSD	NM_002779	NP_002770	chr10	104162376	104179691	4689	225	539	3	7.18667	0.103251	0.0459106	2.24896	0.810468	0.9245	pleckstrin and Sec7 domain containing
PRAP1	NM_001145201	NP_001138673	chr10	135160844	135166187	780	216	505	2.88	6.73333	0.595871	0.258584	2.30436	0.834803	0.924105	proline-rich acidic protein 1 isoform 2
Tmp21-II	NR_002807		chr8	146220251	146224282	4032	858	3279	11.44	43.72	0.457888	0.324807	1.40972	0.343394	0.924083	Homo sapiens mRNA for Tmp21-II putative transcribed pseudogene.
DM004258			chr17	29887015	29887102	88	64	0	0.853333	0	1.56491	0	0	0	0.92376	DM004258
CR593175			chr13	28403906	28495541	1992	75	29	1	0.386667	0.0810149	0.00581451	13.9332	2.63428	0.922107	full-length cDNA clone CS0DJ004YL04 of T cells (Jurkat cell line) Cot 10-normalized of Homo sapiens (human).
PRH1	NM_006250	NP_006241	chr12	10998450	11324213	2835	4023	18749	53.64	249.987	3.05344	2.64137	1.15601	0.144971	0.917471	proline-rich protein HaeIII subfamily 1
DM004212			chr22	22007593	22007674	82	63	0	0.84	0	1.65318	0	0	0	0.916515	DM004212
C21orf89			chr21	46654267	46678645	530	63	0	0.84	0	0.255775	0	0	0	0.916515	Homo sapiens C21orf89 protein (C21orf89) mRNA, complete cds.
AX746823			chr21	36195761	36198703	2943	662	2400	8.82667	32	0.484017	0.325706	1.48605	0.396125	0.916202	Homo sapiens cDNA FLJ33848 fis, clone CTONG2005567.
SNORD105B	NR_003688		chr19	10220425	10220516	92	70	18	0.933333	0.24	1.6372	0.0781429	20.9514	3.04221	0.915933	Homo sapiens small nucleolar RNA, C/D box 105B (SNORD105B), non-coding RNA.
C21orf7	NM_020152	NP_064537	chr21	30449812	30548200	3038	745	2779	9.93333	37.0533	0.527669	0.365347	1.44429	0.367621	0.912661	chromosome 21 open reading frame 7
CR625980			chr1	224622614	224709674	1385	236	590	3.14667	7.86667	0.366653	0.17014	2.155	0.767793	0.912262	full-length cDNA clone CS0DC026YN07 of Neuroblastoma Cot 25-normalized of Homo sapiens (human).
BLID	NM_001001786	NP_001001786	chr11	121986063	121986923	861	75	33	1	0.44	0.187435	0.0153079	12.2443	2.50506	0.911447	BRCC2 protein
MSI1	NM_002442	NP_002433	chr12	120779133	120806958	2950	75	33	1	0.44	0.0547056	0.00446783	12.2443	2.50506	0.911447	musashi 1
CPB2	NM_001872	NP_001863	chr13	46627323	46679211	1765	75	33	1	0.44	0.0914344	0.00746748	12.2443	2.50506	0.911447	plasma carboxypeptidase B2 isoform a
CR594287			chr5	99785459	99870890	1568	114	150	1.52	2	0.156441	0.0382076	4.09451	1.40965	0.911348	full-length cDNA clone CS0DJ013YK21 of T cells (Jurkat cell line) Cot 10-normalized of Homo sapiens (human).
AK095968			chr4	189321890	189459706	2727	445	1453	5.93333	19.3733	0.35113	0.212807	1.64999	0.500772	0.909762	Homo sapiens cDNA FLJ38649 fis, clone HHDPC2007302.
BC020917			chr1	68962359	69004308	1245	276	750	3.68	10	0.477016	0.240601	1.9826	0.684411	0.909145	Homo sapiens, clone IMAGE	4064953, mRNA.
CTSS	NM_004079	NP_004070	chr1	150702554	150738305	4234	675	2472	9	32.96	0.343041	0.233186	1.4711	0.386013	0.9053	cathepsin S preproprotein
AK056584			chr6	53794844	53862463	3102	113	150	1.50667	2	0.0783844	0.0193132	4.05859	1.40084	0.904574	Homo sapiens cDNA FLJ32022 fis, clone NTONG1000161.
TAS2R20	NM_176889	NP_795370	chr12	11148561	11150474	1914	675	2475	9	33	0.758848	0.516462	1.46932	0.3848	0.902906	taste receptor, type 2, member 20
ALS2CR8	NM_001104586	NP_001098056	chr2	203776978	203851060	7842	1017	4047	13.56	53.96	0.279053	0.206116	1.35387	0.302965	0.902599	amyotrophic lateral sclerosis 2 (juvenile)
SCARNA15	NR_003011		chr15	83424697	83424822	126	153	288	2.04	3.84	2.61285	0.912907	2.86211	1.05156	0.900513	Homo sapiens mRNA full length insert cDNA clone EUROIMAGE 898037.
DUSP2	NM_004418	NP_004409	chr2	96808917	96811179	1676	37831	194966	504.413	2599.55	48.5698	46.4611	1.04539	0.044387	0.898614	dual specificity phosphatase 2
AMT	NM_000481	NP_000472	chr3	49454212	49460012	2259	940	3697	12.5333	49.2933	0.895374	0.653639	1.36983	0.314686	0.896964	aminomethyltransferase isoform 1 precursor
AK311356			chr11	82903180	82904681	852	1394	5839	18.5867	77.8533	3.52059	2.73718	1.28621	0.251701	0.896817	Homo sapiens cDNA, FLJ18398.
ABCC6	NM_001171	NP_001162	chr16	16243423	16317328	6322	649	2366	8.65333	31.5467	0.220894	0.149474	1.47781	0.39056	0.896469	ATP-binding cassette, sub-family C, member 6
SH3TC2	NM_024577	NP_078853	chr5	147929700	148442737	33172	5250	25021	70	333.613	0.34055	0.301257	1.13043	0.122596	0.894673	SH3 domain and tetratricopeptide repeats 2
SLC35F3	NM_173508	NP_775779	chr1	234040679	234460262	3195	555	1950	7.4	26	0.373779	0.243763	1.53337	0.427467	0.893685	solute carrier family 35, member F3
GLT8D4	NM_001080393	NP_001073862	chr3	72937385	73024520	1542	750	2827	10	37.6933	1.04657	0.732228	1.4293	0.357185	0.893563	glycosyltransferase 8 domain containing 4
BX648270			chr2	132442470	132457434	4558	1125	4568	15	60.9067	0.531094	0.400273	1.32683	0.282791	0.893549	Homo sapiens mRNA; cDNA DKFZp686A02119 (from clone DKFZp686A02119).
UGGT2	NM_020121	NP_064506	chr13	96453838	96705736	6566	14075	70481	187.667	939.747	4.61254	4.28722	1.07588	0.0731403	0.8923	UDP-glucose ceramide glucosyltransferase-like 2
C12orf69	NM_001013698	NP_001013720	chr12	14957584	14967116	2104	150	282	2	3.76	0.153405	0.0535313	2.8657	1.05281	0.892273	hypothetical protein LOC440087
LOC647946			chr18	36786888	37380282	2873	1863	8110	24.84	108.133	1.39531	1.12743	1.2376	0.213174	0.892271	Homo sapiens cDNA FLJ33284 fis, clone ASTRO2009458.
AL832262			chr8	77908883	77912306	3424	797	3044	10.6267	40.5867	0.500861	0.355071	1.41059	0.34401	0.892	AL832262
BC038731			chr8	87345504	87355543	1485	170	355	2.26667	4.73333	0.246329	0.0954787	2.57993	0.947764	0.890508	Homo sapiens cDNA clone IMAGE	5267578
PMS2CL			chr7	6749757	6793492	3695	1320	5500	17.6	73.3333	0.768692	0.594502	1.293	0.256967	0.888998	SubName	Full=cDNA FLJ60281, highly similar to PMS1 protein homolog 2;
AK131020			chr9	115232003	115248956	402	267	730	3.56	9.73333	1.42915	0.725273	1.9705	0.678287	0.888376	Homo sapiens cDNA FLJ27510 fis, clone TST08253.
N4BP2	NM_018177	NP_060647	chr4	40058524	40157017	6902	5652	27088	75.36	361.173	1.76206	1.5675	1.12412	0.117002	0.888018	Nedd4 binding protein 2
SUSD5	NM_015551	NP_056366	chr3	33191537	33260707	5005	75	42	1	0.56	0.0322441	0.00335158	9.62055	2.2639	0.887535	sushi domain containing 5 precursor
BC035084			chr13	32598198	32605776	2368	59	0	0.786667	0	0.0536121	0	0	0	0.886942	Homo sapiens full length insert cDNA clone ZD78D03.
LSM12	NM_152344	NP_689557	chr17	42112004	42144987	2492	600	2160	8	28.8	0.518079	0.346187	1.49653	0.403149	0.88515	LSM12 homolog
ANKS1B	NM_152788	NP_690001	chr12	99129071	100378432	7818	150	286	2	3.81333	0.0412846	0.0146108	2.82562	1.03873	0.885108	cajalin 2 isoform a
ARG1	NM_000045	NP_000036	chr6	131894365	131905468	1471	112	156	1.49333	2.08	0.163832	0.0423562	3.86796	1.35273	0.885098	arginase 1
DDR2	NM_006182	NP_006173	chr1	162602228	162750237	3234	712	2666	9.49333	35.5467	0.473732	0.329249	1.43882	0.363827	0.884393	discoidin domain receptor family, member 2
AY927475			chr6	35172923	35178950	620	110	150	1.46667	2	0.381763	0.0966283	3.95084	1.37393	0.884001	Homo sapiens mRNA sequence.
SKINTL	NR_026749		chr1	48567387	48648100	1511	150	288	2	3.84	0.213609	0.076126	2.80599	1.03176	0.881527	Homo sapiens Skint-like (pseudogene) (SKINTL), non-coding RNA.
AOC2	NM_009590	NP_033720	chr17	40996609	41002722	2663	1042	4200	13.8933	56	0.841956	0.629916	1.33662	0.290141	0.879619	amine oxidase, copper containing 2 isoform b
BC127786			chr10	988075	988583	269	58	0	0.773333	0	0.463947	0	0	0	0.879394	Homo sapiens cDNA clone IMAGE	40134251
SNORD121A	NR_003685		chr9	33952763	33952852	90	58	0	0.773333	0	1.38669	0	0	0	0.879394	Homo sapiens small nucleolar RNA, C/D box 121A (SNORD121A), non-coding RNA.
TRPM5	NM_014555	NP_055370	chr11	2425748	2444275	3956	58	0	0.773333	0	0.0315475	0	0	0	0.879394	transient receptor potential cation channel,
PDE10A	NM_001130690	NP_001124162	chr6	165740779	166075584	8575	11842	58967	157.893	786.227	2.97155	2.7465	1.08194	0.0787579	0.879245	phosphodiesterase 10A isoform 1
GHRL	NM_001134944	NP_001128416	chr3	10327434	10334631	1592	347	1066	4.62667	14.2133	0.469007	0.267435	1.75372	0.561739	0.879099	ghrelin/obestatin isoform 3 preproprotein
POU5F1P4			chr1	155403093	155403473	381	85	75	1.13333	1	0.48005	0.0786214	6.10584	1.80925	0.876997	Homo sapiens partial mRNA for POU class 5 homeobox 1 pseudogene 4, clone BM-TAKA-09_AS.
AK125516			chr15	63124323	63127596	2978	604	2190	8.05333	29.2	0.43642	0.293714	1.48587	0.396001	0.874917	Homo sapiens cDNA FLJ43528 fis, clone PLACE6015211.
ALAS2	NM_000032	NP_000023	chrX	55035489	55057497	2133	184	418	2.45333	5.57333	0.185618	0.0782691	2.37154	0.863538	0.872353	5-aminolevulinate synthase 2 isoform a
BC043373			chr5	121964648	122066254	1650	57	0	0.76	0	0.0743334	0	0	0	0.87178	Homo sapiens, clone IMAGE	5171821, mRNA.
NPAS3	NM_173159	NP_775182	chr14	33408459	34273381	6422	75	48	1	0.64	0.0251295	0.00298522	8.41798	2.13037	0.871649	neuronal PAS domain protein 3 isoform 3
TOR1AIP2	NM_145034	NP_659471	chr1	179813954	179846934	3472	34188	176053	455.84	2347.37	21.1878	20.252	1.04621	0.0451729	0.869087	torsin A interacting protein 2
GPR144	NM_001161808	NP_001155280	chr9	127213423	127240868	3425	1030	4162	13.7333	55.4933	0.647097	0.48534	1.33329	0.287646	0.867919	G protein-coupled receptor 144
RUNDC3A	NM_001144825	NP_001138297	chr17	42385927	42396037	2431	150	297	2	3.96	0.13277	0.0487951	2.72096	1.00099	0.865435	RUN domain containing 3A isoform 1
TRHDE	NM_013381	NP_037513	chr12	72666529	73059421	5551	56	0	0.746667	0	0.0217075	0	0	0	0.864099	thyrotropin-releasing hormone degrading enzyme
APOA5	NM_052968	NP_443200	chr11	116660087	116663136	2453	56	0	0.746667	0	0.0491228	0	0	0	0.864099	apolipoprotein AV precursor
MSH4	NM_002440	NP_002431	chr1	76262630	76378923	3203	83	75	1.10667	1	0.0557589	0.0093521	5.96218	1.78544	0.862221	mutS homolog 4
AK308561			chr9	68409998	68413434	1596	862	3387	11.4933	45.16	1.16216	0.847592	1.37113	0.315639	0.861203	Homo sapiens cDNA, FLJ98602.
PDE4B	NM_002600	NP_002591	chr1	66258193	66840261	5720	150	300	2	4	0.0564271	0.0209474	2.69376	0.990936	0.860078	phosphodiesterase 4B isoform 1
MAP7D2	NM_152780	NP_689993	chrX	20025229	20135016	3856	150	300	2	4	0.0837042	0.0310734	2.69376	0.990936	0.860078	MAP7 domain containing 2
AMOT	NM_001113490	NP_001106962	chrX	112018106	112084043	7686	150	300	2	4	0.0419937	0.0155893	2.69376	0.990936	0.860078	angiomotin isoform 1
CR621467			chr1	43424775	43448990	1030	150	300	2	4	0.313362	0.116329	2.69376	0.990936	0.860078	Homo sapiens cDNA FLJ32224 fis, clone PLACE6004336.
C10orf68	NM_024688	NP_078964	chr10	32856598	33171791	3344	150	300	2	4	0.0965201	0.0358311	2.69376	0.990936	0.860078	chromosome 10 open reading frame 68
BC038216			chr14	75761217	75763109	376	166	359	2.21333	4.78667	0.949977	0.381339	2.49116	0.912749	0.859095	Homo sapiens cDNA clone IMAGE	5417528, partial cds.
TUBB1	NM_030773	NP_110400	chr20	57594309	57601707	3494	1350	5698	18	75.9733	0.831388	0.651335	1.27644	0.244073	0.858523	beta tubulin 1, class VI
ANKRD53	NM_001115116	NP_001108588	chr2	71205575	71212628	2119	170	375	2.26667	5	0.172628	0.0706814	2.44234	0.892956	0.857135	ankyrin repeat domain 53 isoform a
LOC388428			chr17	79139307	79156964	1803	132	238	1.76	3.17333	0.157533	0.0527213	2.98803	1.09461	0.856461	SubName	Full=cDNA FLJ44861 fis, clone BRALZ2008930;
NDUFA4L2			chr12	57628688	57632142	1906	187	440	2.49333	5.86667	0.211111	0.0922008	2.28969	0.828417	0.855408	Homo sapiens NADH	ubiquinone oxidoreductase MLRQ subunit homolog mRNA, complete cds.
TCF21	NM_003206	NP_003197	chr6	134210259	134219157	6133	75	55	1	0.733333	0.0263137	0.00358174	7.3466	1.99424	0.853172	transcription factor 21
GNA14	NM_004297	NP_004288	chr9	80037996	80263232	2490	98	126	1.30667	1.68	0.0846876	0.0202104	4.19029	1.43277	0.851641	G alpha 14
CYP4F11	NM_001128932	NP_001122404	chr19	16023180	16045676	3395	1270	5331	16.9333	71.08	0.804928	0.627153	1.28346	0.249561	0.84948	cytochrome P450 family 4 subfamily F polypeptide
ROPN1L	NM_031916	NP_114122	chr5	10442009	10465137	1042	75	57	1	0.76	0.154877	0.021848	7.08883	1.95852	0.847904	ropporin 1-like
FLJ25037	NR_027392		chr7	65112777	65183632	1722	130	238	1.73333	3.17333	0.162444	0.0552012	2.94276	1.07935	0.842992	Homo sapiens hypothetical protein FLJ25037, mRNA (cDNA clone MGC	133166 IMAGE	40024359), complete cds.
GPM6B	NM_001001995	NP_001001995	chrX	13789063	13956831	4199	969	3914	12.92	52.1867	0.496559	0.372289	1.3338	0.288033	0.842821	glycoprotein M6B isoform 1
CNGA1	NM_001142564	NP_001136036	chr4	47937996	48018610	3130	150	310	2	4.13333	0.103119	0.0395569	2.60686	0.958146	0.842247	cyclic nucleotide gated channel alpha 1 isoform
CR613267			chr8	17942377	17955126	2275	287	850	3.82667	11.3333	0.271452	0.149225	1.81908	0.598329	0.839046	full-length cDNA clone CS0DL011YP14 of B cells (Ramos cell line) Cot 25-normalized of Homo sapiens (human).
MAGIX	NM_024859	NP_079135	chrX	49019181	49023836	2998	1200	5015	16	66.8667	0.861276	0.668104	1.28914	0.253971	0.838789	MAGI family member, X-linked isoform a
BX247991			chr14	90296178	90303007	1723	150	312	2	4.16	0.187326	0.0723226	2.59015	0.951715	0.838686	human full-length cDNA clone CS0DG007YH10 of B cells (Ramos cell line) of Homo sapiens (human).
SPAG16	NM_024532	NP_078808	chr2	214149116	215275224	8319	2023	9010	26.9733	120.133	0.52326	0.432572	1.20965	0.19033	0.838113	sperm associated antigen 16 isoform 1
SGEF	NM_015595	NP_056410	chr3	153839149	153975616	5252	225	600	3	8	0.092183	0.045628	2.02032	0.703254	0.837124	Src homology 3 domain-containing guanine
TMCC3	NM_020698	NP_065749	chr12	94960900	95044324	6002	225	600	3	8	0.0806639	0.0399264	2.02032	0.703254	0.837124	transmembrane and coiled-coil domain family 3
PRO0628	NR_002764		chr20	39666473	39667632	1160	225	600	3	8	0.417366	0.206585	2.02032	0.703254	0.837124	Homo sapiens cDNA FLJ36599 fis, clone TRACH2014839.
LOC100049716			chr12	752147	755044	2657	2468	11215	32.9067	149.533	1.99869	1.68582	1.18559	0.170239	0.83498	Homo sapiens cDNA FLJ31553 fis, clone NT2RI2001178.
FAM86B1	NR_024241		chr3	75470705	75484266	2719	2221	9993	29.6133	133.24	1.75765	1.46788	1.1974	0.180156	0.83477	RecName	Full=Protein FAM86B1;
CXCL3	NM_002090	NP_002081	chr4	74902314	74904490	1151	711	2731	9.48	36.4133	1.32919	0.947657	1.40261	0.338333	0.830543	chemokine (C-X-C motif) ligand 3
LNP1	NM_001085451	NP_001078920	chr3	100120037	100175169	2255	3023	13994	40.3067	186.587	2.88459	2.47856	1.16382	0.151704	0.829906	leukemia NUP98 fusion partner 1
TTYH1	NM_001005367	NP_001005367	chr19	54926635	54948052	4934	750	2913	10	38.84	0.327081	0.235801	1.3871	0.327218	0.828796	tweety 1 isoform 2
KCNS1	NM_002251	NP_002242	chr20	43720951	43729753	4538	124	225	1.65333	3	0.0587963	0.0198026	2.96912	1.08826	0.827288	potassium voltage-gated channel
BC041422			chr5	176864892	176874945	1399	2052	9178	27.36	122.373	3.15611	2.6202	1.20453	0.186089	0.826754	Homo sapiens hypothetical protein LOC340037, mRNA (cDNA clone IMAGE	3878345), partial cds.
CPAMD8	NM_015692	NP_056507	chr19	17003763	17137625	7085	59	20	0.786667	0.266667	0.0179186	0.00112744	15.8932	2.76589	0.826325	C3 and PZP-like, alpha-2-macroglobulin domain
PTPRB	NM_001109754	NP_001103224	chr12	70910634	71031219	12512	4374	20817	58.32	277.56	0.75222	0.664502	1.13201	0.123991	0.825439	protein tyrosine phosphatase, receptor type, B
ERV3	NM_001007253	NP_001007254	chr7	64451187	64467121	4335	1408	6039	18.7733	80.52	0.698886	0.556392	1.2561	0.228015	0.824584	endogenous retroviral sequence 3
GZMB	NM_004131	NP_004122	chr14	25100161	25103432	939	75	67	1	0.893333	0.171865	0.028498	6.03079	1.79688	0.821636	granzyme B precursor
CACNB4	NM_000726	NP_000717	chr2	152689288	152955593	13045	75	68	1	0.906667	0.0123711	0.00208195	5.94211	1.78206	0.819016	calcium channel, voltage-dependent, beta 4
AK057709			chr6	33857289	33864684	3193	50	0	0.666667	0	0.0336949	0	0	0	0.816497	Homo sapiens cDNA FLJ33147 fis, clone UTERU2000218.
C20orf94	NM_001009608	NP_001009608	chr20	10415951	10604025	1405	1439	6206	19.1867	82.7467	2.20383	1.76417	1.24921	0.222515	0.815372	hypothetical protein LOC128710
AK124680			chr5	162875116	162877423	2308	300	924	4	12.32	0.279691	0.159897	1.74919	0.559154	0.81449	Homo sapiens cDNA FLJ42689 fis, clone BRAMY3002312.
PRRT3	NM_207351	NP_997234	chr3	9987226	9994078	3936	2044	9172	27.2533	122.293	1.11743	0.930709	1.20062	0.182837	0.811822	proline-rich transmembrane protein 3 precursor
AX748411			chr17	19192083	19194013	1931	225	618	3	8.24	0.250722	0.127824	1.96147	0.673695	0.811487	Homo sapiens cDNA FLJ36694 fis, clone UTERU2008930.
LOC253724			chr12	104237528	104260329	1277	75	71	1	0.946667	0.126376	0.0222061	5.69103	1.73889	0.811163	Homo sapiens Grp94 neighboring nucleotidase pseudogene, mRNA (cDNA clone IMAGE	4373107).
SLC22A20	NM_001004326	NP_001004326	chr11	64981347	65009572	3191	188	473	2.50667	6.30667	0.126772	0.0592024	2.14134	0.76143	0.809517	solute carrier family 22, member 20
CR606168			chr1	1822910	1824112	921	236	664	3.14667	8.85333	0.551373	0.287947	1.91484	0.649633	0.809184	full-length cDNA clone CS0DJ011YN13 of T cells (Jurkat cell line) Cot 10-normalized of Homo sapiens (human).
BC030125			chr2	78245158	78517815	1006	75	72	1	0.96	0.160419	0.0285851	5.61199	1.72491	0.808548	Homo sapiens cDNA clone IMAGE	4816654
DM004172			chr8	135812764	135812850	87	49	0	0.653333	0	1.21191	0	0	0	0.80829	DM004172
CCRL1	NM_016557	NP_057641	chr3	132316094	132321380	2474	142	300	1.89333	4	0.123504	0.0484313	2.55009	0.936128	0.807529	chemokine (C-C motif) receptor-like 1
HIST1H1T	NM_005323	NP_005314	chr6	26107641	26108364	724	75	73	1	0.973333	0.222903	0.0402707	5.53511	1.71111	0.805934	histone cluster 1, H1t
IFLTD1	NM_001145728	NP_001139200	chr12	25629016	25801488	2489	182	452	2.42667	6.02667	0.15734	0.0725301	2.16931	0.774408	0.805907	intermediate filament tail domain containing 1
SRGN	NM_002727	NP_002718	chr10	70847828	70864565	2189	225	622	3	8.29333	0.221172	0.113488	1.94886	0.667244	0.805799	serglycin precursor
LEP	NM_000230	NP_000221	chr7	127881331	127897682	3427	75	75	1	1	0.0470912	0.00874081	5.38751	1.68408	0.800709	leptin precursor
RORB	NM_006914	NP_008845	chr9	77112252	77302115	3691	75	75	1	1	0.043723	0.00811562	5.38751	1.68408	0.800709	RAR-related orphan receptor B
S1PR1	NM_001400	NP_001391	chr1	101702305	101707076	3050	75	75	1	1	0.052912	0.00982124	5.38751	1.68408	0.800709	sphingosine-1-phosphate receptor 1
ADC	NM_052998	NP_443724	chr1	33546714	33586131	6459	75	75	1	1	0.0249855	0.00463768	5.38751	1.68408	0.800709	ODC antizyme inhibitor-2
FLJ44817	NM_001161498	NP_001154970	chr14	69951471	69995215	4982	75	75	1	1	0.0323929	0.0060126	5.38751	1.68408	0.800709	similar to pleckstrin homology domain protein
ARHGAP6	NM_013427	NP_038286	chrX	11155663	11683821	6554	75	75	1	1	0.0246234	0.00457046	5.38751	1.68408	0.800709	Rho GTPase activating protein 6 isoform 1
MDH1B	NM_001039845	NP_001034934	chr2	207598943	207630050	2709	75	75	1	1	0.0595724	0.0110575	5.38751	1.68408	0.800709	malate dehydrogenase 1B, NAD (soluble)
LOC728819	NM_001101330	NP_001094800	chr2	43902292	43903461	1170	75	75	1	1	0.137933	0.0256024	5.38751	1.68408	0.800709	C1GALT1-specific chaperone 1-like
DMRTA2	NM_032110	NP_115486	chr1	50883229	50889141	3187	75	75	1	1	0.0506375	0.00939905	5.38751	1.68408	0.800709	DMRT-like family A2
DTHD1	NM_001136536	NP_001130008	chr4	36283244	36345958	3216	75	75	1	1	0.0501809	0.00931429	5.38751	1.68408	0.800709	death domain containing 1
RNF148	NM_198085	NP_932351	chr7	122341720	122343021	1302	75	75	1	1	0.123949	0.0230067	5.38751	1.68408	0.800709	ring finger protein 148 precursor
LOC152024			chr3	24137780	24144738	3435	75	75	1	1	0.0469816	0.00872046	5.38751	1.68408	0.800709	Homo sapiens hypothetical protein LOC152024, mRNA (cDNA clone IMAGE	4829078).
CNBD1	NM_173538	NP_775809	chr8	87878676	88394955	1459	75	75	1	1	0.110611	0.020531	5.38751	1.68408	0.800709	cyclic nucleotide binding domain containing 1
C10orf10	NM_007021	NP_008952	chr10	45471711	45474330	2058	75	75	1	1	0.0784167	0.0145553	5.38751	1.68408	0.800709	fasting-induced protein
AK057451			chr9	102348068	102582171	1544	75	75	1	1	0.104522	0.0194008	5.38751	1.68408	0.800709	Homo sapiens cDNA FLJ32889 fis, clone TESTI2004560.
MARCKS	NM_002356	NP_002347	chr6	114178527	114184650	4289	75	75	1	1	0.0376269	0.00698409	5.38751	1.68408	0.800709	myristoylated alanine-rich protein kinase C
NODAL	NM_018055	NP_060525	chr10	72191692	72201465	2086	75	75	1	1	0.0773642	0.0143599	5.38751	1.68408	0.800709	nodal precursor
PRKG2	NM_006259	NP_006250	chr4	82009837	82136218	3638	75	75	1	1	0.04436	0.00823386	5.38751	1.68408	0.800709	protein kinase, cGMP-dependent, type II
F2RL1	NM_005242	NP_005233	chr5	76114833	76131139	2882	75	75	1	1	0.0559964	0.0103937	5.38751	1.68408	0.800709	coagulation factor II (thrombin) receptor-like 1
AX747641			chr6	27357718	27358702	985	75	75	1	1	0.163839	0.0304109	5.38751	1.68408	0.800709	Homo sapiens cDNA FLJ35314 fis, clone PROST2010606.
NFATC1	NM_172387	NP_765975	chr18	77155772	77289322	6063	75	75	1	1	0.0266175	0.00494059	5.38751	1.68408	0.800709	nuclear factor of activated T-cells, cytosolic
CADM2	NM_153184	NP_694854	chr3	85008133	86117948	4016	75	75	1	1	0.0401847	0.00745886	5.38751	1.68408	0.800709	immunoglobulin superfamily, member 4D
AX746871			chr7	155023291	155025215	1925	75	75	1	1	0.0838346	0.0155609	5.38751	1.68408	0.800709	Homo sapiens cDNA FLJ33922 fis, clone CTONG2016953.
CD80	NM_005191	NP_005182	chr3	119243142	119278481	2962	75	75	1	1	0.054484	0.010113	5.38751	1.68408	0.800709	CD80 antigen precursor
LOC283332	NR_026948		chr12	50302668	50305646	2338	75	75	1	1	0.0690255	0.0128121	5.38751	1.68408	0.800709	Homo sapiens cDNA FLJ35896 fis, clone TESTI2009462.
CR621577			chr19	36803969	36822610	6972	75	75	1	1	0.0231471	0.00429644	5.38751	1.68408	0.800709	Homo sapiens cDNA clone IMAGE	5301514
C1QTNF4	NM_031909	NP_114115	chr11	47611216	47615961	1414	75	75	1	1	0.114131	0.0211844	5.38751	1.68408	0.800709	C1q and tumor necrosis factor related protein 4
LRRN1	NM_020873	NP_065924	chr3	3841121	3889386	3822	75	75	1	1	0.0422244	0.00783746	5.38751	1.68408	0.800709	leucine rich repeat neuronal 1 precursor
BC047427			chr12	70825517	70828074	2558	75	75	1	1	0.063089	0.0117102	5.38751	1.68408	0.800709	Homo sapiens cDNA FLJ30122 fis, clone BRACE1000087.
CCL21	NM_002989	NP_002980	chr9	34709004	34710147	876	75	75	1	1	0.184226	0.0341949	5.38751	1.68408	0.800709	small inducible cytokine A21 precursor
FAM71A	NM_153606	NP_705834	chr1	212797816	212800114	2299	75	75	1	1	0.0701964	0.0130295	5.38751	1.68408	0.800709	hypothetical protein LOC149647
ERAS	NM_181532	NP_853510	chrX	48687283	48688548	1266	75	75	1	1	0.127474	0.023661	5.38751	1.68408	0.800709	ES cell expressed Ras precursor
PCDHB15	NM_018935	NP_061758	chr5	140625147	140627799	2653	75	75	1	1	0.0608299	0.0112909	5.38751	1.68408	0.800709	protocadherin beta 15 precursor
GRPR	NM_005314	NP_005305	chrX	16141424	16171640	2680	75	75	1	1	0.060217	0.0111772	5.38751	1.68408	0.800709	gastrin-releasing peptide receptor
NXPH3	NM_007225	NP_009156	chr17	47653298	47661169	5550	75	75	1	1	0.0290778	0.00539726	5.38751	1.68408	0.800709	neurexophilin 3 precursor
AK124888			chr7	29040656	29052983	3417	75	75	1	1	0.047229	0.00876639	5.38751	1.68408	0.800709	Homo sapiens cDNA FLJ42898 fis, clone BRHIP3009318.
CADPS	NM_003716	NP_003707	chr3	62384021	62861064	5566	75	75	1	1	0.0289942	0.00538174	5.38751	1.68408	0.800709	Ca2+-dependent secretion activator isoform 1
LOC389332	NR_024418		chr5	135527157	135528851	1695	75	75	1	1	0.0952104	0.0176724	5.38751	1.68408	0.800709	Homo sapiens hypothetical LOC389332, mRNA (cDNA clone IMAGE	5300989).
RNU12	NR_000041		chrX	46991713	46992256	544	75	75	1	1	0.296657	0.0550639	5.38751	1.68408	0.800709	Homo sapiens RNA, U12 small nuclear (RNU12), non-coding RNA.
SNTB1	NM_021021	NP_066301	chr8	121547986	121824309	6077	75	75	1	1	0.0265561	0.0049292	5.38751	1.68408	0.800709	basic beta 1 syntrophin
ADAD2	NM_001145400	NP_001138872	chr16	84224723	84230772	2304	75	75	1	1	0.0700441	0.0130012	5.38751	1.68408	0.800709	adenosine deaminase domain containing 2 isoform
FAM108A6			chr1	214778800	214782556	1523	75	75	1	1	0.105963	0.0196683	5.38751	1.68408	0.800709	RecName	Full=Putative abhydrolase domain-containing protein FAM108A6; EC=3.-.-.-; Flags	Precursor;
MAT1A	NM_000429	NP_000420	chr10	82031577	82049434	3403	75	75	1	1	0.0474233	0.00880246	5.38751	1.68408	0.800709	methionine adenosyltransferase I, alpha
PCDH-psi3	NR_001297		chr5	140805853	140807824	1972	75	75	1	1	0.0818365	0.01519	5.38751	1.68408	0.800709	Homo sapiens PCDH-psi3 pseudogene, mRNA sequence.
KRT14	NM_000526	NP_000517	chr17	39738533	39743147	1634	75	75	1	1	0.0987648	0.0183322	5.38751	1.68408	0.800709	keratin 14
BC049386			chr21	35791014	35796264	1049	75	75	1	1	0.153843	0.0285555	5.38751	1.68408	0.800709	RecName	Full=Putative uncharacterized protein LOC388820;
ZNF827	NM_178835	NP_849157	chr4	146681892	146859607	4179	75	75	1	1	0.0386173	0.00716793	5.38751	1.68408	0.800709	zinc finger protein 827
FAM71A			chr1	212797626	212800113	2225	75	75	1	1	0.0725311	0.0134628	5.38751	1.68408	0.800709	Homo sapiens cDNA FLJ40118 fis, clone TESTI2009412.
CSNK1A1P	NR_027320		chr15	37091302	37110707	1689	75	75	1	1	0.0955486	0.0177352	5.38751	1.68408	0.800709	Homo sapiens casein kinase 1, alpha 1 pseudogene, mRNA (cDNA clone IMAGE	5166482).
SCUBE2	NM_020974	NP_066025	chr11	9041935	9113155	3824	75	75	1	1	0.0422023	0.00783336	5.38751	1.68408	0.800709	CEGP1 protein precursor
GLB1L3	NM_001080407	NP_001073876	chr11	134146275	134189457	4378	75	75	1	1	0.036862	0.00684211	5.38751	1.68408	0.800709	galactosidase, beta 1 like 3
EGR2	NM_000399	NP_000390	chr10	64571760	64578927	3156	75	75	1	1	0.0511349	0.00949137	5.38751	1.68408	0.800709	early growth response 2 protein isoform a
BC039357			chr14	91163677	91165718	1954	75	75	1	1	0.0825904	0.01533	5.38751	1.68408	0.800709	Homo sapiens cDNA clone IMAGE	5270126
AX746599			chr14	23982558	24013485	2524	75	75	1	1	0.0639388	0.011868	5.38751	1.68408	0.800709	Homo sapiens cDNA FLJ33428 fis, clone BRACE2020742.
DKFZP434H168	NR_026889		chr16	56226529	56228437	1909	75	75	1	1	0.0845373	0.0156913	5.38751	1.68408	0.800709	Homo sapiens cDNA FLJ42135 fis, clone TESTI2035309.
FGF22	NM_020637	NP_065688	chr19	639926	643703	612	75	75	1	1	0.263695	0.0489457	5.38751	1.68408	0.800709	fibroblast growth factor 22 precursor
BC061638			chr12	74526958	74686411	1237	75	75	1	1	0.130462	0.0242157	5.38751	1.68408	0.800709	Homo sapiens cDNA clone IMAGE	3926153, partial cds.
SASH3	NM_018990	NP_061863	chrX	128913892	128929174	2841	75	75	1	1	0.0568045	0.0105437	5.38751	1.68408	0.800709	SAM and SH3 domain containing 3
TNFRSF1B	NM_001066	NP_001057	chr1	12227060	12269276	3674	75	75	1	1	0.0439253	0.00815318	5.38751	1.68408	0.800709	tumor necrosis factor receptor 2 precursor
OIT3	NM_152635	NP_689848	chr10	74653339	74692787	2361	75	75	1	1	0.0683531	0.0126873	5.38751	1.68408	0.800709	oncoprotein-induced transcript 3 precursor
RDH12	NM_152443	NP_689656	chr14	68168603	68201167	1962	75	75	1	1	0.0822536	0.0152675	5.38751	1.68408	0.800709	retinol dehydrogenase 12
CNTN1	NM_001843	NP_001834	chr12	41086358	41464094	4671	75	75	1	1	0.0345497	0.00641292	5.38751	1.68408	0.800709	contactin 1 isoform 1 precursor
DQ581031			chr9	96938628	96938716	89	75	75	1	1	1.81328	0.33657	5.38751	1.68408	0.800709	DQ581031
IGFBP2	NM_000597	NP_000588	chr2	217498127	217529156	4439	75	75	1	1	0.0363554	0.00674809	5.38751	1.68408	0.800709	insulin-like growth factor binding protein 2,
SUNC1	NM_152782	NP_689995	chr7	48026748	48068716	1568	75	75	1	1	0.102922	0.0191038	5.38751	1.68408	0.800709	Sad1 and UNC84 domain containing 1
C20orf46	NM_018354	NP_060824	chr20	1161215	1165117	1720	75	75	1	1	0.0938265	0.0174156	5.38751	1.68408	0.800709	hypothetical protein LOC55321
INPP4B	NM_001101669	NP_001095139	chr4	142949184	143767604	5774	75	75	1	1	0.0279497	0.00518787	5.38751	1.68408	0.800709	inositol polyphosphate-4-phosphatase, type II,
ATRNL1	NM_207303	NP_997186	chr10	116853124	117708494	9101	75	75	1	1	0.0177323	0.00329137	5.38751	1.68408	0.800709	attractin-like 1 precursor
AX747531			chr2	112249107	112249838	732	75	75	1	1	0.220467	0.0409218	5.38751	1.68408	0.800709	Homo sapiens cDNA FLJ35091 fis, clone PLACE6005786.
GPR151	NM_194251	NP_919227	chr5	145894417	145895676	1260	75	75	1	1	0.128081	0.0237736	5.38751	1.68408	0.800709	G protein-coupled receptor 151
GKN2	NM_182536	NP_872342	chr2	69172365	69180102	1652	75	75	1	1	0.0976886	0.0181324	5.38751	1.68408	0.800709	trefoil factor interactions(z) 1 precursor
CYP24A1	NM_000782	NP_000773	chr20	52769988	52790516	3549	75	75	1	1	0.0454724	0.00844034	5.38751	1.68408	0.800709	cytochrome P450 family 24 subfamily A
C1orf127	NM_173507	NP_775778	chr1	11006533	11024258	2347	75	75	1	1	0.0687608	0.012763	5.38751	1.68408	0.800709	hypothetical protein LOC148345
C1orf99			chr1	187610358	187612986	2387	75	75	1	1	0.0676086	0.0125491	5.38751	1.68408	0.800709	RecName	Full=Putative uncharacterized protein C1orf99;
AX747586			chr8	12426979	12428991	2013	75	75	1	1	0.0801697	0.0148807	5.38751	1.68408	0.800709	Homo sapiens cDNA FLJ35212 fis, clone PROST1000136.
FBLL1	NR_024356		chr5	167956582	167957638	1057	75	75	1	1	0.152679	0.0283394	5.38751	1.68408	0.800709	RecName	Full=rRNA/tRNA 2'-O-methyltransferase fibrillarin-like protein 1; EC=2.1.1.-;
SNORD36B	NR_000017		chr9	136216949	136217019	71	478	1710	6.37333	22.8	14.4865	9.61928	1.50598	0.409445	0.800314	Homo sapiens small nucleolar RNA, C/D box 36B (SNORD36B), non-coding RNA.
DM119400			chr9	96938232	96938325	94	48	0	0.64	0	1.09877	0	0	0	0.8	DM119400
AK296298			chr1	59250823	59365384	1123	150	334	2	4.45333	0.287412	0.118788	2.41954	0.883578	0.799613	SubName	Full=cDNA FLJ61764;
SNORD58A	NR_002571		chr18	47017653	47017717	65	192	495	2.56	6.6	6.35595	3.04156	2.0897	0.737021	0.799585	Homo sapiens small nucleolar RNA, C/D box 58A (SNORD58A), non-coding RNA.
SNORA36A	NR_002969		chrX	153996803	153996930	128	139	294	1.85333	3.92	2.33667	0.917365	2.54716	0.934977	0.798328	Homo sapiens small nucleolar RNA, H/ACA box 36A (SNORA36A), non-coding RNA.
KLRB1	NM_002258	NP_002249	chr12	9747871	9760497	739	71	64	0.946667	0.853333	0.206732	0.0345892	5.97677	1.78788	0.797882	killer cell lectin-like receptor subfamily B,
ARSG	NM_014960	NP_055775	chr17	66255323	66417000	3232	7153	35133	95.3733	468.44	4.76222	4.34159	1.09688	0.0924743	0.797745	Arylsulfatase G precursor
SERPINE3	NM_001101320	NP_001094790	chr13	51915168	51938416	1483	236	674	3.14667	8.98667	0.342424	0.18152	1.88643	0.634685	0.795334	nexin-related serine protease inhibitor
MMRN2	NM_024756	NP_079032	chr10	88695300	88717425	4177	450	1592	6	21.2267	0.231815	0.152224	1.52285	0.420585	0.794003	multimerin 2 precursor
GNN			chr12	104237528	104323989	5566	445	1570	5.93333	20.9333	0.172032	0.112658	1.52703	0.423327	0.793833	RecName	Full=Tetratricopeptide repeat protein GNN; Short=TPR repeat protein GNN; AltName	Full=Grp94-neighboring nucleotidase;
AK095618			chr16	72463252	72567788	1642	74	75	0.986667	1	0.0969731	0.0182429	5.31568	1.67066	0.792725	Homo sapiens cDNA FLJ38299 fis, clone FCBBF3017255.
ZNF644	NM_201269	NP_958357	chr1	91380860	91487671	5822	29340	151197	391.2	2015.96	10.8438	10.3723	1.04545	0.0444515	0.79249	zinc finger protein 644 isoform 1
ICA1L	NM_138468	NP_612477	chr2	203637873	203736371	8902	450	1594	6	21.2533	0.108772	0.0715164	1.52094	0.419329	0.792041	islet cell autoantigen 1,69kDa-like isoform 1
GPX2	NM_002083	NP_002074	chr14	65405872	65409531	1200	265	796	3.53333	10.6133	0.475179	0.264933	1.79358	0.584214	0.791733	glutathione peroxidase 2
TTC24	NM_001105669	NP_001099139	chr1	156552022	156556902	1604	108	188	1.44	2.50667	0.144881	0.0468121	3.09495	1.12977	0.788958	tetratricopeptide repeat domain 24
BC042377			chr4	146418231	146424123	1084	75	80	1	1.06667	0.148876	0.0294758	5.05079	1.61954	0.787669	Homo sapiens cDNA clone IMAGE	5266114
THRSP	NM_003251	NP_003242	chr11	77774907	77779396	1173	75	81	1	1.08	0.13758	0.0275798	4.98844	1.60712	0.785064	thyroid hormone-responsive protein
CSF3	NM_000759	NP_000750	chr17	38171688	38174065	1693	75	82	1	1.09333	0.0953229	0.0193447	4.9276	1.59485	0.782461	colony stimulating factor 3 isoform a precursor
GPC2	NM_152742	NP_689955	chr7	99767230	99774990	3595	375	1275	5	17	0.224453	0.14165	1.58456	0.460308	0.780464	glypican 2 precursor
BC045735			chr1	221002597	221005768	959	138	300	1.84	4	0.309637	0.124942	2.47825	0.907555	0.780421	Homo sapiens cDNA clone IMAGE	5298101
TRPC1	NM_003304	NP_003295	chr3	142443266	142526727	4168	845	3428	11.2667	45.7067	0.436236	0.328487	1.32802	0.283688	0.776575	transient receptor potential cation channel,
SCRG1	NM_007281	NP_009212	chr4	174309300	174327528	1875	72	75	0.96	1	0.0826274	0.0159759	5.17201	1.64326	0.776542	stimulator of chondrogenesis 1 precursor
C5orf4	NM_032385	NP_115761	chr5	154198054	154230213	2995	840	3407	11.2	45.4267	0.603497	0.454339	1.3283	0.283898	0.77478	hypothetical protein LOC10826
NOS2	NM_000625	NP_000616	chr17	26083793	26220409	4728	75	86	1	1.14667	0.0341332	0.00726483	4.69841	1.54722	0.772059	nitric oxide synthase 2A
NDUFA4L2	NM_020142	NP_064527	chr12	57628688	57634475	1186	187	493	2.49333	6.57333	0.339273	0.166023	2.04354	0.714683	0.772036	NADH	ubiquinone oxidoreductase MLRQ subunit
BC043284			chr19	38039851	38078246	3035	251	755	3.34667	10.0667	0.177954	0.0993557	1.79108	0.582819	0.769129	Homo sapiens cDNA clone IMAGE	4827411
ZNF624	NM_020787	NP_065838	chr17	16524048	16557158	4235	1123	4763	14.9733	63.5067	0.570583	0.449192	1.27024	0.239209	0.768977	zinc finger protein 624
CATSPER2P1	NR_002318		chr15	44028148	44038496	1633	440	1573	5.86667	20.9733	0.579775	0.384722	1.507	0.410118	0.768893	Homo sapiens cation channel, sperm associated 2 pseudogene 1, mRNA (cDNA clone IMAGE	5294645).
FBXW10	NM_031456	NP_113644	chr17	18647326	18682661	3528	71	75	0.946667	1	0.0433035	0.00849058	5.10018	1.62928	0.76834	F-box and WD-40 domain protein 10
C1orf114	NM_021179	NP_067002	chr1	169364114	169429907	3799	71	75	0.946667	1	0.0402144	0.00788491	5.10018	1.62928	0.76834	hypothetical protein LOC57821
C14orf181	NM_207442	NP_997325	chr14	69261464	69263190	1727	1425	6226	19	83.0133	1.77548	1.43986	1.23309	0.209521	0.768163	hypothetical protein LOC400223
SNORD68	NR_002450		chr16	89627838	89627909	72	270	836	3.6	11.1467	8.06908	4.63744	1.73999	0.553877	0.767041	Homo sapiens cDNA	FLJ22848 fis, clone KAIA897.
BC032795			chr5	133842305	133844920	1045	440	1575	5.86667	21	0.906002	0.601962	1.50508	0.408847	0.766911	Homo sapiens, clone IMAGE	3904174, mRNA.
CYP26A1	NM_000783	NP_000774	chr10	94833232	94837641	2479	75	88	1	1.17333	0.0650995	0.0141779	4.59163	1.52423	0.766866	cytochrome P450, family 26, subfamily A,
DM004505			chr17	79099672	79099753	82	44	0	0.586667	0	1.1546	0	0	0	0.765942	DM004505
ZNF773	NM_198542	NP_940944	chr19	58011309	58029772	4711	44	0	0.586667	0	0.0200971	0	0	0	0.765942	zinc finger protein 773
LOC285627	NR_027110		chr5	158875564	158893284	2012	44	0	0.586667	0	0.0470563	0	0	0	0.765942	Homo sapiens hypothetical protein LOC285627, mRNA (cDNA clone IMAGE	4837428).
SNORD34	NR_000019		chr19	49994164	49994229	66	300	964	4	12.8533	9.78071	5.83362	1.67661	0.516775	0.765838	Homo sapiens small nucleolar RNA, C/D box 34 (SNORD34), non-coding RNA.
CGN	NM_020770	NP_065821	chr1	151483862	151511165	6001	249	750	3.32	10	0.089283	0.0499163	1.78865	0.581463	0.764697	cingulin
RBP2	NM_004164	NP_004155	chr3	139171727	139195352	687	75	89	1	1.18667	0.234908	0.0517414	4.54004	1.51294	0.764271	retinol binding protein 2, cellular
SLCO1C1	NM_017435	NP_059131	chr12	20848289	20906318	3576	454	1641	6.05333	21.88	0.273181	0.18328	1.49051	0.399119	0.763529	solute carrier organic anion transporter family,
HTR7P	NR_002774		chr12	13153376	13192604	5750	750	3000	10	40	0.280664	0.208381	1.34688	0.297789	0.763508	Homo sapiens 5-hydroxytryptamine (serotonin) receptor 7 pseudogene (HTR7P), non-coding RNA.
CCDC37	NM_182628	NP_872434	chr3	126113782	126155398	2089	112	215	1.49333	2.86667	0.115365	0.041106	2.80652	1.03194	0.761809	coiled-coil domain containing 37
AK124173			chr6	138144812	138189370	1959	75	90	1	1.2	0.0823796	0.018349	4.48959	1.50176	0.761677	Homo sapiens cDNA FLJ42179 fis, clone THYMU2030796.
IMMP2L	NM_032549	NP_115938	chr7	110303110	111202538	2317	2579	11951	34.3867	159.347	2.39507	2.06007	1.16261	0.15067	0.761645	IMP2 inner mitochondrial membrane protease-like
KLHL10	NM_152467	NP_689680	chr17	39994043	40004597	2241	150	356	2	4.74667	0.144026	0.0634473	2.27002	0.819788	0.760727	kelch-like 10
CLCNKA	NM_004070	NP_004061	chr1	16345370	16360544	3383	70	75	0.933333	1	0.0445235	0.0088545	5.02834	1.61509	0.760061	chloride channel Ka isoform 1
TAC4	NM_170685	NP_733786	chr17	47915671	47925379	682	150	357	2	4.76	0.47326	0.209068	2.26366	0.816983	0.758964	tachykinin 4 isoform alpha
RUFY4	NM_198483	NP_940885	chr2	218899711	218955303	3998	43	0	0.573333	0	0.0231429	0	0	0	0.757188	RUN and FYVE domain containing 4
ORM1	NM_000607	NP_000598	chr9	117085303	117095534	1679	43	0	0.573333	0	0.0551075	0	0	0	0.757188	orosomucoid 1 precursor
B3GNT4	NM_030765	NP_110392	chr12	122688228	122692083	1503	185	495	2.46667	6.6	0.264853	0.131538	2.01351	0.699881	0.756454	UDP-GlcNAc	betaGal
BMP2K	NM_198892	NP_942595	chr4	79697532	79833339	4682	8721	43418	116.28	578.907	4.008	3.70376	1.08214	0.0789431	0.75625	BMP-2 inducible kinase isoform a
CLMN	NM_024734	NP_079010	chr14	95648276	95786245	12750	600	2320	8	30.9333	0.101259	0.0726746	1.39332	0.331691	0.750041	calmin
AX746877			chr3	136730688	136732150	1463	375	1304	5	17.3867	0.551544	0.35599	1.54932	0.437818	0.749203	Homo sapiens cDNA FLJ33936 fis, clone CTONG2017939.
SCARA5	NM_173833	NP_776194	chr8	27727753	27850198	4034	842	3455	11.2267	46.0667	0.449127	0.342072	1.31296	0.272286	0.74757	scavenger receptor class A, member 5
CG030	NR_026928		chr13	33078645	33083532	4888	1800	8112	24	108.16	0.792381	0.662829	1.19545	0.178526	0.745205	Homo sapiens hypothetical CG030 (CG030), non-coding RNA.
PRDM5	NM_018699	NP_061169	chr4	121615930	121844013	4798	2323	10713	30.9733	142.84	1.04179	0.891776	1.16822	0.155485	0.744452	PR domain containing 5
AK123487			chr2	166790367	166806401	2260	395	1399	5.26667	18.6533	0.376081	0.247237	1.52113	0.419456	0.742248	Homo sapiens cDNA FLJ41493 fis, clone BRTHA2005005.
OVCH1	NM_183378	NP_899234	chr12	29580489	29650619	3420	225	667	3	8.89333	0.141563	0.0778941	1.81738	0.597394	0.742029	ovochymase 1 precursor
AK094825			chr19	44501051	44506983	2174	531	2013	7.08	26.84	0.525567	0.369819	1.42115	0.351464	0.741575	Homo sapiens cDNA FLJ33234 fis, clone ASTRO2002064.
GPR172B	NM_017986	NP_060456	chr17	4935898	4955304	3837	190	525	2.53333	7	0.10655	0.0546477	1.94977	0.667709	0.740856	G protein-coupled receptor 172B precursor
LHB	NM_000894	NP_000885	chr19	49519238	49520347	522	152	378	2.02667	5.04	0.626565	0.289218	2.16641	0.77307	0.735615	luteinizing hormone beta subunit precursor
DM004408			chr3	52328236	52328324	89	59	51	0.786667	0.68	1.42644	0.228868	6.23261	1.8298	0.733789	DM004408
C21orf49	NR_024622		chr21	34144411	34170014	1200	75	101	1	1.34667	0.134485	0.0336159	4.00063	1.38645	0.733223	Homo sapiens cDNA FLJ39282 fis, clone OCBBF2011177.
OR8G1	NM_001002905	NP_001002905	chr11	124120423	124135762	1898	150	372	2	4.96	0.170054	0.0782801	2.17238	0.775825	0.732563	olfactory receptor, family 8, subfamily G,
INPP5D	NM_005541	NP_005532	chr2	233925036	234116548	4830	150	372	2	4.96	0.0668247	0.030761	2.17238	0.775825	0.732563	SH2 containing inositol phosphatase isoform b
KIAA1409	NM_020818	NP_065869	chr14	93799565	94173689	8537	181	495	2.41333	6.6	0.0456211	0.0231582	1.96998	0.678023	0.731235	hypothetical protein LOC57578
ATP8B2	NM_020452	NP_065185	chr1	154298036	154323779	6577	225	675	3	9	0.0736118	0.0409903	1.79584	0.585471	0.730734	ATPase, class I, type 8B, member 2 isoform a
FGF14	NM_175929	NP_787125	chr13	102372163	103054124	4066	225	675	3	9	0.119072	0.0663042	1.79584	0.585471	0.730734	fibroblast growth factor 14 isoform 1B
MAN1C1	NM_020379	NP_065112	chr1	25943959	26111258	3552	225	675	3	9	0.136302	0.0758989	1.79584	0.585471	0.730734	mannosidase, alpha, class 1C, member 1
BCHE	NM_000055	NP_000046	chr3	165490694	165555253	2445	225	675	3	9	0.198014	0.110263	1.79584	0.585471	0.730734	butyrylcholinesterase precursor
EVI2B	NM_006495	NP_006486	chr17	29630788	29641130	2068	225	675	3	9	0.234113	0.130364	1.79584	0.585471	0.730734	ecotropic viral integration site 2B precursor
C13orf30	NM_182508	NP_872314	chr13	43355686	43365683	3306	150	375	2	5	0.0976295	0.0453036	2.155	0.767793	0.727293	hypothetical protein LOC144809
BX538226			chr9	27937621	27944495	6875	150	375	2	5	0.0469474	0.0217853	2.155	0.767793	0.727293	Homo sapiens mRNA; cDNA DKFZp686E1944 (from clone DKFZp686E1944).
AKAP4	NM_003886	NP_003877	chrX	49955411	49965664	3005	150	375	2	5	0.107409	0.0498416	2.155	0.767793	0.727293	A-kinase anchor protein 4 isoform 1
BC019672			chr17	20318818	20320583	1337	150	375	2	5	0.241409	0.112022	2.155	0.767793	0.727293	Homo sapiens, clone IMAGE	4938453, mRNA.
BC036361			chr1	114466624	114471880	2430	150	375	2	5	0.132824	0.0616353	2.155	0.767793	0.727293	Homo sapiens cDNA clone IMAGE	4825288
IRS4	NM_003604	NP_003595	chrX	107975727	107979607	3881	150	375	2	5	0.083165	0.0385916	2.155	0.767793	0.727293	insulin receptor substrate 4
LRRC37A2			chr17	43595516	43598791	1342	150	375	2	5	0.240509	0.111605	2.155	0.767793	0.727293	Homo sapiens cDNA FLJ34414 fis, clone HEART2003168, highly similar to Homo sapiens c114 SLIT-like testicular protein (LOC474170), mRNA.
GPR156	NM_153002	NP_694547	chr3	119885880	119963325	2824	150	375	2	5	0.114293	0.0530361	2.155	0.767793	0.727293	G protein-coupled receptor 156
KY	NM_178554	NP_848649	chr3	134318767	134370478	9024	75	104	1	1.38667	0.0178836	0.00460298	3.88522	1.35718	0.725487	kyphoscoliosis peptidase
BC039424			chr3	150283627	150321015	1552	1497	6659	19.96	88.7867	2.0755	1.71365	1.21116	0.191577	0.725313	Homo sapiens cDNA FLJ43424 fis, clone OCBBF2027148, highly similar to Rattus norvegicus ribosome attached membrane protein 4 (RAMP4) mRNA.
2010-03-03	NM_178450	NP_848545	chr5	126203407	126366440	4215	525	2004	7	26.72	0.268012	0.189891	1.4114	0.344581	0.724992	membrane-associated ring finger (C3HC4) 3
AK056182			chr13	41707075	41810822	1910	276	896	3.68	11.9467	0.310934	0.187361	1.65955	0.506544	0.723031	Homo sapiens cDNA FLJ31620 fis, clone NT2RI2003184.
SNORD69	NR_003057		chr3	52726752	52726828	77	201	582	2.68	7.76	5.61692	3.01882	1.86063	0.620918	0.722065	Homo sapiens small nucleolar RNA, C/D box 69 (SNORD69), non-coding RNA.
LGALS2	NM_006498	NP_006489	chr22	37966254	37976024	527	177	485	2.36	6.46667	0.722696	0.367566	1.96616	0.676084	0.721603	lectin, galactoside-binding, soluble, 2
SH2D4B	NM_207372	NP_997255	chr10	82297658	82406316	4382	39	0	0.52	0	0.0191507	0	0	0	0.72111	SH2 domain containing 4B isoform 1
CUBN	NM_001081	NP_001072	chr10	16865966	17171816	12065	149	375	1.98667	5	0.0265737	0.0124139	2.14064	0.761104	0.720461	cubilin precursor
CYP26C1	NM_183374	NP_899230	chr10	94821021	94828453	3068	109	225	1.45333	3	0.0764476	0.0292908	2.60995	0.959331	0.718529	cytochrome P450, family 26, subfamily C,
CR612557			chr3	165197868	165244265	1623	75	107	1	1.42667	0.0994342	0.0263312	3.77629	1.32874	0.717762	full-length cDNA clone CS0DA002YJ24 of Neuroblastoma of Homo sapiens (human).
LOC100133612	NR_024455		chr1	3816968	3833877	2777	590	2313	7.86667	30.84	0.457161	0.332663	1.37425	0.317905	0.716932	Homo sapiens cDNA FLJ26663 fis, clone MPG02628.
PCOTH	NM_001135816	NP_001129288	chr13	24463028	24466241	904	401	1451	5.34667	19.3467	0.954484	0.641067	1.4889	0.398036	0.715951	prostate collagen triple helix isoform 2
SLC38A4	NM_001143824	NP_001137296	chr12	47158544	47219780	4063	75	108	1	1.44	0.0397198	0.0106165	3.74133	1.31944	0.715189	solute carrier family 38, member 4
GPR143	NM_000273	NP_000264	chrX	9693454	9733917	1607	291	968	3.88	12.9067	0.389646	0.240583	1.61959	0.482175	0.713766	G protein-coupled receptor 143
GNRH2	NM_001501	NP_001492	chr20	3024268	3026391	423	38	0	0.506667	0	0.193302	0	0	0	0.711805	gonadotropin-releasing hormone 2 isoform a
TBX4	NM_018488	NP_060958	chr17	59529779	59562469	3438	38	0	0.506667	0	0.0237832	0	0	0	0.711805	T-box 4
PTAR1	NM_001099666	NP_001093136	chr9	72324439	72374876	10131	40534	211118	540.453	2814.91	8.60914	8.32296	1.03439	0.0338072	0.71162	protein prenyltransferase alpha subunit repeat
HAAO	NM_012205	NP_036337	chr2	42994230	43019751	1845	75	110	1	1.46667	0.0874697	0.0238123	3.6733	1.30109	0.710047	3-hydroxyanthranilate 3,4-dioxygenase
SPATC1	NM_198572	NP_940974	chr8	145086582	145102014	2035	150	386	2	5.14667	0.158606	0.0757578	2.09359	0.738881	0.707999	spermatogenesis and centriole associated 1
LOC441309			chr2	243030844	243102469	1303	524	2019	6.98667	26.92	0.865326	0.618866	1.39824	0.335217	0.707351	Homo sapiens cDNA FLJ60027 complete cds, moderately similar to F-box only protein 25.
AK310030			chr15	30916697	30918469	1126	300	1016	4	13.5467	0.573292	0.360379	1.5908	0.464237	0.702896	Homo sapiens cDNA, FLJ17072.
SLC8A3	NM_183002	NP_892114	chr14	70510935	70655787	8059	150	389	2	5.18667	0.04005	0.0192785	2.07745	0.731139	0.702745	solute carrier family 8 (sodium/calcium
BC040333			chr4	39640760	39653681	1050	127	300	1.69333	4	0.26026	0.114113	2.28071	0.824488	0.702688	Homo sapiens cDNA clone IMAGE	4830514
DM004403			chr17	1953202	1953302	101	37	0	0.493333	0	0.788267	0	0	0	0.702377	DM004403
DUOX1	NM_175940	NP_787954	chr15	45422192	45457774	6427	1583	7132	21.1067	95.0933	0.529987	0.443208	1.1958	0.178813	0.699886	dual oxidase 1 precursor
CCDC87	NM_018219	NP_060689	chr11	66357641	66360554	2914	375	1350	5	18	0.276907	0.185033	1.49653	0.403149	0.699772	coiled-coil domain containing 87
DM004434			chr9	127455989	127456076	88	73	108	0.973333	1.44	1.78498	0.490169	3.64156	1.29241	0.698085	DM004434
RPL3L	NM_005061	NP_005052	chr16	1994581	2004679	1528	75	115	1	1.53333	0.105616	0.0300593	3.51359	1.25664	0.697212	ribosomal protein L3-like
MAP3K8	NM_005204	NP_005195	chr10	30722866	30750761	3190	4141	20052	55.2133	267.36	2.79323	2.51057	1.11259	0.106692	0.696128	mitogen-activated protein kinase kinase kinase
TAL1	NM_003189	NP_003180	chr1	47681963	47779819	5227	277	922	3.69333	12.2933	0.11403	0.0704504	1.61859	0.481556	0.695667	T-cell acute lymphocytic leukemia 1
PON1	NM_000446	NP_000437	chr7	94927671	95025687	3463	232	730	3.09333	9.73333	0.144155	0.0841928	1.71219	0.537776	0.694879	paraoxonase 1 precursor
PNPO	NM_018129	NP_060599	chr17	46018889	46026673	3464	18249	93570	243.32	1247.6	11.3358	10.7886	1.05073	0.0494838	0.694281	pyridoxine 5'-phosphate oxidase
APLF	NM_173545	NP_775816	chr2	68694691	68857856	5127	75	117	1	1.56	0.0314768	0.00911438	3.45353	1.2394	0.692086	aprataxin and PNKP like factor
RPRM	NM_019845	NP_062819	chr2	154333852	154335322	1471	1246	5490	16.6133	73.2	1.82263	1.49061	1.22274	0.201093	0.691835	reprimo, TP53 dependant G2 arrest mediator
CS548484			chrX	133680359	133680428	70	69	99	0.92	1.32	2.12102	0.564861	3.75493	1.32307	0.686951	CS548484
EF565086			chr6	75994749	76001217	915	189	557	2.52	7.42667	0.444461	0.24313	1.82808	0.603265	0.685137	Homo sapiens chromosome 6 isolate HA_003107 mRNA sequence.
LOC149134			chr1	246939315	246955685	2889	75	120	1	1.6	0.0558607	0.0165897	3.36719	1.21408	0.684406	Homo sapiens cDNA FLJ12763 fis, clone NT2RP2001450.
TMPRSS5	NM_030770	NP_110397	chr11	113558269	113577068	2313	242	781	3.22667	10.4133	0.22513	0.134859	1.66937	0.512446	0.683277	transmembrane protease, serine 5
ENTPD3	NM_001248	NP_001239	chr3	40428673	40470109	2922	128	314	1.70667	4.18667	0.094259	0.0429195	2.19618	0.786721	0.683259	ectonucleoside triphosphate diphosphohydrolase
NCRNA00113	NR_024357		chr21	29094698	29123552	524	35	0	0.466667	0	0.143724	0	0	0	0.68313	Homo sapiens non-protein coding RNA 113 (NCRNA00113), non-coding RNA.
BC031864			chr12	70861865	70932591	1674	2144	9967	28.5867	132.893	2.75589	2.37801	1.15891	0.147477	0.680639	Homo sapiens cDNA clone IMAGE	4823238
SNORD124	NR_003692		chr17	38183795	38183897	103	64	85	0.853333	1.13333	1.33701	0.329599	4.05648	1.40032	0.680638	Homo sapiens small nucleolar RNA, C/D box 124 (SNORD124), non-coding RNA.
COCH	NM_001135058	NP_001128530	chr14	31343741	31364259	3155	150	402	2	5.36	0.102302	0.0508899	2.01026	0.698267	0.680017	cochlin precursor
SIDT1	NM_017699	NP_060169	chr3	113251218	113348421	5054	75	122	1	1.62667	0.0319315	0.00964116	3.31199	1.19755	0.679292	SID1 transmembrane family, member 1 precursor
MGC16384	NR_026666		chr12	129297749	129299295	1547	658	2677	8.77333	35.6933	0.915226	0.691135	1.32424	0.280836	0.679196	Homo sapiens cDNA FLJ10195 fis, clone HEMBA1004771.
AY660578			chrX	10981492	11129258	1727	621	2503	8.28	33.3733	0.773735	0.57886	1.33665	0.290169	0.679115	Homo sapiens clone IMAGE	4081578, mRNA sequence.
C10orf55	NM_001001791	NP_001001791	chr10	75669734	75682535	2506	150	403	2	5.37333	0.128796	0.0642286	2.00528	0.695782	0.678271	hypothetical protein LOC414236
AK055981			chr15	90617748	90619769	2022	558	2214	7.44	29.52	0.593808	0.437322	1.35783	0.305886	0.674207	Homo sapiens cDNA FLJ31419 fis, clone NT2NE2000356.
C9orf93	NM_173550	NP_775821	chr9	15552872	15971895	8977	2152	10022	28.6933	133.627	0.515827	0.44589	1.15685	0.145698	0.674185	hypothetical protein LOC203238
C5orf4	NM_016348	NP_057432	chr5	154198054	154201086	3033	825	3479	11	46.3867	0.585294	0.458128	1.27758	0.244967	0.673346	SubName	Full=Chromosome 5 open reading frame 4, isoform CRA_a; SubName	Full=Putative tumor suppressor;
AKR1C4	NM_001818	NP_001809	chr10	5238798	5260910	1192	34	0	0.453333	0	0.0613756	0	0	0	0.6733	aldo-keto reductase family 1, member C4
AK093203			chr4	68283023	68333969	1991	34	0	0.453333	0	0.0367452	0	0	0	0.6733	Homo sapiens cDNA FLJ35884 fis, clone TESTI2008960.
PKD1L3	NM_181536	NP_853514	chr16	71963442	72033877	5192	158	438	2.10667	5.84	0.065481	0.0336933	1.94344	0.664459	0.673183	polycystin 1-like 3 precursor
AK094208			chr2	99741230	99757612	2492	600	2413	8	32.1733	0.518079	0.386735	1.33962	0.292387	0.672018	Homo sapiens cDNA FLJ36889 fis, clone BNGH42009021.
RFX4	NM_213594	NP_998759	chr12	106977033	107156580	4404	75	125	1	1.66667	0.0366443	0.0113362	3.23251	1.17326	0.671629	regulatory factor X4 isoform c
SERPIND1	NM_000185	NP_000176	chr22	21128383	21142008	2292	153	419	2.04	5.58667	0.143638	0.0730137	1.96728	0.67665	0.671309	heparin cofactor II precursor
BC043220			chr1	247337904	247338870	755	129	325	1.72	4.33333	0.367651	0.171926	2.13843	0.760071	0.669731	Homo sapiens cDNA clone IMAGE	5295373
BX647114			chr6	111804714	111824813	616	254	843	3.38667	11.24	0.88725	0.546577	1.62328	0.484451	0.669372	Homo sapiens cDNA clone IMAGE	5274708
PDE9A	NM_001001567	NP_001001567	chr21	44073862	44195616	2815	75	126	1	1.68	0.0573292	0.0178771	3.20685	1.16529	0.669077	phosphodiesterase 9A isoform b
STAG3L4	NM_022906	NP_075057	chr7	66767616	66786512	2210	4407	21513	58.76	286.84	4.29085	3.88789	1.10365	0.0986201	0.666061	stromal antigen 3-like 4
LOC100129354	NR_024046		chr3	47053032	47054957	1012	150	411	2	5.48	0.318936	0.162206	1.96624	0.676125	0.664319	Homo sapiens NRADD pseudogene (LOC100129354), non-coding RNA.
BPESC1	NR_026783		chr3	138823027	138844003	3512	102	225	1.36	3	0.062494	0.0255878	2.44234	0.892956	0.663934	Homo sapiens blepharophimosis, epicanthus inversus and ptosis, candidate 1 (BPESC1) mRNA, complete cds.
AK094324			chr19	37288420	37294910	1903	33	0	0.44	0	0.0373137	0	0	0	0.663325	Homo sapiens cDNA FLJ37005 fis, clone BRACE2009122.
CR604242			chr19	37288420	37319003	895	33	0	0.44	0	0.0793385	0	0	0	0.663325	Homo sapiens cDNA FLJ37005 fis, clone BRACE2009122.
PTBP2	NM_021190	NP_067013	chr1	97187175	97280599	6870	5174	25471	68.9867	339.613	1.62055	1.48079	1.09438	0.0901889	0.66234	polypyrimidine tract binding protein 2
PRPS1L1	NM_175886	NP_787082	chr7	18066402	18067486	1085	300	1050	4	14	0.594955	0.386513	1.53929	0.43132	0.661925	phosphoribosyl pyrophosphate synthetase 1-like
ODZ1	NM_001163278	NP_001156750	chrX	123509757	124097666	12892	300	1050	4	14	0.0500719	0.0325292	1.53929	0.43132	0.661925	odz, odd Oz/ten-m homolog 1 isoform 1
DQ588732			chr17	43593073	43593494	422	100	219	1.33333	2.92	0.509895	0.20727	2.46005	0.900182	0.660842	Homo sapiens cDNA FLJ34414 fis, clone HEART2003168, highly similar to Homo sapiens c114 SLIT-like testicular protein (LOC474170), mRNA.
RIMS1	NM_014989	NP_055804	chr6	72596650	73112507	11898	225	725	3	9.66667	0.0406913	0.0243371	1.67199	0.514012	0.660432	regulating synaptic membrane exocytosis 1
FMO5	NM_001461	NP_001452	chr1	146655885	146697230	3565	150	414	2	5.52	0.0905367	0.0463816	1.952	0.668853	0.659093	flavin containing monooxygenase 5 isoform 1
MMAA	NM_172250	NP_758454	chr4	146540540	146581186	6696	750	3142	10	41.8933	0.241012	0.187411	1.28601	0.251542	0.657441	methylmalonic aciduria type A precursor
AK124326			chr11	100554893	100558686	1865	148	407	1.97333	5.42667	0.170756	0.0871606	1.95909	0.672482	0.657279	Homo sapiens cDNA FLJ42335 fis, clone TUTER2001286.
SLC2A13	NM_052885	NP_443117	chr12	40148825	40499661	9344	19649	101226	261.987	1349.68	4.52481	4.32677	1.04577	0.0447541	0.652862	solute carrier family 2 (facilitated glucose
FSIP1	NM_152597	NP_689810	chr15	39892234	40075039	2811	365	1351	4.86667	18.0133	0.279399	0.191955	1.45554	0.37538	0.650218	fibrous sheath interacting protein 1
ENOX1	NM_001127615	NP_001121087	chr13	43787680	44361106	3479	3237	15577	43.16	207.693	2.00208	1.78827	1.11956	0.112935	0.649781	ecto-NOX disulfide-thiol exchanger 1
BC034802			chr21	33678777	33681045	577	217	699	2.89333	9.32	0.809239	0.483845	1.67252	0.51433	0.648902	Homo sapiens cDNA clone IMAGE	4824791
SNORD70	NR_003058		chr2	203141154	203141239	86	75	134	1	1.78667	1.87653	0.622316	3.0154	1.10373	0.648701	Homo sapiens small nucleolar RNA, C/D box 70 (SNORD70), non-coding RNA.
SNORD66	NR_003055		chr3	184043484	184043557	74	61	87	0.813333	1.16	1.77374	0.469561	3.77745	1.32905	0.647389	Homo sapiens small nucleolar RNA, C/D box 66 (SNORD66), non-coding RNA.
LOC728855			chr1	149576161	149672983	2542	102	233	1.36	3.10667	0.0863411	0.0366088	2.35848	0.858018	0.646756	Homo sapiens mRNA, chromosome 1 specific transcript KIAA0493.
AX748239			chr8	141111257	141113775	2519	300	1063	4	14.1733	0.256263	0.168543	1.52046	0.419015	0.646298	Homo sapiens cDNA FLJ36325 fis, clone THYMU2005574.
RFTN1	NM_015150	NP_055965	chr3	16357353	16555222	3121	867	3720	11.56	49.6	0.597748	0.476051	1.25564	0.227643	0.646103	raft-linking protein
AK125994			chr2	111855922	111871762	3026	47	44	0.626667	0.586667	0.0334212	0.00580749	5.75484	1.75004	0.643766	Homo sapiens cDNA FLJ44006 fis, clone TESTI4023722.
AURKAPS1	NR_001587		chr1	220439521	220441057	1537	1435	6508	19.1333	86.7733	2.00896	1.69114	1.18793	0.172216	0.643552	Homo sapiens aurora kinase A pseudogene 1 (AURKAPS1), non-coding RNA.
NTSR1	NM_002531	NP_002522	chr20	61340189	61394122	4131	225	739	3	9.85333	0.117198	0.0714486	1.64031	0.494886	0.640836	neurotensin receptor 1
DQ600105			chr10	79539990	79540021	32	32	3	0.426667	0.04	2.15176	0.0374435	57.4668	4.05121	0.640797	DQ600105
BC035247			chr3	119813742	119855628	967	255	870	3.4	11.6	0.567422	0.359333	1.5791	0.456854	0.639661	Homo sapiens cDNA clone IMAGE	4827879
FUT4	NM_002033	NP_002024	chr11	94277017	94283062	6046	525	2100	7	28	0.186846	0.138725	1.34688	0.297789	0.638796	fucosyltransferase 4
NGEF	NM_019850	NP_062824	chr2	233743396	233877951	3672	405	1544	5.4	20.5867	0.237326	0.167938	1.41317	0.345839	0.638759	neuronal guanine nucleotide exchange factor
PHACTR1	NM_030948	NP_112210	chr6	12716888	13287528	7287	75	139	1	1.85333	0.0221465	0.00761852	2.90693	1.0671	0.636004	phosphatase and actin regulator 1
NEK11	NM_024800	NP_079076	chr3	130745694	131069308	4744	900	3899	12	51.9867	0.408217	0.328256	1.24359	0.218003	0.632944	NIMA-related kinase 11 isoform 1
DM004282			chr1	220291197	220291304	108	30	0	0.4	0	0.59771	0	0	0	0.632456	DM004282
COL6A4P2	NR_027898		chr3	129931663	129992648	9156	30	0	0.4	0	0.00705031	0	0	0	0.632456	Homo sapiens collagen VI alpha 4 pseudogene 2 (COL6A4P2), non-coding RNA.
CR595619			chr8	12427802	12428644	843	30	0	0.4	0	0.0765749	0	0	0	0.632456	full-length cDNA clone CS0CAP007YP09 of Thymus of Homo sapiens (human).
DQ575260			chr10	79531436	79531465	30	30	0	0.4	0	2.15176	0	0	0	0.632456	DQ575260
VSIG8	NM_001013661	NP_001013683	chr1	159804264	159832447	4048	958	4182	12.7733	55.76	0.509235	0.412618	1.23415	0.210386	0.63221	V-set and immunoglobulin domain containing 8
caspace			chr16	3194220	3199964	1457	56	76	0.746667	1.01333	0.082703	0.0208333	3.96974	1.3787	0.631825	Homo sapiens caspace pseudogene mRNA sequence.
CYCSP52	NR_001560		chr1	157098154	157098461	308	75	141	1	1.88	0.523966	0.182841	2.8657	1.05281	0.630932	Homo sapiens cytochrome c, somatic pseudogene 52 (CYCSP52), non-coding RNA.
CR612603			chr20	56285239	56287808	2570	300	1078	4	14.3733	0.251178	0.167529	1.49931	0.405003	0.628294	Homo sapiens cDNA FLJ31536 fis, clone NT2RI2000689.
BC033997			chr17	27253293	27271763	679	282	999	3.76	13.32	0.89366	0.587625	1.5208	0.419236	0.626882	Homo sapiens cDNA clone IMAGE	5297843
RASGRF1	NM_001145648	NP_001139120	chr15	79252291	79383215	8691	225	749	3	9.98667	0.0557065	0.0344205	1.61841	0.481445	0.626862	Ras protein-specific guanine
PMS2L11	NR_023383		chr7	76610139	76682355	4091	532	2147	7.09333	28.6267	0.279818	0.209608	1.33496	0.2889	0.62615	Homo sapiens cDNA FLJ59034 complete cds, moderately similar to Protein deltex-2.
DM004192			chr20	3898137	3898220	84	37	20	0.493333	0.266667	0.947797	0.0950945	9.96689	2.29927	0.626103	DM004192
BTBD8	NM_183242	NP_899065	chr1	92545862	92613395	1441	225	750	3	10	0.335978	0.207875	1.61625	0.480111	0.625466	BTB (POZ) domain containing 8
CR604262			chr21	47874902	47878593	1527	1423	6484	18.9733	86.4533	2.0052	1.69593	1.18236	0.167513	0.624582	full-length cDNA clone CS0DC003YA14 of Neuroblastoma Cot 25-normalized of Homo sapiens (human).
ANGPTL2	NM_012098	NP_036230	chr9	129849628	129885044	3572	406	1564	5.41333	20.8533	0.244572	0.174876	1.39855	0.335435	0.622981	angiopoietin-like 2 precursor
DM004303			chr16	67236224	67236298	75	29	0	0.386667	0	0.832012	0	0	0	0.621825	DM004303
DM004702			chrX	73507122	73507192	71	65	111	0.866667	1.48	1.96992	0.624409	3.15485	1.14894	0.617946	DM004702
NOTCH2NL	NM_203458	NP_982283	chr1	145209111	145291654	5918	4058	19879	54.1067	265.053	1.47547	1.3416	1.09978	0.0951097	0.617302	Notch homolog 2 N-terminal like protein
JSRP1	NM_144616	NP_653217	chr19	2252252	2256416	1137	115	298	1.53333	3.97333	0.217636	0.104679	2.07907	0.731922	0.615786	junctional sarcoplasmic reticulum protein 1
CEACAM20	NM_001102600	NP_001096070	chr19	45010211	45033548	1809	54	75	0.72	1	0.0642315	0.0165587	3.87901	1.35558	0.615232	carcinoembryonic antigen-related cell adhesion
PLXDC1	NM_020405	NP_065138	chr17	37219556	37309485	7125	141	403	1.88	5.37333	0.0425821	0.0225905	1.88496	0.633907	0.614195	plexin domain containing 1 precursor
BC073918			chr17	41373439	41383338	978	75	148	1	1.97333	0.165012	0.0604404	2.73016	1.00436	0.613218	Homo sapiens cDNA clone IMAGE	5169062, partial cds.
BC031952			chr15	41199009	41201535	584	181	570	2.41333	7.6	0.666897	0.389822	1.71077	0.536944	0.613026	Homo sapiens cDNA clone IMAGE	4838562
ZNF699	NM_198535	NP_940937	chr19	9405986	9415795	2094	371	1413	4.94667	18.84	0.381233	0.269507	1.41456	0.346815	0.612838	zinc finger protein 699
C6orf217			chr6	135818939	136037192	1343	146	425	1.94667	5.66667	0.233921	0.126391	1.85077	0.615601	0.611437	Homo sapiens cDNA clone IMAGE	4795512
GPR152	NM_206997	NP_996880	chr11	67218773	67220200	1428	28	0	0.373333	0	0.0421913	0	0	0	0.61101	G protein-coupled receptor 152
PPP1R1C	NM_001080545	NP_001074014	chr2	182818968	182994923	2697	75	149	1	1.98667	0.0598375	0.0220653	2.71183	0.997625	0.610692	protein phosphatase 1, regulatory (inhibitor)
APOBEC2	NM_006789	NP_006780	chr6	41020940	41032629	1633	75	149	1	1.98667	0.0988253	0.0364422	2.71183	0.997625	0.610692	apolipoprotein B mRNA editing enzyme, catalytic
KCNQ2	NM_172107	NP_742105	chr20	62037542	62103993	3624	75	150	1	2	0.0445314	0.0165313	2.69376	0.990936	0.608167	potassium voltage-gated channel KQT-like protein
TSPYL6	NM_001003937	NP_001003937	chr2	54480315	54483409	3095	75	150	1	2	0.0521427	0.0193569	2.69376	0.990936	0.608167	TSPY-like 6
HGD	NM_000187	NP_000178	chr3	120347016	120401328	3105	75	150	1	2	0.0519748	0.0192945	2.69376	0.990936	0.608167	homogentisate 1,2-dioxygenase
CEBPE	NM_001805	NP_001796	chr14	23586515	23588474	1201	75	150	1	2	0.134373	0.0498831	2.69376	0.990936	0.608167	CCAAT/enhancer binding protein epsilon
CDKL2	NM_003948	NP_003939	chr4	76501705	76555721	4945	75	150	1	2	0.0326353	0.0121152	2.69376	0.990936	0.608167	cyclin-dependent kinase-like 2
BC070106			chr1	143424333	143467651	1888	75	150	1	2	0.0854776	0.0317317	2.69376	0.990936	0.608167	Homo sapiens cDNA clone IMAGE	30343207
RNF43	NM_017763	NP_060233	chr17	56431040	56494931	6093	75	150	1	2	0.0264864	0.00983252	2.69376	0.990936	0.608167	ring finger protein 43 precursor
RASL10A	NM_006477	NP_006468	chr22	29708923	29711748	1786	75	150	1	2	0.0903593	0.033544	2.69376	0.990936	0.608167	RAS-related on chromosome 22 isoform a
CR621436			chr1	176812380	176814731	2352	75	150	1	2	0.0686146	0.0254717	2.69376	0.990936	0.608167	Homo sapiens cDNA FLJ39399 fis, clone PLACE6011041.
MAPK8IP2	NM_016431	NP_057515	chr22	51039131	51049978	3458	75	150	1	2	0.0466691	0.0173249	2.69376	0.990936	0.608167	mitogen-activated protein kinase 8 interacting
FLJ41941	NR_024417		chr22	18512151	18520734	2379	75	150	1	2	0.0678359	0.0251827	2.69376	0.990936	0.608167	Homo sapiens cDNA FLJ41941 fis, clone PERIC2007914.
NRCAM	NM_001037132	NP_001032209	chr7	107788084	108096826	7479	75	150	1	2	0.021578	0.00801037	2.69376	0.990936	0.608167	neuronal cell adhesion molecule isoform A
AK091889			chr4	13656803	13932852	2228	75	150	1	2	0.0724334	0.0268894	2.69376	0.990936	0.608167	Homo sapiens cDNA FLJ34570 fis, clone KIDNE2008072.
ZNF853	NM_017560	NP_060030	chr7	6655527	6663919	3576	75	150	1	2	0.0451291	0.0167532	2.69376	0.990936	0.608167	zinc finger protein 853
BAALC	NM_024812	NP_079088	chr8	104152921	104242530	3120	75	150	1	2	0.0517249	0.0192018	2.69376	0.990936	0.608167	brain and acute leukemia, cytoplasmic isoform 1
C21orf82	NR_027266		chr21	35552978	35562220	1806	75	150	1	2	0.0893586	0.0331725	2.69376	0.990936	0.608167	Homo sapiens C21orf82 protein (C21orf82) mRNA, complete cds.
TLX2	NM_016170	NP_057254	chr2	74741129	74743890	1262	75	150	1	2	0.127878	0.0474719	2.69376	0.990936	0.608167	T-cell leukemia homeobox 2
B3GNT7	NM_145236	NP_660279	chr2	232260335	232265873	3623	75	150	1	2	0.0445436	0.0165359	2.69376	0.990936	0.608167	UDP-GlcNAc	betaGal
ATP2B3	NM_001001344	NP_001001344	chrX	152801580	152848387	6762	75	150	1	2	0.023866	0.00885974	2.69376	0.990936	0.608167	plasma membrane calcium ATPase 3 isoform 3b
AK096549			chr6	3455937	3461032	2580	75	150	1	2	0.062551	0.0232208	2.69376	0.990936	0.608167	Homo sapiens cDNA FLJ39230 fis, clone OCBBF2007485.
FAM182B	NR_026714		chr20	25744102	25848786	7559	75	150	1	2	0.0213496	0.00792559	2.69376	0.990936	0.608167	Homo sapiens cDNA FLJ30282 fis, clone BRACE2002803.
SERPINB9	NM_004155	NP_004146	chr6	2887506	2903545	5358	75	150	1	2	0.0301198	0.0111813	2.69376	0.990936	0.608167	serpin peptidase inhibitor, clade B, member 9
EFHB	NM_144715	NP_653316	chr3	19920968	19988501	3138	75	150	1	2	0.0514282	0.0190916	2.69376	0.990936	0.608167	EF hand domain family, member B
AK125932			chr17	34220711	34236953	4399	75	150	1	2	0.036686	0.0136189	2.69376	0.990936	0.608167	Homo sapiens cDNA FLJ43944 fis, clone TESTI4014392.
BC040309			chr1	63635823	63782901	1093	75	150	1	2	0.14765	0.054812	2.69376	0.990936	0.608167	Homo sapiens cDNA clone IMAGE	4838722
APCDD1L	NM_153360	NP_699191	chr20	57034426	57089949	3283	75	150	1	2	0.0491568	0.0182484	2.69376	0.990936	0.608167	adenomatosis polyposis coli down-regulated
GULP1	NM_016315	NP_057399	chr2	189156604	189460650	10782	75	150	1	2	0.0149677	0.00555644	2.69376	0.990936	0.608167	GULP, engulfment adaptor PTB domain containing
IFITM5	NM_001025295	NP_001020466	chr11	298203	299526	733	75	150	1	2	0.220166	0.081732	2.69376	0.990936	0.608167	interferon induced transmembrane protein 5
C10orf67	NM_153714	NP_714925	chr10	23605521	23633772	2942	75	150	1	2	0.0548544	0.0203635	2.69376	0.990936	0.608167	hypothetical protein LOC256815
SNURF-SNRPN			chr15	25299014	25431154	18372	75	150	1	2	0.00878411	0.00326092	2.69376	0.990936	0.608167	Homo sapiens clone kid4 SNURF-SNRPN mRNA, downstream untranslated exons, alternatively spliced.
APOF	NM_001638	NP_001629	chr12	56754355	56756583	1689	75	150	1	2	0.0955486	0.0354704	2.69376	0.990936	0.608167	apolipoprotein F precursor
PCDHB11	NM_018931	NP_061754	chr5	140579183	140582617	3435	75	150	1	2	0.0469816	0.0174409	2.69376	0.990936	0.608167	protocadherin beta 11 precursor
FOXE3	NM_012186	NP_036318	chr1	47881744	47883723	1980	75	150	1	2	0.0815059	0.0302573	2.69376	0.990936	0.608167	forkhead box E3
CX3CL1	NM_002996	NP_002987	chr16	57406414	57418954	3271	75	150	1	2	0.0493371	0.0183154	2.69376	0.990936	0.608167	chemokine (C-X3-C motif) ligand 1 precursor
AK124052			chr19	17003765	17007784	3486	75	150	1	2	0.0462942	0.0171858	2.69376	0.990936	0.608167	Homo sapiens cDNA FLJ42058 fis, clone SYNOV1000374.
CTAGE1	NM_172241	NP_758441	chr18	19993564	19997878	4315	75	150	1	2	0.0374001	0.013884	2.69376	0.990936	0.608167	cutaneous T-cell lymphoma-associated antigen 1
ISLR2	NM_020851	NP_065902	chr15	74421715	74429141	5011	75	150	1	2	0.0322055	0.0119556	2.69376	0.990936	0.608167	immunoglobulin superfamily containing
MMP11	NM_005940	NP_005931	chr22	24115036	24126502	2698	75	150	1	2	0.0598153	0.0222052	2.69376	0.990936	0.608167	matrix metalloproteinase 11 preproprotein
GPBAR1	NM_170699	NP_733800	chr2	219125738	219128582	2003	75	150	1	2	0.08057	0.0299099	2.69376	0.990936	0.608167	G protein-coupled bile acid receptor 1
AK124262			chr8	61315771	61326377	2444	75	150	1	2	0.0660318	0.0245129	2.69376	0.990936	0.608167	Homo sapiens cDNA FLJ42268 fis, clone TKIDN2015161.
THSD7B	NM_001080427	NP_001073896	chr2	137523115	138435287	6440	75	150	1	2	0.0250593	0.00930272	2.69376	0.990936	0.608167	thrombospondin, type I, domain containing 7B
DGCR10	NR_026651		chr22	19010137	19011062	926	75	150	1	2	0.174278	0.0646971	2.69376	0.990936	0.608167	Homo sapiens DGS-B partial mRNA.
PCLO	NM_033026	NP_149015	chr7	82383321	82792197	22684	75	150	1	2	0.00711434	0.00264105	2.69376	0.990936	0.608167	piccolo isoform 1
FGD2	NM_173558	NP_775829	chr6	36973423	36996845	6357	75	150	1	2	0.0253864	0.00942418	2.69376	0.990936	0.608167	FYVE, RhoGEF and PH domain containing 2
FOLR2	NM_001113536	NP_001107008	chr11	71927819	71932993	1130	75	150	1	2	0.142816	0.0530173	2.69376	0.990936	0.608167	folate receptor 2 precursor
C10orf108	NR_027152		chr10	695888	711108	4504	75	150	1	2	0.0358307	0.0133014	2.69376	0.990936	0.608167	SubName	Full=Novel protein; SubName	Full=Chromosome 10 open reading frame 108, isoform CRA_a;
SNORD121B	NR_003690		chr9	33934286	33934378	93	198	646	2.64	8.61333	4.58116	2.77431	1.65128	0.501551	0.607599	Homo sapiens small nucleolar RNA, C/D box 121B (SNORD121B), non-coding RNA.
SNORD23	NR_003048		chr19	48259110	48259218	109	72	141	0.96	1.88	1.42134	0.516651	2.75107	1.01199	0.603614	Homo sapiens small nucleolar RNA, C/D box 23 (SNORD23), non-coding RNA.
KRT222	NM_152349	NP_689562	chr17	38804829	38821416	2657	758	3254	10.1067	43.3867	0.613862	0.489137	1.25499	0.227126	0.602883	truncated type I keratin KA21
LIPT2	NM_001144869	NP_001138341	chr11	74202924	74204755	959	1279	5812	17.0533	77.4933	2.86975	2.42054	1.18559	0.170237	0.601081	lipoyl(octanoyl) transferase precursor
HOXC5	NM_018953	NP_061826	chr12	54410642	54429142	2167	786	3392	10.48	45.2267	0.78047	0.625175	1.2484	0.221865	0.601012	homeobox C5
MYLPF	NM_013292	NP_037424	chr16	30386123	30389310	655	75	153	1	2.04	0.246384	0.0932943	2.64094	0.971134	0.600599	myosin light chain, phosphorylatable, fast
BC112312			chr1	100434001	100435404	577	175	553	2.33333	7.37333	0.652612	0.382784	1.70491	0.533511	0.599763	Homo sapiens cDNA clone IMAGE	8327778
MARCO	NM_006770	NP_006761	chr2	119699745	119752236	1968	74	150	0.986667	2	0.0809095	0.0304418	2.65784	0.977513	0.599018	macrophage receptor with collagenous structure
SLC25A21	NM_030631	NP_085134	chr14	37149078	37641865	1995	688	2922	9.17333	38.96	0.742059	0.584981	1.26852	0.237849	0.598806	solute carrier family 25 (mitochondrial
BC014430			chr19	47919156	47921155	1786	1003	4455	13.3733	59.4	1.2084	0.996256	1.21295	0.193052	0.597899	Homo sapiens Meis homeobox 3, mRNA (cDNA clone IMAGE	4552615), with apparent retained intron.
AK022194			chr1	9186961	9189356	2396	2136	10119	28.48	134.92	1.91826	1.68677	1.13724	0.128603	0.597127	Homo sapiens cDNA FLJ12132 fis, clone MAMMA1000277.
WNT16	NM_057168	NP_476509	chr7	120965421	120981157	3227	150	450	2	6	0.10002	0.0556953	1.79584	0.585471	0.596642	wingless-type MMTV integration site family,
LOC144486	NR_027035		chr12	94853779	94856342	2564	150	450	2	6	0.125883	0.070097	1.79584	0.585471	0.596642	Homo sapiens cDNA FLJ32707 fis, clone TESTI2000671.
2010-09-04	NM_004574	NP_004565	chr17	56597616	56618179	3971	150	450	2	6	0.0812801	0.0452603	1.79584	0.585471	0.596642	septin 4 isoform 1
hPMS6			chr7	66657747	66767406	1395	150	450	2	6	0.231372	0.128838	1.79584	0.585471	0.596642	Homo sapiens cDNA clone IMAGE	4081618
FAM155A	NM_001080396	NP_001073865	chr13	107820880	108519460	3858	220	750	2.93333	10	0.122702	0.0776433	1.58034	0.457638	0.594972	family with sequence similarity 155, member A
CDH5	NM_001795	NP_001786	chr16	66400525	66438688	4744	1137	5125	15.16	68.3333	0.515714	0.431473	1.19524	0.178346	0.591719	cadherin 5, type 2 preproprotein
IQCA1	NM_024726	NP_079002	chr2	237232794	237416092	3319	131	375	1.74667	5	0.0849292	0.0451262	1.88204	0.632355	0.590934	IQ motif containing with AAA domain 1
HTA	NR_027756		chr16	73126248	73127670	1076	75	157	1	2.09333	0.149983	0.0582763	2.57365	0.945326	0.590523	Homo sapiens cDNA clone IMAGE	4544545, partial cds.
DMC1	NM_007068	NP_008999	chr22	38914954	38966189	2952	73	150	0.973333	2	0.0532107	0.0202946	2.62192	0.963907	0.589777	DMC1 dosage suppressor of mck1 homolog
SNORD92	NR_003074		chr2	29136528	29136616	89	26	0	0.346667	0	0.628603	0	0	0	0.588784	Homo sapiens small nucleolar RNA, C/D box 92 (SNORD92), non-coding RNA.
REL	NM_002908	NP_002899	chr2	61108752	61150178	2592	4113	20257	54.84	270.093	3.41442	3.12137	1.09389	0.0897356	0.58768	v-rel reticuloendotheliosis viral oncogene
DQ574810			chr10	79540677	79540714	38	38	34	0.506667	0.453333	2.15176	0.357355	6.02133	1.79531	0.584649	DQ574810
CCDC30	NM_001080850	NP_001074319	chr1	42929025	43120335	10925	173	554	2.30667	7.38667	0.0340736	0.0202532	1.68238	0.52021	0.584614	coiled-coil domain containing 30
AX747766			chr1	21602543	21604868	2326	150	457	2	6.09333	0.138763	0.0784714	1.76833	0.570035	0.584554	Homo sapiens cDNA FLJ35532 fis, clone SPLEN2002343.
ICAM4	NM_001544	NP_001535	chr19	10397650	10399198	1420	188	619	2.50667	8.25333	0.28488	0.174103	1.63627	0.49242	0.583448	intercellular adhesion molecule 4 isoform 1
C1orf101	NM_001130957	NP_001124429	chr1	244617679	244803660	3768	504	2064	6.72	27.52	0.287814	0.218778	1.31555	0.274258	0.58209	hypothetical protein LOC257044 isoform 1
ABCC8	NM_000352	NP_000343	chr11	17414433	17498449	5143	1601	7457	21.3467	99.4267	0.669835	0.579098	1.15669	0.145559	0.580981	ATP-binding cassette, sub-family C, member 8
FMN2	NM_020066	NP_064450	chr1	240255185	240638483	9409	72	150	0.96	2	0.0164658	0.00636726	2.586	0.950114	0.580442	formin 2
DKK3	NM_015881	NP_056965	chr11	11984545	12031316	4581	225	783	3	10.44	0.105685	0.0682663	1.54814	0.437051	0.579496	dickkopf homolog 3 precursor
2010-03-10	NM_152598	NP_689811	chr17	60778676	60885705	4174	150	460	2	6.13333	0.0773271	0.044016	1.7568	0.563492	0.579379	ring finger protein 190
WDR66	NM_144668	NP_653269	chr12	122356480	122441830	3752	367	1427	4.89333	19.0267	0.210473	0.151903	1.38558	0.326116	0.578073	WD repeat domain 66
CR608740			chr19	12305853	12349425	1980	75	162	1	2.16	0.0815059	0.0326779	2.49422	0.913975	0.577954	Homo sapiens cDNA FLJ13242 fis, clone OVARC1000578.
SNORD75	NR_003941		chr1	173836017	173836076	60	256	922	3.41333	12.2933	9.18082	6.1374	1.49588	0.402716	0.577658	Homo sapiens small nucleolar RNA, C/D box 75 (SNORD75), non-coding RNA.
AK122786			chr2	61074895	61108449	1705	25	0	0.333333	0	0.0315507	0	0	0	0.57735	Homo sapiens cDNA FLJ16341 fis, clone TESTI2013381.
SMAD9	NM_001127217	NP_001120689	chr13	37422207	37494409	2498	25	0	0.333333	0	0.0215348	0	0	0	0.57735	SMAD family member 9 isoform a
LRRC19	NM_022901	NP_075052	chr9	26993143	27005691	3600	75	163	1	2.17333	0.0448282	0.0180838	2.47892	0.907821	0.575443	leucine rich repeat containing 19 precursor
BC039389			chr15	45671402	45694520	1100	75	163	1	2.17333	0.146711	0.0591834	2.47892	0.907821	0.575443	Homo sapiens cDNA clone IMAGE	5298801
DKFZp434I0916			chr8	70540007	70573147	3944	147	450	1.96	6	0.0801998	0.0455701	1.75992	0.565268	0.57495	SubName	Full=Putative uncharacterized protein DKFZp434I0916;
SEC16B	NM_033127	NP_149118	chr1	177897489	178007142	12097	300	1125	4	15	0.0533625	0.0371432	1.43667	0.362327	0.572059	leucine zipper transcription regulator 2
CLUL1	NM_199167	NP_954636	chr18	596998	650291	2239	75	165	1	2.2	0.0720775	0.029433	2.44887	0.895626	0.570425	clusterin-like 1 (retinal) precursor
ATP8B4	NM_024837	NP_079113	chr15	50150436	50411419	8787	5093	25384	67.9067	338.453	1.24717	1.15378	1.08094	0.0778313	0.570047	ATPase class I type 8B member 4
EME2	NM_001010865	NP_001010865	chr16	1823229	1826340	1436	1261	5779	16.8133	77.0533	1.88953	1.60732	1.17558	0.161758	0.569124	essential meiotic endonuclease 1 homolog 2
AY070437			chr3	158458206	158461304	1010	694	2993	9.25333	39.9067	1.47853	1.18356	1.24923	0.222524	0.566265	Homo sapiens cytokine receptor CRL2 precursor, mRNA, complete cds.
DGAT2L6	NM_198512	NP_940914	chrX	69397336	69425553	1708	24	0	0.32	0	0.0302354	0	0	0	0.565685	diacylglycerol O-acyltransferase 2-like 6
DQ576802			chr10	79540542	79540571	30	24	0	0.32	0	1.7214	0	0	0	0.565685	DQ576802
SNORD105	NR_004381		chr19	10218327	10218411	85	24	0	0.32	0	0.607554	0	0	0	0.565685	Homo sapiens small nucleolar RNA, C/D box 105 (SNORD105), non-coding RNA.
WASH2P			chr15	102501016	102516807	3335	233	829	3.10667	11.0533	0.150333	0.0992804	1.51422	0.414902	0.564936	RecName	Full=WAS protein family homolog 2; AltName	Full=Protein FAM39B; AltName	Full=CXYorf1-like protein on chromosome 2;
BC034426			chr20	21175045	21198927	1160	80	186	1.06667	2.48	0.148397	0.0640412	2.31721	0.840363	0.5649	Homo sapiens cDNA clone IMAGE	4824433
ST6GALNAC2	NM_006456	NP_006447	chr17	74561462	74582145	2104	530	2208	7.06667	29.44	0.54203	0.419139	1.2932	0.257118	0.56361	sialyltransferase 7B
LOC100128164	NR_027622		chr3	169661774	169684522	7009	150	470	2	6.26667	0.0460498	0.0267822	1.71942	0.541986	0.562153	Homo sapiens cDNA FLJ41016 fis, clone UTERU2018784.
AEBP1	NM_001129	NP_001120	chr7	44143960	44154158	4421	235	840	3.13333	11.2	0.114377	0.0758863	1.50722	0.410267	0.562088	adipocyte enhancer binding protein 1 precursor
RELN	NM_173054	NP_774959	chr7	103112233	103629963	11567	75	170	1	2.26667	0.0139519	0.00586993	2.37684	0.865773	0.557899	reelin isoform b
HAUS6	NM_017645	NP_060115	chr9	19053142	19102902	7264	12692	65208	169.227	869.44	3.75965	3.58534	1.04862	0.047473	0.555942	HAUS augmin-like complex, subunit 6
C9orf70	NR_026663		chr9	3898646	3901247	729	150	474	2	6.32	0.442748	0.25969	1.70491	0.533511	0.555273	Homo sapiens chromosome 9 open reading frame 70, mRNA (cDNA clone IMAGE	3632580).
MLANA	NM_005511	NP_005502	chr9	5890909	5909822	1524	450	1839	6	24.52	0.635361	0.481949	1.31831	0.276354	0.553743	melan-A
TREH	NM_007180	NP_009111	chr11	118528942	118550381	2139	126	375	1.68	5	0.126751	0.0700205	1.8102	0.593439	0.55249	trehalase precursor
DISP1	NM_032890	NP_116279	chr1	223101783	223179335	4743	5840	29348	77.8667	391.307	2.64943	2.47133	1.07207	0.0695897	0.547678	dispatched A
AMZ1	NM_133463	NP_597720	chr7	2719163	2755069	4756	225	807	3	10.76	0.101797	0.0677698	1.50209	0.40686	0.546196	archaelysin family metallopeptidase 1
NMB	NM_205858	NP_995580	chr15	85198362	85201802	1028	140	437	1.86667	5.82667	0.293041	0.169783	1.72598	0.545793	0.546061	neuromedin B isoform 2
MYO7B	NM_001080527	NP_001073996	chr2	128293378	128395302	7780	202	707	2.69333	9.42667	0.0558682	0.0362948	1.53929	0.43132	0.543155	myosin VIIB
FAM169A	NM_015566	NP_056381	chr5	74073401	74191788	6251	375	1500	5	20	0.129085	0.0958399	1.34688	0.297789	0.539881	hypothetical protein LOC26049
SYT1	NM_001135806	NP_001129278	chr12	79257773	79845787	5326	150	483	2	6.44	0.0606014	0.0362202	1.67314	0.514702	0.539813	synaptotagmin I
IL23A	NM_016584	NP_057668	chr12	56732663	56734193	1041	225	813	3	10.84	0.465077	0.311921	1.49101	0.399453	0.537888	interleukin 23, alpha subunit p19 precursor
FDPSL2A	NR_003262		chr7	76099338	76104317	4980	75	179	1	2.38667	0.032406	0.0143558	2.25734	0.814186	0.535422	Homo sapiens MGC44478, mRNA (cDNA clone IMAGE	5298330).
AK125821			chr11	76092357	76125663	4228	75	179	1	2.38667	0.0381697	0.0169092	2.25734	0.814186	0.535422	Homo sapiens cDNA FLJ30390 fis, clone BRACE2008308.
ENKUR	NM_145010	NP_659447	chr10	25270917	25351208	3674	75	179	1	2.38667	0.0439253	0.0194589	2.25734	0.814186	0.535422	enkurin
TAS2R4	NM_016944	NP_058640	chr7	141478289	141479188	900	375	1505	5	20.0667	0.896565	0.66788	1.3424	0.294461	0.534585	taste receptor T2R4
LOC645332	NR_024249		chr11	67559240	67572807	1857	1468	6887	19.5733	91.8267	1.70101	1.48123	1.14838	0.138349	0.530369	SubName	Full=cDNA FLJ57700, weakly similar to Protein FAM86A;
P2RX3	NM_002559	NP_002550	chr11	57105949	57137548	1348	75	183	1	2.44	0.119719	0.0542208	2.208	0.792085	0.52546	purinergic receptor P2X3
NEK10	NM_199347	NP_955379	chr3	27152395	27410912	4736	935	4233	12.4667	56.44	0.424808	0.356978	1.19001	0.173964	0.524362	NIMA-related kinase 10 isoform 3
GABRR2	NM_002043	NP_002034	chr6	89967239	90024967	1750	221	805	2.94667	10.7333	0.271736	0.183723	1.47906	0.391404	0.524077	gamma-aminobutyric acid (GABA) receptor, rho 2
SLCO1B3	NM_019844	NP_062818	chr12	20963638	21243038	5179	5056	25357	67.4133	338.093	2.10065	1.95549	1.07423	0.0716042	0.523899	solute carrier organic anion transporter family,
NRN1L	NM_198443	NP_940845	chr16	67918781	67920270	632	104	300	1.38667	4	0.354086	0.189587	1.86767	0.624692	0.521754	neuritin 1-like precursor
AK3L1	NM_203464	NP_982289	chr1	65613232	65693173	2629	294	1141	3.92	15.2133	0.24063	0.17334	1.38819	0.328003	0.519984	adenylate kinase 3-like 1 isoform 7
HLA-C	NM_002117	NP_002108	chr6	31236530	31324989	4328	450	1875	6	25	0.223727	0.173029	1.293	0.256967	0.519062	major histocompatibility complex, class I, C
AK056982			chr11	10905706	10920824	1112	75	187	1	2.49333	0.145127	0.0671648	2.16077	0.770463	0.515515	Homo sapiens cDNA FLJ32420 fis, clone SKMUS2000898.
ZNF799			chr19	12490011	12512034	2531	65	150	0.866667	2	0.0552604	0.0236703	2.33459	0.847835	0.512213	Homo sapiens cDNA clone IMAGE	30340957, **** WARNING	chimeric clone ****.
CR619479			chr3	112769760	112782290	1252	48	88	0.64	1.17333	0.0824954	0.0280726	2.93864	1.07795	0.511848	full-length cDNA clone CS0DI042YP13 of Placenta Cot 25-normalized of Homo sapiens (human).
AGBL3	NM_178563	NP_848658	chr7	134671259	134820526	3529	258	983	3.44	13.1067	0.157312	0.111252	1.41402	0.346434	0.510575	carboxypeptidase 3, cytosolic
BC030525			chr5	131584603	131631008	2505	93	263	1.24	3.50667	0.0798855	0.0419327	1.90509	0.644529	0.505008	Homo sapiens cDNA clone IMAGE	5207811
GDPD2	NM_017711	NP_060181	chrX	69642991	69653230	2796	70	172	0.933333	2.29333	0.0538708	0.0245695	2.19259	0.785084	0.504553	osteoblast differentiation promoting factor
NSUN7	NM_024677	NP_078953	chr4	40751914	40812000	4202	150	504	2	6.72	0.0768118	0.0479048	1.60343	0.472142	0.503854	NOL1/NOP2/Sun domain family, member 7
AMFR	NM_001144	NP_001135	chr16	56395365	56459444	3604	42130	221738	561.733	2956.51	25.1536	24.5731	1.02362	0.0233469	0.503232	autocrine motility factor receptor
BC040959			chrX	102024107	102140334	3837	2431	11856	32.4133	158.08	1.36328	1.2341	1.10468	0.0995519	0.49917	Homo sapiens cDNA clone IMAGE	5576940
SYTL3	NM_001009991	NP_001009991	chr6	159071046	159185902	2898	188	675	2.50667	9	0.139589	0.0930272	1.50052	0.405813	0.4982	synaptotagmin-like 3
CC2D2B	NM_001159747	NP_001153219	chr10	97733786	97792440	3350	67	163	0.893333	2.17333	0.0430351	0.0194333	2.2145	0.795026	0.497909	coiled-coil and C2 domain containing 2B isoform
IGM1			chr10	119806332	119969659	8152	618	2710	8.24	36.1333	0.163124	0.132773	1.22859	0.205868	0.497809	Homo sapiens mRNA for IGM1 protein.
SLURP1	NM_020427	NP_065160	chr8	143822363	143823829	536	31	36	0.413333	0.48	0.124449	0.0268252	4.63924	1.53455	0.494533	ARS component B precursor
LMAN1L	NM_021819	NP_068591	chr15	75105153	75119208	3657	75	196	1	2.61333	0.0441295	0.021406	2.06155	0.723457	0.493203	lectin, mannose-binding, 1 like precursor
BARHL1	NM_020064	NP_064448	chr9	135457993	135465640	1907	75	197	1	2.62667	0.0846259	0.0412592	2.05108	0.718368	0.490729	BarH-like homeobox 1
MAFA	NM_201589	NP_963883	chr8	144511515	144512576	1062	170	600	2.26667	8	0.344443	0.225648	1.52646	0.422952	0.490293	v-maf musculoaponeurotic fibrosarcoma oncogene
STAP2	NM_017720	NP_060190	chr19	4324041	4342783	2046	75	198	1	2.64	0.0788767	0.0386513	2.04072	0.713304	0.488256	signal transducing adaptor family member 2
LAG3	NM_002286	NP_002277	chr12	6881670	6887619	2774	150	515	2	6.86667	0.116353	0.074149	1.56918	0.450552	0.485081	lymphocyte-activation protein 3 precursor
NAF1	NM_138386	NP_612395	chr4	164047860	164088073	2904	7457	38057	99.4267	507.427	5.52536	5.23411	1.05564	0.0541515	0.484716	nuclear assembly factor 1 homolog isoform a
BC070093			chr11	82997171	83134558	2642	949	4363	12.6533	58.1733	0.772905	0.659564	1.17184	0.158577	0.484658	Homo sapiens cDNA clone IMAGE	5296561
RASSF8	NM_007211	NP_009142	chr12	26111969	26232824	6831	33067	173688	440.893	2315.84	10.4161	10.1552	1.02568	0.0253585	0.48383	Ras association (RalGDS/AF-6) domain family
CR597916			chr14	28733620	28735149	1530	300	1200	4	16	0.421913	0.313253	1.34688	0.297789	0.482884	SubName	Full=cDNA FLJ60537, highly similar to BCL2/adenovirus E1B 19 kDa protein-interacting protein 3;
SLC10A5	NM_001010893	NP_001010893	chr8	82605893	82607207	1315	300	1200	4	16	0.490895	0.364469	1.34688	0.297789	0.482884	solute carrier family 10 (sodium/bile acid
AK096853			chr3	47205987	47285546	2353	395	1650	5.26667	22	0.361217	0.28007	1.28974	0.254439	0.48203	Homo sapiens cDNA FLJ39534 fis, clone PUAEN2005247.
DQ590189			chr9	37886110	37886139	30	179	646	2.38667	8.61333	12.8388	8.60035	1.49282	0.40067	0.480984	DQ590189
BC044741			chr12	92539861	92561335	967	66	166	0.88	2.21333	0.146862	0.0685625	2.14202	0.76175	0.479785	Homo sapiens cDNA clone IMAGE	4828106
FLJ32810	NM_152432	NP_689645	chr11	100558407	100861656	5064	2875	14197	38.3333	189.293	1.22162	1.11972	1.09101	0.0871053	0.477463	Rho-type GTPase-activating protein FLJ32810
PIP	NM_002652	NP_002643	chr7	142829174	142836834	576	17	0	0.226667	0	0.0635067	0	0	0	0.476095	prolactin-induced protein precursor
ARL13A	NM_001162490	NP_001155962	chrX	100224697	100245818	1535	75	203	1	2.70667	0.105135	0.0528193	1.99046	0.688365	0.475908	ADP-ribosylation factor-like 13 isoform a
FAM135A	NM_001162529	NP_001156001	chr6	71123107	71270875	9668	5331	26968	71.08	359.573	1.18649	1.11408	1.065	0.0629712	0.47482	hypothetical protein LOC57579 isoform c
EPHX2	NM_001979	NP_001970	chr8	27348645	27402484	2769	1331	6301	17.7467	84.0133	1.0343	0.908848	1.13804	0.129306	0.473796	epoxide hydrolase 2, cytoplasmic
KLRF1	NM_016523	NP_057607	chr12	9980077	9997601	1258	41	75	0.546667	1	0.0701287	0.0238114	2.94517	1.08017	0.473628	killer cell lectin-like receptor subfamily F,
LOC153684	NR_015447		chr5	43041677	43045370	2560	3115	15448	41.5333	205.973	2.61825	2.41011	1.08636	0.0828329	0.473465	Homo sapiens cDNA FLJ11284 fis, clone PLACE1009542.
BC014606			chr19	52452415	52484613	1071	75	204	1	2.72	0.150683	0.0760756	1.9807	0.683451	0.473442	Homo sapiens cDNA clone IMAGE	4826808
SLC26A8	NM_052961	NP_443193	chr6	35911295	35992377	4768	75	205	1	2.73333	0.0338468	0.0171721	1.97104	0.678561	0.470976	solute carrier family 26, member 8 isoform a
AX747158			chr10	81522331	81524958	2628	150	525	2	7	0.122817	0.0797882	1.53929	0.43132	0.468052	Homo sapiens cDNA FLJ34425 fis, clone HHDPC2008297.
GRAP	NM_006613	NP_006604	chr17	18923991	18950336	2032	150	525	2	7	0.15884	0.103191	1.53929	0.43132	0.468052	GRB2-related adaptor protein
IGFL1	NM_198541	NP_940943	chr19	46733009	46734498	767	150	525	2	7	0.420813	0.273381	1.53929	0.43132	0.468052	IGF-like family member 1 precursor
SDK2	NM_001144952	NP_001138424	chr17	71330524	71640227	12115	150	525	2	7	0.0266416	0.0173078	1.53929	0.43132	0.468052	sidekick 2
ABHD1	NM_032604	NP_115993	chr2	27346657	27353678	4343	484	2095	6.45333	27.9333	0.2398	0.192663	1.24466	0.218859	0.465816	abhydrolase domain-containing protein 1
FBP2	NM_003837	NP_003828	chr9	97321005	97356075	1302	238	926	3.17333	12.3467	0.393332	0.284057	1.38469	0.32548	0.464734	fructose-1,6-bisphosphatase 2
CYP3A7	NM_000765	NP_000756	chr7	99245818	99332821	5343	273	1089	3.64	14.52	0.109944	0.0814043	1.35059	0.30054	0.464368	cytochrome P450, family 3, subfamily A,
DM004477			chrX	45606421	45606530	110	16	0	0.213333	0	0.312983	0	0	0	0.46188	DM004477
SLC45A1	NM_001080397	NP_001073866	chr1	8384390	8404226	2471	60	150	0.8	2	0.0522482	0.0242451	2.155	0.767793	0.45998	DNB5
MOCS3	NM_014484	NP_055299	chr20	49575363	49577820	2458	8700	44703	116	596.04	7.61606	7.26373	1.04851	0.0473657	0.459261	molybdenum cofactor synthesis 3
ARHGAP9	NM_032496	NP_115885	chr12	57866039	57882597	3841	75	211	1	2.81333	0.0420155	0.0219403	1.91499	0.649713	0.456206	Rho GTPase activating protein 9 isoform 1
BC036212			chr1	146730540	146989699	3088	1991	9703	26.5467	129.373	1.38735	1.25497	1.10549	0.100285	0.45493	Homo sapiens cDNA clone IMAGE	5266739
C11orf16	NM_020643	NP_065694	chr11	8941624	8954553	1924	227	883	3.02667	11.7733	0.253871	0.183299	1.38501	0.325708	0.454143	hypothetical protein LOC56673
PDE6B	NM_000283	NP_000274	chr4	619363	664680	4173	78	225	1.04	3	0.0402197	0.0215347	1.86767	0.624692	0.451853	phosphodiesterase 6B isoform 1
ZNF654	NM_018293	NP_060763	chr3	88188262	88193812	4955	3463	17315	46.1733	230.867	1.50384	1.39567	1.0775	0.0746454	0.451419	zinc finger protein 654
SLC8A1	NM_021097	NP_066920	chr2	40339287	40739575	6832	75	214	1	2.85333	0.0236214	0.0125104	1.88815	0.635595	0.448836	solute carrier family 8 (sodium/calcium
HRH2	NM_001131055	NP_001124527	chr5	175085040	175113243	4046	15	0	0.2	0	0.00797734	0	0	0	0.447214	histamine receptor H2 isoform 1
AK126852			chr16	88121647	88134565	3468	113	375	1.50667	5	0.070112	0.0431874	1.62344	0.484545	0.446537	Homo sapiens cDNA FLJ44904 fis, clone BRAMY3005656.
KIAA0845			chr22	29885265	29887275	1722	75	215	1	2.86667	0.0937176	0.0498666	1.87936	0.630933	0.446381	Homo sapiens mRNA for KIAA0845 protein, partial cds.
AMPD3	NM_000480	NP_000471	chr11	10471868	10529126	5710	3594	18018	47.92	240.24	1.35436	1.2603	1.07463	0.0719779	0.443941	adenosine monophosphate deaminase 3 isoform 1A
VRK1	NM_003384	NP_003375	chr14	97263684	97347950	1702	12728	66044	169.707	880.587	16.0914	15.4981	1.03828	0.0375664	0.442393	vaccinia related kinase 1
CHRM5	NM_012125	NP_036257	chr15	34261089	34357287	3278	115	386	1.53333	5.14667	0.0754887	0.0470309	1.60509	0.473178	0.441952	cholinergic receptor, muscarinic 5
GTF2IRD2B	NR_002164		chr7	72656902	72685658	3010	75	217	1	2.89333	0.0536152	0.0287937	1.86204	0.621674	0.441474	RecName	Full=General transcription factor II-I repeat domain-containing protein 2B; AltName	Full=GTF2I repeat domain-containing protein 2B; AltName	Full=Transcription factor GTF2IRD2-beta;
C15orf60	NM_001042367	NP_001035826	chr15	73735499	73852351	923	30	46	0.4	0.613333	0.0699379	0.0199049	3.51359	1.25664	0.440956	hypothetical protein LOC283677
C14orf73	NM_001077594	NP_001071062	chr14	103566481	103576892	2577	225	885	3	11.8	0.187872	0.137162	1.36971	0.314596	0.438726	hypothetical protein LOC91828
CDGAP	NM_020754	NP_065805	chr3	119013220	119138322	8078	300	1239	4	16.52	0.0799117	0.0612593	1.30448	0.265806	0.436783	Cdc42 GTPase-activating protein
C9orf11	NM_020641	NP_065692	chr9	27284655	27297137	1293	38	75	0.506667	1	0.063238	0.0231669	2.72967	1.00418	0.436445	Acr formation associated factor isoform 1
CR933670			chr2	25194996	25262561	4657	38	75	0.506667	1	0.0175578	0.0064322	2.72967	1.00418	0.436445	Homo sapiens cDNA FLJ45127 fis, clone BRAWH3036951.
BC032040			chr1	234782035	234796669	1372	55	139	0.733333	1.85333	0.0862584	0.0404637	2.13175	0.756943	0.436049	Homo sapiens cDNA clone IMAGE	4825891
AK094945			chr4	178366133	178598280	2161	75	220	1	2.93333	0.0746791	0.0406605	1.83665	0.607944	0.434122	Homo sapiens cDNA FLJ37626 fis, clone BRCOC2014748.
ZNF780B	NM_001005851	NP_001005851	chr19	40534168	40562115	8890	6930	35507	92.4	473.427	1.67735	1.59521	1.0515	0.0502133	0.43401	zinc finger protein 780B
MAP1B	NM_005909	NP_005900	chr5	71403118	71505396	12341	195	750	2.6	10	0.0339999	0.0242726	1.40075	0.33701	0.433491	microtubule-associated protein 1B
C1orf189	NM_001010979	NP_001010979	chr1	154171848	154178809	387	14	0	0.186667	0	0.0778413	0	0	0	0.432049	hypothetical protein LOC388701
BC068088			chr11	8693135	8701271	765	871	4052	11.6133	54.0267	2.44991	2.1155	1.15808	0.146759	0.431842	Homo sapiens cDNA clone IMAGE	6266066, partial cds.
TNFRSF9	NM_001561	NP_001552	chr1	7979908	8000887	1883	75	221	1	2.94667	0.0857045	0.0468756	1.82834	0.603409	0.431674	tumor necrosis factor receptor superfamily,
DQ599242			chr6	99872798	99875596	2799	3632	18253	48.4267	243.373	2.79213	2.60457	1.07201	0.0695373	0.431592	Homo sapiens cDNA	FLJ21968 fis, clone HEP05670.
CABYR	NM_012189	NP_036321	chr18	21718955	21741563	2368	771	3554	10.28	47.3867	0.700593	0.599433	1.16876	0.155943	0.430064	calcium-binding tyrosine
UTS2D	NM_198152	NP_937795	chr3	190984945	191048325	2407	178	675	2.37333	9	0.159124	0.112004	1.42071	0.351154	0.429033	urotensin 2 domain containing precursor
BC040577			chr4	174053084	174090803	2031	2275	11228	30.3333	149.707	2.41026	2.20799	1.09161	0.0876527	0.427299	Homo sapiens cDNA clone IMAGE	5267797
BC040612			chr6	8435926	8712519	2292	75	223	1	2.97333	0.0704108	0.0388593	1.81194	0.5944	0.42678	Homo sapiens, clone IMAGE	5539086, mRNA.
KLHL33	NM_001109997	NP_001103467	chr14	20897009	20898594	1361	37	75	0.493333	1	0.0584974	0.0220094	2.65784	0.977513	0.42357	kelch-like 33
MMP23B	NM_006983	NP_008914	chr1	1567560	1570029	1382	75	225	1	3	0.116774	0.0650248	1.79584	0.585471	0.42189	matrix metalloproteinase 23B precursor
SPDYE6	NM_001146210	NP_001139682	chr7	101986193	101996889	3235	75	225	1	3	0.0498861	0.0277788	1.79584	0.585471	0.42189	speedy homolog E6
C6orf218	NR_027793		chr6	10428018	10435055	3018	75	225	1	3	0.053473	0.0297761	1.79584	0.585471	0.42189	Homo sapiens chromosome 6 open reading frame 218, mRNA (cDNA clone IMAGE	3917693).
ANGPTL5	NM_178127	NP_835228	chr11	101761406	101787253	2367	75	225	1	3	0.0681798	0.0379655	1.79584	0.585471	0.42189	angiopoietin-like 5 precursor
BC042022			chr9	15888035	15890761	1833	75	225	1	3	0.0880424	0.0490258	1.79584	0.585471	0.42189	Homo sapiens cDNA clone IMAGE	5278460
C15orf5	NR_026813		chr15	77516252	77517746	1495	75	225	1	3	0.107948	0.0601099	1.79584	0.585471	0.42189	Homo sapiens C15orf5 mRNA, complete cds.
LGALS4	NM_006149	NP_006140	chr19	39292312	39303740	2044	75	225	1	3	0.0789538	0.0439649	1.79584	0.585471	0.42189	galectin-4
PTPN7	NM_002832	NP_002823	chr1	202116143	202130709	4145	75	225	1	3	0.038934	0.0216802	1.79584	0.585471	0.42189	protein tyrosine phosphatase, non-receptor type
GIYD2	NM_024044	NP_076949	chr16	30205208	30208880	1586	75	225	1	3	0.101754	0.056661	1.79584	0.585471	0.42189	GIY-YIG domain containing 2 isoform 1
FAM196B	NM_001129891	NP_001123363	chr5	169290719	169407744	3548	75	225	1	3	0.0454852	0.0253282	1.79584	0.585471	0.42189	hypothetical protein LOC100131897
BC033330			chr6	26569552	26574925	2883	75	225	1	3	0.055977	0.0311704	1.79584	0.585471	0.42189	Homo sapiens cDNA clone IMAGE	4838711
NFAM1	NM_145912	NP_666017	chr22	42776415	42828401	5603	75	225	1	3	0.0288027	0.0160386	1.79584	0.585471	0.42189	NFAT activation molecule 1 precursor
TGM4	NM_003241	NP_003232	chr3	44916098	44956086	4372	75	225	1	3	0.0369125	0.0205545	1.79584	0.585471	0.42189	transglutaminase 4 (prostate)
GSTP1	NM_000852	NP_000843	chr11	67351066	67354123	967	75	225	1	3	0.166889	0.092931	1.79584	0.585471	0.42189	glutathione transferase
AK126307			chr3	577914	887698	3948	75	225	1	3	0.0408768	0.022762	1.79584	0.585471	0.42189	Homo sapiens cDNA FLJ44328 fis, clone TRACH3002871.
GPR37	NM_005302	NP_005293	chr7	124386116	124405681	2956	75	225	1	3	0.0545946	0.0304006	1.79584	0.585471	0.42189	G protein-coupled receptor 37 precursor
ZPLD1	NM_175056	NP_778226	chr3	101818088	102198685	4607	75	225	1	3	0.0350297	0.019506	1.79584	0.585471	0.42189	zona pellucida-like domain containing 1
VIT	NM_053276	NP_444506	chr2	36923914	37041929	3356	75	225	1	3	0.0480875	0.0267772	1.79584	0.585471	0.42189	vitrin
P2X			chr17	3808514	3819960	1359	75	225	1	3	0.11875	0.0661253	1.79584	0.585471	0.42189	Homo sapiens P2X1 purinoceptor (P2X) mRNA, complete cds.
CR613944			chr12	81186300	81189685	3386	75	225	1	3	0.0476614	0.02654	1.79584	0.585471	0.42189	Homo sapiens cDNA FLJ12935 fis, clone NT2RP2004982.
CDH3	NM_001793	NP_001784	chr16	68678151	68732957	4276	75	225	1	3	0.0377413	0.021016	1.79584	0.585471	0.42189	cadherin 3, type 1 preproprotein
AK311458			chr10	13048111	13141713	969	75	225	1	3	0.166545	0.0927392	1.79584	0.585471	0.42189	Homo sapiens cDNA FLJ38473 fis, clone FEBRA2022204, highly similar to Coiled-coil domain-containing protein 3 precursor.
AK096834			chr9	71780235	71785971	2554	75	225	1	3	0.0631878	0.0351857	1.79584	0.585471	0.42189	Homo sapiens cDNA FLJ39515 fis, clone PUAEN1000288.
KCNS2	NM_020697	NP_065748	chr8	99439250	99443021	3164	75	225	1	3	0.0510056	0.0284021	1.79584	0.585471	0.42189	potassium voltage-gated channel,
TLX2	NM_016170	NP_057254	chr2	74741611	74743890	1752	75	225	1	3	0.0921128	0.0512924	1.79584	0.585471	0.42189	T-cell leukemia homeobox 2
TSPAN11	NM_001080509	NP_001073978	chr12	31079362	31149536	5930	75	225	1	3	0.0272144	0.0151542	1.79584	0.585471	0.42189	tetraspanin 11
LOC441493			chrX	47693818	47696192	2375	75	225	1	3	0.0679502	0.0378376	1.79584	0.585471	0.42189	SubName	Full=Hypothetical gene supported by BC067869;
MFGE8	NM_005928	NP_005919	chr15	89441916	89456663	2698	75	225	1	3	0.0598153	0.0333078	1.79584	0.585471	0.42189	milk fat globule-EGF factor 8 protein isoform a
BC040219			chr4	134015018	134070268	2817	75	225	1	3	0.0572885	0.0319007	1.79584	0.585471	0.42189	Homo sapiens cDNA clone IMAGE	4818734
MAGEA3	NM_005362	NP_005353	chrX	151934653	151938240	1723	75	225	1	3	0.0936632	0.0521557	1.79584	0.585471	0.42189	melanoma antigen family A, 3
FLRT3	NM_013281	NP_037413	chr20	14304643	14318270	3977	75	225	1	3	0.0405787	0.022596	1.79584	0.585471	0.42189	fibronectin leucine rich transmembrane protein 3
AX721280			chr7	33075808	33076426	619	75	225	1	3	0.260713	0.145177	1.79584	0.585471	0.42189	Sequence 204 from Patent WO0220754.
BC141902			chr16	3583437	3584255	819	75	225	1	3	0.197047	0.109724	1.79584	0.585471	0.42189	Homo sapiens cDNA clone IMAGE	40030343
LOC91450	NR_026998		chr15	78285576	78286567	992	75	225	1	3	0.162683	0.090589	1.79584	0.585471	0.42189	Homo sapiens mRNA full length insert cDNA clone EUROIMAGE 743169.
HOXB2	NM_002145	NP_002136	chr17	46620021	46622393	1600	75	225	1	3	0.100864	0.0561652	1.79584	0.585471	0.42189	homeobox B2
LOC91316			chr22	24051973	24059545	619	1539	7458	20.52	99.44	5.34984	4.81212	1.11174	0.105929	0.42148	Homo sapiens cDNA FLJ32313 fis, clone PROST2003232, weakly similar to BETA-GLUCURONIDASE PRECURSOR (EC 3.2.1.31).
BC045578			chr5	38557416	38671317	2857	619	2809	8.25333	37.4533	0.466201	0.392687	1.18721	0.171605	0.421279	Homo sapiens cDNA clone IMAGE	4829282
BC012193			chr20	3869232	3869724	493	307	1286	4.09333	17.1467	1.33994	1.04183	1.28613	0.251639	0.420771	Homo sapiens PANK2 protein, mRNA (cDNA clone IMAGE	3958459), with apparent retained intron.
SLC16A4	NM_004696	NP_004687	chr1	110905505	110933636	2549	1813	8865	24.1733	118.2	1.53046	1.38904	1.10181	0.0969553	0.420291	solute carrier family 16, member 4
CSNK1A1	NM_001025105	NP_001020276	chr5	148872949	148931007	5170	67474	357980	899.653	4773.07	28.0827	27.655	1.01547	0.0153485	0.420102	casein kinase 1, alpha 1 isoform 1
RGS5	NM_003617	NP_003608	chr1	163112098	163172872	5827	225	900	3	12	0.0830865	0.0616882	1.34688	0.297789	0.41819	regulator of G-protein signalling 5
ZFHX2			chr14	23990099	23996167	5764	225	900	3	12	0.0839946	0.0623625	1.34688	0.297789	0.41819	RecName	Full=Zinc finger homeobox protein 2; AltName	Full=Zinc finger homeodomain protein 2; Short=ZFH-2;
AK124653			chrX	54219294	54222521	3228	225	900	3	12	0.149983	0.111356	1.34688	0.297789	0.41819	Homo sapiens cDNA FLJ30437 fis, clone BRACE2009045.
ADAMTS4	NM_005099	NP_005090	chr1	161159539	161168845	4776	225	900	3	12	0.10137	0.0752632	1.34688	0.297789	0.41819	ADAM metallopeptidase with thrombospondin type 1
IDO2	NM_194294	NP_919270	chr8	39792474	39873910	4548	75	227	1	3.02667	0.0354841	0.0199347	1.78001	0.576621	0.417004	indoleamine-pyrrole 2,3 dioxygenase-like 1
BC041444			chr3	149375997	149379207	1756	300	1258	4	16.7733	0.367612	0.286128	1.28478	0.250587	0.414389	Homo sapiens cDNA FLJ27393 fis, clone WMC01011.
GTF2H2C	NM_001098728	NP_001092198	chr5	68856032	68888727	5614	73	220	0.973333	2.93333	0.0279797	0.0156515	1.78767	0.580915	0.41375	general transcription factor IIH, polypeptide
KIF17	NM_020816	NP_065867	chr1	20990509	21044317	3984	72	216	0.96	2.88	0.0388871	0.0216541	1.79584	0.585471	0.413366	kinesin family member 17 isoform a
MYOT	NM_006790	NP_006781	chr5	137022410	137223539	2287	811	3778	10.8133	50.3733	0.76304	0.659782	1.1565	0.145401	0.413081	myotilin isoform a
DQ598918			chr7	99691616	99691697	82	104	353	1.38667	4.70667	2.72906	1.71936	1.58726	0.462006	0.412241	DQ598918
AX747756			chr9	32443797	32445852	2056	300	1260	4	16.8	0.313972	0.244767	1.28274	0.248999	0.412034	Homo sapiens cDNA FLJ35516 fis, clone SPLEN2000695.
CR627148			chr9	66457289	66469309	2876	410	1792	5.46667	23.8933	0.306752	0.248859	1.23263	0.209153	0.411378	Homo sapiens, clone IMAGE	5213378, mRNA.
CACNB2	NM_201596	NP_963890	chr10	18429606	18830688	6326	763	3542	10.1733	47.2267	0.25953	0.223627	1.16055	0.148895	0.409697	calcium channel, voltage-dependent, beta 2
VMO1	NM_182566	NP_872372	chr17	4688581	4689729	803	75	230	1	3.06667	0.200973	0.114398	1.7568	0.563492	0.409683	vitelline membrane outer layer 1 isoform 1
FBXO15	NM_001142958	NP_001136430	chr18	71740588	71815100	4552	75	230	1	3.06667	0.0354529	0.0201804	1.7568	0.563492	0.409683	F-box protein 15 isoform 2
PLEKHH2	NM_172069	NP_742066	chr2	43864439	43995125	8920	299	1260	3.98667	16.8	0.0721272	0.0564171	1.27846	0.24566	0.406395	pleckstrin homology domain containing, family H
FKSG29	NR_024013		chr13	100003674	100004281	608	150	562	2	7.49333	0.530861	0.369179	1.43795	0.363217	0.405351	SubName	Full=FKSG29; SubName	Full=HCG2011753;
AX746723			chr5	170732985	170735759	2775	675	3110	9	41.4667	0.5234	0.447612	1.16931	0.156418	0.403546	Homo sapiens cDNA FLJ33675 fis, clone BRAWH2002060.
CDKL4	NM_001009565	NP_001009565	chr2	39405690	39456673	1565	35	75	0.466667	1	0.0481223	0.0191404	2.51417	0.921943	0.397024	cyclin-dependent kinase-like 4
AX747135			chr8	37592279	37594944	2086	302	1283	4.02667	17.1067	0.31152	0.24565	1.26814	0.237554	0.396287	SubName	Full=Putative uncharacterized protein ENSP00000328874;
C14orf135	NM_022495	NP_071940	chr14	60558629	60635851	4503	19113	100209	254.84	1336.12	9.13313	8.88811	1.02757	0.027194	0.394155	hepatitis C virus F protein-binding protein 2
BC113958			chr1	8440652	8441235	584	75	237	1	3.16	0.276338	0.162084	1.70491	0.533511	0.392637	Homo sapiens hypothetical LOC54744, mRNA (cDNA clone IMAGE	4607730), with apparent retained intron.
SNORD5	NR_003033		chr11	93466394	93466466	73	452	2018	6.02667	26.9067	13.3232	11.0409	1.20672	0.187903	0.391508	Homo sapiens small nucleolar RNA, C/D box 5 (SNORD5), non-coding RNA.
AK130911			chr12	94101567	94131599	1587	103	360	1.37333	4.8	0.139654	0.0906004	1.54143	0.432708	0.388879	Homo sapiens cDNA FLJ27401 fis, clone WMC03071.
FBXL17	NM_001163315	NP_001156787	chr5	107194740	107717799	9738	8842	45795	117.893	610.6	1.95377	1.87825	1.04021	0.0394215	0.38663	F-box and leucine-rich repeat protein 17
PATE2	NM_212555	NP_997720	chr11	125646030	125648714	1635	34	75	0.453333	1	0.044746	0.018321	2.44234	0.892956	0.383322	prostate and testis expressed 2 precursor
ZNF620	NM_175888	NP_787084	chr3	40547530	40559197	2261	231	954	3.08	12.72	0.219839	0.16852	1.30452	0.265837	0.383316	zinc finger protein 620
TSPAN10	NM_031945	NP_114151	chr17	79609349	79615778	2836	750	3513	10	46.84	0.569047	0.49474	1.15019	0.139931	0.383174	tetraspanin 10
CNTN2	NM_005076	NP_005067	chr1	205012065	205047136	9418	11	0	0.146667	0	0.0025132	0	0	0	0.382971	contactin 2 precursor
RPSAP52	NR_026825		chr12	66151803	66220754	1141	39	94	0.52	1.25333	0.0735482	0.0329039	2.23524	0.80435	0.382919	SubName	Full=Putative uncharacterized protein RPSAP52;
MAGEA5	NM_021049	NP_066387	chrX	151282529	151286444	1689	75	241	1	3.21333	0.0955486	0.0569891	1.67661	0.516775	0.382919	melanoma antigen family A, 5
GALNTL6	NM_001034845	NP_001030017	chr4	172734575	173961556	2847	139	525	1.85333	7	0.105056	0.0736507	1.42641	0.355159	0.38282	N-acetylgalactosaminyltransferase-like 6
COL25A1	NM_198721	NP_942014	chr4	109731878	110223799	5900	12476	65048	166.347	867.307	4.55005	4.40339	1.03331	0.0327647	0.382781	collagen, type XXV, alpha 1 isoform 1
EPHA6	NM_001080448	NP_001073917	chr3	96533425	97467786	5725	375	1650	5	22	0.140945	0.11511	1.22443	0.202479	0.381935	EPH receptor A6 isoform a
TMOD2	NM_014548	NP_055363	chr15	52043758	52108556	9264	375	1650	5	22	0.0871015	0.0711361	1.22443	0.202479	0.381935	neuronal tropomodulin isoform a
LOC100270804	NR_026885		chr20	18774693	18776708	2016	375	1650	5	22	0.400252	0.326887	1.22443	0.202479	0.381935	full-length cDNA clone CS0DC015YF22 of Neuroblastoma Cot 25-normalized of Homo sapiens (human).
C17orf87	NM_207103	NP_996986	chr17	5113901	5138083	2491	333	1446	4.44	19.28	0.287649	0.231846	1.24069	0.215669	0.381255	hypothetical protein LOC388325
DMXL2	NM_015263	NP_056078	chr15	51739940	51914967	12115	35129	185636	468.387	2475.15	6.23929	6.11989	1.01951	0.0193226	0.380955	Dmx-like 2
CR596832			chr16	971073	984495	1408	75	242	1	3.22667	0.114618	0.0686464	1.66968	0.512634	0.380492	full-length cDNA clone CS0DI035YI08 of Placenta Cot 25-normalized of Homo sapiens (human).
[truncated: 25,298 more rows]
[truncated: 7 more columns]
