# Supplementary material for: Genomewide characterization of non-polyadenylated RNAs
Source: Genome Biol. 2011 Feb 16;12(2):R16. doi: 10.1186/gb-2011-12-2-r16 (PMC3188798; doi:10.1186/gb-2011-12-2-r16)
Supplement: Additional file 4 — Full list of genes and deep sequencing results from H9 cells. Reads from poly(A)- (#1) and poly(A)+ (#2) samples are normalized for BPKM. Genes are sorted by their Wald scores (WaldStat). [file gb-2011-12-2-r16-S4.XLSX]

## Sheet: H9_Full
Gene	GeneID	ProteinID	Chromo	Start	End	Length	WigInt1	WigInt2	NReads1	NReads2	BPKM1	BPKM2	FoldChange	LogFoldChange	WaldStat	GeneDescription
TVAS5			chrM	1709	4262	2554	86591543	9669373	1.15455e+06	128925	90500.8	2199.02	41.1551	3.71735	1191.57	Homo sapiens mRNA expressed only in placental villi, clone SMAP47.
RPPH1	NR_002312		chr14	20811230	20811570	341	14912384	2625	198832	35	116732	4.47122	26107.4	10.17	455.035	Homo sapiens ribonuclease P RNA component H1 (RPPH1), non-coding RNA.
RMRP	NR_003051		chr9	35657750	35658014	265	2952493	12750	39366.6	170	29740	27.9457	1064.2	6.96998	198.989	Homo sapiens RNA component of mitochondrial RNA processing endoribonuclease (RMRP), non-coding RNA.
SCARNA2	NR_003023		chr1	109642815	109643234	420	807640	2325	10768.5	31	5132.94	3.21532	1596.4	7.37551	103.811	Homo sapiens cDNA clone IMAGE	6602628, partial cds.
HIST1H3D	NM_003530	NP_003521	chr6	26197013	26199464	863	690967	1125	9212.89	15	2137.2	0.757169	2822.61	7.94542	96.0347	histone cluster 1, H3d
HIST1H4F	NM_003540	NP_003531	chr6	26240654	26241021	368	592655	900	7902.07	12	4298.85	1.42052	3026.26	8.01508	88.9314	histone cluster 1, H4f
HIST1H3H	NM_003536	NP_003527	chr6	27775977	27778313	2337	569604	2938	7594.72	39.1733	650.597	0.730204	890.98	6.79232	87.1055	histone cluster 1, H3h
HIST1H3B	NM_003537	NP_003528	chr6	26031817	26032288	472	567040	269	7560.53	3.58667	3206.78	0.331025	9687.42	9.17858	87.0072	histone cluster 1, H3b
HIST1H4D	NM_003539	NP_003530	chr6	26188939	26189304	366	549153	96	7322.04	1.28	4005.07	0.15235	26288.7	10.1769	85.6281	histone cluster 1, H4d
HIST1H4H	NM_003543	NP_003534	chr6	26281283	26285762	1034	546528	7350	7287.04	98	1410.88	4.12874	341.721	5.83399	85.1494	histone cluster 1, H4h
HIST1H1B	NM_005322	NP_005313	chr6	27834571	27835359	789	493360	375	6578.13	5	1669.11	0.276061	6046.15	8.70718	81.1443	histone cluster 1, H1b
HIST1H3E	NM_003532	NP_003523	chr6	26224427	26226589	1567	463751	975	6183.35	13	789.975	0.361399	2185.88	7.68977	78.6431	histone cluster 1, H3e
HIST1H2AC	NM_003512	NP_003503	chr6	26124373	26139311	1699	456942	4500	6092.56	60	717.902	1.5384	466.654	6.14559	77.9169	histone cluster 1, H2ac
HIST1H2AH	NM_080596	NP_542163	chr6	27114908	27115345	438	450333	165	6004.44	2.2	2744.46	0.218807	12542.9	9.43691	77.5281	histone cluster 1, H2ah
HIST1H3F	NM_021018	NP_066298	chr6	26250370	26250835	466	446096	446	5947.95	5.94667	2555.29	0.555904	4596.63	8.43308	77.1503	histone cluster 1, H3f
HIST1H1D	NM_005320	NP_005311	chr6	26234441	26235216	776	443499	889	5913.32	11.8533	1525.56	0.665413	2292.65	7.73746	76.9065	histone cluster 1, H1d
HIST1H2AG	NM_021064	NP_066408	chr6	27100817	27101313	497	442128	1941	5895.04	25.88	2374.59	2.2684	1046.81	6.95351	76.7431	histone cluster 1, H2ag
HIST1H2AE	NM_021052	NP_066390	chr6	26217148	26217711	564	441536	975	5887.15	13	2089.7	1.0041	2081.17	7.64069	76.7321	histone cluster 1, H2ae
HIST1H2AM	NM_003514	NP_003505	chr6	27860477	27860963	487	427080	1483	5694.4	19.7733	2340.87	1.76874	1323.47	7.18801	75.441	histone cluster 1, H2am
HIST1H4B	NM_003544	NP_003535	chr6	26027125	26027480	356	420787	670	5610.49	8.93333	3155.08	1.09314	2886.25	7.96771	74.9165	histone cluster 1, H4b
HIST1H2BO	NM_003527	NP_003518	chr6	27861203	27861669	467	393872	718	5251.63	9.57333	2251.31	0.893015	2521.03	7.83242	72.4743	histone cluster 1, H2bo
PWCR1	NR_003335		chr15	25332808	25334042	1235	420072	59118	5600.96	788.24	907.934	27.8038	32.6551	3.486	72.3475	Homo sapiens PWCR1 mRNA, complete sequence.
HIST1H2AD	NM_021065	NP_066409	chr6	26199013	26199471	459	387436	150	5165.81	2	2253.12	0.189815	11870.1	9.38178	71.9041	histone cluster 1, H2ad
HIST1H3G	NM_003534	NP_003525	chr6	26271147	26271612	466	380177	895	5069.03	11.9333	2177.7	1.11555	1952.13	7.57668	71.1928	H3 histone family, member H
HIST1H2BG	NM_003518	NP_003509	chr6	26216428	26216872	445	356397	3168	4751.96	42.24	2137.82	4.13501	517.006	6.24805	68.8194	histone cluster 1, H2bg
HIST1H2BC	NM_003526	NP_003517	chr6	26114633	26124154	1190	329413	900	4392.17	12	738.91	0.439285	1682.07	7.42778	66.2589	histone cluster 1, H2bc
HIST1H3J	NM_003535	NP_003526	chr6	27858094	27858570	477	324129	716	4321.72	9.54667	1813.83	0.871858	2080.42	7.64033	65.7332	histone cluster 1, H3j
HIST1H4C	NM_003542	NP_003533	chr6	26104176	26104564	389	280211	573	3736.15	7.64	1922.8	0.855571	2247.38	7.71752	61.1167	histone cluster 1, H4c
HIST4H4	NM_175054	NP_778224	chr12	14920934	14924065	1917	278839	3929	3717.85	52.3867	388.266	1.19045	326.15	5.78736	60.7896	histone cluster 4, H4
WDR74	NM_018093	NP_060563	chr11	62600384	62609281	2226	330345	119205	4404.6	1589.4	396.132	31.1043	12.7356	2.5444	60.6665	WD repeat domain 74
HIST1H2AL	NM_003511	NP_003502	chr6	27833107	27833575	469	249617	970	3328.23	12.9333	1420.69	1.2013	1182.63	7.0755	57.6559	histone cluster 1, H2al
HIST1H3I	NM_003533	NP_003524	chr6	27839624	27840099	476	245766	450	3276.88	6	1378.2	0.549107	2509.9	7.828	57.2375	histone cluster 1, H3i
HIST1H2AB	NM_003513	NP_003504	chr6	26033320	26033796	477	198997	88	2653.29	1.17333	1113.59	0.107156	10392.3	9.24882	51.5183	histone cluster 1, H2ab
HIST1H4A	NM_003538	NP_003529	chr6	26021907	26022277	371	174704	2223	2329.39	29.64	1256.97	3.4803	361.169	5.88934	48.1268	histone cluster 1, H4a
HIST1H2BE	NM_003523	NP_003514	chr6	26184024	26184457	434	172725	1639	2303	21.8533	1062.34	2.19351	484.309	6.18272	47.8908	histone cluster 1, H2be
HIST1H2BL	NM_003519	NP_003510	chr6	27775258	27775709	452	167645	600	2235.27	8	990.033	0.771017	1284.06	7.15778	47.2484	histone cluster 1, H2bl
HIST2H2AB	NM_175065	NP_778235	chr1	149859020	149859466	447	156817	150	2090.89	2	936.447	0.19491	4804.5	8.47731	45.7253	histone cluster 2, H2ab
HIST1H2BH	NM_003524	NP_003515	chr6	26251879	26252302	424	156065	4422	2080.87	58.96	982.511	6.05765	162.193	5.08879	45.3143	histone cluster 1, H2bh
HIST1H3A	NM_003529	NP_003520	chr6	26020718	26021186	469	147469	418	1966.25	5.57333	839.316	0.517672	1621.33	7.391	44.3209	histone cluster 1, H3a
HIST1H2BN	NM_003520	NP_003511	chr6	27806323	27819974	751	144523	375	1926.97	5	513.682	0.29003	1771.14	7.47938	43.8783	histone cluster 1, H2bn
HIST1H1C	NM_005319	NP_005310	chr6	26055969	26056699	731	135205	3382	1802.73	45.0933	493.711	2.68725	183.724	5.21343	42.2101	histone cluster 1, H1c
HIST1H2BK	NM_080593	NP_542160	chr6	27106073	27114619	820	130676	2143	1742.35	28.5733	425.383	1.51796	280.234	5.63562	41.5836	histone cluster 1, H2bk
HIST2H2AC	NM_003517	NP_003508	chr1	149858525	149858960	436	128939	514	1719.19	6.85333	789.397	0.684743	1152.84	7.04998	41.4303	histone cluster 2, H2ac
HIST1H2AJ	NM_021066	NP_066544	chr6	27782080	27782518	439	120018	93	1600.24	1.24	729.759	0.123047	5930.75	8.68791	40.0019	histone cluster 1, H2aj
TERC	NR_001566		chr3	169482398	169482848	451	118114	525	1574.85	7	699.073	0.676136	1033.92	6.94112	39.6481	Homo sapiens cDNA clone IMAGE	40002477
HIST1H1E	NM_005321	NP_005312	chr6	26156559	26157342	784	103200	600	1376	8	351.367	0.444515	790.451	6.6726	37.0475	histone cluster 1, H1e
HIST1H2AK	NM_003510	NP_003501	chr6	27805659	27806117	459	100121	832	1334.95	11.0933	582.251	1.05284	553.03	6.31541	36.4686	histone cluster 1, H2ak
HIST1H4L	NM_003546	NP_003537	chr6	27840927	27841289	363	92663	75	1235.51	1	681.393	0.120007	5677.95	8.64435	35.1473	histone cluster 1, H4l
HIST1H2BI	NM_003525	NP_003516	chr6	26273204	26273639	436	83114	382	1108.19	5.09333	508.845	0.508895	999.902	6.90766	33.2562	histone cluster 1, H2bi
HIST2H2BE	NM_003528	NP_003519	chr1	149856012	149858232	2221	77775	4200	1037	56	93.4736	1.09838	85.1015	4.44384	31.7868	histone cluster 2, H2be
HIST3H2BB	NM_175055	NP_778225	chr1	228645808	228646258	451	75211	150	1002.81	2	445.146	0.193182	2304.29	7.74253	31.6552	histone cluster 3, H2bb
HIST1H2BF	NM_003522	NP_003513	chr6	26199787	26200215	429	74893	1147	998.573	15.2933	465.995	1.55295	300.071	5.70402	31.4866	histone cluster 1, H2bf
HIST1H2BM	NM_003521	NP_003512	chr6	27782822	27783266	445	70803	675	944.04	9	424.707	0.881039	482.053	6.17805	30.6575	histone cluster 1, H2bm
SCARNA10	NR_004387		chr12	6619388	6619717	330	66190	137	882.533	1.82667	535.397	0.241134	2220.33	7.70541	29.6953	Homo sapiens small Cajal body-specific RNA 10 (SCARNA10), non-coding RNA.
HIST1H2BD	NM_021063	NP_066407	chr6	26158349	26171574	893	50039	4725	667.187	63	149.574	3.07328	48.6691	3.88504	25.2445	histone cluster 1, H2bd
ZNF460	NM_006635	NP_006626	chr19	57791419	57805436	3923	57760	24042	770.133	320.56	39.3013	3.55962	11.0409	2.4016	24.9946	zinc finger protein 460
SNURF-SNRPN			chr15	25226922	25266498	3820	110681	186612	1475.75	2488.16	77.3406	28.3744	2.72571	1.00273	23.4087	Homo sapiens RT-LII mRNA, complete sequence.
HIST3H2A	NM_033445	NP_254280	chr1	228645066	228645560	495	43028	7779	573.707	103.72	232.03	9.12788	25.4199	3.23553	22.9134	histone cluster 3, H2a
AlphaTFEB	NR_002819		chr11	65265233	65273937	8705	196207	495727	2616.09	6609.69	60.1649	33.0769	1.81894	0.598254	21.7687	Homo sapiens clone alpha1 mRNA sequence.
SKIL	NM_005414	NP_005405	chr3	170075473	170110948	3586	80381	125321	1071.75	1670.95	59.833	20.2985	2.94765	1.08101	20.8766	SKI-like isoform 1
HIST1H4I	NM_003495	NP_003486	chr6	27107088	27107457	370	31515	1930	420.2	25.7333	227.36	3.02975	75.0424	4.31805	20.1972	histone cluster 1, H4i
HIST1H4E	NM_003545	NP_003536	chr6	26204873	26205248	376	30998	6752	413.307	90.0267	220.061	10.4303	21.0983	3.04919	19.2681	histone cluster 1, H4e
HIST2H2BF	NM_001161334	NP_001154806	chr1	149754246	149783928	3003	27821	75	370.947	1	24.7295	0.0145063	1704.74	7.44117	19.2482	histone cluster 2, H2bf isoform b
ZNF483	NM_133464	NP_597721	chr9	114287447	114340124	5730	48012	50224	640.16	669.653	22.3662	5.09106	4.39324	1.48007	19.0767	zinc finger protein 483 isoform a
FAT3	NM_001008781	NP_001008781	chr11	92085262	92629633	19141	106479	244305	1419.72	3257.4	14.849	7.41342	2.00299	0.69464	17.9218	FAT tumor suppressor homolog 3
SNORD116-13	NR_003328		chr15	25324204	25324296	93	20479	287	273.053	3.82667	587.792	1.79246	327.924	5.79278	16.4689	Homo sapiens small nucleolar RNA, C/D box 116-13 (SNORD116-13), non-coding RNA.
HIST1H2BJ	NM_021058	NP_066402	chr6	27092762	27100575	2098	20449	1865	272.653	24.8667	26.0174	0.516327	50.3895	3.91978	16.1501	histone cluster 1, H2bj
TET1	NM_030625	NP_085128	chr10	70320117	70454238	9671	92278	229368	1230.37	3058.24	25.4697	13.7757	1.84889	0.614587	15.2353	CXXC finger 6
SCARNA9L	NR_023358		chrX	20154185	20154531	347	17453	1125	232.707	15	134.257	1.8831	71.2958	4.26684	15.0182	Homo sapiens small Cajal body-specific RNA 9-like (retrotransposed) (SCARNA9L), non-coding RNA.
SCARNA12	NR_003010		chr12	7076501	7076769	269	19189	5205	255.853	69.4	190.414	11.2388	16.9425	2.82983	14.956	Homo sapiens small Cajal body-specific RNA 12 (SCARNA12), non-coding RNA.
SMAD2	NM_001003652	NP_001003652	chr18	45359467	45457515	11156	55155	109183	735.4	1455.77	13.197	5.68457	2.32154	0.842231	14.7619	Sma- and Mad-related protein 2 isoform 1
NCRMS	NR_024037		chr12	97858799	97958793	2973	22386	15487	298.48	206.493	20.0992	3.02568	6.64287	1.89354	14.4416	Homo sapiens C23up NCRMS mRNA, partial sequence; alternatively spliced.
AK301230			chr19	23404401	23433162	2764	27157	28940	362.093	385.867	26.2266	6.08151	4.31251	1.46152	14.2614	SubName	Full=cDNA FLJ56866, moderately similar to Zinc finger protein 43;
SCARNA13	NR_003002		chr14	95999253	96001209	1957	17832	8685	237.76	115.8	24.3224	2.57769	9.43576	2.24451	13.6294	Homo sapiens small Cajal body-specific RNA 13 (SCARNA13), non-coding RNA.
KCNQ1OT1	NR_002728		chr11	2661768	2721228	59461	35775	58508	477	780.107	1.606	0.571524	2.81003	1.0332	13.5537	Homo sapiens full length insert cDNA clone YW18A11.
H2AFX	NM_002105	NP_002096	chr11	118964587	118966177	1591	111667	323778	1488.89	4317.04	187.349	118.203	1.58498	0.460572	13.356	H2A histone family, member X
HIST2H3D	NM_001123375	NP_001116847	chr1	149784828	149785236	409	12753	0	170.04	0	83.2313	0	0	0	13.0402	histone cluster 2, H3d
SCARNA9	NR_002569		chr11	93454680	93455031	352	13110	823	174.8	10.9733	99.4163	1.35803	73.2065	4.29328	13.0215	Homo sapiens small Cajal body-specific RNA 9 (SCARNA9), non-coding RNA.
TTN	NM_133378	NP_596869	chr2	179390720	179672150	115549	47967	102139	639.56	1361.85	1.10809	0.513424	2.15823	0.769288	12.9362	titin isoform N2-A
SNHG8	NR_003584		chr4	119199914	119200974	618	31453	51192	419.373	682.56	135.854	48.1133	2.82362	1.03802	12.7446	Homo sapiens, clone IMAGE	4249217, mRNA.
SNORA63	NR_002586		chr3	186505088	186505222	135	12680	1682	169.067	22.4267	250.717	7.23675	34.6449	3.54515	12.588	Homo sapiens small nucleolar RNA, H/ACA box 63 (SNORA63), non-coding RNA.
SNORD15B	NR_000025		chr11	75115465	75115610	146	11857	304	158.093	4.05333	216.78	1.20941	179.245	5.18876	12.496	Homo sapiens small nucleolar RNA, C/D box 15B (SNORD15B), non-coding RNA.
SNORA74A	NR_002915		chr5	138614469	138614668	200	11807	597	157.427	7.96	157.582	1.73379	90.8891	4.50964	12.3943	Homo sapiens small nucleolar RNA, H/ACA box 74A (SNORA74A), non-coding RNA.
SNORA48	NR_002918		chr17	7478031	7478165	135	11884	1107	158.453	14.76	234.978	4.76283	49.3357	3.89865	12.3058	Homo sapiens small nucleolar RNA, H/ACA box 48 (SNORA48), non-coding RNA.
SNORA24	NR_002963		chr4	119200345	119200475	131	11544	815	153.92	10.8667	235.225	3.61358	65.0946	4.17584	12.1957	Homo sapiens small nucleolar RNA, H/ACA box 24 (SNORA24), non-coding RNA.
SCARNA7	NR_003001		chr3	160232697	160233024	328	10875	600	145	8	88.502	1.0625	83.2961	4.4224	11.8817	Homo sapiens small Cajal body-specific RNA 7 (SCARNA7), non-coding RNA.
SNORD116-18	NR_003333		chr15	25330531	25330623	93	10598	251	141.307	3.34667	304.186	1.56762	194.042	5.26808	11.8195	Homo sapiens small nucleolar RNA, C/D box 116-18 (SNORD116-18), non-coding RNA.
VMA21	NM_001017980	NP_001017980	chrX	150565705	150577835	4687	35735	72093	476.467	961.24	20.3515	8.93407	2.27797	0.823283	11.7003	VMA21 vacuolar H+-ATPase homolog
MYC	NR_003367		chr8	128806779	129113498	2999	20464	25823	272.853	344.307	18.2143	5.00128	3.64192	1.29251	11.6403	Homo sapiens Pvt1 oncogene (non-protein coding), mRNA (cDNA clone IMAGE	5517530), with apparent retained intron.
PAR5	NR_001292		chr15	25230007	25233379	3373	65956	179529	879.413	2393.72	52.1958	30.915	1.68836	0.52376	11.3805	Homo sapiens PAR5 gene, complete sequence.
PAFAH1B2	NM_002572	NP_002563	chr11	117015040	117048887	2408	37851	82189	504.68	1095.85	41.9584	19.8248	2.11646	0.749745	11.2853	platelet-activating factor acetylhydrolase,
ALMS1	NM_015120	NP_055935	chr2	73612886	73837046	13629	59448	163472	792.64	2179.63	11.6432	6.96675	1.67125	0.51357	10.6374	Alstrom syndrome 1
BIRC6	NM_016252	NP_057336	chr2	32582096	32843963	15700	99400	313741	1325.33	4183.21	16.8999	11.6071	1.456	0.375694	10.636	baculoviral IAP repeat-containing 6
KDM6A	NM_021140	NP_066963	chrX	44732423	44971843	5924	51590	135179	687.867	1802.39	23.246	13.2539	1.75389	0.561837	10.6339	ubiquitously transcribed tetratricopeptide
ZNF678	NM_178549	NP_848644	chr1	227751244	227910352	3390	15212	16525	202.827	220.333	11.978	2.83135	4.2305	1.44232	10.6061	zinc finger protein 678
ZNF480	NM_144684	NP_653285	chr19	52800426	52829172	4739	24191	43932	322.547	585.76	13.6259	5.3845	2.53058	0.928447	10.424	zinc finger protein 480
SNORD116-26	NR_003340		chr15	25344645	25344741	97	7644	166	101.92	2.21333	210.352	0.994003	211.621	5.3548	10.0428	Homo sapiens small nucleolar RNA, C/D box 116-26 (SNORD116-26), non-coding RNA.
ZNF91	NM_003430	NP_003421	chr19	23521419	23578269	5833	17013	24373	226.84	324.973	7.7855	2.42699	3.20788	1.16561	10.0317	zinc finger protein 91
TROVE2	NM_004600	NP_004591	chr1	193028753	193060908	7396	31367	69846	418.227	931.28	11.3207	5.48524	2.06385	0.724573	10.0267	TROVE domain family, member 2 isoform 2
ZNF124	NM_003431	NP_003422	chr1	247285278	247335318	3756	12267	11423	163.56	152.307	8.71787	1.76647	4.9352	1.59639	9.98018	zinc finger protein 124
TMEM107	NM_032354	NP_115730	chr17	8076299	8079714	3160	10070	6107	134.267	81.4267	8.50629	1.12251	7.57789	2.02523	9.91701	transmembrane protein 107 isoform 1
RNU11	NR_004407		chr1	28975112	28975246	135	7050	150	94	2	139.397	0.64537	215.995	5.37526	9.64571	Homo sapiens RNA, U11 small nuclear (RNU11), non-coding RNA.
SNORA81	NR_002989		chr3	186504464	186504641	178	7681	1632	102.413	21.76	115.185	5.32539	21.6294	3.07405	9.60398	Homo sapiens small nucleolar RNA, H/ACA box 81 (SNORA81), non-coding RNA.
WDFY3	NM_014991	NP_055806	chr4	85590697	85887544	15846	55468	159831	739.573	2131.08	9.34374	5.85858	1.59488	0.466799	9.51591	WD repeat and FYVE domain containing 3 isoform
ZNF121	NM_001008727	NP_001008727	chr19	9676292	9695209	1950	31202	72924	416.027	972.32	42.7116	21.7214	1.96634	0.676174	9.5117	zinc finger protein 121
KCNG3	NM_133329	NP_579875	chr2	42669159	42721237	3822	14773	20464	196.973	272.853	10.3175	3.10993	3.31761	1.19924	9.49799	potassium voltage-gated channel, subfamily G,
BRCA2	NM_000059	NP_000050	chr13	32889617	32973809	11386	23623	48095	314.973	641.267	5.53811	2.45347	2.25726	0.814152	9.44081	breast cancer 2, early onset
HIST1H1A	NM_005325	NP_005316	chr6	26017261	26018040	780	6675	0	89	0	22.8431	0	0	0	9.43407	histone cluster 1, H1a
SNORD17	NR_003045		chr20	17943353	17943589	237	7885	2710	105.133	36.1333	88.8078	6.64159	13.3715	2.59312	9.41048	Homo sapiens small nucleolar RNA, C/D box 17 (SNORD17), non-coding RNA.
SNORA5C	NR_002991		chr7	45144505	45144641	137	6706	304	89.4133	4.05333	130.659	1.28886	101.376	4.61884	9.35264	Homo sapiens small nucleolar RNA, H/ACA box 5C (SNORA5C), non-coding RNA.
HIPK3	NM_005734	NP_005725	chr11	33279168	33375939	5212	18273	34085	243.64	454.467	9.35843	3.79848	2.46373	0.901676	8.88943	homeodomain interacting protein kinase 3 isoform
C13orf25 v_1	NR_027350		chr13	92000074	92006829	5018	14008	21273	186.773	283.64	7.45149	2.46235	3.02617	1.1073	8.83832	Homo sapiens C13orf25 v_1 mRNA for chromosome 13 open reading frame 25 variant 1, complete cds.
ARL5B	NM_178815	NP_848930	chr10	18948313	18966940	3589	25671	58842	342.28	784.56	19.0927	9.52281	2.00494	0.695615	8.80786	ADP-ribosylation factor-like 8
SNORD10	NR_002604		chr17	7480129	7480275	147	6433	1330	85.7733	17.7333	116.814	5.25515	22.2284	3.10137	8.80184	Homo sapiens small nucleolar RNA, C/D box 10 (SNORD10), non-coding RNA.
HIST1H3C	NM_003531	NP_003522	chr6	26045639	26046096	458	5763	0	76.84	0	33.5877	0	0	0	8.76591	histone cluster 1, H3c
TAF1D			chr11	93463448	93469014	4358	21810	46491	290.8	619.88	13.3588	6.19631	2.15592	0.768219	8.71415	Homo sapiens cDNA	FLJ23363 fis, clone HEP15507.
FLJ22536	NR_015410		chr6	21665003	22214732	3926	10580	12229	141.067	163.053	7.19338	1.80922	3.97595	1.38026	8.65631	Homo sapiens cDNA FLJ12803 fis, clone NT2RP2002172.
TOR1AIP2	NM_022347	NP_071742	chr1	179833577	179846934	1655	15923	28041	212.307	373.88	25.6817	9.84117	2.60962	0.959206	8.63468	interferon alpha responsive
SNORA23	NR_002962		chr11	9450313	9450501	189	5618	225	74.9067	3	79.3446	0.691468	114.748	4.74274	8.57138	Homo sapiens small nucleolar RNA, H/ACA box 23 (SNORA23), non-coding RNA.
ZNF805	NM_001023563	NP_001018857	chr19	57752053	57774105	10125	12731	19137	169.747	255.16	3.35633	1.09782	3.05728	1.11753	8.47102	zinc finger protein 805 isoform 1
BC070113			chr2	179387554	179480101	5891	11907	16785	158.76	223.8	5.39524	1.65494	3.26007	1.18175	8.4575	Homo sapiens cDNA FLJ36414 fis, clone THYMU2010848.
ZNF772	NM_001024596	NP_001019767	chr19	57980955	57988938	5418	13026	20324	173.68	270.987	6.41756	2.17882	2.94543	1.08025	8.39985	zinc finger protein 772 isoform 1
ZNF92	NM_152626	NP_689839	chr7	64838768	64865997	3113	12036	18343	160.48	244.573	10.3205	3.42249	3.01549	1.10376	8.17731	zinc finger protein 92 isoform 2
SCARNA5	NR_003008		chr2	234184372	234184649	278	5008	75	66.7733	1	48.0858	0.1567	306.867	5.72641	8.14203	Homo sapiens small Cajal body-specific RNA 5 (SCARNA5), non-coding RNA.
FEM1B	NM_015322	NP_056137	chr15	68570141	68588020	8134	64680	209161	862.4	2788.81	21.2258	14.9358	1.42114	0.351457	8.10478	fem-1 homolog b
SCARNA6	NR_003006		chr2	234197322	234197587	266	4920	3	65.6	0.04	49.372	0.00655075	7536.86	8.92756	8.09824	Homo sapiens small Cajal body-specific RNA 6 (SCARNA6), non-coding RNA.
ATRNL1	NM_207303	NP_997186	chr10	116853124	117708494	9101	11825	18230	157.667	243.067	3.46824	1.16345	2.98099	1.09226	8.05563	attractin-like 1 precursor
THBS1	NM_003246	NP_003237	chr15	39873280	39889667	6048	52239	162054	696.52	2160.72	23.0558	15.5632	1.48143	0.393009	8.0092	thrombospondin 1 precursor
SNORD116-27	NR_003341		chr15	25346721	25346813	93	4811	229	64.1467	3.05333	138.086	1.43022	96.5487	4.57005	7.91734	Homo sapiens small nucleolar RNA, C/D box 116-27 (SNORD116-27), non-coding RNA.
GRID2	NM_001510	NP_001501	chr4	93225550	94693648	4962	20736	48065	276.48	640.867	11.1549	5.62631	1.98263	0.684426	7.82311	glutamate receptor, ionotropic, delta 2
SLC39A10	NM_001127257	NP_001120729	chr2	196521532	196602425	5524	97174	342099	1295.65	4561.32	46.9563	35.9707	1.3054	0.266512	7.79741	solute carrier family 39 (zinc transporter),
PDK1	NM_002610	NP_002601	chr2	173420101	173489823	5292	25301	64298	337.347	857.307	12.7619	7.05714	1.80837	0.592425	7.75714	pyruvate dehydrogenase kinase 1 precursor
MED13	NM_005121	NP_005112	chr17	60019967	60142643	10585	42073	126186	560.973	1682.48	10.6099	6.92423	1.53228	0.426758	7.69951	mediator complex subunit 13
ULK4	NM_017886	NP_060356	chr3	41288091	42003660	5268	10045	14748	133.933	196.64	5.08981	1.62607	3.13014	1.14108	7.61553	unc-51-like kinase 4
LATS1	NM_004690	NP_004681	chr6	149982051	150039392	5907	19504	45183	260.053	602.44	8.81362	4.44283	1.98379	0.685008	7.59185	LATS homolog 1
SERINC5	NM_178276	NP_840060	chr5	79407474	79551870	1994	46922	145604	625.627	1941.39	62.8129	42.413	1.48098	0.392705	7.58568	developmentally regulated protein TPO1
GDAP2	NM_017686	NP_060156	chr1	118406108	118472302	9661	12514	22340	166.853	297.867	3.45758	1.34311	2.5743	0.945578	7.58548	ganglioside induced differentiation associated
TRIM2	NM_015271	NP_056086	chr4	154074270	154260474	9143	42862	130548	571.493	1740.64	12.5136	8.2934	1.50886	0.411354	7.53746	tripartite motif-containing 2 isoform 1
SNORA65	NR_002449		chr9	130210781	130210916	136	4275	227	57	3.02667	83.9064	0.969478	86.548	4.4607	7.45328	Homo sapiens small nucleolar RNA, H/ACA box 65 (SNORA65), non-coding RNA.
FAM160A1	NM_001109977	NP_001103447	chr4	152330398	152584784	4576	32169	91303	428.92	1217.37	18.765	11.5891	1.61919	0.481929	7.43624	hypothetical protein LOC729830
SNORD97	NR_004403		chr11	10823016	10823155	140	4099	45	54.6533	0.6	78.1533	0.186696	418.612	6.03695	7.37325	Homo sapiens small nucleolar RNA, C/D box 97 (SNORD97), non-coding RNA.
SNORA68	NR_000012		chr19	17973397	17973529	133	4168	194	55.5733	2.58667	83.6515	0.84723	98.7353	4.59244	7.37117	Homo sapiens small nucleolar RNA, H/ACA box 68 (SNORA68), non-coding RNA.
SNORA5A	NR_002919		chr7	45143949	45144081	133	4291	465	57.2133	6.2	86.1201	2.03073	42.4084	3.74735	7.36676	Homo sapiens small nucleolar RNA, H/ACA box 5A (SNORA5A), non-coding RNA.
XPO4	NM_022459	NP_071904	chr13	21351469	21476913	10039	38976	118788	519.68	1583.84	10.3635	6.87279	1.5079	0.410715	7.1783	exportin 4
SNORD116-14	NR_003329		chr15	25325288	25325380	93	3928	165	52.3733	2.2	112.742	1.03051	109.404	4.69505	7.16371	Homo sapiens small nucleolar RNA, C/D box 116-14 (SNORD116-14), non-coding RNA.
NF1	NM_001042492	NP_001035957	chr17	29421995	29708905	18314	44930	141822	599.067	1890.96	6.54864	4.49792	1.45593	0.375642	7.14943	neurofibromin isoform 1
CR590086			chr8	9412657	9414030	1374	11295	20709	150.6	276.12	21.9431	8.75434	2.50653	0.918901	7.07533	full-length cDNA clone CS0DF038YF19 of Fetal brain of Homo sapiens (human).
NPAT	NM_002519	NP_002510	chr11	108028121	108093365	7150	15042	32860	200.56	438.133	5.61561	2.66939	2.1037	0.743699	7.07335	nuclear protein, ataxia-telangiectasia locus
HIST1H1T	NM_005323	NP_005314	chr6	26107641	26108364	724	3600	0	48	0	13.2728	0	0	0	6.92824	histone cluster 1, H1t
RFX3	NM_134428	NP_602304	chr9	3224649	3525983	4450	11200	21472	149.333	286.293	6.71824	2.80262	2.39713	0.874273	6.81966	regulatory factor X3 isoform b
SNORA57	NR_004390		chr11	62432894	62433042	149	4538	2500	60.5067	33.3333	81.2973	9.74552	8.34202	2.1213	6.7586	Homo sapiens small nucleolar RNA, H/ACA box 57 (SNORA57), non-coding RNA.
SESN3	NM_144665	NP_653266	chr11	94906133	94965705	2656	14709	33287	196.12	443.827	14.7827	7.27944	2.03074	0.708402	6.75555	sestrin 3
SYDE2	NM_032184	NP_115560	chr1	85623357	85666728	5642	10320	19008	137.6	253.44	4.88252	1.95684	2.49511	0.914333	6.74127	synapse defective 1, Rho GTPase, homolog 2
ZNF765	NM_001040185	NP_001035275	chr19	53868968	53930572	6622	12155	24903	162.067	332.04	4.89963	2.18431	2.24311	0.807862	6.73608	zinc finger protein 765
SNORA53	NR_003015		chr12	98993413	98993662	250	3291	32	43.88	0.426667	35.1387	0.0743466	472.633	6.15832	6.60869	Homo sapiens small nucleolar RNA, H/ACA box 53 (SNORA53), non-coding RNA.
BX538073			chr14	28081794	28108834	3527	3286	75	43.8133	1	2.48691	0.0123511	201.351	5.30505	6.58276	Homo sapiens, clone IMAGE	5733926, mRNA.
ZNF107	NM_001013746	NP_001013768	chr7	64126511	64171399	5503	7800	11917	104	158.893	3.78349	1.25782	3.00797	1.10127	6.57414	zinc finger protein 107
PARD6B	NM_032521	NP_115910	chr20	49348081	49370277	4614	11457	23596	152.76	314.613	6.62813	2.97038	2.23141	0.802633	6.51072	PAR-6 beta
SNORA52	NR_002585		chr11	811681	811814	134	3621	995	48.28	13.2667	72.1309	4.3129	16.7245	2.81687	6.49086	Homo sapiens small nucleolar RNA, H/ACA box 52 (SNORA52), non-coding RNA.
CTNNA3	NM_013266	NP_037398	chr10	67679725	69455949	5089	5169	4885	68.92	65.1333	2.71126	0.557549	4.86282	1.58162	6.45188	catenin, alpha 3
FEM1C	NM_020177	NP_064562	chr5	114856608	114880591	5813	14817	35218	197.56	469.573	6.8039	3.51897	1.93349	0.659327	6.4338	feminization 1 homolog a
SNORA67	NR_002912		chr17	7481273	7481409	137	3908	1803	52.1067	24.04	76.1433	7.6441	9.96106	2.29868	6.42407	Homo sapiens small nucleolar RNA, H/ACA box 67 (SNORA67), non-coding RNA.
ZNF525	NR_003699		chr19	53868968	53889834	6169	20440	55233	272.533	736.44	8.84431	5.20038	1.7007	0.531042	6.40447	Homo sapiens cDNA FLJ39718 fis, clone SMINT2013695.
ZNF493	NM_001076678	NP_001070146	chr19	21579921	21610294	6323	9293	17156	123.907	228.747	3.92311	1.57596	2.48935	0.912023	6.38656	zinc finger protein 493 isoform 3
RAPGEF5	NM_012294	NP_036426	chr7	22157909	22396533	7244	15823	39301	210.973	524.013	5.83053	3.1512	1.85026	0.615324	6.31388	Rap guanine nucleotide exchange factor (GEF) 5
SNORA27	NR_002575		chr13	27829538	27829663	126	3034	175	40.4533	2.33333	64.2751	0.806712	79.6754	4.37796	6.27193	Homo sapiens small nucleolar RNA, H/ACA box 27 (SNORA27), non-coding RNA.
GRPR	NM_005314	NP_005305	chrX	16141424	16171640	2680	42416	139703	565.547	1862.71	42.2467	30.2776	1.39531	0.333116	6.26693	gastrin-releasing peptide receptor
C2orf86	NM_015910	NP_056994	chr2	63348537	63815851	7994	10658	22100	142.107	294.667	3.55885	1.60575	2.21631	0.795842	6.24295	hypothetical protein LOC51057 isoform 2
SLITRK6	NM_032229	NP_115605	chr13	86366922	86373483	4181	3168	600	42.24	8	2.02257	0.0833532	24.265	3.18904	6.20366	slit and trk like 6 precursor
CR601950			chr17	74553857	74561361	3322	24515	72157	326.867	962.093	19.6984	12.6162	1.56135	0.44555	6.08976	Homo sapiens primary hepatoblastoma cDNA, clone	HKMT0728, full insert sequence.
KLHL11	NM_018143	NP_060613	chr17	40009799	40021629	2326	7137	11795	95.16	157.267	8.19037	2.94537	2.78076	1.02273	6.01608	kelch-like 11 precursor
NBEAL1	NM_001114132	NP_001107604	chr2	203879602	204091100	9523	7356	12577	98.08	167.693	2.06189	0.767104	2.68789	0.988756	5.98168	neurobeachin-like 1 isoform 3
TOR1AIP2	NM_145034	NP_659471	chr1	179813954	179846934	3472	14534	36880	193.787	491.733	11.1739	6.16968	1.81109	0.593931	5.89064	torsin A interacting protein 2
TMEM75			chr8	128958805	128960969	2165	3516	2175	46.88	29	4.335	0.583516	7.4291	2.0054	5.84038	Homo sapiens cDNA FLJ36105 fis, clone TESTI2021463.
RANBP17	NM_022897	NP_075048	chr5	170289022	170727018	9336	9608	20369	128.107	271.587	2.74707	1.26724	2.16775	0.773691	5.81248	RAN binding protein 17
AK131472			chr19	23299777	23332763	3202	6392	10430	85.2267	139.067	5.3286	1.89197	2.81643	1.03547	5.73655	Homo sapiens cDNA FLJ16640 fis, clone TESTI4028938, moderately similar to Zinc finger protein 85.
PTAR1	NM_001099666	NP_001093136	chr9	72324439	72374876	10131	47917	166582	638.893	2221.09	12.6251	9.55052	1.32193	0.279092	5.70431	protein prenyltransferase alpha subunit repeat
AK311345			chrX	73247971	73513409	4550	5492	7898	73.2267	105.307	3.22194	1.00822	3.19566	1.16179	5.68902	Homo sapiens cDNA FLJ33139 fis, clone UTERU1000109.
LNPEP	NM_175920	NP_787116	chr5	96271346	96365115	4795	5390	7644	71.8667	101.92	3.00053	0.925941	3.24052	1.17573	5.67399	leucyl/cystinyl aminopeptidase isoform 2
INO80D	NM_017759	NP_060229	chr2	206858446	206950906	14135	35647	118004	475.293	1573.39	6.7317	4.849	1.38827	0.328056	5.66943	INO80 complex subunit D
CEP192	NM_032142	NP_115518	chr18	12991361	13125049	11203	26431	82183	352.413	1095.77	6.29763	4.26088	1.47801	0.390698	5.66863	centrosomal protein 192kDa
FAM171B	NM_177454	NP_803237	chr2	187558789	187630684	5727	16579	45497	221.053	606.627	7.72732	4.61431	1.67464	0.5156	5.63485	KIAA1946
ZNF543	NM_213598	NP_998763	chr19	57831877	57842144	3659	6075	9820	81	130.933	4.43181	1.55884	2.84303	1.04487	5.62318	zinc finger protein 543
BC044606			chr7	5553485	5564594	1244	2443	262	32.5733	3.49333	5.24205	0.12233	42.8518	3.75775	5.56004	Homo sapiens hypothetical protein LOC221946, mRNA (cDNA clone IMAGE	4829407).
FZD3	NM_017412	NP_059108	chr8	28351773	28421959	3910	21629	64770	288.387	863.6	14.7658	9.62162	1.53465	0.428302	5.53689	frizzled 3 precursor
ZNF569	NM_152484	NP_689697	chr19	37902062	37960169	4649	7123	13337	94.9733	177.827	4.08979	1.66629	2.45443	0.897896	5.5348	zinc finger protein 569
C9orf102	NM_001010895	NP_001010895	chr9	98637900	98801358	10326	15370	41902	204.933	558.693	3.97319	2.35697	1.68572	0.522193	5.48042	RAD26L hypothetical protein
GPR21	NM_005294	NP_005285	chr9	125795788	125797894	1679	2353	225	31.3733	3	3.74084	0.0778364	48.0602	3.87246	5.47229	G protein-coupled receptor 21
SNORA6	NR_002325		chr3	39449882	39450030	149	2993	1747	39.9067	23.2933	53.6189	6.81017	7.87336	2.06349	5.44018	Homo sapiens small nucleolar RNA, H/ACA box 6 (SNORA6), non-coding RNA.
SLC35F5	NM_025181	NP_079457	chr2	114471931	114514400	4172	10187	23875	135.827	318.333	6.51778	3.32392	1.96087	0.67339	5.41831	solute carrier family 35, member F5
JAK3	NM_000215	NP_000206	chr19	17935595	17958841	6715	8830	19341	117.733	257.88	3.51004	1.67295	2.09811	0.741037	5.40561	Janus kinase 3
DQ582201			chrM	237	368	132	8965	19831	119.533	264.413	181.29	87.2613	2.07755	0.731191	5.39519	Homo sapiens cDNA	FLJ22857 fis, clone KAT01615.
UNC5D	NM_080872	NP_543148	chr8	35092975	35652180	9117	56348	203812	751.307	2717.49	16.4977	12.9846	1.27056	0.239458	5.39364	unc-5 homolog D precursor
LOC729085	NM_001129908	NP_001123380	chr3	43020759	43101703	4439	10096	23904	134.613	318.72	6.07102	3.12778	1.941	0.663203	5.33384	hypothetical protein LOC729085
SNORD74	NR_002579		chr1	173836812	173836883	72	2599	1032	34.6533	13.76	96.3544	8.32527	11.5737	2.44874	5.32824	Homo sapiens small nucleolar RNA, C/D box 74 (SNORD74), non-coding RNA.
COL10A1	NM_000493	NP_000484	chr6	116440086	116447296	3289	2357	525	31.4267	7	1.9129	0.0927143	20.6323	3.02686	5.30635	type X collagen alpha 1 precursor
SNORA21	NR_002576		chr17	37009116	37009248	133	2237	306	29.8267	4.08	44.8965	1.33635	33.5963	3.51442	5.28176	Homo sapiens small nucleolar RNA, H/ACA box 21 (SNORA21), non-coding RNA.
SNORA8	NR_002920		chr11	93465528	93465665	138	2714	1425	36.1867	19	52.4963	5.99773	8.75269	2.16936	5.26325	Homo sapiens small nucleolar RNA, H/ACA box 8 (SNORA8), non-coding RNA.
SNORD46	NR_000024		chr1	45242164	45242261	98	2232	395	29.76	5.26667	60.7947	2.34111	25.9683	3.25688	5.22338	Homo sapiens small nucleolar RNA, C/D box 46 (SNORD46), non-coding RNA.
FAT1	NM_005245	NP_005236	chr4	187508938	187647850	15262	172151	697625	2295.35	9301.67	30.109	26.5498	1.13405	0.1258	5.18866	FAT tumor suppressor 1 precursor
ALG10	NM_032834	NP_116223	chr12	34175216	34181234	3125	3616	4037	48.2133	53.8267	3.0887	0.750343	4.11639	1.41498	5.12313	asparagine-linked glycosylation 10 homolog
VWDE	NM_001135924	NP_001129396	chr7	12370509	12443852	6256	14111	39111	188.147	521.48	6.02086	3.63123	1.65808	0.50566	5.11862	von Willebrand factor D and EGF domains
ZNF845	NM_138374	NP_612383	chr19	53837002	53858122	4413	11115	28347	148.2	377.96	6.72316	3.73099	1.80198	0.588884	5.11785	zinc finger protein 845
SNORD55	NR_000015		chr1	45241537	45241610	74	2296	737	30.6133	9.82667	82.8205	5.78478	14.317	2.66145	5.10782	Homo sapiens small nucleolar RNA, C/D box 55 (SNORD55), non-coding RNA.
SYT14	NM_001146261	NP_001139733	chr1	210111538	210337631	5388	7655	16534	102.067	220.453	3.79241	1.78238	2.12772	0.755049	5.10022	synaptotagmin XIV isoform 1
SCARNA16	NR_003013		chr17	75085389	75085574	186	2091	311	27.88	4.14667	30.0081	0.971177	30.8987	3.43071	5.09138	Homo sapiens small Cajal body-specific RNA 16 (SCARNA16), non-coding RNA.
SNORD116-16	NR_003331		chr15	25327914	25328006	93	1996	139	26.6133	1.85333	57.2895	0.868126	65.9921	4.18954	5.0723	Homo sapiens small nucleolar RNA, C/D box 116-16 (SNORD116-16), non-coding RNA.
FOXN2	NM_002158	NP_002149	chr2	48541795	48606434	5463	11212	28921	149.493	385.613	5.47835	3.07492	1.78163	0.577526	5.0638	T-cell leukemia virus enhancer factor
SNORD60	NR_002736		chr16	2205024	2205106	83	2306	869	30.7467	11.5867	74.1616	6.08125	12.1951	2.50104	5.04548	Homo sapiens small nucleolar RNA, C/D box 60 (SNORD60), non-coding RNA.
FBXL4	NM_012160	NP_036292	chr6	99321601	99395849	3717	7893	17536	105.24	233.813	5.66823	2.74024	2.06851	0.72683	5.04077	F-box and leucine-rich repeat protein 4
RNF138P1	NR_001575		chr5	54824670	54830370	5701	2853	2331	38.04	31.08	1.33582	0.237488	5.62479	1.72718	4.97583	Homo sapiens ring finger protein 138 pseudogene 1, mRNA (cDNA clone IMAGE	4826852).
BAG4	NM_004874	NP_004865	chr8	38034106	38068537	2182	13590	37927	181.2	505.693	16.625	10.0959	1.64671	0.49878	4.96855	BCL2-associated athanogene 4
hCG_2018772	NR_024594		chr20	45947246	45949497	2252	2400	1227	32	16.36	2.84473	0.316466	8.98904	2.19601	4.9678	SubName	Full=HCG2018772; SubName	Full=cDNA FLJ31609 fis, clone NT2RI2002852;
SNORA84	NR_003704		chr9	95054743	95054875	133	1893	95	25.24	1.26667	37.9924	0.414881	91.5743	4.51715	4.9632	Homo sapiens small nucleolar RNA, H/ACA box 84 (SNORA84), non-coding RNA.
MAB21L2	NM_006439	NP_006430	chr4	151503077	151505843	2767	2175	750	29	10	2.0982	0.157436	13.3274	2.58982	4.94094	mab-21-like protein 2
NUP155	NM_153485	NP_705618	chr5	37291941	37371197	4475	42079	150412	561.053	2005.49	25.0998	19.5227	1.28567	0.25128	4.86751	nucleoporin 155kDa isoform 1
FLJ13224	NR_026806		chr12	31477250	31478879	1630	2700	2198	36	29.3067	4.42154	0.783233	5.64524	1.73081	4.84469	RecName	Full=Putative uncharacterized protein FLJ13224;
SYT16	NM_031914	NP_114120	chr14	62453803	62568427	3579	3147	3375	41.96	45	2.34711	0.547726	4.28518	1.45516	4.84456	synaptotagmin XIV-like
C12orf61	NM_175895	NP_787091	chr12	62995531	62997214	1684	2100	772	28	10.2933	3.3287	0.266273	12.5011	2.52582	4.82641	hypothetical protein LOC283416
SNORD8	NR_002916		chr14	21865452	21865560	109	1739	0	23.1867	0	42.5864	0	0	0	4.81526	Homo sapiens small nucleolar RNA, C/D box 8 (SNORD8), non-coding RNA.
SNORA34	NR_002968		chr12	49048165	49048301	137	1725	13	23	0.173333	33.6098	0.0551155	609.807	6.41314	4.78712	Homo sapiens small nucleolar RNA, H/ACA box 34 (SNORA34), non-coding RNA.
ZNF66			chr19	20959110	20977400	1117	2645	2171	35.2667	28.9467	6.32077	1.12891	5.59902	1.72259	4.78584	Homo sapiens zinc finger protein 66, mRNA (cDNA clone MGC	87430 IMAGE	5270688), complete cds.
GRPEL2	NM_152407	NP_689620	chr5	148724977	148734145	4104	15763	46941	210.173	625.88	10.2525	6.64349	1.54324	0.433883	4.77763	GrpE-like 2, mitochondrial precursor
SNORD15A	NR_000005		chr11	75111435	75111582	148	1779	188	23.72	2.50667	32.0857	0.737815	43.4875	3.77247	4.74648	Homo sapiens small nucleolar RNA, C/D box 15A (SNORD15A), non-coding RNA.
TMTC3	NM_181783	NP_861448	chr12	88536073	88593663	7326	16413	49565	218.84	660.867	5.98024	3.9297	1.52181	0.419898	4.74463	transmembrane and tetratricopeptide repeat
ZNF138	NM_006524	NP_006515	chr7	64254771	64294023	2809	6343	13430	84.5733	179.067	6.02755	2.777	2.17053	0.77497	4.72814	zinc finger protein 138 isoform 1
ZC3HAV1L	NM_080660	NP_542391	chr7	138710452	138720775	1753	4940	9043	65.8667	120.573	7.52216	2.99628	2.5105	0.920484	4.68432	zinc finger CCCH-type, antiviral 1-like
SLC30A1	NM_021194	NP_067017	chr1	211748381	211752099	2018	13715	39792	182.867	530.56	18.1415	11.4532	1.58397	0.459933	4.67483	solute carrier family 30 (zinc transporter),
UCHL5			chr1	193027467	193029189	1723	4824	8870	64.32	118.267	7.47343	2.99013	2.49937	0.916038	4.61452	SubName	Full=Ubiquitin carboxyl-terminal hydrolase L5; Flags	Fragment;
ZNF681	NM_138286	NP_612143	chr19	23921999	23941693	7358	6675	14965	89	199.533	2.42153	1.18132	2.04985	0.717764	4.59405	zinc finger protein 681
SNORD94	NR_004378		chr2	86362993	86363129	137	1794	459	23.92	6.12	34.9542	1.946	17.9621	2.88826	4.59081	Homo sapiens small nucleolar RNA, C/D box 94 (SNORD94), non-coding RNA.
PTPN4	NM_002830	NP_002821	chr2	120517207	120735037	5447	18624	58892	248.32	785.227	9.12669	6.27986	1.45333	0.373855	4.58424	protein tyrosine phosphatase, non-receptor type
APLF	NM_173545	NP_775816	chr2	68694691	68857856	5127	3264	4266	43.52	56.88	1.69936	0.483291	3.51622	1.25739	4.58121	aprataxin and PNKP like factor
TRG11			chr1	28905052	28909495	3374	14175	42281	189	563.747	11.2144	7.27866	1.54072	0.432251	4.5165	Homo sapiens PNAS-123 mRNA, complete cds.
SNORD116-1	NR_003316		chr15	25296623	25296718	96	1718	422	22.9067	5.62667	47.7694	2.55324	18.7093	2.92902	4.50417	Homo sapiens small nucleolar RNA, C/D box 116-1 (SNORD116-1), non-coding RNA.
PRELID2	NM_205846	NP_995318	chr5	145138582	145214899	3742	3191	4271	42.5467	56.9467	2.27625	0.662944	3.43355	1.2336	4.48321	PRELI domain containing 2 isoform b
DKFZp547E087			chr16	21475089	21531765	3024	6411	14461	85.48	192.813	5.65903	2.77759	2.03739	0.711669	4.47475	SubName	Full=Putative uncharacterized protein DKFZp547E087;
VTRNA1-1	NR_026703		chr5	140090861	140090958	98	1497	0	19.96	0	40.7749	0	0	0	4.46767	Homo sapiens vault RNA 1-1 (VTRNA1-1), non-coding RNA.
TCP11L2	NM_152772	NP_689985	chr12	106696581	106740790	6042	3012	3814	40.16	50.8533	1.33067	0.36665	3.62928	1.28904	4.45935	t-complex 11 (mouse) like 2
SNORA31	NR_002967		chr13	45911615	45911744	130	1610	258	21.4667	3.44	33.0583	1.15273	28.6783	3.35614	4.4548	Homo sapiens small nucleolar RNA, H/ACA box 31 (SNORA31), non-coding RNA.
ZNF217	NM_006526	NP_006517	chr20	52183612	52210801	5860	56462	213819	752.827	2850.92	25.7191	21.1934	1.21355	0.193547	4.44634	zinc finger protein 217
SELI	NM_033505	NP_277040	chr2	26568954	26618759	8129	35887	128760	478.493	1716.8	11.7841	9.20015	1.28086	0.247534	4.43485	selenoprotein I
LOC595101	NR_002453		chr16	30275910	30346695	9345	2471	2471	32.9467	32.9467	0.705815	0.153584	4.59565	1.52511	4.38825	Homo sapiens cDNA FLJ39663 fis, clone SMINT2007187.
C6orf170	NM_152730	NP_689943	chr6	121400627	121655644	6191	4296	7882	57.28	105.093	1.85226	0.739481	2.50481	0.918212	4.36135	hypothetical protein LOC221322
AK098783			chrX	45707327	45710447	1961	1869	1004	24.92	13.3867	2.54407	0.297377	8.55504	2.14652	4.35347	Homo sapiens cDNA FLJ25917 fis, clone CBR04926.
RAPGEF6	NM_016340	NP_057424	chr5	130761604	131132756	14848	22464	75349	299.52	1004.65	4.03847	2.94755	1.37011	0.314893	4.34305	PDZ domain-containing guanine nucleotide
SCARNA17	NR_003003		chr18	47340393	47340813	421	3873	6692	51.64	89.2267	24.5563	9.23262	2.65973	0.978226	4.31141	Homo sapiens small Cajal body-specific RNA 17 (SCARNA17), non-coding RNA.
SNORD116-24	NR_003338		chr15	25339183	25339275	93	1884	1159	25.12	15.4533	54.0749	7.23855	7.4704	2.01095	4.27921	Homo sapiens small nucleolar RNA, C/D box 116-24 (SNORD116-24), non-coding RNA.
KAL1	NM_000216	NP_000207	chrX	8496916	8700227	6313	41928	154918	559.04	2065.57	17.7283	14.2534	1.24379	0.218167	4.27575	Kallmann syndrome 1 protein precursor
SNORA26	NR_003016		chr4	53579416	53579537	122	1592	506	21.2267	6.74667	34.8322	2.40903	14.459	2.67132	4.2567	Homo sapiens small nucleolar RNA, H/ACA box 26 (SNORA26), non-coding RNA.
PAFAH1B2			chr11	117039254	117041759	2506	19444	64275	259.253	857	20.7111	14.8975	1.39024	0.329477	4.20281	Homo sapiens platelet-activating factor acetylhydrolase, isoform Ib, beta subunit 30kDa, mRNA (cDNA clone IMAGE	3355383), partial cds.
RAB26	NM_014353	NP_055168	chr16	2198145	2204140	1804	5864	13470	78.1867	179.6	8.67671	4.33693	2.00066	0.693476	4.20013	RAB26, member RAS oncogene family
NFKBIZ	NM_031419	NP_113607	chr3	101546857	101579865	4170	7541	19319	100.547	257.587	4.82715	2.69091	1.79387	0.584375	4.19069	nuclear factor of kappa light polypeptide gene
CCNT1	NM_001240	NP_001231	chr12	49086752	49110781	2568	11979	35577	159.72	474.36	12.4515	8.04684	1.54738	0.436565	4.18609	cyclin T1
DNAH14	NM_001373	NP_001364	chr1	225117356	225586996	17065	5448	12111	72.64	161.48	0.852174	0.412216	2.0673	0.726244	4.18545	dynein, axonemal, heavy polypeptide 14 isoform
FAM160B1	NM_020940	NP_065991	chr10	116581503	116659585	6143	9974	28286	132.987	377.147	4.33398	2.6745	1.62048	0.482724	4.14605	hypothetical protein LOC57700 isoform a
KCNH8	NM_144633	NP_653234	chr3	19190017	19577135	6079	3392	5644	45.2267	75.2533	1.48943	0.53927	2.76195	1.01594	4.13056	potassium voltage-gated channel, subfamily H,
KIAA1958	NM_133465	NP_597722	chr9	115249248	115422706	2767	20849	70495	277.987	939.933	20.1129	14.7979	1.35917	0.306873	4.09074	hypothetical protein LOC158405
SNORA18	NR_002959		chr11	93466632	93466763	132	2002	1782	26.6933	23.76	40.4844	7.84124	5.16301	1.64152	4.08078	Homo sapiens small nucleolar RNA, H/ACA box 18 (SNORA18), non-coding RNA.
TMEM33	NM_018126	NP_060596	chr4	41937137	41962824	7717	28465	101246	379.533	1349.95	9.84601	7.62045	1.29205	0.256231	4.07401	transmembrane protein 33
SNORA62	NR_002324		chr3	39452545	39452697	153	2241	2491	29.88	33.2133	39.0974	9.45657	4.13442	1.41935	4.03921	Homo sapiens small nucleolar RNA, H/ACA box 62 (SNORA62), non-coding RNA.
SNORD116-23	NR_003337		chr15	25336932	25337024	93	1585	863	21.1333	11.5067	45.4929	5.38988	8.44044	2.13303	4.00121	Homo sapiens small nucleolar RNA, C/D box 116-23 (SNORD116-23), non-coding RNA.
SNURF-SNRPN			chr15	25481556	25620621	4150	1410	466	18.8	6.21333	0.906919	0.0652212	13.9053	2.63227	3.99297	Homo sapiens clone Rt-16 SNURF-SNRPN mRNA, downstream untranslated exons, alternatively spliced.
KCNT2	NM_198503	NP_940905	chr1	196194913	196577499	6505	6533	16452	87.1067	219.36	2.68079	1.469	1.82491	0.601528	3.98779	potassium channel, subfamily T, member 2
UGCG	NM_003358	NP_003349	chr9	114659206	114695431	1629	10025	29129	133.667	388.387	16.4271	10.3862	1.58163	0.458457	3.98629	ceramide glucosyltransferase
C6orf204	NM_001042475	NP_001035940	chr6	118786239	119031238	4485	4513	9568	60.1733	127.573	2.68597	1.23911	2.16766	0.773647	3.98343	chromosome 6 open reading frame 204 isoform a
RP4-695O20__B.10			chr22	46449726	46509806	6959	1662	1078	22.16	14.3733	0.637502	0.0899753	7.08531	1.95802	3.98237	SubName	Full=FLJ27365 protein, isoform CRA_a; SubName	Full=Novel transcript;
IKZF2	NM_016260	NP_057344	chr2	213864413	214016333	11402	3363	5975	44.84	79.6667	0.787306	0.304374	2.58664	0.950359	3.94491	helios isoform 1
ZNF780B	NM_001005851	NP_001005851	chr19	40534168	40562115	8890	8631	24217	115.08	322.893	2.59153	1.58223	1.6379	0.493415	3.92539	zinc finger protein 780B
PIAS1	NM_016166	NP_057250	chr15	68346572	68480402	2348	11605	35356	154.733	471.413	13.193	8.74614	1.50844	0.411077	3.91967	protein inhibitor of activated STAT, 1
EF565118			chr4	93183649	93198453	1225	17875	59890	238.333	798.533	38.95	28.3968	1.37163	0.316003	3.88602	Homo sapiens chromosome 4 isolate HA_003381 mRNA sequence.
BC069756			chr9	3479874	3481237	1364	1293	375	17.24	5	2.53036	0.159686	15.8458	2.7629	3.86364	Homo sapiens PRO1600 mRNA, complete cds.
SNORA14B	NR_002956		chr1	235291118	235291252	135	1182	150	15.76	2	23.3712	0.64537	36.2137	3.58944	3.84872	Homo sapiens small nucleolar RNA, H/ACA box 14B (SNORA14B), non-coding RNA.
AX748195			chr22	36730924	36732334	1411	1474	825	19.6533	11	2.78848	0.339608	8.21089	2.10546	3.84271	Homo sapiens cDNA FLJ36227 fis, clone THYMU2001071.
SNORA46	NR_002978		chr16	58582403	58582537	135	1124	64	14.9867	0.853333	22.2244	0.275358	80.711	4.39088	3.81816	Homo sapiens small nucleolar RNA, H/ACA box 46 (SNORA46), non-coding RNA.
FSIP2			chr2	186610267	186657065	4620	1968	2147	26.24	28.6267	1.13705	0.269924	4.2125	1.43806	3.80934	Homo sapiens cDNA FLJ34780 fis, clone NT2NE2003705, weakly similar to U2 SMALL NUCLEAR RIBONUCLEOPROTEIN AUXILIARY FACTOR 35 KDA SUBUNIT RELATED-PROTEIN 2.
VPS13C	NM_020821	NP_065872	chr15	62144592	62352647	14225	16706	55702	222.747	742.693	3.13486	2.27441	1.37831	0.320861	3.80705	vacuolar protein sorting 13C protein isoform 2A
ANKS1B	NM_152788	NP_690001	chr12	99129071	100378432	7818	3028	5295	40.3733	70.6	1.03385	0.393388	2.62807	0.966249	3.78278	cajalin 2 isoform a
SNORD116-5	NR_003322		chr15	25312934	25313029	96	1151	173	15.3467	2.30667	32.0038	1.04671	30.5757	3.4202	3.77595	Homo sapiens small nucleolar RNA, C/D box 116-5 (SNORD116-5), non-coding RNA.
AX747224			chr11	7872298	7927502	2503	1818	1800	24.24	24	1.93879	0.417698	4.6416	1.53506	3.77523	Homo sapiens cDNA FLJ34536 fis, clone HLUNG2008384.
BC079832			chr6	26272386	26272940	555	1267	450	16.8933	6	6.0937	0.470946	12.9393	2.56027	3.76102	Homo sapiens hypothetical protein MGC12935, mRNA (cDNA clone IMAGE	4309284), partial cds.
DQ597482			chr11	10529436	10530717	1282	1197	294	15.96	3.92	2.49232	0.133202	18.7108	2.9291	3.75969	full-length cDNA clone CS0DM002YL19 of Fetal liver of Homo sapiens (human).
KIAA1109	NM_015312	NP_056127	chr4	123091758	123283905	18857	37310	140103	497.467	1868.04	5.28142	4.31545	1.22384	0.201993	3.75906	fragile site-associated protein
GRHL2	NM_024915	NP_079191	chr8	102504668	102681950	6048	22795	80411	303.933	1072.15	10.0606	7.72245	1.30278	0.264499	3.75074	transcription factor CP2-like 3
RIMS2	NM_001100117	NP_001093587	chr8	104512976	105265451	8551	12072	37918	160.96	505.573	3.76843	2.57561	1.46312	0.380572	3.74691	regulating synaptic membrane exocytosis 2
C9orf3	NM_032823	NP_116212	chr9	97488994	97849440	8246	5154	12388	68.72	165.173	1.66839	0.872588	1.91201	0.648154	3.7467	aminopeptidase O
SLC7A5P1	NR_002594		chr16	21529232	21531765	2534	5243	12745	69.9067	169.933	5.52295	2.92136	1.89054	0.636864	3.7297	RecName	Full=Putative L-type amino acid transporter 1-like protein MLAS; AltName	Full=hLAT1 3-transmembrane protein MLAS; Short=hLAT1 3TM MLAS;
NRXN3	NM_004796	NP_004787	chr14	78636928	80330758	10561	4201	9204	56.0133	122.72	1.06181	0.506201	2.0976	0.740794	3.72766	neurexin 3 isoform 1 precursor
ZNF644	NM_201269	NP_958357	chr1	91380860	91487671	5822	24348	86960	324.64	1159.47	11.1632	8.67558	1.28674	0.252111	3.7135	zinc finger protein 644 isoform 1
ZNF578	NM_001099694	NP_001093164	chr19	52956829	53020130	7140	4125	9000	55	120	1.54214	0.732142	2.10634	0.744951	3.70847	zinc finger protein 578
AK096995			chr4	151500241	151502697	2209	1195	375	15.9333	5	1.44401	0.0986022	14.6448	2.68408	3.69177	Homo sapiens cDNA FLJ39676 fis, clone SMINT2009832.
TRPC1	NM_003304	NP_003295	chr3	142443266	142526727	4168	7101	19480	94.68	259.733	4.54768	2.71464	1.67524	0.515957	3.68974	transient receptor potential cation channel,
ADAMTS20	NM_025003	NP_079279	chr12	43748013	43945724	6850	8342	24043	111.227	320.573	3.2507	2.03868	1.59451	0.466568	3.68862	a disintegrin-like and metalloprotease with
SNORD12C	NR_002433		chr20	47895482	47895559	78	1174	381	15.6533	5.08	40.1764	2.83714	14.1609	2.65048	3.64911	Homo sapiens small nucleolar RNA, C/D box 12C (SNORD12C), non-coding RNA.
HTR2B	NM_000867	NP_000858	chr2	231972952	231989824	2230	1032	75	13.76	1	1.2353	0.0195347	63.2361	4.14688	3.64453	5-hydroxytryptamine (serotonin) receptor 2B
SNORA71D	NR_003018		chr20	37062505	37062642	138	991	0	13.2133	0	19.1687	0	0	0	3.63502	Homo sapiens small nucleolar RNA, H/ACA box 71D (SNORA71D), non-coding RNA.
THAP5	NM_001130475	NP_001123947	chr7	108202673	108210167	3659	3880	8374	51.7333	111.653	2.83053	1.3293	2.12934	0.755813	3.63362	THAP domain containing 5 isoform 1
CXCR6	NM_006564	NP_006555	chr3	45984973	45989845	2087	1204	475	16.0533	6.33333	1.53993	0.132197	11.6488	2.4552	3.62897	G protein-coupled receptor TYMSTR
KIAA1715	NM_030650	NP_085153	chr2	176790410	176867514	6360	4325	9925	57.6667	132.333	1.81521	0.90641	2.00264	0.694465	3.61084	Lunapark
MYSM1	NM_001085487	NP_001078956	chr1	59125590	59165747	7056	14198	46847	189.307	624.627	5.37114	3.85633	1.39281	0.331323	3.60877	Myb-like, SWIRM and MPN domains 1
LOC169834	NM_001101338	NP_001094808	chr9	115759402	115774472	2377	4616	10929	61.5467	145.72	5.18363	2.67056	1.94103	0.663218	3.60664	hypothetical protein LOC169834
GPR98	NM_032119	NP_115495	chr5	89854617	90460032	20312	46348	179533	617.973	2393.77	6.09082	5.13384	1.18641	0.170928	3.59062	G protein-coupled receptor 98 precursor
ARRDC3	NM_020801	NP_065852	chr5	90664541	90679149	4161	2690	4661	35.8667	62.1467	1.72565	0.650628	2.65228	0.97542	3.58665	arrestin domain containing 3
LRRTM2	NM_015564	NP_056379	chr5	138205079	138211057	5628	1171	473	15.6133	6.30667	0.555393	0.0488156	11.3774	2.43163	3.5701	leucine rich repeat transmembrane neuronal 2
AX746867			chr8	101946568	101949291	2724	1125	375	15	5	1.10241	0.0799605	13.7869	2.62372	3.56406	Homo sapiens cDNA FLJ33916 fis, clone CTONG2016775.
FLJ32810	NM_152432	NP_689645	chr11	100558407	100861656	5064	11188	35347	149.173	471.293	5.89734	4.05425	1.45461	0.374738	3.56018	Rho-type GTPase-activating protein FLJ32810
MGC16275	NR_026914		chr17	72206141	72209460	2479	1939	2511	25.8533	33.48	2.08785	0.58833	3.54877	1.2666	3.54478	Homo sapiens hypothetical protein MGC16275, mRNA (cDNA clone IMAGE	3831928), partial cds.
HIST1H4J	NM_021968	NP_068803	chr6	27791903	27792257	355	1012	150	13.4933	2	7.60939	0.245422	31.0053	3.43416	3.54245	histone cluster 1, H4j
ZNF808	NM_001039886	NP_001034975	chr19	53030909	53067717	5168	6203	16721	82.7067	222.947	3.20389	1.87928	1.70485	0.533477	3.54079	zinc finger protein 808
SLC26A1	NM_022042	NP_071325	chr4	972864	987224	4087	2174	3197	28.9867	42.6267	1.41988	0.454349	3.1251	1.13947	3.53997	solute carrier family 26, member 1 isoform a
CR624170			chrX	53123339	53172715	1889	1678	1799	22.3733	23.9867	2.37114	0.553159	4.28654	1.45548	3.5379	full-length cDNA clone CS0DC007YA11 of Neuroblastoma Cot 25-normalized of Homo sapiens (human).
AK128707			chr12	66249727	66275821	5216	1808	2183	24.1067	29.1067	0.925249	0.24309	3.8062	1.33663	3.52066	SubName	Full=Putative uncharacterized protein ENSP00000348547;
SNORA54	NR_002982		chr11	2985001	2985123	123	935	13	12.4667	0.173333	20.291	0.0613888	330.533	5.80071	3.51898	Homo sapiens small nucleolar RNA, H/ACA box 54 (SNORA54), non-coding RNA.
C21orf123	NR_028082		chr21	46839631	46844985	3455	1763	2073	23.5067	27.64	1.36208	0.3485	3.9084	1.36313	3.51145	Homo sapiens cDNA FLJ38752 fis, clone KIDNE2012613.
FILIP1L	NM_182909	NP_878913	chr3	99551989	99833349	4657	1210	639	16.1333	8.52	0.693548	0.0796977	8.70224	2.16358	3.51144	filamin A interacting protein 1-like isoform 1
DENND4C	NM_017925	NP_060395	chr9	19290702	19374138	9837	13543	44787	180.573	597.16	3.67494	2.64448	1.38966	0.329061	3.50369	DENN/MADD domain containing 4C
SNORA3	NR_002580		chr11	8705774	8705903	130	1086	361	14.48	4.81333	22.2989	1.61293	13.8251	2.62649	3.50257	Homo sapiens small nucleolar RNA, H/ACA box 3 (SNORA3), non-coding RNA.
FAM190A	NM_001145065	NP_001138537	chr4	91048684	92523369	9053	1425	1190	19	15.8667	0.420165	0.0763494	5.50319	1.70533	3.49835	KIAA1680 protein isoform 1
SLC16A7	NM_004731	NP_004722	chr12	59989848	60175407	4144	1725	2022	23	26.96	1.11114	0.283408	3.92062	1.36625	3.47741	solute carrier family 16, member 7
LOC100129716	NR_027435		chr5	90676164	90716531	2501	1125	484	15	6.45333	1.20071	0.112404	10.682	2.36856	3.4752	Homo sapiens hypothetical protein LOC285620, mRNA (cDNA clone IMAGE	5286379).
C2orf16	NM_032266	NP_115642	chr2	27799389	27805588	6200	1552	1575	20.6933	21	0.668187	0.14755	4.52853	1.5104	3.46228	hypothetical protein LOC84226
FUT10	NM_032664	NP_116053	chr8	33228346	33330664	4355	9120	27890	121.6	371.867	5.5899	3.71973	1.50277	0.407311	3.44814	fucosyltransferase 10
ZNF800	NM_176814	NP_789784	chr7	127010354	127032767	4761	2686	4950	35.8133	66	1.50593	0.60389	2.49372	0.913775	3.43779	zinc finger protein 800
AK123487			chr2	166790367	166806401	2260	1502	1491	20.0267	19.88	1.77402	0.383195	4.62955	1.53246	3.42883	Homo sapiens cDNA FLJ41493 fis, clone BRTHA2005005.
SNORD116-2	NR_003321		chr15	25310172	25310268	97	1123	538	14.9733	7.17333	30.9034	3.22153	9.59277	2.26101	3.42751	Homo sapiens small nucleolar RNA, C/D box 116-2 (SNORD116-2), non-coding RNA.
C19orf23	NR_027271		chr19	1267471	1270259	1355	2022	2953	26.96	39.3733	3.98327	1.26583	3.14676	1.14637	3.4258	Homo sapiens chromosome 19 open reading frame 23, mRNA (cDNA clone IMAGE	3630948).
ZNF260	NM_001012756	NP_001012774	chr19	37001594	37019170	5499	10994	35189	146.587	469.187	5.33666	3.71684	1.4358	0.361725	3.42459	zinc finger protein 260
ZNF709	NM_152601	NP_689814	chr19	12571999	12662356	7956	4474	10937	59.6533	145.827	1.50106	0.798463	1.87994	0.631241	3.42252	zinc finger protein 709 isoform a
ZNF254	NM_203282	NP_975011	chr19	24216247	24312652	6088	10192	32100	135.893	428	4.46871	3.06254	1.45915	0.377856	3.42198	zinc finger protein 254
SLC2A13	NM_052885	NP_443117	chr12	40148825	40499661	9344	7433	21641	99.1067	288.547	2.12339	1.34523	1.57846	0.456449	3.4202	solute carrier family 2 (facilitated glucose
C9orf130	NR_023390		chr9	98568372	98638259	11320	3632	8080	48.4267	107.733	0.85644	0.414587	2.06577	0.725501	3.4149	Homo sapiens cDNA FLJ34818 fis, clone NT2NE2008077.
BHLHE40	NM_003670	NP_003661	chr3	5021097	5026863	3301	2635	4853	35.1333	64.7067	2.13075	0.853918	2.49527	0.914395	3.40649	basic helix-loop-helix family, member e40
WDR38	NM_001045476	NP_001038941	chr9	127615755	127620159	1318	1095	506	14.6	6.74667	2.21767	0.22299	9.94512	2.29708	3.3998	WD repeat domain 38
2010-03-06	NM_005885	NP_005876	chr5	10353828	10435491	5827	43405	168808	578.733	2250.77	19.8835	16.8267	1.18166	0.166922	3.39885	membrane-associated ring finger (C3HC4) 6
C4orf38	NR_024008		chr4	184018174	184020352	2179	2550	4609	34	61.4533	3.12378	1.22857	2.54261	0.933192	3.39536	RecName	Full=Uncharacterized protein C4orf38;
ZNF484	NM_031486	NP_113674	chr9	95608351	95640290	3021	3864	8934	51.52	119.12	3.41416	1.7177	1.98764	0.686948	3.38604	zinc finger protein 484 isoform a
UBE2QP1	NR_003661		chr15	85070427	85114026	2150	1350	1156	18	15.4133	1.67607	0.312299	5.36689	1.68025	3.3842	Homo sapiens cDNA FLJ43276 fis, clone KIDNE2011532, moderately similar to Homo sapiens melanoma-associated chondroitin sulfate proteoglycan 4.
ZNF81	NM_007137	NP_009068	chrX	47696301	47781610	7933	6300	17614	84	234.853	2.11983	1.28965	1.64372	0.496965	3.37301	zinc finger protein 81
PNPO	NM_018129	NP_060599	chr17	46018889	46026673	3464	5396	14355	71.9467	191.4	4.15807	2.407	1.72749	0.546669	3.36634	pyridoxine 5'-phosphate oxidase
BC036698			chr3	9391374	9439174	6089	6220	17374	82.9333	231.653	2.72673	1.65731	1.64527	0.497904	3.3566	Homo sapiens hypothetical gene supported by AK128398, mRNA (cDNA clone IMAGE	5266032).
AX747826			chr6	159219682	159221893	2212	975	300	13	4	1.17657	0.0787748	14.9358	2.70376	3.33991	Homo sapiens UG0651E06 mRNA, complete cds.
BC033996			chr6	15248049	15248887	474	1263	1001	16.84	13.3467	7.11251	1.22661	5.7985	1.7576	3.33397	Homo sapiens cDNA clone IMAGE	5297356
CR749668			chr8	11173373	11177524	4152	4045	9692	53.9333	129.227	2.60051	1.35584	1.91801	0.65129	3.33114	Homo sapiens mRNA; cDNA DKFZp686K1594 (from clone DKFZp686K1594).
CXorf42	NR_027131		chrX	119370311	119379122	2418	1350	1234	18	16.4533	1.4903	0.296422	5.02765	1.61495	3.32754	Homo sapiens cDNA FLJ36576 fis, clone TRACH2012497.
LOC728264			chr5	148786440	148812399	17954	900	150	12	2	0.133807	0.00485267	27.5739	3.31687	3.32538	Homo sapiens cDNA FLJ36638 fis, clone TRACH2018950.
SNORA37	NR_002970		chr18	51748654	51748782	129	825	2	11	0.0266667	17.0711	0.00900516	1895.7	7.54735	3.31469	Homo sapiens small nucleolar RNA, H/ACA box 37 (SNORA37), non-coding RNA.
SOX5	NM_006940	NP_008871	chr12	23685232	24715380	5549	1697	2217	22.6267	29.56	0.816328	0.232061	3.51773	1.25782	3.30388	SRY (sex determining region Y)-box 5 isoform a
SNORA71B	NR_002910		chr20	37053843	37053978	136	903	190	12.04	2.53333	17.7234	0.811458	21.8414	3.08381	3.29464	Homo sapiens small nucleolar RNA, H/ACA box 71B (SNORA71B), non-coding RNA.
LOC647121			chr1	121260910	121313686	4242	1906	2850	25.4133	38	1.19936	0.390234	3.07344	1.1228	3.28658	Homo sapiens cDNA FLJ46881 fis, clone UTERU3015647, moderately similar to Embigin precursor.
ZNF85	NM_003429	NP_003420	chr19	21106080	21133501	4399	4606	11772	61.4133	156.96	2.79491	1.55435	1.79813	0.586745	3.28534	zinc finger protein 85
ZNF418	NM_133460	NP_597717	chr19	58433252	58446740	3914	7190	21211	95.8667	282.813	4.9035	3.14769	1.55781	0.443281	3.28411	zinc finger protein 418
RORB	NM_006914	NP_008845	chr9	77112252	77302115	3691	4123	10083	54.9733	134.44	2.98172	1.58671	1.87919	0.630839	3.28396	RAR-related orphan receptor B
SNHG7	NR_003672		chr9	139619686	139622636	2157	8078	24570	107.707	327.6	9.99658	6.61616	1.51093	0.412727	3.28117	Homo sapiens cDNA FLJ30346 fis, clone BRACE2007527.
FAM83B	NM_001010872	NP_001010872	chr6	54711569	54806817	3164	3300	7286	44	97.1467	2.78404	1.33753	2.08148	0.733077	3.27931	hypothetical protein LOC222584
NAG8	NR_027330		chr7	127637562	127640130	2569	1228	1003	16.3733	13.3733	1.27594	0.226771	5.62657	1.7275	3.26471	Homo sapiens brain and nasopharyngeal carcinoma susceptibility protein NSG-x mRNA, partial cds.
BC043227			chr10	96986469	96990901	2194	1086	670	14.48	8.93333	1.32127	0.177374	7.44906	2.00809	3.24734	Homo sapiens cDNA clone IMAGE	5295530
AK097706			chr9	109737114	109865269	2277	825	75	11	1	0.967138	0.0191315	50.5521	3.923	3.24405	Homo sapiens cDNA FLJ40387 fis, clone TESTI2036129.
BC052603			chr19	37238623	37263716	3478	8921	27943	118.947	372.573	6.84671	4.66654	1.46719	0.383351	3.24086	Homo sapiens zinc finger protein 850 pseudogene, mRNA (cDNA clone IMAGE	6082150).
C6orf155	NR_026807		chr6	72124149	72130448	2933	1021	525	13.6133	7	0.929205	0.103968	8.93744	2.19025	3.23763	Homo sapiens cDNA FLJ13189 fis, clone NT2RP3004253.
ZNF141	NM_003441	NP_003432	chr4	331596	377759	2861	4397	11188	58.6267	149.173	4.10238	2.27136	1.80614	0.59119	3.22854	zinc finger protein 141
SNORA20	NR_002960		chr6	160201282	160201413	132	900	289	12	3.85333	18.1998	1.27167	14.3117	2.66108	3.19784	Homo sapiens small nucleolar RNA, H/ACA box 20 (SNORA20), non-coding RNA.
EPHA4	NM_004438	NP_004429	chr2	222282749	222438922	6617	5812	16394	77.4933	218.587	2.34456	1.43905	1.62925	0.488119	3.19336	ephrin receptor EphA4 precursor
SCARNA18	NR_003139		chr5	82360025	82360156	132	815	106	10.8667	1.41333	16.4809	0.466426	35.3344	3.56486	3.19336	Homo sapiens small Cajal body-specific RNA 18 (SCARNA18), non-coding RNA.
HDAC9	NM_178425	NP_848512	chr7	18126572	19036984	8917	7274	21875	96.9867	291.667	2.17747	1.42489	1.52817	0.424071	3.1846	histone deacetylase 9 isoform 5
GAN	NM_022041	NP_071324	chr16	81348571	81413801	4542	10688	35084	142.507	467.787	6.28126	4.48656	1.40002	0.336486	3.17321	gigaxonin
hCG_1818547	NR_027182		chr10	65224989	65226320	1332	1977	3258	26.36	43.44	3.96187	1.42069	2.7887	1.02558	3.17172	SubName	Full=HCG1818547; SubName	Full=cDNA, FLJ94884;
SNORD32A	NR_000021		chr19	49993223	49993304	82	1131	878	15.08	11.7067	36.8168	6.21916	5.9199	1.77832	3.1696	Homo sapiens small nucleolar RNA, C/D box 32A (SNORD32A), non-coding RNA.
LOC100128788			chr16	2787077	2800811	2637	1086	769	14.48	10.2533	1.0993	0.169382	6.49008	1.87027	3.1663	Homo sapiens cDNA FLJ31501 fis, clone NT2NE2005537.
SNORA74B	NR_002988		chr5	172447729	172447932	204	750	0	10	0	9.81361	0	0	0	3.16228	Homo sapiens small nucleolar RNA, H/ACA box 74B (SNORA74B), non-coding RNA.
PRKG1	NM_001098512	NP_001091982	chr10	52750945	54055274	4715	6556	19285	87.4133	257.133	3.71155	2.37569	1.56231	0.446162	3.15271	protein kinase, cGMP-dependent, type I isoform
TET2	NM_001127208	NP_001120680	chr4	106067943	106200958	15006	3888	9600	51.84	128	0.691606	0.371584	1.86124	0.621241	3.15244	tet oncogene family member 2 isoform a
AK074469			chr21	27538215	27539642	1428	823	168	10.9733	2.24	1.5384	0.0683333	22.5132	3.1141	3.15028	Homo sapiens cDNA	FLJ23589 fis, clone LNG14467.
HTR7P	NR_002774		chr12	13153376	13192604	5750	3900	9670	52	128.933	1.81048	0.976809	1.85347	0.617057	3.14124	Homo sapiens 5-hydroxytryptamine (serotonin) receptor 7 pseudogene (HTR7P), non-coding RNA.
SNORD116-29	NR_003360		chr15	25351667	25351750	84	757	43	10.0933	0.573333	24.0555	0.297331	80.9047	4.39327	3.13352	Homo sapiens small nucleolar RNA, C/D box 116-29 (SNORD116-29), non-coding RNA.
TMEM106B	NM_001134232	NP_001127704	chr7	12250848	12276889	6513	10275	33687	137	449.16	4.21113	3.00422	1.40174	0.337711	3.12108	transmembrane protein 106B
FER	NM_005246	NP_005237	chr5	108083523	108523373	3851	3360	7863	44.8	104.84	2.32897	1.18595	1.9638	0.674882	3.11682	fer (fps/fes related) tyrosine kinase
SNORD2	NR_002587		chr3	186502585	186502654	70	977	571	13.0267	7.61333	37.2558	4.73794	7.8633	2.06221	3.10755	Homo sapiens small nucleolar RNA, C/D box 2 (SNORD2), non-coding RNA.
SCARNA4	NR_003005		chr1	155895749	155895877	129	750	61	10	0.813333	15.5192	0.274657	56.5038	4.03431	3.10035	Homo sapiens small Cajal body-specific RNA 4 (SCARNA4), non-coding RNA.
AF086463			chr18	19405449	19411367	4371	825	225	11	3	0.503815	0.0298987	16.8507	2.82439	3.09985	Homo sapiens full length insert cDNA clone ZD85H04.
NHLRC2	NM_198514	NP_940916	chr10	115614420	115668452	2550	8534	27025	113.787	360.333	8.93326	6.15569	1.45122	0.372405	3.09292	NHL repeat containing 2
PHLPP2	NM_015020	NP_055835	chr16	71671739	71757715	11029	22067	81642	294.227	1088.56	5.34078	4.29961	1.24216	0.216849	3.08476	PH domain and leucine rich repeat protein
TMPPE	NM_001039770	NP_001034859	chr3	33131908	33138314	3992	4048	10335	53.9733	137.8	2.70675	1.50373	1.80002	0.587796	3.08414	transmembrane protein with
DQ599242			chr6	99872798	99875596	2799	3041	6901	40.5467	92.0133	2.90009	1.43206	2.02512	0.705629	3.06296	Homo sapiens cDNA	FLJ21968 fis, clone HEP05670.
BC148262			chr14	27791206	28142425	498	852	326	11.36	4.34667	4.56676	0.380224	12.0107	2.4858	3.06223	Homo sapiens cDNA clone IMAGE	40107853
PCDH11X	NM_032968	NP_116750	chrX	91034304	91878226	11583	2323	4544	30.9733	60.5867	0.535335	0.22786	2.3494	0.854161	3.05805	protocadherin 11 X-linked isoform c
PCNXL2	NM_014801	NP_055616	chr1	233119882	233431459	11025	49226	196974	656.347	2626.32	11.9183	10.3772	1.1485	0.138459	3.03755	pecanex-like 2
SEMA5A	NM_003966	NP_003957	chr5	9035138	9546233	11808	18243	66164	243.24	882.187	4.12399	3.25459	1.26713	0.236754	3.0375	semaphorin 5A precursor
ZNF675	NM_138330	NP_612203	chr19	23835709	23870017	2208	4294	11342	57.2533	151.227	5.19112	2.98361	1.73988	0.553815	3.03358	zinc finger protein 675
ZNF718	NM_001039127	NP_001034216	chr4	53227	196092	6099	4946	13726	65.9467	183.013	2.16468	1.30718	1.65599	0.504397	3.02433	zinc finger protein 718
DAMS	NR_026763		chr5	135465205	135470579	1807	750	150	10	2	1.1079	0.0482152	22.9782	3.13455	3.01044	Homo sapiens DAMS mRNA, complete cds.
UBA6	NM_018227	NP_060697	chr4	68481480	68566889	8768	19199	70274	255.987	936.987	5.84488	4.65527	1.25554	0.227566	3.00636	ubiquitin-activating enzyme E1-like 2
BC025734			chr4	4543931	4712662	2403	2612	5610	34.8267	74.8	2.90146	1.356	2.13972	0.760675	2.9948	Homo sapiens, clone IMAGE	5204729, mRNA.
ZNF167	NM_018651	NP_061121	chr3	44596704	44624971	3980	5304	15137	70.72	201.827	3.55728	2.20906	1.61031	0.476428	2.99153	zinc finger protein 167 isoform 1
BC043549			chr2	145425552	145834289	4766	746	163	9.94667	2.17333	0.417814	0.0198648	21.0328	3.04608	2.98847	Homo sapiens hypothetical gene supported by BC043549; BX648102, mRNA (cDNA clone IMAGE	5172341).
CCNT2	NM_058241	NP_490595	chr2	135676393	135714584	4997	19613	72141	261.507	961.88	10.4769	8.3854	1.24942	0.222679	2.97928	cyclin T2 isoform b
ZNF718	NM_001039127	NP_001034216	chr4	124386	156488	2860	6118	18219	81.5733	242.92	5.71007	3.70007	1.54323	0.433879	2.97638	zinc finger protein 718
SMAD5	NM_001001420	NP_001001420	chr5	135468536	135518422	7093	26016	98822	346.88	1317.63	9.79058	8.09235	1.20986	0.190501	2.97424	SMAD family member 5
LOC144571	NR_026971		chr12	9217773	9220651	2187	1237	1414	16.4933	18.8533	1.5098	0.375536	4.02038	1.39138	2.97169	Homo sapiens cDNA FLJ32290 fis, clone PROST2000463.
N4BP2	NM_018177	NP_060647	chr4	40058524	40157017	6902	20669	76574	275.587	1020.99	7.9936	6.44403	1.24047	0.215487	2.96834	Nedd4 binding protein 2
SPATA5	NM_145207	NP_660208	chr4	123844225	124240602	8238	9289	30472	123.853	406.293	3.00985	2.14848	1.40092	0.337132	2.96316	spermatogenesis associated 5
TAS2R19	NM_176888	NP_795369	chr12	11174272	11175170	899	829	380	11.0533	5.06667	2.46146	0.245513	10.0258	2.30516	2.96109	taste receptor, type 2, member 19
BC041908			chr5	140937878	140944827	2477	693	75	9.24	1	0.746801	0.0175868	42.4638	3.74865	2.96058	Homo sapiens cDNA clone IMAGE	5299063
KCTD8	NM_198353	NP_938167	chr4	44175922	44450824	2591	3955	10341	52.7333	137.88	4.07452	2.31818	1.75764	0.563973	2.9528	potassium channel tetramerisation domain
ZFX	NM_003410	NP_003401	chrX	24167762	24232627	6255	14076	49631	187.68	661.747	6.00689	4.60868	1.30339	0.264965	2.95198	zinc finger protein, X-linked
ZNF490	NM_020714	NP_065765	chr19	12686920	12721623	6098	4797	13409	63.96	178.787	2.09981	1.2772	1.64407	0.497174	2.94427	zinc finger protein 490
SNORA64	NR_002326		chr16	2012974	2013107	134	3609	9147	48.12	121.96	71.8919	39.6483	1.81324	0.595114	2.9398	Homo sapiens small nucleolar RNA, H/ACA box 64 (SNORA64), non-coding RNA.
IPMK	NM_152230	NP_689416	chr10	59955618	60027694	1793	3035	7186	40.4667	95.8133	4.51831	2.32787	1.94097	0.663186	2.92437	inositol polyphosphate multikinase
LRRTM4	NM_001134745	NP_001128217	chr2	76974858	77749502	4808	3675	9437	49	125.827	2.04028	1.14004	1.78966	0.582024	2.91644	leucine rich repeat transmembrane neuronal 4
DGKB	NM_004080	NP_004071	chr7	14184675	14942550	7864	2397	5079	31.96	67.72	0.813621	0.375134	2.16888	0.774213	2.90455	diacylglycerol kinase, beta isoform 1
BC034817			chr6	149275400	149285820	2078	891	595	11.88	7.93333	1.14454	0.166312	6.88188	1.92889	2.9004	Homo sapiens cDNA clone IMAGE	4824774
KILLIN	NM_001126049	NP_001119521	chr10	89618919	89623194	4276	1364	1880	18.1867	25.0667	0.85148	0.255371	3.33429	1.20426	2.89268	killin protein
SNORA32	NR_003032		chr11	93464145	93464265	121	778	332	10.3733	4.42667	17.1629	1.59369	10.7693	2.3767	2.89262	Homo sapiens small nucleolar RNA, H/ACA box 32 (SNORA32), non-coding RNA.
AK096592			chr14	75292224	75295550	3327	1711	2918	22.8133	38.9067	1.37276	0.509429	2.69471	0.991289	2.88945	Homo sapiens cDNA FLJ39273 fis, clone OCBBF2010792.
SNORD116-25	NR_003339		chr15	25342809	25342901	93	660	72	8.8	0.96	18.9434	0.449677	42.1268	3.74068	2.88861	Homo sapiens small nucleolar RNA, C/D box 116-25 (SNORD116-25), non-coding RNA.
SNORA76	NR_002995		chr17	62223699	62223830	132	1368	1906	18.24	25.4133	27.6637	8.38687	3.29845	1.19345	2.88248	Homo sapiens small nucleolar RNA, H/ACA box 76 (SNORA76), non-coding RNA.
SNORA40	NR_002973		chr11	93468277	93468402	126	1018	943	13.5733	12.5733	21.5663	4.34703	4.96115	1.60164	2.87913	Homo sapiens small nucleolar RNA, H/ACA box 40 (SNORA40), non-coding RNA.
BAI3	NM_001704	NP_001695	chr6	69345632	70099402	6612	1723	2972	22.9733	39.6267	0.695585	0.261076	2.6643	0.979941	2.87881	brain-specific angiogenesis inhibitor 3
DKFZp667P0924			chr2	96592962	96657541	1951	722	218	9.62667	2.90667	0.98782	0.0649008	15.2204	2.72264	2.87834	Homo sapiens cDNA FLJ54441 complete cds, highly similar to Homo sapiens ankyrin repeat domain 36 (ANKRD36), mRNA.
XK	NM_021083	NP_066569	chrX	37545133	37591382	5084	1823	3295	24.3067	43.9333	0.957147	0.376445	2.5426	0.933187	2.87083	membrane transport protein XK
AX747619			chr15	63338233	63341586	3354	6661	20645	88.8133	275.267	5.3012	3.57522	1.48276	0.393906	2.86529	SubName	Full=cDNA FLJ35275 fis, clone PROST2006282, weakly similar to TRANSLATION INITIATION FACTOR IF-2;
Tmp21-II	NR_002807		chr8	146220251	146224282	4032	2142	4326	28.56	57.68	1.41807	0.623185	2.27551	0.822206	2.8619	Homo sapiens mRNA for Tmp21-II putative transcribed pseudogene.
LOC729799	NR_026952		chr11	43918853	43921422	2570	1050	1050	14	14	1.09057	0.237305	4.59565	1.52511	2.86055	Homo sapiens SEC14-like 1 pseudogene (LOC729799), non-coding RNA.
AX747628			chr10	65005260	65007599	2340	750	300	10	4	0.855545	0.0744657	11.4891	2.4414	2.86008	Homo sapiens cDNA FLJ35292 fis, clone PROST2008468.
DKFZp547E087			chr16	22448329	22503540	5822	1757	3134	23.4267	41.7867	0.805559	0.312664	2.57644	0.946407	2.84385	SubName	Full=Putative uncharacterized protein DKFZp547E087;
CHRNG	NM_005199	NP_005190	chr2	233404437	233411113	2614	1061	1107	14.1467	14.76	1.08345	0.245976	4.40468	1.48267	2.83804	cholinergic receptor, nicotinic, gamma
DQ582265			chrM	1604	1634	31	760	346	10.1333	4.61333	65.4409	6.48284	10.0945	2.31199	2.83752	DQ582265
BTBD18	NM_001145101	NP_001138573	chr11	57510987	57519253	3185	900	695	12	9.26667	0.754277	0.126744	5.9512	1.78359	2.83073	BTB (POZ) domain containing 18
DSEL	NM_032160	NP_115536	chr18	65173819	65183967	9281	18040	66508	240.533	886.773	5.18847	4.16227	1.24655	0.220379	2.83044	dermatan sulfate epimerase-like
BC042876			chr2	163625449	163654482	2996	600	0	8	0	0.534573	0	0	0	2.82843	Homo sapiens cDNA clone IMAGE	4830853
FRMD7	NM_194277	NP_919253	chrX	131211023	131262050	3200	600	0	8	0	0.500494	0	0	0	2.82843	FERM domain containing 7
ERV3	NM_001007253	NP_001007254	chr7	64451187	64467121	4335	7290	23193	97.2	309.24	4.48886	3.10756	1.4445	0.367762	2.82827	endogenous retroviral sequence 3
DKFZp686E07118			chr2	186659345	186698016	7202	1375	2007	18.3333	26.76	0.509621	0.161862	3.14849	1.14692	2.8258	RecName	Full=Uncharacterized protein FLJ44048;
KLB	NM_175737	NP_783864	chr4	39408473	39453151	6077	750	336	10	4.48	0.329435	0.0321145	10.2581	2.32807	2.82421	klotho beta
FANCM	NM_020937	NP_065988	chr14	45605136	45670092	7492	6450	19989	86	266.52	2.29805	1.54969	1.48291	0.394007	2.82016	Fanconi anemia, complementation group M
AURKAPS1	NR_001587		chr1	220439521	220441057	1537	1125	1306	15	17.4133	1.95378	0.493538	3.95873	1.37592	2.81823	Homo sapiens aurora kinase A pseudogene 1 (AURKAPS1), non-coding RNA.
DYSFIP1	NM_001007533	NP_001007534	chr17	79791368	79792926	1449	662	150	8.82667	2	1.21952	0.0601276	20.2821	3.00974	2.80946	dysferlin-interacting protein 1
ARHGAP5	NM_001030055	NP_001025226	chr14	32546189	32628932	9673	14944	53914	199.253	718.853	4.12385	3.23736	1.27383	0.242029	2.80438	Rho GTPase activating protein 5 isoform a
BC128552			chr10	80928943	80930381	1439	586	0	7.81333	0	1.08701	0	0	0	2.79524	Homo sapiens cDNA clone IMAGE	40121915
ACER2	NM_001010887	NP_001010887	chr9	19397807	19452500	3507	3597	9476	47.96	126.347	2.7378	1.56942	1.74446	0.556447	2.78675	alkaline ceramidase 2
LMBRD2	NM_001007527	NP_001007528	chr5	36103414	36152015	3237	2621	6076	34.9467	81.0133	2.16133	1.09025	1.98242	0.684319	2.78093	LMBR1 domain containing 2
XDH	NM_000379	NP_000370	chr2	31557188	31637611	5717	2278	4927	30.3733	65.6933	1.06361	0.500571	2.1248	0.753677	2.77865	xanthine dehydrogenase
B3GALT2	NM_003783	NP_003774	chr1	193147861	193155743	3547	675	226	9	3.01333	0.507973	0.0370082	13.7259	2.61929	2.75965	UDP-Gal	betaGlcNAc beta
ANKRD36	NM_001164315	NP_001157787	chr2	97779233	97930255	9628	1318	1937	17.5733	25.8267	0.365407	0.116854	3.12703	1.14008	2.75716	ankyrin repeat domain 36
NUPL1	NM_014089	NP_054808	chr13	25875666	25916560	9116	24532	94129	327.093	1255.05	7.18334	5.9975	1.19772	0.180421	2.74663	nucleoporin like 1 isoform a
CR605438			chr13	99848626	99853011	1823	1230	1697	16.4	22.6267	1.80101	0.540687	3.33096	1.20326	2.74566	Homo sapiens clone IMAGE	110862, mRNA sequence.
BC036695			chr9	96938889	96966848	1312	1775	3358	23.6667	44.7733	3.61129	1.48661	2.42921	0.887564	2.74202	Homo sapiens cDNA clone IMAGE	5265295
PRDM5	NM_018699	NP_061169	chr4	121615930	121844013	4798	6723	21329	89.64	284.387	3.74025	2.58203	1.44857	0.370576	2.73373	PR domain containing 5
ZNF660	NM_173658	NP_775929	chr3	44626456	44637557	2205	2733	6575	36.44	87.6667	3.30848	1.73196	1.91025	0.647235	2.72544	zinc finger protein 660
HDX	NM_144657	NP_653258	chrX	83576209	83757458	2979	2708	6490	36.1067	86.5333	2.42648	1.26539	1.91757	0.651057	2.72485	highly divergent homeobox
CSRNP3	NM_024969	NP_079245	chr2	166326157	166537203	3282	2914	7221	38.8533	96.28	2.37	1.27794	1.85455	0.617643	2.71721	cysteine-serine-rich nuclear protein 3
EPS15	NM_001981	NP_001972	chr1	51819935	51984995	6985	19680	74006	262.4	986.747	7.52067	6.15392	1.22209	0.200566	2.71233	epidermal growth factor receptor pathway
AK096291			chr1	64560126	64636980	3540	825	637	11	8.49333	0.622083	0.104517	5.95197	1.78372	2.7103	Homo sapiens cDNA FLJ38972 fis, clone NT2RI2002564.
FT002	NR_002730		chr6	118822536	118824994	2459	550	0	7.33333	0	0.597038	0	0	0	2.70801	Homo sapiens FT002 (FT002) mRNA, complete cds.
AK097143			chr6	141902806	142351554	2110	1168	1575	15.5733	21	1.4776	0.43356	3.40807	1.22615	2.70341	SubName	Full=ORF2-like protein; Flags	Fragment;
SNORA71C	NR_003017		chr20	37058310	37058447	138	849	706	11.32	9.41333	16.422	2.97151	5.52649	1.70955	2.70303	Homo sapiens small nucleolar RNA, H/ACA box 71C (SNORA71C), non-coding RNA.
ODZ1	NM_001163278	NP_001156750	chrX	123509757	124097666	12892	3660	9918	48.8	132.24	0.757807	0.446843	1.69591	0.528221	2.69867	odz, odd Oz/ten-m homolog 1 isoform 1
ARPP19	NM_006628	NP_006619	chr15	52839432	52861364	5214	45960	186093	612.8	2481.24	23.5292	20.7305	1.135	0.126634	2.69738	cyclic AMP phosphoprotein, 19 kD
AK225487			chr7	33765593	33768065	1055	915	898	12.2	11.9733	2.31508	0.494396	4.68265	1.54386	2.68526	SubName	Full=cDNA FLJ20712 fis, clone HUV01027;
AX748336			chr9	72935053	72937759	2707	675	300	9	4	0.6656	0.0643701	10.3402	2.33604	2.6818	Homo sapiens cDNA FLJ36530 fis, clone TRACH2004109.
AHR	NM_001621	NP_001612	chr7	17338276	17385775	6247	5671	17483	75.6133	233.107	2.42318	1.62553	1.4907	0.399246	2.67388	aryl hydrocarbon receptor precursor
ANGPTL1	NM_004673	NP_004664	chr1	178818671	178840215	3632	721	418	9.61333	5.57333	0.529892	0.0668469	7.92694	2.07027	2.67296	angiopoietin-like 1 precursor
SNORA12	NR_002954		chr10	101996913	101997059	147	535	0	7.13333	0	9.71481	0	0	0	2.67083	Homo sapiens small nucleolar RNA, H/ACA box 12 (SNORA12), non-coding RNA.
BC047609			chr20	45981305	45983374	1806	716	412	9.54667	5.49333	1.05826	0.132504	7.98661	2.07777	2.66682	Homo sapiens, clone IMAGE	5752022, mRNA.
BEST1	NM_004183	NP_004174	chr11	61717356	61731939	4518	1030	1236	13.7333	16.48	0.608539	0.1589	3.8297	1.34279	2.66357	bestrophin 1 isoform 1
RALGAPA1	NM_194301	NP_919277	chr14	36007559	36278432	10104	1993	4197	26.5733	55.96	0.526516	0.241266	2.1823	0.78038	2.66317	Ral GTPase activating protein, alpha subunit 1
RASSF8	NM_007211	NP_009142	chr12	26111969	26232824	6831	12528	44750	167.04	596.667	4.89548	3.80505	1.28658	0.251984	2.6625	Ras association (RalGDS/AF-6) domain family
BX648961			chr5	172293440	172299818	6379	1069	1350	14.2533	18	0.447325	0.122923	3.63907	1.29173	2.65955	Homo sapiens cDNA FLJ37661 fis, clone BRHIP2010744.
BC043519			chr13	108439710	108487799	1799	600	150	8	2	0.890262	0.0484296	18.3826	2.9114	2.65887	Homo sapiens, clone IMAGE	5166435, mRNA.
MANEA	NM_024641	NP_078917	chr6	96025413	96057326	4967	2677	6525	35.6933	87	1.43864	0.763023	1.88545	0.634165	2.6566	mannosidase, endo-alpha
DCUN1D1	NM_020640	NP_065691	chr3	182660559	182698326	3152	6217	19640	82.8933	261.867	5.26493	3.61915	1.45474	0.374828	2.65444	RP42 homolog
A2M	NM_000014	NP_000005	chr12	9220304	9268558	4666	683	346	9.10667	4.61333	0.390727	0.0430708	9.07175	2.20517	2.65344	alpha-2-macroglobulin precursor
FAM196A	NM_001039762	NP_001034851	chr10	128933690	128994422	4443	1209	1774	16.12	23.6533	0.726353	0.231915	3.13198	1.14167	2.64279	hypothetical protein LOC642938
LPHN3	NM_015236	NP_056051	chr4	62066974	62938167	6956	7141	23273	95.2133	310.307	2.74029	1.94332	1.41011	0.343668	2.64143	latrophilin 3 precursor
BC035826			chr3	18004064	18310408	2329	834	739	11.12	9.85333	0.95586	0.1843	5.18643	1.64604	2.63696	Homo sapiens cDNA clone IMAGE	5584035
LRRTM3	NM_178011	NP_821079	chr10	68685792	68860867	5931	1436	2473	19.1467	32.9733	0.646285	0.242185	2.66856	0.981539	2.63082	leucine rich repeat transmembrane neuronal 3
RARB	NM_000965	NP_000956	chr3	25215823	25639420	5107	747	525	9.96	7	0.390438	0.0597097	6.53895	1.87778	2.62991	retinoic acid receptor, beta isoform 1
BTBD8	NM_183242	NP_899065	chr1	92545862	92613395	1441	825	724	11	9.65333	1.52823	0.291827	5.23675	1.6557	2.62922	BTB (POZ) domain containing 8
CDKL5	NM_003159	NP_003150	chrX	18443725	18671747	3516	6138	19431	81.84	259.08	4.65989	3.20994	1.4517	0.372738	2.62503	cyclin-dependent kinase-like 5
CHRNA7	NM_000746	NP_000737	chr15	32322726	32461233	2942	1314	2113	17.52	28.1733	1.1922	0.417165	2.85787	1.05008	2.62305	cholinergic receptor, nicotinic, alpha 7
ZNF782	NM_001001662	NP_001001662	chr9	99579273	99637856	3420	2402	5651	32.0267	75.3467	1.87476	0.959733	1.95341	0.669578	2.62006	zinc finger protein 782
YOD1	NM_018566	NP_061036	chr1	207217194	207226325	6521	8536	28869	113.813	384.92	3.49412	2.57139	1.35884	0.306633	2.61567	YOD1 OTU deubiquinating enzyme 1 homolog
C12orf33			chr12	9210666	9217672	1616	732	504	9.76	6.72	1.20911	0.181151	6.67463	1.89831	2.61378	Homo sapiens cDNA FLJ41814 fis, clone NT2RI2011683.
SCARNA1	NR_002997		chr1	28160912	28161077	166	525	28	7	0.373333	8.44207	0.0979718	86.1684	4.4563	2.61175	Homo sapiens small Cajal body-specific RNA 1 (SCARNA1), non-coding RNA.
C8orf39	NR_027259		chr8	94752339	94753047	709	1838	3779	24.5067	50.3867	6.91985	3.09586	2.23519	0.804328	2.6115	Homo sapiens PRO1905 mRNA, complete cds.
NCR1	NM_004829	NP_004820	chr19	55417508	55424439	1153	1795	3646	23.9333	48.6133	4.15559	1.8367	2.26253	0.816484	2.60741	natural cytotoxicity triggering receptor 1
TNFAIP8L3	NM_207381	NP_997264	chr15	51348801	51397473	2256	813	722	10.84	9.62667	0.961943	0.185887	5.17488	1.64382	2.60204	tumor necrosis factor, alpha-induced protein
CCDC7	NM_001026383	NP_001021554	chr10	32735041	32863490	5231	990	1203	13.2	16.04	0.505182	0.133577	3.78195	1.33024	2.5988	coiled-coil domain containing 7
C20orf94	NM_001009608	NP_001009608	chr20	10415951	10604025	1405	2107	4702	28.0933	62.6933	4.003	1.94383	2.05934	0.722386	2.59298	hypothetical protein LOC128710
NUP210L	NM_207308	NP_997191	chr1	153965170	154127592	5880	794	683	10.5867	9.10667	0.360447	0.0674675	5.34252	1.6757	2.59243	nucleoporin 210kDa-like isoform 1
GPR87	NM_023915	NP_076404	chr3	151011876	151034636	1519	645	319	8.6	4.25333	1.13344	0.121979	9.29214	2.22917	2.58687	G protein-coupled receptor 87
CR627240			chr9	23500690	23672385	4804	872	902	11.6267	12.0267	0.484519	0.109057	4.4428	1.49128	2.57988	Homo sapiens mRNA; cDNA DKFZp781D1719 (from clone DKFZp781D1719).
GAS5			chr1	173833040	173837125	1762	27921	109637	372.28	1461.83	42.2983	36.1412	1.17036	0.157313	2.57915	Homo sapiens mRNA; cDNA DKFZp564D0164 (from clone DKFZp564D0164).
AX748175			chr1	164595273	164651720	1864	743	568	9.90667	7.57333	1.064	0.176992	6.01156	1.79368	2.57768	Homo sapiens cDNA FLJ36189 fis, clone TESTI2027238.
BC041363			chr3	15781727	15803693	4076	600	225	8	3	0.39293	0.0320627	12.2551	2.50594	2.57487	Homo sapiens cDNA clone IMAGE	5273212
AK093382			chr16	25078359	25080275	1799	1068	1470	14.24	19.6	1.58467	0.47461	3.33888	1.20563	2.56126	Homo sapiens cDNA FLJ36063 fis, clone TESTI2018975.
GPR18	NM_001098200	NP_001091670	chr13	99906968	99910840	1818	625	300	8.33333	4	0.917664	0.095847	9.57426	2.25908	2.55636	G protein-coupled receptor 18
SCARNA20	NR_002999		chr17	58308877	58309006	130	525	84	7	1.12	10.7799	0.375307	28.7228	3.35769	2.54402	Homo sapiens small Cajal body-specific RNA 20 (SCARNA20), non-coding RNA.
APC2	NM_005883	NP_005874	chr19	1450148	1473243	12567	5610	17666	74.8	235.547	1.1916	0.816503	1.45939	0.378018	2.53971	adenomatosis polyposis coli 2
ACOX1	NM_004035	NP_004026	chr17	73937589	73975444	7848	13916	51039	185.547	680.52	4.73318	3.77741	1.25302	0.225558	2.53901	acyl-Coenzyme A oxidase 1 isoform a
AK056077			chr2	47713160	47715691	2000	518	75	6.90667	1	0.691349	0.0217812	31.7406	3.4576	2.53658	Homo sapiens cDNA FLJ31515 fis, clone NT2RI1000172.
ZDHHC21	NM_178566	NP_848661	chr9	14617033	14693469	3196	2907	7590	38.76	101.2	2.42793	1.37939	1.76015	0.565399	2.53649	zinc finger, DHHC-type containing 21
2010-03-01	NM_017923	NP_060393	chr4	164449049	165305202	2929	1294	2175	17.2533	29	1.17927	0.431311	2.73415	1.00582	2.53555	membrane-associated RING-CH protein I
FANCB	NM_152633	NP_689846	chrX	14861529	14891184	3008	3075	8208	41	109.44	2.72876	1.58493	1.72169	0.543305	2.52898	Fanconi anemia complementation group B
BC042169			chr5	98105323	98108788	2029	1162	1793	15.4933	23.9067	1.5287	0.513274	2.97833	1.09136	2.52398	Homo sapiens cDNA FLJ35946 fis, clone TESTI2011928.
DM004493			chr4	113569339	113569407	69	593	257	7.90667	3.42667	22.9405	2.16339	10.604	2.36123	2.52097	DM004493
KDM3A	NM_001146688	NP_001140160	chr2	86668271	86719838	4917	15993	59763	213.24	796.84	8.68215	7.05965	1.22983	0.206874	2.5155	jumonji domain containing 1A
VPS13D	NM_015378	NP_056193	chr1	12290113	12572096	18583	41604	168907	554.72	2252.09	5.97609	5.27938	1.13197	0.123957	2.51486	vacuolar protein sorting 13D isoform 1
KIAA1712	NM_001145314	NP_001138786	chr4	175204828	175254531	6551	5636	17848	75.1467	237.973	2.29647	1.58246	1.4512	0.372392	2.51341	HBV PreS1-transactivated protein 3 isoform b
FAM169A	NM_015566	NP_056381	chr5	74073401	74191788	6251	26016	101996	346.88	1359.95	11.1094	9.4773	1.17221	0.158887	2.51289	hypothetical protein LOC26049
ACPT	NM_033068	NP_149059	chr19	51293672	51298481	1347	678	471	9.04	6.28	1.34357	0.203097	6.61539	1.8894	2.5112	testicular acid phosphatase precursor
NRXN1	NM_004801	NP_004792	chr2	50145644	51259674	11196	12508	45389	166.773	605.187	2.9821	2.35472	1.26644	0.236208	2.50987	neurexin 1 isoform alpha1 precursor
SNORA75	NR_002921		chr2	232320511	232320647	137	549	170	7.32	2.26667	10.6967	0.720741	14.8412	2.69741	2.50496	Homo sapiens small nucleolar RNA, H/ACA box 75 (SNORA75), non-coding RNA.
PRH2	NM_005042	NP_005033	chr12	11081834	11087443	4322	563	205	7.50667	2.73333	0.347713	0.0275499	12.6212	2.53538	2.50128	proline-rich protein HaeIII subfamily 2
NDUFA4L2			chr12	57628688	57632142	1906	546	168	7.28	2.24	0.764658	0.0511962	14.9358	2.70376	2.49936	Homo sapiens NADH	ubiquinone oxidoreductase MLRQ subunit homolog mRNA, complete cds.
ELAVL2	NM_004432	NP_004423	chr9	23690105	23826063	4300	5638	17943	75.1733	239.24	3.49989	2.42369	1.44403	0.367439	2.48538	ELAV (embryonic lethal, abnormal vision,
RNF217	NM_152553	NP_689766	chr6	125283862	125404657	2491	3296	9131	43.9467	121.747	3.53192	2.1291	1.65888	0.506144	2.47567	ring finger protein 217
FAM108B1	NM_016014	NP_057098	chr9	74477370	74526148	3258	19127	73113	255.027	974.84	15.6709	13.0345	1.20226	0.184204	2.47226	family with sequence similarity 108, member B1
BC069004			chr2	232570401	232571710	1310	1207	2001	16.0933	26.68	2.45943	0.887211	2.77209	1.0196	2.46941	Homo sapiens hypothetical protein MGC4771, mRNA (cDNA clone IMAGE	3542169), partial cds.
DCDC2B	NM_001099434	NP_001092904	chr1	32674695	32681797	1349	821	886	10.9467	11.8133	1.62453	0.381481	4.25849	1.44892	2.46934	doublecortin domain containing 2B
ALG10B	NM_001013620	NP_001013642	chr12	38710557	38723527	11269	2625	6750	35	90	0.621787	0.347912	1.7872	0.580648	2.46035	asparagine-linked glycosylation 10 homolog B
TBCK	NM_001163435	NP_001156907	chr4	106967233	107237861	4234	7184	24091	95.7867	321.213	4.52911	3.30488	1.37043	0.315127	2.45758	TBC domain-containing protein kinase-like
C15orf49			chr15	25337107	25337524	418	1000	1406	13.3333	18.7467	6.38589	1.95371	3.2686	1.18436	2.45398	RecName	Full=Putative uncharacterized protein C15orf49;
EGR4	NM_001965	NP_001956	chr2	73518058	73520829	2372	450	0	6	0	0.506402	0	0	0	2.44949	early growth response 4
TMEM14E	NM_001123228	NP_001116700	chr3	152057488	152058779	1292	450	0	6	0	0.92971	0	0	0	2.44949	transmembrane protein 14E
DM004349			chr9	97847502	97848370	869	450	0	6	0	1.38226	0	0	0	2.44949	Homo sapiens C90RF3 short isoform, mRNA sequence.
GPR151	NM_194251	NP_919227	chr5	145894417	145895676	1260	450	0	6	0	0.953322	0	0	0	2.44949	G protein-coupled receptor 151
AK095618			chr16	72463252	72567788	1642	450	0	6	0	0.731538	0	0	0	2.44949	Homo sapiens cDNA FLJ38299 fis, clone FCBBF3017255.
SNORA13	NR_002922		chr5	111497182	111497314	133	610	364	8.13333	4.85333	12.2427	1.58965	7.70149	2.04141	2.44727	Homo sapiens small nucleolar RNA, H/ACA box 13 (SNORA13), non-coding RNA.
MAB21L1	NM_005584	NP_005575	chr13	36048320	36050832	2513	614	375	8.18667	5	0.652189	0.0866742	7.5246	2.01818	2.44587	mab-21-like protein 1
TAS2R30	NM_001097643	NP_001091112	chr12	11285884	11286843	960	517	150	6.89333	2	1.43753	0.0907551	15.8397	2.76252	2.44304	type 2 taste receptor member 30
SNORA28	NR_002964		chr14	103804186	103804311	126	472	54	6.29333	0.72	9.99929	0.248928	40.1693	3.6931	2.4396	Homo sapiens small nucleolar RNA, H/ACA box 28 (SNORA28), non-coding RNA.
P2RY14	NM_014879	NP_055694	chr3	150929905	150996230	2834	492	104	6.56	1.38667	0.463407	0.021315	21.7409	3.0792	2.43131	P2Y14 receptor
SNORA49	NR_002979		chr12	132515769	132515904	136	450	25	6	0.333333	8.83225	0.106771	82.7216	4.41548	2.4167	Homo sapiens small nucleolar RNA, H/ACA box 49 (SNORA49), non-coding RNA.
AK025288			chr8	119097734	119100498	2765	525	201	7	2.68	0.506829	0.0422233	12.0036	2.4852	2.40365	Homo sapiens clone 24838 mRNA sequence.
SNORD28	NR_002562		chr11	62622093	62622167	75	788	869	10.5067	11.5867	28.0455	6.72992	4.16728	1.42726	2.40168	Homo sapiens small nucleolar RNA, C/D box 28 (SNORD28), non-coding RNA.
TMED7	NM_181836	NP_861974	chr5	114914340	114961870	6700	22161	86358	295.48	1151.44	8.82901	7.4865	1.17932	0.164942	2.40167	transmembrane emp24 protein transport domain
KIAA1128			chr10	86088410	86278276	8066	9749	34662	129.987	462.16	3.22626	2.49601	1.29257	0.25663	2.38749	SubName	Full=cDNA FLJ52095;
ZNF273	NM_021148	NP_066971	chr7	64342871	64391953	6653	4969	15675	66.2533	209	1.99365	1.36849	1.45683	0.376261	2.38079	zinc finger protein 273
CNKSR2	NM_014927	NP_055742	chrX	21392980	21670779	4481	8033	27761	107.107	370.147	4.7852	3.59842	1.32981	0.285035	2.37946	connector enhancer of kinase suppressor of Ras
ADAM20	NM_003814	NP_003805	chr14	70989079	71001732	2791	525	225	7	3	0.502108	0.0468246	10.7232	2.37241	2.37504	ADAM metallopeptidase domain 20 preproprotein
BC043255			chr22	34121000	34146801	2716	907	1232	12.0933	16.4267	0.891405	0.263471	3.38332	1.21886	2.37453	Homo sapiens cDNA FLJ32931 fis, clone TESTI2007452.
CCDC134	NM_024821	NP_079097	chr22	42196678	42222303	1275	5988	19662	79.84	262.16	12.5363	8.95713	1.39959	0.336179	2.37327	coiled-coil domain containing 134 precursor
SAMD8	NM_144660	NP_653261	chr10	76871393	76936607	1735	4788	15002	63.84	200.027	7.36635	5.02228	1.46673	0.383039	2.37263	sterile alpha motif domain containing 8
BNC2	NM_017637	NP_060107	chr9	16409502	16870786	15574	21592	84172	287.893	1122.29	3.70076	3.1392	1.17889	0.16457	2.36565	basonuclin 2
FGD4	NM_139241	NP_640334	chr12	32638906	32798982	9679	16253	61660	216.707	822.133	4.4823	3.70019	1.21137	0.191751	2.36504	FYVE, RhoGEF and PH domain containing 4
RBM15	NM_022768	NP_073605	chr1	110881945	110889303	3431	20856	81064	278.08	1080.85	16.2259	13.7233	1.18236	0.167512	2.3637	RNA binding motif protein 15
SGK196	NM_032237	NP_115613	chr8	42948657	42978323	1615	9372	33233	124.96	443.107	15.4902	11.9522	1.29601	0.259292	2.3626	protein kinase-like protein SgK196
ANKAR	NM_144708	NP_653309	chr2	190539219	190611370	5486	902	1234	12.0267	16.4533	0.438883	0.13065	3.35922	1.21171	2.36034	ankyrin and armadillo repeat containing
FAM179B	NM_015091	NP_055906	chr14	45431416	45543633	9840	6047	19943	80.6267	265.907	1.64037	1.17719	1.39346	0.331793	2.358	hypothetical protein LOC23116
SNORD4A	NR_000010		chr17	27049600	27049671	72	582	378	7.76	5.04	21.5769	3.04937	7.07584	1.95669	2.35604	Homo sapiens small nucleolar RNA, C/D box 4A (SNORD4A), non-coding RNA.
SLFNL1	NM_144990	NP_659427	chr1	41481269	41487397	2125	1974	4687	26.32	62.4933	2.47962	1.28111	1.93552	0.660378	2.35107	schlafen-like 1
DMC1	NM_007068	NP_008999	chr22	38914954	38966189	2952	1493	3074	19.9067	40.9867	1.35002	0.604837	2.23204	0.802917	2.35084	DMC1 dosage suppressor of mck1 homolog
BC042046			chr5	67089041	67096885	1556	484	157	6.45333	2.09333	0.830297	0.0586059	14.1675	2.65095	2.34311	Homo sapiens, clone IMAGE	5528576, mRNA.
SNORD116-2	NR_003317		chr15	25299356	25299451	96	558	336	7.44	4.48	15.5153	2.03291	7.63205	2.03236	2.33716	Homo sapiens small nucleolar RNA, C/D box 116-2 (SNORD116-2), non-coding RNA.
RNF180	NM_001113561	NP_001107033	chr5	63461671	63668694	5057	1275	2400	17	32	0.673	0.275657	2.44144	0.892587	2.33258	ring finger protein 180 isoform 1
NDUFA4L2	NM_020142	NP_064527	chr12	57628688	57634475	1186	450	93	6	1.24	1.0128	0.0455459	22.237	3.10176	2.32798	NADH	ubiquinone oxidoreductase MLRQ subunit
AK308867			chr16	70263707	70269272	1210	500	207	6.66667	2.76	1.10302	0.0993656	11.1006	2.407	2.3267	Homo sapiens cDNA, FLJ98908.
PCDH11Y	NM_032973	NP_116755	chrY	4868267	5610258	11648	600	450	8	6	0.137498	0.0224395	6.12753	1.81279	2.3259	protocadherin 11 Y-linked isoform c
USP53	NM_019050	NP_061923	chr4	120133782	120216672	8031	7943	27601	105.907	368.013	2.64005	1.99621	1.32253	0.279548	2.32572	ubiquitin specific protease 53
SNORD9	NR_003029		chr14	21860310	21860412	103	432	56	5.76	0.746667	11.1955	0.315793	35.4521	3.56818	2.32518	Homo sapiens small nucleolar RNA, C/D box 9 (SNORD9), non-coding RNA.
PGAP1	NM_024989	NP_079265	chr2	197697729	197792519	12148	15779	59943	210.387	799.24	3.46715	2.86606	1.20973	0.190395	2.31509	GPI deacylase
BCMSUN			chr13	50618046	50656129	2038	675	654	9	8.72	0.884092	0.186391	4.74321	1.55671	2.31501	Homo sapiens BCMS-upstream neighbor (BCMSUN) mRNA, partial sequence.
C20orf134	NM_001024675	NP_001019846	chr20	32254304	32256330	2027	739	831	9.85333	11.08	0.973169	0.238121	4.08686	1.40778	2.31023	hypothetical protein LOC170487
SNORD12B	NR_003695		chr20	47896850	47896952	103	665	633	8.86667	8.44	17.2338	3.56958	4.82797	1.57443	2.30947	Homo sapiens small nucleolar RNA, C/D box 12B (SNORD12B), non-coding RNA.
ITGA2	NM_002203	NP_002194	chr5	52285156	52390608	7909	5848	19317	77.9733	257.56	1.97371	1.41863	1.39128	0.330223	2.30937	integrin alpha 2 precursor
ITGA4	NM_000885	NP_000876	chr2	182321619	182402466	7676	2442	6440	32.56	85.8667	0.849197	0.487306	1.74263	0.555398	2.29278	integrin alpha 4 precursor
ZNF674	NM_001039891	NP_001034980	chrX	46357161	46404892	4283	1449	3033	19.32	40.44	0.903063	0.411316	2.19555	0.786431	2.28301	zinc finger family member 674 isoform 1
LIF	NM_002309	NP_002300	chr22	30636442	30642796	3919	3961	12089	52.8133	161.187	2.69791	1.7917	1.50578	0.40931	2.28173	leukemia inhibitory factor (cholinergic
ASPN	NM_017680	NP_060150	chr9	95218489	95244788	2468	458	150	6.10667	2	0.495357	0.0353018	14.032	2.64134	2.27747	asporin precursor
SLC24A2	NM_020344	NP_065077	chr9	19515978	19786926	2221	2908	8164	38.7733	108.853	3.49497	2.13504	1.63696	0.492841	2.27636	solute carrier family 24
RICTOR	NM_152756	NP_689969	chr5	38938022	39074501	11839	10446	38044	139.28	507.253	2.35523	1.86648	1.26186	0.232585	2.26183	rapamycin-insensitive companion of mTOR
CDC14A	NM_033312	NP_201569	chr1	100810584	100985832	6039	4597	14582	61.2933	194.427	2.03192	1.4025	1.44879	0.370725	2.2613	CDC14 homolog A isoform 2
AK128390			chr3	46795974	46854064	2137	2337	6132	31.16	81.76	2.91912	1.66667	1.75147	0.560456	2.25881	Homo sapiens cDNA FLJ35279 fis, clone PROST2006766, highly similar to Testis-specific protease-like protein 50 precursor.
FBXL17	NM_001163315	NP_001156787	chr5	107194740	107717799	9738	3042	8697	40.56	115.96	0.833848	0.518741	1.60745	0.474646	2.25867	F-box and leucine-rich repeat protein 17
AK023629			chr6	2246032	2284008	2287	1166	2160	15.5467	28.8	1.36091	0.548578	2.4808	0.90858	2.25666	Homo sapiens cDNA FLJ13567 fis, clone PLACE1008331.
DSPP	NM_014208	NP_055023	chr4	88529681	88538023	4329	450	150	6	2	0.277474	0.0201259	13.7869	2.62372	2.25411	dentin sialophosphoprotein preproprotein
MGC40574	NR_027251		chr2	43454350	43455994	1645	900	1364	12	18.1867	1.46041	0.481615	3.03232	1.10933	2.24264	SubName	Full=MGC40574 protein; SubName	Full=Putative uncharacterized protein MGC40574;
SNORD116-11	NR_003326		chr15	25321075	25321167	93	396	42	5.28	0.56	11.3661	0.262312	43.3304	3.76885	2.23918	Homo sapiens small nucleolar RNA, C/D box 116-11 (SNORD116-11), non-coding RNA.
CALCRL	NM_005795	NP_005786	chr2	188207851	188313021	5615	1324	2692	17.6533	35.8933	0.629413	0.278469	2.26027	0.815482	2.23747	calcitonin receptor-like precursor
PDK3	NM_001142386	NP_001135858	chrX	24483344	24557952	2223	14445	54830	192.6	731.067	17.3451	14.3262	1.21073	0.19122	2.22391	pyruvate dehydrogenase kinase 3 isoform 1
PCNX	NM_014982	NP_055797	chr14	71374122	71582099	14195	43250	178663	576.667	2382.17	8.13296	7.31056	1.11249	0.106605	2.2209	pecanex-like 1
CR590356			chr8	90729656	90769797	1430	1725	4062	23	54.16	3.21996	1.64989	1.95162	0.668661	2.21809	full-length cDNA clone CS0DL001YK24 of B cells (Ramos cell line) Cot 25-normalized of Homo sapiens (human).
USH2A	NM_206933	NP_996816	chr1	215796236	216596738	20183	825	1174	11	15.6533	0.10911	0.0337857	3.22948	1.17232	2.2162	usherin isoform B
BCMSUN			chr13	50556688	50699677	3068	1385	2925	18.4667	39	1.20501	0.55376	2.17606	0.777515	2.21441	Homo sapiens BCMS-upstream neighbor (BCMSUN) mRNA, partial sequence.
AK024242			chr8	75728286	75779174	2810	779	1050	10.3867	14	0.739995	0.217037	3.40953	1.22657	2.20822	Homo sapiens cDNA FLJ14180 fis, clone NT2RP2003799.
BC042098			chr6	114290865	114661893	2007	1299	2657	17.32	35.4267	1.72766	0.768945	2.2468	0.809506	2.20513	Homo sapiens, clone IMAGE	5770470, mRNA.
C3orf50			chr3	168527584	168548372	2250	750	976	10	13.0133	0.889767	0.251952	3.53149	1.26172	2.20006	RecName	Full=EGF-like domain-containing protein C3orf50;
KCTD4	NM_198404	NP_940686	chr13	45766990	45775175	2117	395	75	5.26667	1	0.498051	0.0205774	24.2037	3.18651	2.19028	potassium channel tetramerisation domain
URB2	NM_014777	NP_055592	chr1	229761981	229795946	5644	33644	137176	448.587	1829.01	15.9118	14.117	1.12714	0.119679	2.18727	URB2 ribosome biogenesis 2 homolog
YPEL4	NM_145008	NP_659445	chr11	57412561	57417417	1721	2291	6109	30.5467	81.4533	3.55338	2.06177	1.72346	0.544335	2.18614	yippee-like 4
METTL12			chr11	62432779	62435952	2860	3522	10679	46.96	142.387	3.28716	2.16878	1.51567	0.415859	2.18024	Homo sapiens cDNA FLJ53805 complete cds.
LOC554248			chr7	76178677	76256128	1496	720	912	9.6	12.16	1.28469	0.354091	3.62814	1.28872	2.17998	Homo sapiens hypothetical LOC554248, mRNA (cDNA clone MGC	87732 IMAGE	5768316), complete cds.
METTL12	NM_001043229	NP_001036694	chr11	62432779	62434923	1382	2683	7549	35.7733	100.653	5.18215	3.17273	1.63334	0.49063	2.17864	methyltransferase like 12 precursor
BC032407			chr2	156877048	157111432	1745	1103	2065	14.7067	27.5333	1.68724	0.687347	2.45472	0.898013	2.17817	Homo sapiens cDNA clone IMAGE	5209417
SNORD49A	NR_002744		chr17	16343350	16343420	71	751	1005	10.0133	13.4	28.2344	8.22165	3.43416	1.23377	2.17509	Homo sapiens small nucleolar RNA, C/D box 49A (SNORD49A), non-coding RNA.
ZNF28	NM_006969	NP_008900	chr19	53300662	53324885	4674	6793	23531	90.5733	313.747	3.87945	2.92417	1.32668	0.282683	2.17213	zinc finger protein 28
DENND1B	NM_001142795	NP_001136267	chr1	197479509	197744623	5293	1340	2842	17.8667	37.8933	0.675773	0.31187	2.16684	0.773271	2.16984	DENN/MADD domain containing 1B isoform 1
EGLN3	NM_022073	NP_071356	chr14	34393423	34420287	3776	12621	47493	168.28	633.24	8.92194	7.30548	1.22127	0.199889	2.16534	egl nine homolog 3
NKG7	NM_005601	NP_005592	chr19	51874876	51875960	824	375	51	5	0.68	1.21479	0.0359496	33.7915	3.52021	2.16294	natural killer cell group 7 sequence
LRIG2	NM_014813	NP_055628	chr1	113615831	113667342	4127	15843	61033	211.24	813.773	10.2471	8.58977	1.19294	0.176422	2.16183	leucine-rich repeats and immunoglobulin-like
PHC3	NM_024947	NP_079223	chr3	169805368	169899537	19380	14572	55691	194.293	742.547	2.00707	1.6691	1.20249	0.184393	2.15992	polyhomeotic like 3
BC148242			chr2	235904747	235905261	515	394	95	5.25333	1.26667	2.04215	0.107144	19.0598	2.94758	2.15947	Homo sapiens cDNA clone IMAGE	40131484
BC036209			chr11	36084836	36099448	4130	450	225	6	3	0.290844	0.0316434	9.19129	2.21826	2.1576	Homo sapiens cDNA clone IMAGE	5265482
OR13H1	NM_001004486	NP_001004486	chrX	130678048	130678973	926	450	225	6	3	1.29718	0.141131	9.19129	2.21826	2.1576	olfactory receptor, family 13, subfamily H,
TM4SF19	NM_138461	NP_612470	chr3	196042957	196065258	1927	793	1148	10.5733	15.3067	1.09847	0.346028	3.17452	1.15516	2.15474	transmembrane 4 L six family member 19
CHRM2	NM_001006632	NP_001006633	chr7	136553399	136701771	5132	525	413	7	5.50667	0.273068	0.0467428	5.84192	1.76506	2.15313	cholinergic receptor, muscarinic 2
AX748020			chr7	43157495	43202786	1839	468	275	6.24	3.66667	0.6793	0.0868565	7.82095	2.05681	2.14891	Homo sapiens cDNA FLJ35943 fis, clone TESTI2011750.
ARHGAP12	NM_018287	NP_060757	chr10	32095225	32217770	4511	16100	62193	214.667	829.24	9.52688	8.00792	1.18968	0.173686	2.14789	Rho GTPase activating protein 12
ZNF79	NM_007135	NP_009066	chr9	130186653	130207650	2301	3911	12245	52.1467	163.267	4.537	3.09096	1.46783	0.383785	2.14788	zinc finger protein 79
VTRNA1-3	NR_026705		chr5	140105744	140105831	88	346	0	4.61333	0	10.4952	0	0	0	2.14787	Homo sapiens vault RNA 1-3 (VTRNA1-3), non-coding RNA.
BC021024			chr1	151252503	151254405	619	1417	3131	18.8933	41.7467	6.1105	2.93794	2.07986	0.732299	2.14724	Homo sapiens, clone IMAGE	3616855, mRNA.
EPHA3	NM_005233	NP_005224	chr3	89156674	89531282	6672	675	820	9	10.9333	0.270051	0.0713853	3.783	1.33052	2.14612	ephrin receptor EphA3 isoform a precursor
AK311282			chr14	102352725	102354918	2194	675	825	9	11	0.82123	0.218408	3.76007	1.32444	2.14106	Homo sapiens cDNA FLJ36354 fis, clone THYMU2007308.
AK307233			chrX	153625077	153627178	2102	4385	14099	58.4667	187.987	5.56845	3.89589	1.42931	0.357195	2.1396	Homo sapiens cDNA, FLJ97181.
BC070371			chr9	99957620	99958989	1370	654	772	8.72	10.2933	1.27425	0.327301	3.8932	1.35923	2.1356	Homo sapiens HLA complex group 12, mRNA (cDNA clone IMAGE	4775484).
BC037254			chr3	27872379	27875627	2833	565	532	7.53333	7.09333	0.532353	0.109073	4.88071	1.58529	2.13526	Homo sapiens cDNA clone IMAGE	4825762
BC020876			chr3	8235941	8543332	1382	340	0	4.53333	0	0.656702	0	0	0	2.12916	Homo sapiens cDNA FLJ42094 fis, clone TESOP2002489.
AK055250			chr11	94883703	94892312	1926	375	75	5	1	0.519724	0.0226181	22.9782	3.13455	2.1287	Homo sapiens cDNA FLJ30688 fis, clone FCBBF2000473.
HIST3H3	NM_003493	NP_003484	chr1	228612546	228613026	481	375	75	5	1	2.08106	0.0905664	22.9782	3.13455	2.1287	histone cluster 3, H3
RAB3D	NM_004283	NP_004274	chr19	11432723	11450321	4249	15478	59687	206.373	795.827	9.72357	8.15914	1.19174	0.175415	2.12545	RAB3D, member RAS oncogene family
BC041993			chr2	28530563	28533326	2105	450	254	6	3.38667	0.570635	0.0700862	8.14189	2.09702	2.12049	Homo sapiens cDNA clone IMAGE	5304009
ZNF322B	NM_199005	NP_945356	chr9	99957633	99961910	2680	648	772	8.64	10.2933	0.645413	0.167315	3.85748	1.35002	2.11846	zinc finger protein 322B
PLAC4	NM_182832	NP_878252	chr21	42547159	42557166	10008	1065	2025	14.2	27	0.284053	0.117525	2.41697	0.882514	2.116	placenta-specific 4
AK124680			chr5	162875116	162877423	2308	525	450	7	6	0.607185	0.113247	5.36159	1.67926	2.1099	Homo sapiens cDNA FLJ42689 fis, clone BRAMY3002312.
TIPARP	NM_015508	NP_056323	chr3	156392379	156424529	4297	2546	7200	33.9467	96	1.58158	0.973236	1.62507	0.485552	2.1046	TCDD-inducible poly(ADP-ribose) polymerase
RNF222	NM_001146684	NP_001140156	chr17	8294023	8301144	3066	398	150	5.30667	2	0.346504	0.0284165	12.1938	2.50093	2.09608	ring finger protein 222
AK097381			chr19	21666176	21685726	5575	10147	37530	135.293	500.4	4.85837	3.91007	1.24253	0.217147	2.09438	Homo sapiens cDNA FLJ40062 fis, clone TESOP2000090.
SNORD21	NR_000006		chr1	93302846	93302940	95	452	281	6.02667	3.74667	12.7003	1.71804	7.39228	2.00044	2.09226	Homo sapiens small nucleolar RNA, C/D box 21 (SNORD21), non-coding RNA.
RNF113B	NM_178861	NP_849192	chr13	98828040	98829521	1377	375	106	5	1.41333	0.726934	0.0447119	16.2582	2.7886	2.08463	ring finger protein 113B
HFM1	NM_001017975	NP_001017975	chr1	91726324	91870426	5564	881	1498	11.7467	19.9733	0.422655	0.156378	2.70278	0.994281	2.07726	HFM1 protein
PCDH-psi3	NR_001297		chr5	140805853	140807824	1972	978	1800	13.04	24	1.32382	0.530172	2.49697	0.915077	2.07632	Homo sapiens PCDH-psi3 pseudogene, mRNA sequence.
TEX9	NM_198524	NP_940926	chr15	56657644	56738071	5244	1400	3181	18.6667	42.4133	0.712628	0.352332	2.0226	0.704386	2.0756	testis expressed 9
SCARNA21	NR_003000		chr17	7809441	7809578	138	323	0	4.30667	0	6.24771	0	0	0	2.07525	Homo sapiens small Cajal body-specific RNA 21 (SCARNA21), non-coding RNA.
ARSG	NM_014960	NP_055775	chr17	66255323	66417000	3232	2182	5936	29.0933	79.1467	1.80211	1.06678	1.6893	0.524316	2.07152	Arylsulfatase G precursor
AK057447			chr9	119266562	119324572	1756	321	0	4.28	0	0.487953	0	0	0	2.06882	Homo sapiens cDNA FLJ32885 fis, clone TESTI2004243.
MRS2P2	NR_024072		chr12	72242076	72244763	2688	450	300	6	4	0.44687	0.0648251	6.89347	1.93057	2.06187	Homo sapiens clone 1 unknown mRNA.
ZDBF2	NM_020923	NP_065974	chr2	207139523	207179148	10146	10875	40731	145	543.08	2.86109	2.33175	1.22702	0.204586	2.05328	zinc finger, DBF-type containing 2
LRP12	NM_013437	NP_038465	chr8	105501467	105601220	9724	6600	23178	88	309.04	1.81174	1.38447	1.30862	0.268975	2.0486	low density lipoprotein-related protein 12
TWF1	NM_002822	NP_002813	chr12	44187528	44200178	3454	940	1720	12.5333	22.9333	0.726446	0.289239	2.51157	0.92091	2.04397	twinfilin 1
MACC1	NM_182762	NP_877439	chr7	20174288	20257013	9149	10953	41108	146.04	548.107	3.19563	2.60978	1.22448	0.20252	2.04153	putative binding protein 7a5
AK055932			chr7	81638493	81659271	2651	312	0	4.16	0	0.314154	0	0	0	2.03961	Homo sapiens cDNA FLJ31370 fis, clone NB9N42000122.
BC045559			chr12	85258120	85259169	1050	450	320	6	4.26667	1.14399	0.177016	6.46263	1.86604	2.03647	Homo sapiens cDNA clone IMAGE	5310992
ANGPTL7	NM_021146	NP_066969	chr1	11249398	11256037	2237	430	274	5.73333	3.65333	0.513098	0.0711436	7.21214	1.97577	2.03201	angiopoietin-like 7 precursor
BC010030			chr4	16228286	16259810	4032	3142	9596	41.8933	127.947	2.0801	1.38236	1.50474	0.408622	2.02934	RecName	Full=Uncharacterized protein FLJ39653;
BARD1	NM_000465	NP_000456	chr2	215593275	215674428	2594	8270	30059	110.267	400.787	8.51007	6.73063	1.26438	0.234582	2.02813	BRCA1 associated RING domain 1
SLC8A1	NM_021097	NP_066920	chr2	40339287	40739575	6832	4950	16639	66	221.853	1.93399	1.41459	1.36718	0.312747	2.02653	solute carrier family 8 (sodium/calcium
ST7OT4	NR_002329		chr7	116593953	116599867	1572	554	600	7.38667	8	0.940708	0.221692	4.24331	1.44534	2.02605	SubName	Full=Putative uncharacterized protein ST7OT4;
SNORD42B	NR_000013		chr17	27047568	27047634	67	345	80	4.6	1.06667	13.7449	0.693532	19.8187	2.98663	2.02545	Homo sapiens small nucleolar RNA, C/D box 42B (SNORD42B), non-coding RNA.
LOC642776			chrX	115033604	115085422	2079	586	690	7.81333	9.2	0.752386	0.192773	3.90297	1.36174	2.02341	Homo sapiens hypothetical protein LOC642776, mRNA (cDNA clone IMAGE	3533146), partial cds.
DPRXP4	NR_002221		chr17	29302353	29303015	663	407	225	5.42667	3	1.63862	0.197115	8.31301	2.11782	2.02299	Homo sapiens divergent-paired related homeobox pseudogene 4 (DPRXP4), non-coding RNA.
GPR82	NM_080817	NP_543007	chrX	41583408	41588317	2278	375	150	5	2	0.439415	0.0382462	11.4891	2.4414	2.02238	G protein-coupled receptor 82
AX748385			chr10	79317424	79320001	2578	375	150	5	2	0.388281	0.0337955	11.4891	2.4414	2.02238	Homo sapiens cDNA FLJ36649 fis, clone UTERU1000187.
AX748196			chr2	233593258	233595607	2350	375	150	5	2	0.425952	0.0370744	11.4891	2.4414	2.02238	Homo sapiens cDNA FLJ36229 fis, clone THYMU2001202.
AK127238			chr1	173204199	173446294	5619	1050	2098	14	27.9733	0.498802	0.216869	2.30001	0.832915	2.0214	Homo sapiens cDNA FLJ45305 fis, clone BRHIP3004193.
ZNF625	NM_145233	NP_660276	chr19	12250995	12267529	1918	3655	11590	48.7333	154.533	5.0867	3.50983	1.44927	0.371063	2.0179	zinc finger protein 625
SNORD18A	NR_002441		chr15	66795583	66795652	70	344	89	4.58667	1.18667	13.1177	0.738487	17.7629	2.87711	2.00882	Homo sapiens small nucleolar RNA, C/D box 18A (SNORD18A), non-coding RNA.
ZNF43	NM_003423	NP_003414	chr19	21987753	22034830	5862	8173	29750	108.973	396.667	3.72163	2.94776	1.26253	0.233116	2.0048	zinc finger protein 43
SNORA80	NR_002996		chr21	33749497	33749631	135	300	0	4	0	5.93178	0	0	0	2	Homo sapiens small nucleolar RNA, H/ACA box 80 (SNORA80), non-coding RNA.
SNORA72	NR_002581		chr8	99054314	99054445	132	300	0	4	0	6.0666	0	0	0	2	Homo sapiens cDNA FLJ45223 fis, clone BRCAN2020050.
HIST1H2AA	NM_170745	NP_734466	chr6	25726292	25726790	499	300	0	4	0	1.60479	0	0	0	2	histone cluster 1, H2aa
HIST1H2BB	NM_021062	NP_066406	chr6	26043456	26043885	430	300	0	4	0	1.8623	0	0	0	2	histone cluster 1, H2bb
LDHAL6B	NM_033195	NP_149972	chr15	59499042	59500707	1666	300	0	4	0	0.480667	0	0	0	2	lactate dehydrogenase A-like 6B
ZNF521	NM_015461	NP_056276	chr18	22641888	22932214	5097	8624	31652	114.987	422.027	4.51639	3.60693	1.25214	0.224857	1.9931	zinc finger protein 521
AX747733			chr1	112938881	112941439	2559	614	797	8.18667	10.6267	0.640466	0.1809	3.54043	1.26425	1.99275	Homo sapiens cDNA FLJ35472 fis, clone SMINT2007062.
DQ580909			chr8	11871651	11874981	3331	750	1200	10	16	0.601014	0.209246	2.87228	1.05511	1.98741	Homo sapiens cDNA FLJ33940 fis, clone CTONG2018069.
AK307154			chr5	74907301	74966977	1121	396	225	5.28	3	0.942947	0.116581	8.08834	2.09042	1.98718	Homo sapiens cDNA, FLJ97102.
BC012193			chr20	3867915	3869231	1317	724	1125	9.65333	15	1.46741	0.496156	2.95755	1.08436	1.98474	Homo sapiens PANK2 protein, mRNA (cDNA clone IMAGE	3958459), with apparent retained intron.
PAR1	NR_022009		chr15	25380789	25383200	2412	1078	2238	14.3733	29.84	1.193	0.538932	2.21363	0.794634	1.98336	Homo sapiens PAR1 gene, complete sequence.
C14orf149	NM_144581	NP_653182	chr14	59939406	59951126	2019	4544	15162	60.5867	202.16	6.00758	4.36186	1.3773	0.320125	1.98151	proline racemase-like
BRAF	NM_004333	NP_004324	chr7	140433815	140624564	2944	6705	23850	89.4	318	6.07937	4.70546	1.29198	0.256179	1.97685	B-Raf
DKFZp434I0714			chr4	153457416	153460414	2999	2025	5550	27	74	1.80238	1.0749	1.67679	0.516881	1.97316	Homo sapiens mRNA; cDNA DKFZp434I0714 (from clone DKFZp434I0714).
LOC100130264	NR_024564		chr20	19222946	19265240	1789	300	20	4	0.266667	0.447619	0.00649338	68.9347	4.23316	1.96788	Homo sapiens cDNA FLJ40178 fis, clone TESTI2017932.
TAS2R13	NM_023920	NP_076409	chr12	11060525	11062161	1637	450	375	6	5	0.733773	0.133056	5.51477	1.70743	1.96689	taste receptor, type 2, member 13
GPR52	NM_005684	NP_005675	chr1	174417212	174418683	1472	290	0	3.86667	0	0.525881	0	0	0	1.96638	G protein-coupled receptor 52
ZNF181	NM_001029997	NP_001025168	chr19	35225151	35233774	3270	1385	3309	18.4667	44.12	1.13058	0.58776	1.92353	0.654163	1.95558	zinc finger protein 181 isoform 1
RNF2	NM_007212	NP_009143	chr1	185014551	185071740	3551	12892	49654	171.893	662.053	9.69097	8.12185	1.1932	0.176637	1.95232	ring finger protein 2
C17orf76	NM_001113567	NP_001107039	chr17	16345328	16395480	3271	7582	27525	101.093	367	6.1873	4.88763	1.26591	0.235792	1.95099	hypothetical protein LOC388341 isoform 1
AK092143			chr3	54908632	54935282	2078	408	282	5.44	3.76	0.524098	0.0788233	6.64902	1.89447	1.94995	Homo sapiens cDNA FLJ34824 fis, clone NT2NE2008783.
MYO1H	NM_001101421	NP_001094891	chr12	109826524	109886176	4352	353	150	4.70667	2	0.216513	0.0200195	10.8151	2.38094	1.94938	myosin 1H
ECM2	NM_001393	NP_001384	chr9	95255834	95298904	5010	460	419	6.13333	5.58667	0.245086	0.0485766	5.04534	1.61846	1.94421	extracellular matrix protein 2 precursor
ZBTB20	NM_015642	NP_056457	chr3	114057525	114866127	5214	525	603	7	8.04	0.268773	0.0671734	4.00118	1.38659	1.93265	zinc finger and BTB domain containing 20 isoform
IMAA			chr16	29454226	29625038	6189	1275	2967	17	39.56	0.549905	0.278451	1.97487	0.680504	1.93169	RecName	Full=Putative uncharacterized SMG1-like protein;
C18orf23			chr18	43914682	43917090	2409	750	1266	10	16.88	0.83104	0.305245	2.72254	1.00156	1.9253	Homo sapiens cDNA FLJ90080 fis, clone HEMBA1004797.
BC052775			chr14	65453948	65455990	2043	437	375	5.82667	5	0.570967	0.106614	5.35546	1.67812	1.92442	Homo sapiens cDNA clone IMAGE	5264828
C17orf46	NM_152343	NP_689556	chr17	43331760	43339479	1925	473	470	6.30667	6.26667	0.655886	0.141814	4.62498	1.53147	1.92359	hypothetical protein LOC124783
SCARNA8	NR_003009		chr9	19063654	19063784	131	300	50	4	0.666667	6.1129	0.221692	27.5739	3.31687	1.91991	Homo sapiens small Cajal body-specific RNA 8 (SCARNA8), non-coding RNA.
AK172755			chr9	27374228	27378942	4715	375	225	5	3	0.212299	0.0277174	7.65941	2.03593	1.91709	Homo sapiens cDNA FLJ23651 fis, clone COL08363.
PLEK2	NM_016445	NP_057529	chr14	67853700	67878828	1460	279	8	3.72	0.106667	0.510093	0.00318265	160.273	5.07688	1.9154	pleckstrin 2
OLIG3	NM_175747	NP_786923	chr6	137813336	137815531	2196	675	1050	9	14	0.820482	0.277721	2.95434	1.08328	1.91527	oligodendrocyte transcription factor 3
BC042893			chr20	21134669	21198927	5388	775	1354	10.3333	18.0533	0.383947	0.145963	2.63045	0.967154	1.91487	Homo sapiens cDNA clone IMAGE	4824433
RBM12B	NM_203390	NP_976324	chr8	94743733	94753224	5099	19539	78231	260.52	1043.08	10.2286	8.91138	1.14781	0.137856	1.90576	RNA binding motif protein 12B
KIAA1107	NM_015237	NP_056052	chr1	92632609	92650279	4563	1196	2735	15.9467	36.4667	0.699646	0.348143	2.00965	0.69796	1.90573	hypothetical protein LOC23285
CR625718			chr7	35734848	35738524	3677	2475	7345	33	97.9333	1.79672	1.16024	1.54857	0.43733	1.90549	Homo sapiens cDNA FLJ31032 fis, clone HSYRA1000152.
BC040304			chr4	141049169	141056276	1214	309	79	4.12	1.05333	0.679419	0.0377972	17.9754	2.889	1.90536	Homo sapiens cDNA clone IMAGE	4830306
MYO1G	NM_033054	NP_149043	chr7	45002260	45018704	7537	379	245	5.05333	3.26667	0.134227	0.0188807	7.10918	1.96139	1.90286	myosin IG
ZNF654	NM_018293	NP_060763	chr3	88188262	88193812	4955	2146	6126	28.6133	81.68	1.15607	0.718099	1.6099	0.476173	1.90203	zinc finger protein 654
AF086487			chr4	100010011	100023944	754	586	803	7.81333	10.7067	2.07455	0.618579	3.35373	1.21007	1.90106	Homo sapiens full length insert cDNA clone ZD94A03.
NCRNA00167	NR_024233		chr11	129872519	129875381	2863	600	849	8	11.32	0.559407	0.172241	3.24781	1.17798	1.8951	RecName	Full=Putative uncharacterized protein encoded by NCRNA00167;
CCDC87	NM_018219	NP_060689	chr11	66357641	66360554	2914	814	1500	10.8533	20	0.745646	0.298987	2.4939	0.913849	1.8926	coiled-coil domain containing 87
BX648235			chr2	242198935	242201083	2149	336	150	4.48	2	0.41735	0.0405421	10.2942	2.33159	1.89111	BX648235
SEPSECS	NM_153825	NP_722547	chr4	25121628	25162204	5781	2790	8568	37.2	114.24	1.28825	0.86085	1.49648	0.403117	1.89071	Sep (O-phosphoserine) tRNA	Sec (selenocysteine)
AK025793			chr3	71619441	71623608	3504	367	225	4.89333	3	0.279576	0.0372966	7.49601	2.01437	1.88975	Homo sapiens cDNA FLJ12191 fis, clone MAMMA1000843.
BRIP1	NM_032043	NP_114432	chr17	59759985	59940755	5627	8777	32694	117.027	435.92	4.16358	3.37476	1.23374	0.210052	1.88968	BRCA1 interacting protein C-terminal helicase 1
STARD13	NM_178006	NP_821074	chr13	33677273	34250932	7302	3075	9664	41	128.853	1.12409	0.768717	1.46229	0.380007	1.88866	StAR-related lipid transfer (START) domain
ZNF148	NM_021964	NP_068799	chr3	124944515	125094198	9658	8717	32459	116.227	432.787	2.40923	1.95209	1.23418	0.210407	1.88611	zinc finger protein 148
AK095366			chr3	119389611	119391185	1482	375	248	5	3.30667	0.675431	0.0971974	6.94906	1.93861	1.885	Homo sapiens cDNA FLJ30338 fis, clone BRACE2007398.
PLN	NM_002667	NP_002658	chr6	118869442	118881586	1713	266	0	3.54667	0	0.414498	0	0	0	1.88326	phospholamban
AK131288			chr11	71627641	71639488	1569	1020	2177	13.6	29.0267	1.7353	0.80591	2.15322	0.766964	1.8823	RecName	Full=Putative short transient receptor potential channel 2-like protein; Short=TrpC2-like protein;
SPATA9	NM_031952	NP_114158	chr5	94987885	95018714	2698	300	75	4	1	0.296809	0.0161462	18.3826	2.9114	1.88011	spermatogenesis associated 9
AK124888			chr7	29040656	29052983	3417	300	75	4	1	0.234355	0.0127487	18.3826	2.9114	1.88011	Homo sapiens cDNA FLJ42898 fis, clone BRHIP3009318.
AK124857			chr3	7994492	8057994	2683	300	75	4	1	0.298468	0.0162365	18.3826	2.9114	1.88011	Homo sapiens cDNA FLJ42867 fis, clone BRHIP2021289.
AK021804			chr11	121966608	121969061	2454	300	75	4	1	0.326321	0.0177516	18.3826	2.9114	1.88011	Homo sapiens cDNA FLJ11742 fis, clone HEMBA1005508.
KCNJ13	NM_002242	NP_002233	chr2	233630860	233641275	3288	450	450	6	6	0.365324	0.0794935	4.59565	1.52511	1.87267	potassium inwardly-rectifying channel J13
UNC5C	NM_003728	NP_003719	chr4	96089689	96470162	3782	897	1788	11.96	23.84	0.633095	0.274598	2.30553	0.835312	1.87197	unc5C precursor
FAM53A	NM_001013622	NP_001013644	chr4	1641609	1685854	3179	1956	5493	26.08	73.24	1.64239	1.00362	1.63646	0.492536	1.866	dorsal neural-tube nuclear protein
DUSP19	NM_080876	NP_543152	chr2	183943287	183964720	5363	1125	2550	15	34	0.559941	0.276174	2.02749	0.706799	1.86521	dual specificity phosphatase 19 isoform 1
ZNF737	NM_001159293	NP_001152765	chr19	20720799	20748626	8390	4256	14357	56.7467	191.427	1.35406	0.993923	1.36234	0.309201	1.86047	zinc finger protein 737
JMJD1C	NM_032776	NP_116165	chr10	64926990	65225722	10720	67913	290944	905.507	3879.25	16.9105	15.764	1.07273	0.0702059	1.86036	jumonji domain containing 1C isoform a
SNORA45	NR_002977		chr11	8706986	8707116	131	632	978	8.42667	13.04	12.8779	4.33629	2.96978	1.08849	1.85852	Homo sapiens small nucleolar RNA, H/ACA box 45 (SNORA45), non-coding RNA.
PZP	NM_002864	NP_002855	chr12	9301437	9360966	5759	548	735	7.30667	9.8	0.253999	0.0741296	3.42641	1.23151	1.85616	pregnancy-zone protein precursor
SNORD126	NR_003693		chr14	20794600	20794698	99	258	0	3.44	0	6.95636	0	0	0	1.85472	Homo sapiens small nucleolar RNA, C/D box 126 (SNORD126), non-coding RNA.
SNORD33	NR_000020		chr19	49993874	49993956	83	404	345	5.38667	4.6	12.9927	2.41431	5.38157	1.68298	1.85257	Homo sapiens small nucleolar RNA, C/D box 33 (SNORD33), non-coding RNA.
C5orf25	NM_198567	NP_940969	chr5	177045501	177099278	3210	2967	9332	39.56	124.427	2.46723	1.68858	1.46113	0.379211	1.85191	hypothetical protein LOC375484
DDR2	NM_006182	NP_006173	chr1	162602228	162750237	3234	675	1122	9	14.96	0.557136	0.201513	2.76476	1.01695	1.84374	discoidin domain receptor family, member 2
ZNF721	NM_133474	NP_597731	chr4	419605	493442	8447	14391	56552	191.88	754.027	4.54764	3.88863	1.16947	0.156552	1.84321	zinc finger protein 721
NLGN1	NM_014932	NP_055747	chr3	173116244	174001116	5386	5819	20697	77.5867	275.96	2.8839	2.23199	1.29207	0.256249	1.84207	neuroligin 1
AK125871			chr2	70016684	70026080	4285	353	225	4.70667	3	0.219898	0.0304988	7.21006	1.97548	1.84101	Homo sapiens cDNA FLJ43883 fis, clone TESTI4009123.
APOBEC2	NM_006789	NP_006780	chr6	41020940	41032629	1633	525	686	7	9.14667	0.858165	0.244	3.51708	1.25763	1.8375	apolipoprotein B mRNA editing enzyme, catalytic
ZNF267	NM_003414	NP_003405	chr16	31885079	31928626	3265	5591	19793	74.5467	263.907	4.57092	3.52111	1.29815	0.260939	1.83516	zinc finger protein 267
SNORD116-19	NR_003332		chr15	25328734	25328826	93	270	39	3.6	0.52	7.74959	0.243575	31.816	3.45997	1.83148	Homo sapiens small nucleolar RNA, C/D box 116-19 (SNORD116-19), non-coding RNA.
DJ087795			chr4	113569681	113569703	23	370	275	4.93333	3.66667	42.9409	6.94474	6.18323	1.82184	1.82998	DJ087795
SNORD44	NR_002750		chr1	173835106	173835166	61	597	905	7.96	12.0667	26.1242	8.61727	3.0316	1.10909	1.8263	Homo sapiens small nucleolar RNA, C/D box 44 (SNORD44), non-coding RNA.
GRM5	NM_001143831	NP_001137303	chr11	88237745	88799113	8426	600	914	8	12.1867	0.190076	0.0630051	3.01684	1.10421	1.82617	glutamate receptor, metabotropic 5 isoform a
SNORA14A	NR_002955		chr7	75573101	75573234	134	253	10	3.37333	0.133333	5.0398	0.0433457	116.27	4.75591	1.81917	Homo sapiens small nucleolar RNA, H/ACA box 14A (SNORA14A), non-coding RNA.
CDKL1	NM_004196	NP_004187	chr14	50796721	50883179	3461	698	1219	9.30667	16.2533	0.538334	0.204575	2.63147	0.967542	1.81772	cyclin-dependent kinase-like 1
BTG2	NM_006763	NP_006754	chr1	203274664	203278727	2709	2147	6297	28.6267	83.96	2.11554	1.35013	1.56691	0.449107	1.81393	B-cell translocation gene 2
AK096834			chr9	71780235	71785971	2554	375	300	5	4	0.39193	0.0682263	5.74456	1.74825	1.8128	Homo sapiens cDNA FLJ39515 fis, clone PUAEN1000288.
EVI2B	NM_006495	NP_006486	chr17	29630788	29641130	2068	375	300	5	4	0.484037	0.0842601	5.74456	1.74825	1.8128	ecotropic viral integration site 2B precursor
AK125333			chr12	3592880	3601985	5977	375	300	5	4	0.167473	0.0291534	5.74456	1.74825	1.8128	Homo sapiens cDNA FLJ43343 fis, clone NT2RI3008055.
SNORA55	NR_002983		chr1	40033046	40033182	137	300	118	4	1.57333	5.84519	0.500279	11.6838	2.45821	1.81203	Homo sapiens small nucleolar RNA, H/ACA box 55 (SNORA55), non-coding RNA.
SNORD20	NR_002908		chr2	232321155	232321234	80	293	102	3.90667	1.36	9.77632	0.740562	13.2012	2.58031	1.81193	Homo sapiens small nucleolar RNA, C/D box 20 (SNORD20), non-coding RNA.
FLJ44955			chr6	146110406	146113109	2704	450	499	6	6.65333	0.444226	0.107188	4.14437	1.42175	1.8115	SubName	Full=FLJ44955 protein;
SFT2D2	NM_199344	NP_955376	chr1	168195255	168212087	855	3121	10027	41.6133	133.693	9.74373	6.81171	1.43044	0.357981	1.80847	SFT2 domain containing 2
AK093026			chr2	210895457	210929080	2199	450	503	6	6.70667	0.546242	0.13286	4.11141	1.41377	1.80652	Homo sapiens cDNA FLJ35707 fis, clone SPLEN2020427.
DUSP28	NM_001033575	NP_001028747	chr2	241499471	241503430	3708	1500	3951	20	52.68	1.07981	0.618897	1.74474	0.556606	1.79998	dual specificity phosphatase 28
BC040999			chr4	139010199	139099331	4623	718	1301	9.57333	17.3467	0.41457	0.163457	2.53626	0.93069	1.79858	Homo sapiens hypothetical protein LOC641364, mRNA (cDNA clone IMAGE	5273158).
SNX16	NM_152836	NP_690049	chr8	82711820	82754521	3454	2850	9010	38	120.133	2.20252	1.51514	1.45367	0.374093	1.79424	sorting nexin 16 isoform a
LOC728723			chr5	76382623	76444175	2394	1316	3315	17.5467	44.2	1.46734	0.804286	1.8244	0.601248	1.78915	Homo sapiens cDNA FLJ30582 fis, clone BRAWH2007308.
LACE1	NM_145315	NP_660358	chr6	108616098	108844249	2253	1674	4599	22.32	61.32	1.98332	1.18564	1.67278	0.514486	1.78742	lactation elevated 1
CR626194			chr2	139175857	139259268	925	306	150	4.08	2	0.883034	0.0941891	9.37512	2.23806	1.78387	full-length cDNA clone CS0DL004YM17 of B cells (Ramos cell line) Cot 25-normalized of Homo sapiens (human).
NOX4	NM_016931	NP_058627	chr11	89057524	89322779	5265	975	2155	13	28.7333	0.494315	0.237739	2.07924	0.732001	1.78062	NADPH oxidase 4 isoform a
PLEKHA3	NM_019091	NP_061964	chr2	179345199	179369780	2467	1500	3982	20	53.0933	1.623	0.937526	1.73116	0.54879	1.78025	pleckstrin homology domain containing, family A
ZNF184	NM_007149	NP_009080	chr6	27418522	27440897	3640	3568	11846	47.5733	157.947	2.6165	1.89026	1.3842	0.325124	1.77967	zinc finger protein 184
CXXC4	NM_025212	NP_079488	chr4	105393345	105416058	1023	525	739	7	9.85333	1.36988	0.419585	3.26484	1.18321	1.77711	CXXC finger 4
SLC10A1	NM_003049	NP_003040	chr14	70242552	70264006	1631	236	0	3.14667	0	0.386239	0	0	0	1.77389	solute carrier family 10, member 1
DM004695			chr4	113569030	113569097	68	973	2160	12.9733	28.8	38.1946	18.45	2.07017	0.72763	1.77121	DM004695
TDRD3	NM_001146070	NP_001139542	chr13	60970591	61148012	3459	4593	15957	61.24	212.76	3.54441	2.67949	1.32279	0.279745	1.76963	tudor domain containing 3 isoform 1
BC132797			chr6	27356538	27357613	1076	928	2012	12.3733	26.8267	2.30215	1.08609	2.11966	0.751256	1.76947	Homo sapiens cDNA FLJ35314 fis, clone PROST2010606.
AK095077			chr6	166756132	166764957	3895	675	1200	9	16	0.462588	0.178947	2.58505	0.949745	1.76663	Homo sapiens cDNA FLJ37758 fis, clone BRHIP2023869.
PARK2	NM_004562	NP_004553	chr6	161768591	163148834	4529	600	971	8	12.9467	0.353628	0.124528	2.83974	1.04371	1.766	parkin isoform 1
NRIP1	NM_003489	NP_003480	chr21	16333556	16437126	7556	6825	25088	91	334.507	2.41106	1.92852	1.25021	0.223312	1.76199	nuclear receptor interacting protein 1
DUOX2	NM_014080	NP_054799	chr15	45384853	45406359	6349	300	150	4	2	0.126129	0.0137226	9.19129	2.21826	1.76167	dual oxidase 2 precursor
CR604228			chr13	111474475	111491472	1459	300	150	4	2	0.548863	0.0597155	9.19129	2.21826	1.76167	full-length cDNA clone CS0DH004YB16 of T cells (Jurkat cell line) of Homo sapiens (human).
MMAA	NR_002593		chr16	29624424	29625038	615	919	1992	12.2533	26.56	3.98876	1.88133	2.12018	0.751501	1.76128	RecName	Full=Putative L-type amino acid transporter 1-like protein MMAA; AltName	Full=hLAT1 3-transmembrane protein MMAA; Short=hLAT1 3TM MMAA;
SNORA71A	NR_002911		chr20	37055949	37056086	138	501	685	6.68	9.13333	9.69073	2.88312	3.36119	1.2123	1.75956	Homo sapiens small nucleolar RNA, H/ACA box 71A (SNORA71A), non-coding RNA.
ZSWIM6	NM_020928	NP_065979	chr5	60628100	60841998	5502	12681	49695	169.08	662.6	6.1522	5.24618	1.1727	0.15931	1.75874	zinc finger, SWIM-type containing 6
SNAI2	NM_003068	NP_003059	chr8	49830239	49833988	2098	523	750	6.97333	10	0.665417	0.207638	3.2047	1.16462	1.75799	snail 2
abp620			chr1	39547118	39568889	885	740	1415	9.86667	18.8667	2.23196	0.928676	2.40338	0.876875	1.75638	Homo sapiens mRNA for actin binding protein ABP620, complete cds.
LOC402377	NR_027442		chr9	123555775	123561009	583	874	1850	11.6533	24.6667	4.00166	1.84312	2.17113	0.775249	1.75552	Homo sapiens UDP-GlcNAc	betaGal beta-1,3-N-acetylglucosaminyltransferase 5 pseudogene (LOC402377), non-coding RNA.
LOC441046	NR_003675		chr4	144480625	144489313	2059	1125	2700	15	36	1.45846	0.761655	1.91485	0.649641	1.75344	Homo sapiens glucuronidase, beta pseudogene, mRNA (cDNA clone IMAGE	4838986).
CFLAR	NM_003879	NP_003870	chr2	201980816	202029001	7405	3064	9934	40.8533	132.453	1.10449	0.779202	1.41746	0.348867	1.75271	CASP8 and FADD-like apoptosis regulator isoform
APOBEC3F	NM_145298	NP_660341	chr22	39436673	39451973	6130	3111	10128	41.48	135.04	1.35468	0.959653	1.41164	0.34475	1.74816	apolipoprotein B mRNA editing enzyme, catalytic
LOC440570			chr1	16860386	16863483	2482	525	766	7	10.2133	0.564619	0.179258	3.14976	1.14733	1.74645	Homo sapiens cDNA FLJ43749 fis, clone TESTI2034749.
ADRA1A	NM_000680	NP_000671	chr8	26605667	26722922	3734	600	991	8	13.2133	0.428918	0.154152	2.78243	1.02332	1.74495	alpha-1A-adrenergic receptor isoform 1
LOC642587	NM_001104548	NP_001098018	chr1	209602168	209605890	959	1543	4195	20.5733	55.9333	4.29482	2.54077	1.69037	0.524944	1.74364	hypothetical protein LOC642587
SNORD116-12	NR_003327		chr15	25322197	25322290	94	263	76	3.50667	1.01333	7.46837	0.46961	15.9034	2.76653	1.74298	Homo sapiens small nucleolar RNA, C/D box 116-12 (SNORD116-12), non-coding RNA.
RSPH9	NM_152732	NP_689945	chr6	43612810	43638744	1012	628	1089	8.37333	14.52	1.65644	0.625027	2.6502	0.974634	1.7321	radial spoke head 9 homolog
RNU6ATAC	NR_023344		chr9	137029562	137029686	125	225	0	3	0	4.80474	0	0	0	1.73205	Homo sapiens RNA, U6atac small nuclear (U12-dependent splicing) (RNU6ATAC), non-coding RNA.
SNORA38B	NR_003706		chr17	65736786	65736915	130	225	0	3	0	4.61995	0	0	0	1.73205	Homo sapiens small nucleolar RNA, H/ACA box 38B (retrotransposed) (SNORA38B), non-coding RNA.
FAM196B	NM_001129891	NP_001123363	chr5	169290719	169407744	3548	225	0	3	0	0.169276	0	0	0	1.73205	hypothetical protein LOC100131897
DIRC3	NR_026597		chr2	218148748	218621316	4095	225	0	3	0	0.146665	0	0	0	1.73205	Homo sapiens cDNA FLJ14199 fis, clone NT2RP3002713.
2010-12-01	NM_017418	NP_059114	chr9	117904097	118164923	1465	225	0	3	0	0.409961	0	0	0	1.73205	deleted in esophageal cancer 1
KIAA1875			chr8	145164238	145166389	1662	225	0	3	0	0.361368	0	0	0	1.73205	SubName	Full=cDNA FLJ56750;
FAM71A	NM_153606	NP_705834	chr1	212797816	212800114	2299	225	0	3	0	0.261241	0	0	0	1.73205	hypothetical protein LOC149647
DDI1	NM_001001711	NP_001001711	chr11	103907308	103909922	2615	225	0	3	0	0.229672	0	0	0	1.73205	DDI1, DNA-damage inducible 1, homolog 1
AK125313			chr16	15188268	15203054	2598	225	0	3	0	0.231175	0	0	0	1.73205	Homo sapiens cDNA FLJ43323 fis, clone NT2RI2028213.
CR617375			chr19	54001691	54007937	1496	225	0	3	0	0.401466	0	0	0	1.73205	full-length cDNA clone CS0DI081YH01 of Placenta Cot 25-normalized of Homo sapiens (human).
Id2B	NR_026582		chr3	62109161	62110392	1171	225	0	3	0	0.512889	0	0	0	1.73205	Synthetic construct DNA, clone	pF1KB9674, Homo sapiens Id2B gene for Contractile protein, without stop codon, in Flexi system.
AX746678			chr2	155292365	155313950	2362	225	0	3	0	0.254273	0	0	0	1.73205	Homo sapiens cDNA FLJ33594 fis, clone BRAMY2012776.
EGOT	NR_004428		chr3	4790880	4793274	1460	225	0	3	0	0.411365	0	0	0	1.73205	Homo sapiens, clone IMAGE	5759947, mRNA.
BC021736			chr11	111381327	111384610	1219	225	0	3	0	0.492693	0	0	0	1.73205	Homo sapiens cDNA clone IMAGE	4820483
SNORA22	NR_002961		chr7	65220513	65220645	133	225	0	3	0	4.51574	0	0	0	1.73205	Homo sapiens small nucleolar RNA, H/ACA box 22 (SNORA22), non-coding RNA.
BC042823			chr4	4034897	4076782	1219	300	170	4	2.26667	0.656924	0.0810021	8.10996	2.09309	1.73033	Homo sapiens cDNA clone IMAGE	5275587
ZNF354C	NM_014594	NP_055409	chr5	178487607	178507689	2371	4356	15116	58.08	201.547	4.90404	3.70302	1.32433	0.28091	1.72972	zinc finger protein 354C
AF079515			chrM	15999	16571	573	38480	162075	513.067	2161	179.258	164.291	1.0911	0.0871887	1.72698	Homo sapiens isolate ON mitochondrial control region, partial sequence.
PRSS37	NM_001008270	NP_001008271	chr7	141536086	141541285	2201	225	3	3	0.04	0.272873	0.000791685	344.673	5.8426	1.72648	protease, serine, 37 precursor
SCN1A	NM_006920	NP_008851	chr2	166845671	166930149	8132	1336	3486	17.8133	46.48	0.438538	0.24899	1.76127	0.566034	1.72104	sodium channel, voltage-gated, type I, alpha
DNM1P35	NR_024595		chr15	76020011	76032502	10250	1470	3975	19.6	53	0.382817	0.22525	1.69952	0.530347	1.7157	Homo sapiens DNM1 pseudogene 35 (DNM1P35), non-coding RNA.
DKFZp547G0215			chr20	45042869	45087915	2720	1573	4349	20.9733	57.9867	1.54368	0.928692	1.66221	0.508148	1.71566	Homo sapiens mRNA; cDNA DKFZp547G0215 (from clone DKFZp547G0215).
SNORA47	NR_003014		chr5	76376259	76376396	138	348	300	4.64	4	6.73128	1.26268	5.33095	1.67353	1.71534	Homo sapiens small nucleolar RNA, H/ACA box 47 (SNORA47), non-coding RNA.
BC042385			chr11	116941486	116942325	840	255	75	3.4	1	0.810324	0.0518601	15.6252	2.74888	1.71401	Homo sapiens cDNA clone IMAGE	5302421
SNORA35	NR_002993		chrX	113865259	113865386	128	220	0	2.93333	0	4.58786	0	0	0	1.7127	Homo sapiens small nucleolar RNA, H/ACA box 35 (SNORA35), non-coding RNA.
KCNJ6	NM_002240	NP_002231	chr21	38996786	39288696	2510	900	1989	12	26.52	0.95712	0.46027	2.07948	0.732117	1.71096	potassium inwardly-rectifying channel J6
AK127048			chr7	1884936	1889567	4481	375	375	5	5	0.223385	0.048608	4.59565	1.52511	1.7095	Homo sapiens cDNA FLJ38166 fis, clone DFNES2005527.
LOC729176	NR_003954		chr6	147122806	147124960	2155	375	375	5	5	0.464496	0.101073	4.59565	1.52511	1.7095	Homo sapiens chromosome 15 open reading frame 29 pseudogene, mRNA (cDNA clone IMAGE	4814799).
ZKSCAN1	NM_003439	NP_003430	chr7	99613219	99635403	6265	15846	63485	211.28	846.467	6.75144	5.88574	1.14708	0.137223	1.70879	zinc finger protein 36
AK090593			chr7	1200128	1205594	1974	1050	2502	14	33.36	1.41984	0.736192	1.92863	0.656809	1.70783	Homo sapiens cDNA FLJ33274 fis, clone ASTRO2007962.
ABCA13	NM_152701	NP_689914	chr7	48211057	48687091	21156	300	185	4	2.46667	0.0378517	0.00507913	7.4524	2.00854	1.70689	ATP binding cassette, sub-family A (ABC1),
U58	NR_002573		chr18	47015605	47015694	90	269	112	3.58667	1.49333	7.97825	0.722814	11.0378	2.40132	1.70554	Homo sapiens U58 small nucleolar RNA (U58), non-coding RNA.
RGS7	NM_002924	NP_002915	chr1	240931555	241520478	3327	1305	3399	17.4	45.32	1.04702	0.593403	1.76444	0.567831	1.70513	regulator of G-protein signaling 7
KIAA1731	NM_033395	NP_203753	chr11	93394816	93463522	8625	6370	23406	84.9333	312.08	1.97141	1.57623	1.25072	0.223716	1.70505	hypothetical protein LOC85459
TTC39C	NM_001135993	NP_001129465	chr18	21572737	21715573	5933	12263	48181	163.507	642.413	5.51722	4.71686	1.16968	0.156731	1.70331	tetratricopeptide repeat domain 39C isoform 1
SNORD89	NR_003070		chr2	101889398	101889511	114	400	448	5.33333	5.97333	9.36597	2.28257	4.10326	1.41178	1.70203	Homo sapiens cDNA FLJ44273 fis, clone TOVAR2001281.
HIST1H4K	NM_003541	NP_003532	chr6	27798953	27799305	353	217	0	2.89333	0	1.6409	0	0	0	1.70098	histone cluster 1, H4k
SLC10A7	NM_001029998	NP_001025169	chr4	147175137	147443123	6256	1275	3299	17	43.9867	0.544015	0.306293	1.77613	0.574436	1.70055	solute carrier family 10 (sodium/bile acid
ZC3H12C	NM_033390	NP_203748	chr11	109963926	110042564	10681	3706	12600	49.4133	168	0.926171	0.685188	1.3517	0.301366	1.69749	zinc finger CCCH-type containing 12C
BC030750			chr1	95123090	95285834	1327	753	1524	10.04	20.32	1.51468	0.66706	2.27068	0.820081	1.69386	Homo sapiens cDNA clone IMAGE	4795773
PPYR1	NM_005972	NP_005963	chr10	47083534	47088319	1955	300	194	4	2.58667	0.409612	0.0576376	7.10667	1.96103	1.69285	pancreatic polypeptide receptor 1
RC3H1	NM_172071	NP_742068	chr1	173900354	173962210	10997	13923	55326	185.64	737.68	3.37953	2.92217	1.15651	0.145408	1.69163	roquin
ZNF827	NM_178835	NP_849157	chr4	146681892	146859607	4179	19299	78495	257.32	1046.6	12.3271	10.9099	1.1299	0.122128	1.68876	zinc finger protein 827
SNORD116-8	NR_003323		chr15	25315578	25315673	96	213	0	2.84	0	5.92251	0	0	0	1.68523	Homo sapiens small nucleolar RNA, C/D box 116-8 (SNORD116-8), non-coding RNA.
RAB19	NM_001008749	NP_001008749	chr7	140103843	140126050	997	1785	5185	23.8	69.1333	4.77904	3.02068	1.58211	0.458758	1.68296	RAB19, member RAS oncogene family
C6orf146	NM_173563	NP_775834	chr6	4050695	4087578	2854	212	0	2.82667	0	0.19828	0	0	0	1.68127	hypothetical protein LOC222826
AK126168			chr6	22135186	22147422	1940	942	2169	12.56	28.92	1.29612	0.649395	1.9959	0.691093	1.6792	Homo sapiens cDNA FLJ44180 fis, clone THYMU2038220.
CR597739			chr16	72317200	72325315	1003	450	606	6	8.08	1.19759	0.350932	3.41261	1.22748	1.67901	full-length cDNA clone CS0DC011YD03 of Neuroblastoma Cot 25-normalized of Homo sapiens (human).
ATXN7	NM_001128149	NP_001121621	chr3	63850233	63989134	8186	10832	42224	144.427	562.987	3.53211	2.99598	1.17895	0.164625	1.67606	ataxin 7 isoform b
BC042372			chr14	103798011	103798704	694	210	0	2.8	0	0.807714	0	0	0	1.67332	Homo sapiens cDNA clone IMAGE	5261375
AX746765			chr6	116999740	117001922	2183	446	600	5.94667	8	0.545354	0.159643	3.4161	1.2285	1.67229	Homo sapiens cDNA FLJ33754 fis, clone BRCAN2000418, weakly similar to Alpha-1C-adrenergic receptor splice form 2.
HSN2	NM_213655	NP_998820	chr12	976870	978799	1930	1050	2550	14	34	1.45221	0.767422	1.89232	0.637806	1.67092	hereditary sensory neuropathy, type II
BC035094			chr15	60771380	60823166	1946	450	619	6	8.25333	0.617259	0.184756	3.34094	1.20625	1.66301	Homo sapiens hypothetical protein LOC283666, mRNA (cDNA clone IMAGE	5261845).
SNORD91A	NR_003072		chr17	2233573	2233664	92	235	60	3.13333	0.8	6.81833	0.378804	17.9996	2.89035	1.66177	Homo sapiens small nucleolar RNA, C/D box 91A (SNORD91A), non-coding RNA.
DCUN1D3	NM_173475	NP_775746	chr16	20869403	20911561	2861	4452	15696	59.36	209.28	4.1537	3.18656	1.3035	0.265057	1.66066	DCN1, defective in cullin neddylation 1, domain
RYR2	NM_001035	NP_001026	chr1	237205702	237997288	16496	6971	26060	92.9467	347.467	1.12801	0.917586	1.22933	0.206466	1.65775	cardiac muscle ryanodine receptor
KCNIP4	NM_001035003	NP_001030175	chr4	20730239	21950374	3365	635	1185	8.46667	15.8	0.503717	0.204543	2.46265	0.901236	1.65656	Kv channel interacting protein 4 isoform 5
SDS	NM_006843	NP_006834	chr12	113830252	113841692	1871	240	75	3.2	1	0.342401	0.023283	14.7061	2.68826	1.65502	serine dehydratase
RPL23AP64	NR_003040		chr11	118873673	118874303	631	600	1079	8	14.3867	2.53816	0.993215	2.5555	0.938249	1.6527	Homo sapiens ribosomal protein L23a pseudogene, mRNA (cDNA clone IMAGE	4664814).
AK057448			chr8	121773493	121789072	1973	302	225	4.02667	3	0.40858	0.0662379	6.16838	1.81944	1.65245	Homo sapiens cDNA FLJ32886 fis, clone TESTI2004255.
BC090058			chr7	76178658	76182440	1976	425	557	5.66667	7.42667	0.574116	0.163727	3.50655	1.25463	1.65115	Homo sapiens cDNA clone IMAGE	5165566
BC034426			chr20	21175045	21198927	1160	332	303	4.42667	4.04	0.763973	0.151718	5.03549	1.61651	1.65085	Homo sapiens cDNA clone IMAGE	4824433
AX748308			chr22	28276022	28277106	1085	300	225	4	3	0.738056	0.120449	6.12753	1.81279	1.64466	Homo sapiens cDNA FLJ36471 fis, clone THYMU2016360.
RBMXL3	NM_001145346	NP_001138818	chrX	114423963	114427431	3469	300	225	4	3	0.230842	0.0376729	6.12753	1.81279	1.64466	RNA binding motif protein, X-linked-like 3
CR749517			chr12	40916287	40928586	4587	300	225	4	3	0.174578	0.0284908	6.12753	1.81279	1.64466	Homo sapiens mRNA; cDNA DKFZp686N11246 (from clone DKFZp686N11246).
BC033528			chr3	50297735	50300789	2624	1273	3375	16.9733	45	1.29498	0.74707	1.73341	0.55009	1.64305	Homo sapiens cDNA FLJ43084 fis, clone BRTHA3018617.
SLC24A2			chr9	19786910	19788808	579	259	129	3.45333	1.72	1.19404	0.129408	9.22692	2.22212	1.63772	Homo sapiens solute carrier family 24 member 2 (SLC24A2) mRNA, 5' UTR.
FLJ38668			chr2	109124005	109150675	547	540	909	7.2	12.12	2.63514	0.965223	2.73009	1.00433	1.63646	Homo sapiens cDNA FLJ38668 fis, clone HLUNG2008439.
MYH7B	NM_020884	NP_065935	chr20	33563206	33590236	7254	805	1760	10.7333	23.4667	0.296221	0.140924	2.10199	0.742882	1.63502	myosin, heavy polypeptide 7B, cardiac muscle,
ILDR2	NM_199351	NP_955383	chr1	166887996	166944561	2572	600	1096	8	14.6133	0.622699	0.247509	2.51586	0.922616	1.63495	immunoglobulin-like domain containing receptor
C7orf29	NM_138434	NP_612443	chr7	150026938	150029808	2871	585	1050	7.8	14	0.543902	0.212426	2.56043	0.940176	1.63406	hypothetical protein LOC113763
AK125994			chr2	111855922	111871762	3026	941	2225	12.5467	29.6667	0.830077	0.427083	1.9436	0.66454	1.6308	Homo sapiens cDNA FLJ44006 fis, clone TESTI4023722.
CPEB1	NM_030594	NP_085097	chr15	83211952	83316728	6653	1756	5167	23.4133	68.8933	0.704538	0.451099	1.56183	0.445855	1.63072	cytoplasmic polyadenylation element binding
hCG_2028511	NR_024334		chr14	65877313	65879335	2023	513	833	6.84	11.1067	0.676892	0.239166	2.83021	1.04035	1.62977	SubName	Full=HCG2028511; SubName	Full=Full-length cDNA clone CS0DC006YG08 of Neuroblastoma of Homo sapiens (human);
GNPDA2	NM_138335	NP_612208	chr4	44704169	44728612	6423	2652	8609	35.36	114.787	1.10213	0.778513	1.41569	0.347615	1.62559	glucosamine-6-phosphate deaminase 2
ZFP14	NM_020917	NP_065968	chr19	36827162	36870098	5682	4897	17609	65.2933	234.787	2.30052	1.80005	1.27803	0.245322	1.62499	zinc finger protein 14-like
ZNF790	NM_206894	NP_996777	chr19	37308333	37329284	3032	1441	4011	19.2133	53.48	1.26862	0.768377	1.65104	0.501406	1.62468	zinc finger protein 790
SCARNA3	NR_002998		chr1	175937533	175937676	144	225	59	3	0.786667	4.17078	0.23798	17.5258	2.86367	1.62318	Homo sapiens small Cajal body-specific RNA 3 (SCARNA3), non-coding RNA.
AX747213			chr11	130184419	130263694	685	258	137	3.44	1.82667	1.00537	0.116167	8.65457	2.15809	1.62018	Homo sapiens cDNA FLJ34521 fis, clone HLUNG2007041.
TMEM194B	NM_001142645	NP_001136117	chr2	191371620	191399468	3941	2355	7475	31.4	99.6667	1.59508	1.10168	1.44786	0.370086	1.61613	transmembrane protein 194B
IQCH	NM_001031715	NP_001026885	chr15	67547188	67794139	5538	570	1021	7.6	13.6133	0.274739	0.107084	2.56564	0.942208	1.6152	IQ motif containing H isoform 1
SNORD45A	NR_002749		chr1	76253574	76253657	84	392	495	5.22667	6.6	12.4567	3.42276	3.63938	1.29181	1.61056	Homo sapiens small nucleolar RNA, C/D box 45A (SNORD45A), non-coding RNA.
SLC2A2	NM_000340	NP_000331	chr3	170714137	170744768	3439	194	0	2.58667	0	0.15058	0	0	0	1.60831	solute carrier family 2 (facilitated glucose
KLF1	NM_006563	NP_006554	chr19	12995239	12998017	1612	600	1122	8	14.96	0.993537	0.404277	2.45756	0.899171	1.60785	erythroid Kruppel-like factor
AX746988			chr11	58701116	58825925	2603	375	450	5	6	0.384552	0.100413	3.8297	1.34279	1.60717	Homo sapiens cDNA FLJ34127 fis, clone FCBBF3010124.
PRDM1	NM_001198	NP_001189	chr6	106534195	106557814	5320	375	450	5	6	0.188156	0.0491306	3.8297	1.34279	1.60717	PR domain containing 1, with ZNF domain isoform
AK310493			chr5	137368482	137372954	1233	762	1650	10.16	22	1.64964	0.77727	2.12235	0.752525	1.60533	Homo sapiens cDNA, FLJ17535.
DKFZp434F0427			chr8	145162629	145173218	8282	306	266	4.08	3.54667	0.0986243	0.0186551	5.28672	1.6652	1.60513	SubName	Full=Putative uncharacterized protein DKFZp434F0427; Flags	Fragment;
ALS2CR8	NM_001104586	NP_001098056	chr2	203776978	203851060	7842	1349	3706	17.9867	49.4133	0.45918	0.274492	1.67283	0.51452	1.60464	amyotrophic lateral sclerosis 2 (juvenile)
AF279782			chr3	6532166	6778421	1688	259	150	3.45333	2	0.409567	0.0516143	7.93515	2.0713	1.60231	Homo sapiens clone P1 NTera2D1 teratocarcinoma mRNA.
LOC285194	NR_015391		chr3	116428635	116435885	2100	222	66	2.96	0.88	0.282183	0.0182547	15.4581	2.73813	1.59796	Homo sapiens cDNA clone IMAGE	5266409
LOC100130557	NR_024567		chr1	41154752	41157933	3182	3568	12302	47.5733	164.027	2.99311	2.24557	1.33289	0.287353	1.59719	RecName	Full=Putative uncharacterized protein FLJ37004;
BC042978			chr12	13132771	13137576	1743	300	256	4	3.41333	0.459432	0.0853088	5.38552	1.68371	1.5967	Homo sapiens cDNA FLJ36082 fis, clone TESTI2019998.
IL1RAPL2	NM_017416	NP_059112	chrX	103810996	105011822	2985	450	675	6	9	0.402407	0.131344	3.06376	1.11964	1.59434	interleukin 1 receptor accessory protein-like 2
BC045784			chr10	76045373	76047219	1847	225	75	3	1	0.325172	0.0235855	13.7869	2.62372	1.59389	Homo sapiens cDNA clone IMAGE	4801098
AX747981			chr8	96079037	96085148	2631	225	75	3	1	0.228276	0.0165574	13.7869	2.62372	1.59389	Homo sapiens cDNA FLJ35871 fis, clone TESTI2008046.
AK057451			chr9	102348068	102582171	1544	225	75	3	1	0.388985	0.028214	13.7869	2.62372	1.59389	Homo sapiens cDNA FLJ32889 fis, clone TESTI2004560.
CCRL1	NM_016557	NP_057641	chr3	132316094	132321380	2474	225	75	3	1	0.242762	0.0176081	13.7869	2.62372	1.59389	chemokine (C-C motif) receptor-like 1
TBX20	NM_001077653	NP_001071121	chr7	35242043	35293242	1354	225	75	3	1	0.443569	0.0321732	13.7869	2.62372	1.59389	T-box transcription factor TBX20
SNORA50	NR_002980		chr16	58593700	58593835	136	225	75	3	1	4.41612	0.320312	13.7869	2.62372	1.59389	Homo sapiens small nucleolar RNA, H/ACA box 50 (SNORA50), non-coding RNA.
AX748190			chr13	74611060	74613076	2017	225	75	3	1	0.297765	0.0215977	13.7869	2.62372	1.59389	Homo sapiens cDNA FLJ36219 fis, clone THYMU2000800.
STX19	NM_001001850	NP_001001850	chr3	93733215	93747454	1156	225	75	3	1	0.519544	0.0376838	13.7869	2.62372	1.59389	syntaxin 19
FRK	NM_002031	NP_002022	chr6	116262693	116381921	2849	225	75	3	1	0.210808	0.0152904	13.7869	2.62372	1.59389	fyn-related kinase
BC150500			chr7	127700598	127701075	478	225	75	3	1	1.25647	0.0911349	13.7869	2.62372	1.59389	Homo sapiens cDNA clone IMAGE	40134437
RFX4	NM_213594	NP_998759	chr12	106977033	107156580	4404	225	80	3	1.06667	0.136374	0.010551	12.9253	2.55918	1.58476	regulatory factor X4 isoform c
ZNF93	NM_031218	NP_112495	chr19	20011787	20045765	3101	7123	26958	94.9733	359.44	6.13139	5.04937	1.21429	0.194158	1.58376	zinc finger protein 93
BC031866			chr1	34334557	34351058	1363	220	70	2.93333	0.933333	0.430848	0.02983	14.4435	2.67024	1.58224	Homo sapiens similar to hypothetical protein FLJ20506, mRNA (cDNA clone IMAGE	4826081).
PM20D1	NM_152491	NP_689704	chr1	205797154	205819245	2148	577	1076	7.69333	14.3467	0.717033	0.290957	2.46439	0.901946	1.57991	peptidase M20 domain containing 1 precursor
BC036404			chr8	79446129	79470738	2009	300	267	4	3.56	0.398602	0.0771938	5.16365	1.64164	1.57974	Homo sapiens cDNA clone IMAGE	5265646
UFSP1	NM_001015072	NP_001015072	chr7	100486346	100487339	994	1658	4887	22.1067	65.16	4.45242	2.85566	1.55915	0.444143	1.57956	inactive Ufm1-specific protease 1
GUCY2E	NR_024042		chr11	76391211	76432833	2798	312	299	4.16	3.98667	0.297649	0.062069	4.79546	1.56767	1.57886	Homo sapiens mRNA for hypothetical protein, partial cds, clone	Hsa11-digit10-11-16-R.
PWRN1	NR_026646		chr15	24778839	24832924	1857	300	270	4	3.6	0.431228	0.0844507	5.10627	1.63047	1.57511	Homo sapiens cDNA FLJ25418 fis, clone TST03512.
SASH3	NM_018990	NP_061863	chrX	128913892	128929174	2841	225	86	3	1.14667	0.211402	0.0175824	12.0235	2.48686	1.57382	SAM and SH3 domain containing 3
SNORD79	NR_003939		chr1	173834488	173834568	81	512	881	6.82667	11.7467	16.8726	6.31745	2.6708	0.982376	1.57174	Homo sapiens small nucleolar RNA, C/D box 79 (SNORD79), non-coding RNA.
ABCA17	NR_003574		chr16	2389291	2476700	5442	507	866	6.76	11.5467	0.248684	0.0924295	2.69052	0.989735	1.57134	Homo sapiens cDNA FLJ37881 fis, clone BRSTN2000367.
STAG3L2	NM_001025202	NP_001020373	chr7	74298846	74306731	1424	300	278	4	3.70667	0.562353	0.113393	4.95933	1.60127	1.5628	STAG3-like
HSPB7	NM_014424	NP_055239	chr1	16340523	16346089	3368	363	450	4.84	6	0.287695	0.0776053	3.70715	1.31026	1.56138	cardiovascular heat shock protein
SNORD116-15	NR_003330		chr15	25326433	25326525	93	202	42	2.69333	0.56	5.79784	0.262312	22.1029	3.09571	1.55923	Homo sapiens small nucleolar RNA, C/D box 116-15 (SNORD116-15), non-coding RNA.
SNORD4B	NR_000009		chr17	27050699	27050772	74	253	163	3.37333	2.17333	9.12613	1.2794	7.13312	1.96475	1.55563	Homo sapiens small nucleolar RNA, C/D box 4B (SNORD4B), non-coding RNA.
UGGT2	NM_020121	NP_064506	chr13	96453838	96705736	6566	7009	26583	93.4533	354.44	2.8494	2.35155	1.21171	0.192032	1.55518	UDP-glucose ceramide glucosyltransferase-like 2
CR936677			chr1	76103852	76188721	3347	566	1065	7.54667	14.2	0.451397	0.184818	2.44238	0.892973	1.55458	Homo sapiens mRNA; cDNA DKFZp686J0423 (from clone DKFZp686J0423).
CSF3R	NM_000760	NP_000751	chr1	36931644	36948509	3112	181	0	2.41333	0	0.155252	0	0	0	1.55349	colony stimulating factor 3 receptor isoform a
TMTC2	NM_152588	NP_689801	chr12	83080934	83528063	5588	3367	11621	44.8933	154.947	1.60836	1.20792	1.33152	0.286318	1.54661	transmembrane and tetratricopeptide repeat
GNRHR	NM_000406	NP_000397	chr4	68603106	68621804	5830	358	450	4.77333	6	0.163913	0.0448327	3.65609	1.29639	1.542	gonadotropin-releasing hormone receptor isoform
OXR1	NM_018002	NP_060472	chr8	107282473	107764917	5886	5168	18971	68.9067	252.947	2.34369	1.87207	1.25193	0.224684	1.54181	oxidation resistance 1 isoform 1
CCDC78	NM_001031737	NP_001026907	chr16	772583	776880	3740	2599	8583	34.6533	114.44	1.85495	1.33296	1.3916	0.330453	1.54047	coiled-coil domain containing 78
C1orf111	NM_182581	NP_872387	chr1	162343515	162346644	1173	291	269	3.88	3.58667	0.662205	0.1332	4.9715	1.60372	1.54021	hypothetical protein LOC284680
APOA1	NM_000039	NP_000030	chr11	116706469	116708338	956	375	500	5	6.66667	1.04706	0.303783	3.44673	1.23743	1.53947	apolipoprotein A-I preproprotein
ZNF708	NM_021269	NP_067092	chr19	21473963	21512212	4185	3825	13486	51	179.813	2.43968	1.87171	1.30345	0.265016	1.53907	zinc finger protein 708
GPR61	NM_031936	NP_114142	chr1	110082494	110088455	2823	375	502	5	6.69333	0.354583	0.103287	3.433	1.23344	1.53677	G protein-coupled receptor 61
SNURF-SNRPN			chr15	25436387	25479764	5025	243	150	3.24	2	0.129083	0.0173383	7.44495	2.00754	1.53594	Homo sapiens clone Rt-13I SNURF-SNRPN mRNA, downstream untranslated exons, alternatively spliced.
RBMS3	NM_001003793	NP_001003793	chr3	29322943	30046619	2957	1050	2727	14	36.36	0.947841	0.535655	1.7695	0.570697	1.53546	RNA binding motif, single stranded interacting
C8orf34	NM_052958	NP_443190	chr8	69243457	69731256	7997	680	1453	9.06667	19.3733	0.226976	0.105533	2.15075	0.765816	1.53528	hypothetical protein LOC116328
AK025140			chr1	222906203	222908533	2331	2960	10023	39.4667	133.64	3.38959	2.49751	1.35719	0.305416	1.53492	Homo sapiens cDNA	FLJ21487 fis, clone COL05419.
AK309744			chr1	43585819	43611958	1138	429	661	5.72	8.81333	1.00627	0.337373	2.98265	1.09281	1.5348	Homo sapiens cDNA, FLJ99785.
LOC441455	NR_026792		chr9	99488103	99489749	1647	447	715	5.96	9.53333	0.724455	0.252153	2.87308	1.05539	1.53454	Homo sapiens makorin ring finger protein 1 pseudogene, mRNA (cDNA clone IMAGE	5556543), with apparent retained intron.
FOSB	NM_006732	NP_006723	chr19	45971253	45978436	5538	827	1950	11.0267	26	0.398612	0.204519	1.94903	0.667329	1.53356	FBJ murine osteosarcoma viral oncogene homolog B
MORC3	NM_015358	NP_056173	chr21	37692487	37748943	4245	7544	28918	100.587	385.573	4.74375	3.95678	1.19889	0.181398	1.53072	MORC family CW-type zinc finger 3
CXCR5	NM_001716	NP_001707	chr11	118754541	118766970	3031	225	110	3	1.46667	0.19815	0.0210794	9.40018	2.24073	1.53018	Burkitt lymphoma receptor 1 isoform 1
LOC285501	NR_028342		chr4	178649907	178911903	1037	175	0	2.33333	0	0.450461	0	0	0	1.52753	Homo sapiens cDNA clone IMAGE	4828874
BC028211			chrX	118599997	118603061	2163	644	1345	8.58667	17.9333	0.794744	0.361174	2.20044	0.788659	1.52499	Homo sapiens cDNA FLJ34775 fis, clone NT2NE2003315.
BX647987			chr4	100010011	100222513	4822	975	2475	13	33	0.539728	0.298126	1.81041	0.593551	1.52494	Homo sapiens full length insert cDNA clone ZD94A03.
KCNAB1	NM_172160	NP_751892	chr3	155838337	156256927	5437	1125	3011	15	40.1467	0.55232	0.321664	1.71707	0.54062	1.52374	potassium voltage-gated channel, shaker-related
KLHL15	NM_030624	NP_085127	chrX	24001836	24045303	6273	10633	42053	141.773	560.707	4.52458	3.89379	1.162	0.150141	1.52347	kelch-like 15
DQ577420			chr21	44985070	44985529	460	225	115	3	1.53333	1.30564	0.145208	8.99148	2.19628	1.52112	Homo sapiens H2B histone family, member S, mRNA (cDNA clone IMAGE	8992055).
BC041346			chr13	113399764	113409045	4022	352	450	4.69333	6	0.233614	0.0649863	3.59482	1.27949	1.51848	Homo sapiens cDNA clone IMAGE	5272198
AX747080			chr5	151168142	151169671	1530	525	970	7	12.9333	0.915937	0.36824	2.48733	0.911211	1.51709	Homo sapiens cDNA FLJ34273 fis, clone FEBRA2003181.
HTR2C	NM_000868	NP_000859	chrX	113818551	114144624	4842	3153	10849	42.04	144.653	1.73819	1.30142	1.33561	0.289391	1.51083	5-hydroxytryptamine (serotonin) receptor 2C
COL25A1	NM_198721	NP_942014	chr4	109731878	110223799	5900	4030	14400	53.7333	192	1.82327	1.41763	1.28614	0.251647	1.50826	collagen, type XXV, alpha 1 isoform 1
CR596832			chr16	971073	984495	1408	225	123	3	1.64	0.426557	0.0507404	8.40667	2.12903	1.50664	full-length cDNA clone CS0DI035YI08 of Placenta Cot 25-normalized of Homo sapiens (human).
KIF27			chr9	88420952	88464635	2310	522	971	6.96	12.9467	0.603193	0.244151	2.47057	0.90445	1.50544	RecName	Full=Kinesin-like protein KIF27;
FLJ13197			chr4	38628029	38666430	1896	316	359	4.21333	4.78667	0.444884	0.109978	4.04519	1.39753	1.50526	Homo sapiens clone pp6414 unknown mRNA.
C10orf131	NM_001130446	NP_001123918	chr10	97667722	97698414	1175	375	526	5	7.01333	0.851905	0.260015	3.27636	1.18673	1.50443	hypothetical protein LOC100127889
CDH20	NM_031891	NP_114097	chr18	59000988	59222365	3068	300	317	4	4.22667	0.261014	0.0600143	4.34919	1.46999	1.503	cadherin 20, type 2 preproprotein
ZNF527	NM_032453	NP_115829	chr19	37862059	37883966	5898	1500	4422	20	58.96	0.678866	0.435477	1.5589	0.443982	1.50197	zinc finger protein 527
DHRS4L1	NM_001082488	NP_001075957	chr14	24505710	24520579	1534	203	75	2.70667	1	0.353239	0.028398	12.4389	2.52083	1.49987	dehydrogenase/reductase (SDR family) member 4
CCDC67	NM_181645	NP_857596	chr11	93063156	93171634	3043	202	73	2.69333	0.973333	0.177193	0.0139339	12.7167	2.54292	1.49931	coiled-coil domain containing 67
PCSK5	NM_006200	NP_006191	chr9	78505560	78808338	3783	8681	33848	115.747	451.307	6.12535	5.19694	1.17865	0.164366	1.49823	proprotein convertase subtilisin/kexin type 5
SNORA25	NR_003028		chr11	93463683	93463812	130	263	223	3.50667	2.97333	5.4002	0.996352	5.41998	1.69009	1.49735	Homo sapiens small nucleolar RNA, H/ACA box 25 (SNORA25), non-coding RNA.
BC043375			chr11	33183234	33213140	2027	346	450	4.61333	6	0.455638	0.128947	3.53354	1.2623	1.49468	Homo sapiens hypothetical protein LOC338739, mRNA (cDNA clone IMAGE	5172825), partial cds.
LOC148189	NR_027301		chr19	28281402	28284848	2050	1682	5122	22.4267	68.2933	2.19013	1.45123	1.50915	0.411548	1.49365	Homo sapiens cDNA FLJ30997 fis, clone HLUNG1000104.
GEN1	NM_182625	NP_872431	chr2	17935162	17966632	8780	8456	32912	112.747	438.827	2.5708	2.17726	1.18075	0.166148	1.49363	Gen homolog 1, endonuclease
SNORA42	NR_002974		chr1	155889700	155889833	134	219	116	2.92	1.54667	4.36252	0.502811	8.67626	2.16059	1.49324	Homo sapiens small nucleolar RNA, H/ACA box 42 (SNORA42), non-coding RNA.
PHACTR1	NM_030948	NP_112210	chr6	12716888	13287528	7287	3713	13157	49.5067	175.427	1.36011	1.04872	1.29692	0.259995	1.49068	phosphatase and actin regulator 1
AK094325			chr11	43851259	43855297	2020	1101	2970	14.68	39.6	1.4549	0.853997	1.70364	0.532766	1.49016	Homo sapiens cDNA FLJ37006 fis, clone BRACE2009566.
AK090895			chr3	58810197	59004819	2203	166	0	2.21333	0	0.201137	0	0	0	1.48773	Homo sapiens cDNA FLJ33576 fis, clone BRAMY2011253.
RASEF	NM_152573	NP_689786	chr9	85597317	85678043	3783	1658	5047	22.1067	67.2933	1.16989	0.774904	1.50972	0.411927	1.4841	RAS and EF-hand domain containing
GRM7	NM_181874	NP_870989	chr3	6902802	7783218	7205	375	543	5	7.24	0.13893	0.0437741	3.17379	1.15493	1.48158	glutamate receptor, metabotropic 7 isoform b
ATP11B	NM_014616	NP_055431	chr3	182511291	182639419	8334	10784	42895	143.787	571.933	3.45401	2.98954	1.15537	0.144418	1.47922	ATPase, class VI, type 11B
CDRT15	NM_001007530	NP_001007531	chr17	14139175	14140179	594	174	22	2.32	0.293333	0.781917	0.0215123	36.3474	3.59312	1.47684	CMT1A duplicated region transcript 15
AP4S1	NM_007077	NP_009008	chr14	31494683	31562634	2429	1490	4425	19.8667	59	1.63741	1.05812	1.54746	0.436615	1.47648	adaptor-related protein complex 4, sigma 1
LOC286016	NR_002187		chr7	128695280	128697293	2014	393	600	5.24	8	0.520872	0.173039	3.01015	1.10199	1.47622	Homo sapiens cDNA FLJ37575 fis, clone BRCOC2003125, moderately similar to TRIOSEPHOSPHATE ISOMERASE (EC 5.3.1.1).
FMN1			chr15	33441988	33486897	3927	393	600	5.24	8	0.267134	0.0887445	3.01015	1.10199	1.47622	RecName	Full=Formin-1; AltName	Full=Limb deformity protein homolog;
TMC2	NM_080751	NP_542789	chr20	2517253	2622430	3870	197	75	2.62667	1	0.135879	0.0112564	12.0712	2.49082	1.47322	transmembrane cochlear-expressed protein 2
DDEF1IT1	NR_002765		chr8	131307601	131308779	1179	314	377	4.18667	5.02667	0.710908	0.185729	3.82767	1.34226	1.47036	Homo sapiens HSPC054 mRNA, complete cds.
AK097548			chr5	158758526	158789842	1580	162	0	2.16	0	0.273688	0	0	0	1.46969	Homo sapiens cDNA FLJ40229 fis, clone TESTI2022649.
ZNF878	NM_001080404	NP_001073873	chr19	12154620	12167127	1737	2091	6742	27.88	89.8933	3.2133	2.25445	1.42532	0.354395	1.46757	zinc finger protein 878
AK022993			chr6	155574274	155577858	3087	2190	7131	29.2	95.08	1.89367	1.34173	1.41137	0.344559	1.46604	Homo sapiens cDNA FLJ12931 fis, clone NT2RP2004861.
KLRB1	NM_002258	NP_002249	chr12	9747871	9760497	739	171	21	2.28	0.28	0.61766	0.0165054	37.4217	3.62225	1.46536	killer cell lectin-like receptor subfamily B,
LOC283922			chr16	74366304	74402153	2410	1866	5877	24.88	78.36	2.06677	1.41641	1.45916	0.37786	1.46421	Homo sapiens cDNA FLJ39449 fis, clone PROST2008360, highly similar to Homo sapiens pyruvate dehydrogenase phosphatase regulatory subunit (PDPR), mRNA.
STL	NR_026876		chr6	125229394	125284173	5340	652	1434	8.69333	19.12	0.325915	0.155976	2.08951	0.736931	1.46308	Homo sapiens mRNA; cDNA DKFZp451I132 (from clone DKFZp451I132).
TMEM67	NM_153704	NP_714915	chr8	94767072	94830346	7458	3824	13685	50.9867	182.467	1.36865	1.06579	1.28416	0.250106	1.46112	meckelin isoform 1
RORA	NM_134260	NP_599022	chr15	60780485	61521502	11533	3764	13442	50.1867	179.227	0.871174	0.676975	1.28686	0.252207	1.46054	RAR-related orphan receptor A isoform b
ANGPT2	NM_001147	NP_001138	chr8	6357177	6420784	6601	465	832	6.2	11.0933	0.188036	0.073209	2.56848	0.943314	1.45996	angiopoietin 2 isoform a precursor
KDM4D	NM_018039	NP_060509	chr11	94706845	94732674	2970	1200	3375	16	45	1.07851	0.660037	1.63401	0.491035	1.45799	jumonji domain containing 2D
BC039122			chr12	8232081	8234759	2679	225	150	3	2	0.224185	0.0325214	6.89347	1.93057	1.45796	Homo sapiens cDNA FLJ34910 fis, clone NT2RP6000033.
LOC100132724	NR_027642		chr15	51236326	51238760	2435	225	150	3	2	0.24665	0.0357803	6.89347	1.93057	1.45796	Homo sapiens WD repeats and SOF1 domain containing pseudogene (LOC100132724), non-coding RNA.
GPR17	NM_005291	NP_005282	chr2	128403439	128410212	2598	225	150	3	2	0.231175	0.0335354	6.89347	1.93057	1.45796	G protein-coupled receptor 17 isoform a
AK128673			chr9	132902889	132906498	3258	225	150	3	2	0.184344	0.0267418	6.89347	1.93057	1.45796	Homo sapiens cDNA FLJ46836 fis, clone UTERU2029660.
BC044253			chr1	31191619	31199593	2050	225	150	3	2	0.292972	0.0425	6.89347	1.93057	1.45796	Homo sapiens cDNA FLJ33163 fis, clone UTERU2000541.
AK097242			chr5	159623598	159631833	2686	225	150	3	2	0.223601	0.0324367	6.89347	1.93057	1.45796	Homo sapiens cDNA FLJ39923 fis, clone SPLEN2020805.
BC093719			chr22	43035809	43036607	799	225	150	3	2	0.751681	0.109042	6.89347	1.93057	1.45796	Homo sapiens F1Fo-ATP synthase complex Fo membrane domain g subunit mRNA, complete cds.
C5orf40	NM_001001343	NP_001001343	chr5	156768607	156772729	2126	225	150	3	2	0.282499	0.0409807	6.89347	1.93057	1.45796	hypothetical protein LOC408263
AX748292			chr14	45407755	45409773	2019	225	150	3	2	0.29747	0.0431525	6.89347	1.93057	1.45796	Homo sapiens cDNA FLJ36444 fis, clone THYMU2012902.
BC040935			chr3	183015457	183016289	833	225	150	3	2	0.721	0.104592	6.89347	1.93057	1.45796	Homo sapiens, clone IMAGE	3460553, mRNA.
HSP90Bb	NR_003132		chr4	13335037	13339924	4888	225	150	3	2	0.122871	0.0178242	6.89347	1.93057	1.45796	Homo sapiens heat shock protein 90Bb (HSP90Bb) mRNA, complete cds.
TTC30A	NM_152275	NP_689488	chr2	178479027	178483694	4668	1800	5637	24	75.16	1.02929	0.701404	1.46748	0.383544	1.45637	tetratricopeptide repeat domain 30A
AF279775			chr2	235791852	235797446	723	254	225	3.38667	3	0.937763	0.180757	5.18797	1.64634	1.45536	Homo sapiens clone N5 NTera2D1 teratocarcinoma mRNA.
NEIL3	NM_018248	NP_060718	chr4	178230991	178284092	2952	3965	14279	52.8667	190.387	3.58529	2.80952	1.27612	0.243825	1.45416	nei endonuclease VIII-like 3
PHYHIPL	NM_032439	NP_115815	chr10	60936348	61007532	3821	375	565	5	7.53333	0.26197	0.085886	3.05021	1.11521	1.45208	phytanoyl-CoA 2-hydroxylase interacting
AK090904			chr4	128758922	128761883	2962	300	352	4	4.69333	0.270355	0.0690254	3.91674	1.36526	1.44965	Homo sapiens cDNA FLJ33585 fis, clone BRAMY2012163.
ZP1	NM_207341	NP_997224	chr11	60635015	60643163	2416	207	111	2.76	1.48	0.228703	0.0266856	8.57026	2.1483	1.4492	zona pellucida glycoprotein 1 precursor
AK096370			chr11	126210853	126225482	3654	959	2520	12.7867	33.6	0.700564	0.400574	1.7489	0.558986	1.44402	Homo sapiens cDNA FLJ39051 fis, clone NT2RP7011452.
PPM1L	NM_139245	NP_640338	chr3	160473996	160788813	3651	6425	24522	85.6667	326.96	4.69742	3.90117	1.2041	0.185735	1.44386	protein phosphatase 1 (formerly 2C)-like
MAP2K6	NM_002758	NP_002749	chr17	67410838	67538462	4400	10377	41321	138.36	550.947	6.29531	5.45468	1.15411	0.14333	1.44075	mitogen-activated protein kinase kinase 6
SNORD99	NR_003077		chr1	28905255	28905334	80	278	298	3.70667	3.97333	9.27582	2.1636	4.28721	1.45564	1.4401	Homo sapiens small nucleolar RNA, C/D box 99 (SNORD99), non-coding RNA.
AX747945			chr4	1145160	1147489	2165	642	1425	8.56	19	0.791544	0.382303	2.07046	0.72777	1.43893	Homo sapiens cDNA FLJ35816 fis, clone TESTI2006109.
C1orf58	NM_144695	NP_653296	chr1	222885906	222906106	2038	3848	13844	51.3067	184.587	5.03998	3.94556	1.27738	0.244811	1.43776	Bro1-domain-containing protein
ZDHHC15	NM_144969	NP_659406	chrX	74588264	74743337	6523	1875	5964	25	79.52	0.767276	0.531057	1.44481	0.367977	1.43506	zinc finger, DHHC-type containing 15 isoform 1
SLC4A7	NM_003615	NP_003606	chr3	27414215	27525838	8541	29478	124739	393.04	1663.19	9.2127	8.48291	1.08603	0.0825299	1.43348	solute carrier family 4, sodium bicarbonate
LOC400752	NR_024270		chr1	45769582	45771290	1709	750	1800	10	24	1.17143	0.611761	1.91485	0.649641	1.43167	Homo sapiens hypothetical LOC400752, mRNA (cDNA clone IMAGE	3505629).
CDH8	NM_001796	NP_001787	chr16	61687235	62070036	3844	1871	5955	24.9467	79.4	1.29924	0.899807	1.4439	0.367351	1.43145	cadherin 8, type 2 preproprotein
SLC16A4	NM_004696	NP_004687	chr1	110905505	110933636	2549	752	1808	10.0267	24.1067	0.787491	0.411983	1.91146	0.647869	1.43067	solute carrier family 16, member 4
SNORA1	NR_003026		chr11	93465170	93465299	130	199	102	2.65333	1.36	4.08609	0.45573	8.96601	2.19344	1.42998	Homo sapiens small nucleolar RNA, H/ACA box 1 (SNORA1), non-coding RNA.
BC036195			chr11	124670346	124704381	2884	520	1034	6.93333	13.7867	0.481289	0.208246	2.31116	0.837748	1.4281	Homo sapiens mRNA; cDNA DKFZp667N1814 (from clone DKFZp667N1814).
FCAR	NM_002000	NP_001991	chr19	55385549	55401838	2523	187	75	2.49333	1	0.197844	0.0172661	11.4585	2.43873	1.42773	Fc alpha receptor isoform a precursor
AK128708			chr2	157193084	157198172	5089	750	1806	10	24.08	0.393393	0.206128	1.90849	0.646313	1.42622	Homo sapiens cDNA FLJ46875 fis, clone UTERU3014446.
PTENP1	NR_023917		chr9	33673507	33677418	3912	600	1299	8	17.32	0.409402	0.192869	2.1227	0.752689	1.42472	SubName	Full=Phosphatase and tensin homolog 2; Flags	Fragment;
PKHD1	NM_138694	NP_619639	chr6	51480145	51952423	17844	450	816	6	10.88	0.0673159	0.0265613	2.53436	0.929942	1.42314	fibrocystin isoform 1
FAM82A1	NM_144713	NP_653314	chr2	38152462	38294280	3762	600	1304	8	17.3867	0.425726	0.201331	2.11456	0.748847	1.41958	family with sequence similarity 82, member A1
AK097686			chr5	113783115	113805508	544	151	0	2.01333	0	0.740928	0	0	0	1.41892	Homo sapiens cDNA FLJ40367 fis, clone TESTI2034785.
SNORD62A	NR_003050		chr9	134361052	134361136	85	188	82	2.50667	1.09333	5.90387	0.560333	10.5364	2.35483	1.41841	Homo sapiens small nucleolar RNA, C/D box 62A (SNORD62A), non-coding RNA.
C9orf14	NR_026687		chr9	27245684	27282791	2911	300	375	4	5	0.275091	0.0748239	3.67652	1.30197	1.41474	Homo sapiens C9orf14 mRNA, complete sequence, alternatively spliced.
BC039445			chr2	200625267	200715896	944	300	375	4	5	0.848295	0.230733	3.67652	1.30197	1.41474	Homo sapiens hypothetical protein LOC348751, mRNA (cDNA clone IMAGE	5311172).
TAS2R50	NM_176890	NP_795371	chr12	11138512	11139511	1000	150	0	2	0	0.400395	0	0	0	1.41421	taste receptor, type 2, member 50
DKFZp434K028	NR_026882		chr11	61521502	61525136	935	150	0	2	0	0.42823	0	0	0	1.41421	SubName	Full=HCG2017874; SubName	Full=Putative uncharacterized protein DKFZp434K028;
CR592140			chr17	22022440	22023970	1531	150	0	2	0	0.261525	0	0	0	1.41421	full-length cDNA clone CS0DA012YP03 of Neuroblastoma of Homo sapiens (human).
SNORA79	NR_003021		chr14	81669039	81669178	140	150	0	2	0	2.85997	0	0	0	1.41421	Homo sapiens small nucleolar RNA, H/ACA box 79 (SNORA79), non-coding RNA.
EF553526			chr19	45430061	45434281	391	150	0	2	0	1.02403	0	0	0	1.41421	Homo sapiens clone DKFZp781C1677 mRNA sequence.
C22orf26	NM_018280	NP_060750	chr22	46446339	46450024	1836	150	0	2	0	0.21808	0	0	0	1.41421	hypothetical protein LOC55267
AK056375			chr10	51780942	51827563	2177	150	0	2	0	0.183921	0	0	0	1.41421	Homo sapiens cDNA FLJ31813 fis, clone NT2RI2009517.
BC042590			chr10	120871442	120873202	1761	150	0	2	0	0.227368	0	0	0	1.41421	Homo sapiens cDNA clone IMAGE	4821044
GPR148	NM_207364	NP_997247	chr2	131486723	131487909	1187	150	0	2	0	0.337317	0	0	0	1.41421	G protein-coupled receptor 148
SUGT1L1			chr13	41486027	41495886	1023	150	0	2	0	0.391393	0	0	0	1.41421	Homo sapiens full length insert cDNA clone YY75B04.
BC039670			chr14	80677762	80921810	1595	150	0	2	0	0.251032	0	0	0	1.41421	Homo sapiens, clone IMAGE	5167652, mRNA.
HIST1H2BA	NM_170610	NP_733759	chr6	25727137	25727572	436	150	0	2	0	0.918338	0	0	0	1.41421	histone cluster 1, H2ba
IAPP	NM_000415	NP_000406	chr12	21525802	21532913	1975	150	0	2	0	0.202732	0	0	0	1.41421	islet amyloid polypeptide precursor
FAM71A			chr1	212797626	212800113	2225	150	0	2	0	0.179953	0	0	0	1.41421	Homo sapiens cDNA FLJ40118 fis, clone TESTI2009412.
LOC441493			chrX	47693818	47696192	2375	150	0	2	0	0.168587	0	0	0	1.41421	SubName	Full=Hypothetical gene supported by BC067869;
SFTPC	NM_003018	NP_003009	chr8	22016234	22021989	1984	150	0	2	0	0.201812	0	0	0	1.41421	surfactant protein C precursor
AX721280			chr7	33075808	33076426	619	150	0	2	0	0.646842	0	0	0	1.41421	Sequence 204 from Patent WO0220754.
C22orf31	NM_015370	NP_056185	chr22	29454660	29457907	1070	150	0	2	0	0.374201	0	0	0	1.41421	hypothetical protein LOC25770
FSHB	NM_001018080	NP_001018090	chr11	30252563	30256823	1959	150	0	2	0	0.204388	0	0	0	1.41421	follicle stimulating hormone, beta polypeptide
AK296298			chr1	59250823	59365384	1123	150	0	2	0	0.356541	0	0	0	1.41421	SubName	Full=cDNA FLJ61764;
P11	NM_006025	NP_006016	chr12	48103528	48119350	2444	150	0	2	0	0.163828	0	0	0	1.41421	placental protein 11 precursor
AX746492			chr5	72165555	72168159	2605	450	825	6	11	0.461108	0.183949	2.50672	0.918973	1.4123	Homo sapiens cDNA FLJ33199 fis, clone ADRGL2006377.
AX746764			chr9	100440045	100441883	1839	450	825	6	11	0.653173	0.260569	2.50672	0.918973	1.4123	Homo sapiens cDNA FLJ33748 fis, clone BRCAN2000148.
SLC34A3	NM_080877	NP_543153	chr9	140123400	140131006	3663	685	1598	9.13333	21.3067	0.499173	0.253391	1.96997	0.67802	1.41209	solute carrier family 34 (sodium phosphate),
SNORD67	NR_003056		chr11	46783940	46784049	110	150	1	2	0.0133333	3.63996	0.0052803	689.347	6.53574	1.41194	Homo sapiens small nucleolar RNA, C/D box 67 (SNORD67), non-coding RNA.
BCL11B	NM_138576	NP_612808	chr14	99635627	99737822	7813	5400	20337	72	271.16	1.8449	1.51189	1.22026	0.199066	1.411	B-cell CLL/lymphoma 11B isoform 1
SNORD88A	NR_003067		chr19	51302696	51302792	97	225	178	3	2.37333	6.19168	1.06586	5.8091	1.75943	1.40777	Homo sapiens small nucleolar RNA, C/D box 88A (SNORD88A), non-coding RNA.
AK123852			chr21	47247875	47256333	3466	300	380	4	5.06667	0.231042	0.0636805	3.62814	1.28872	1.40717	Homo sapiens cDNA FLJ41858 fis, clone NT2RI3006796.
PTPRB	NM_001109754	NP_001103224	chr12	70910634	71031219	12512	1217	3511	16.2267	46.8133	0.259634	0.162988	1.59297	0.465597	1.40648	protein tyrosine phosphatase, receptor type, B
ZNF750	NM_024702	NP_078978	chr17	80787311	80797931	3190	423	746	5.64	9.94667	0.353954	0.135831	2.60584	0.957756	1.40598	zinc finger protein 750
MPL	NM_005373	NP_005364	chr1	43803475	43820134	3820	375	600	5	8	0.262039	0.0912303	2.87228	1.05511	1.40531	myeloproliferative leukemia virus oncogene
FAM123A	NM_152704	NP_689917	chr13	25742673	25746305	3440	375	600	5	8	0.290985	0.101308	2.87228	1.05511	1.40531	hypothetical protein LOC219287 isoform 1
AVPR1B	NM_000707	NP_000698	chr1	206224283	206231482	1773	375	600	5	8	0.564573	0.196559	2.87228	1.05511	1.40531	arginine vasopressin receptor 1B
EF413001			chr1	198867623	198906558	2280	148	0	1.97333	0	0.17327	0	0	0	1.40475	Homo sapiens familial acute myelogenous leukemia related factor mRNA, complete cds.
NPHS2	NM_014625	NP_055440	chr1	179519677	179545084	1868	148	0	1.97333	0	0.211486	0	0	0	1.40475	podocin
FAM46C	NM_017709	NP_060179	chr1	118148604	118171010	5719	1420	4275	18.9333	57	0.662775	0.434177	1.52651	0.422982	1.40405	hypothetical protein LOC54855
S1PR1	NM_001400	NP_001391	chr1	101702305	101707076	3050	1496	4569	19.9467	60.92	1.30927	0.870107	1.50472	0.40861	1.40025	sphingosine-1-phosphate receptor 1
BC012193			chr20	3869232	3869724	493	435	789	5.8	10.52	2.35527	0.929568	2.53372	0.929689	1.39898	Homo sapiens PANK2 protein, mRNA (cDNA clone IMAGE	3958459), with apparent retained intron.
ZYG11A	NM_001004339	NP_001004339	chr1	53308183	53360247	4271	1574	4871	20.9867	64.9467	0.983723	0.66243	1.48502	0.39543	1.39736	zyg-11 homolog A
ABHD3	NM_138340	NP_612213	chr18	19230858	19284766	4635	3171	11190	42.28	149.2	1.82618	1.40227	1.3023	0.264136	1.39717	alpha/beta hydrolase domain containing protein
AK092922			chr17	33333328	33336605	3278	8904	35228	118.72	469.707	7.2506	6.24209	1.16157	0.149769	1.39087	Homo sapiens cDNA FLJ34173 fis, clone FCBBF3015809.
CYP26C1	NM_183374	NP_899230	chr10	94821021	94828453	3068	525	1084	7	14.4533	0.456774	0.205223	2.22575	0.800094	1.39066	cytochrome P450, family 26, subfamily C,
BC042377			chr4	146418231	146424123	1084	145	0	1.93333	0	0.357056	0	0	0	1.39044	Homo sapiens cDNA clone IMAGE	5266114
ABCA12	NM_173076	NP_775099	chr2	215796267	216003151	9369	181	80	2.41333	1.06667	0.0515683	0.00495961	10.3976	2.34158	1.38962	ATP-binding cassette, sub-family A, member 12
TTC36	NM_001080441	NP_001073910	chr11	118398210	118401740	814	291	368	3.88	4.90667	0.954259	0.262588	3.63406	1.29035	1.38683	tetratricopeptide repeat domain 36
DPY19L1P2			chr7	32865914	32878356	1166	209	150	2.78667	2	0.47846	0.0747212	6.40327	1.85681	1.38529	Homo sapiens DPY-19-like 1 pseudogene 2 (DPY19L1P2) pseudogene mRNA, complete sequence.
SNORD87	NR_002598		chr8	67834709	67834784	76	218	176	2.90667	2.34667	7.65668	1.34509	5.69233	1.73912	1.37927	Homo sapiens small nucleolar RNA, C/D box 87 (SNORD87), non-coding RNA.
AK091594			chr6	147163037	147525750	3836	589	1307	7.85333	17.4267	0.409859	0.197901	2.07103	0.728046	1.37863	Homo sapiens cDNA FLJ34275 fis, clone FEBRA2003454.
F2RL2	NM_004101	NP_004092	chr5	75911308	75919240	3409	264	300	3.52	4	0.206716	0.0511147	4.04417	1.39728	1.37572	coagulation factor II (thrombin) receptor-like 2
LOC554202	NR_027054		chr9	21454267	21559832	2234	312	437	4.16	5.82667	0.372794	0.113619	3.2811	1.18818	1.37318	Homo sapiens cDNA FLJ42400 fis, clone ASTRO2003581.
FKTN	NM_006731	NP_006722	chr9	108320411	108403398	7697	7149	27831	95.32	371.08	2.47926	2.10019	1.18049	0.165931	1.37169	fukutin
SNORD116-3	NR_003324		chr15	25302006	25302101	96	152	24	2.02667	0.32	4.22639	0.145208	29.1058	3.37094	1.36959	Homo sapiens small nucleolar RNA, C/D box 116-3 (SNORD116-3), non-coding RNA.
LOC158696	NR_026935		chrX	137696892	137699799	2908	773	1950	10.3067	26	0.70955	0.389486	1.82176	0.599804	1.36871	Homo sapiens cDNA FLJ30672 fis, clone FCBBF1000691.
PLK2	NM_006622	NP_006613	chr5	57749812	57755913	3280	7090	27602	94.5333	368.027	5.76992	4.88785	1.18046	0.165906	1.36582	polo-like kinase 2
AK056561			chr10	86039736	86054415	2685	642	1500	8.56	20	0.638246	0.324488	1.96694	0.676477	1.36477	Homo sapiens cDNA FLJ31999 fis, clone NT2RP7009363.
PPIL4	NM_139126	NP_624311	chr6	149768795	149867171	5999	6355	24498	84.7333	326.64	2.82771	2.37194	1.19215	0.17576	1.36439	peptidylprolyl isomerase-like 4
LPAL2	NR_028092		chr6	160887587	160932156	2501	506	1048	6.74667	13.9733	0.540051	0.243388	2.21889	0.797007	1.36163	Homo sapiens cDNA FLJ43922 fis, clone TESTI4012406.
C4orf21	NM_018392	NP_060862	chr4	113460490	113558151	7375	11083	44711	147.773	596.147	4.01137	3.5213	1.13917	0.130302	1.36085	prematurely terminated mRNA decay factor-like
BC047427			chr12	70825517	70828074	2558	1875	6099	25	81.32	1.95658	1.38487	1.41283	0.345593	1.36002	Homo sapiens cDNA FLJ30122 fis, clone BRACE1000087.
BC040612			chr6	8435926	8712519	2292	363	600	4.84	8	0.422756	0.15205	2.78037	1.02258	1.35665	Homo sapiens, clone IMAGE	5539086, mRNA.
IL28RA	NM_170743	NP_734464	chr1	24480648	24513751	4711	7550	29596	100.667	394.613	4.27791	3.64898	1.17236	0.159018	1.35472	interleukin 28 receptor, alpha isoform 1
ATXN1	NM_001128164	NP_001121636	chr6	16299344	16761721	12521	1650	5238	22	69.84	0.351757	0.242984	1.44765	0.369945	1.35233	ataxin 1
DQ588732			chr17	43593073	43593494	422	137	0	1.82667	0	0.866574	0	0	0	1.35154	Homo sapiens cDNA FLJ34414 fis, clone HEART2003168, highly similar to Homo sapiens c114 SLIT-like testicular protein (LOC474170), mRNA.
C3orf49	NR_026866		chr3	63805041	63834310	1287	202	151	2.69333	2.01333	0.418958	0.0681474	6.14782	1.8161	1.3505	RecName	Full=Putative uncharacterized protein C3orf49;
FAM13C	NM_198215	NP_937858	chr10	61005890	61122661	4803	525	1122	7	14.96	0.291773	0.135685	2.15037	0.765639	1.34878	hypothetical protein LOC220965 isoform 1
SLC26A9	NM_134325	NP_599152	chr1	205882179	205912588	5178	136	0	1.81333	0	0.0701091	0	0	0	1.3466	solute carrier family 26, member 9 isoform b
PRDXDD1P	NR_027258		chr2	55509455	55511605	2151	975	2701	13	36.0133	1.20993	0.729349	1.65892	0.506169	1.34654	full-length cDNA clone CS0DI073YD22 of Placenta Cot 25-normalized of Homo sapiens (human).
CYP3A7	NM_000765	NP_000756	chr7	99245818	99332821	5343	512	1082	6.82667	14.4267	0.255789	0.117623	2.17465	0.776867	1.3456	cytochrome P450, family 3, subfamily A,
MBNL1	NM_207293	NP_997176	chr3	151985829	152183568	7504	5059	19114	67.4533	254.853	1.79957	1.47948	1.21635	0.195857	1.34546	muscleblind-like 1 isoform c
CSNK1G3	NM_001044723	NP_001038188	chr5	122847793	122952462	4462	14133	58013	188.44	773.507	8.45478	7.55174	1.11958	0.112955	1.34164	casein kinase 1, gamma 3 isoform 4
AX747444			chr9	129565474	129567952	2479	375	648	5	8.64	0.403787	0.151827	2.65952	0.978145	1.34149	Homo sapiens cDNA FLJ34952 fis, clone NTONG2000531.
DM004476			chrX	45605585	45605694	110	139	10	1.85333	0.133333	3.37303	0.052803	63.8795	4.157	1.33778	DM004476
ZBTB41	NM_194314	NP_919290	chr1	197122814	197169672	8558	3150	11250	42	150	0.982508	0.763539	1.28678	0.252144	1.33581	zinc finger and BTB domain containing 41
EYS	NM_001142800	NP_001136272	chr6	64429876	66417118	14424	533	1161	7.10667	15.48	0.0986368	0.0467517	2.1098	0.746594	1.33513	eyes shut homolog isoform 1
INTS6	NM_012141	NP_036273	chr13	51935702	52027275	10239	12524	51075	166.987	681	3.265	2.89736	1.12689	0.119461	1.33215	integrator complex subunit 6 isoform a
LGALS2	NM_006498	NP_006489	chr22	37966254	37976024	527	133	0	1.77333	0	0.673657	0	0	0	1.33167	lectin, galactoside-binding, soluble, 2
BC041449			chr21	33026871	33031813	1268	171	85	2.28	1.13333	0.359977	0.038936	9.24536	2.22412	1.33107	Homo sapiens, clone IMAGE	5171428, mRNA.
BC070391			chr4	120370726	120375783	938	300	431	4	5.74667	0.853721	0.266886	3.19883	1.16278	1.33027	Homo sapiens cDNA clone IMAGE	4671554, partial cds.
FLJ43663			chr7	130628921	130794653	3589	950	2631	12.6667	35.08	0.706558	0.425793	1.65939	0.506452	1.32975	Homo sapiens cDNA FLJ43663 fis, clone SYNOV4005989.
C9orf163	NM_152571	NP_689784	chr9	139377947	139380518	2572	675	1650	9	22	0.700536	0.372618	1.88004	0.631291	1.32946	hypothetical protein LOC158055
ANGPTL3	NM_014495	NP_055310	chr1	63063187	63071180	2126	166	75	2.21333	1	0.208421	0.0204903	10.1717	2.31961	1.32734	angiopoietin-like 3 precursor
TBL1XR1	NM_024665	NP_078941	chr3	176738543	176915048	6688	24081	101689	321.08	1355.85	9.61116	8.83139	1.0883	0.0846133	1.32719	transducin (beta)-like 1 X-linked receptor 1
PIK3CA	NM_006218	NP_006209	chr3	178866311	178952495	3707	4304	16024	57.3867	213.653	3.09918	2.51073	1.23438	0.210566	1.32623	phosphoinositide-3-kinase, catalytic, alpha
TAS2R31	NM_176885	NP_795366	chr12	11182986	11184006	1021	253	300	3.37333	4	0.661443	0.170666	3.87566	1.35472	1.32605	taste receptor, type 2, member 31
GPR141	NM_181791	NP_861456	chr7	37779996	37780913	918	225	225	3	3	0.654241	0.142361	4.59565	1.52511	1.32418	G protein-coupled receptor 141
BC038455			chr1	23801095	23803135	2041	225	225	3	3	0.294264	0.0640311	4.59565	1.52511	1.32418	Homo sapiens cDNA clone IMAGE	4509288
TLR4	NM_138554	NP_612564	chr9	120466460	120479764	5769	225	225	3	3	0.104107	0.0226534	4.59565	1.52511	1.32418	toll-like receptor 4 precursor
IFNE	NM_176891	NP_795372	chr9	21480841	21482312	1472	225	225	3	3	0.408011	0.0887822	4.59565	1.52511	1.32418	interferon, epsilon precursor
GPR22	NM_005295	NP_005286	chr7	107110502	107116123	2964	225	225	3	3	0.202629	0.0440916	4.59565	1.52511	1.32418	G protein-coupled receptor 22
GPR179	NM_001004334	NP_001004334	chr17	36481494	36499693	7979	427	825	5.69333	11	0.142849	0.060056	2.37859	0.86651	1.32371	GPR158-like 1 precursor
SNORD95	NR_002591		chr5	180670314	180670376	63	211	189	2.81333	2.52	8.94004	1.7425	5.13059	1.63522	1.32262	Homo sapiens small nucleolar RNA, C/D box 95 (SNORD95), non-coding RNA.
WFDC13	NM_172005	NP_742002	chr20	44330655	44337454	1370	165	75	2.2	1	0.321485	0.0317974	10.1104	2.31357	1.32238	WAP four-disulfide core domain 13 precursor
HUS1B	NM_148959	NP_683762	chr6	655940	656964	1025	450	900	6	12	1.17189	0.51	2.29782	0.831962	1.32229	HUS1 checkpoint protein B
SH2D6	NM_198482	NP_940884	chr2	85646054	85664150	2390	277	370	3.69333	4.93333	0.309371	0.0899197	3.44052	1.23562	1.32206	SH2 domain containing 6
AB074162			chr9	127420691	127422927	2237	375	664	5	8.85333	0.447469	0.172406	2.59543	0.953753	1.3203	Homo sapiens primary neuroblastoma cDNA, clone	Nbla10527, full insert sequence.
PMS2L13	NR_003613		chr7	99918263	99933930	1518	1605	5118	21.4	68.24	2.82229	1.9583	1.44119	0.365469	1.32001	Homo sapiens PMS2L13 mRNA, partial cds.
P4HA1	NM_000917	NP_000908	chr10	74766982	74856732	3008	9488	38024	126.507	506.987	8.41966	7.34228	1.14674	0.13692	1.31949	prolyl 4-hydroxylase, alpha I subunit isoform 1
BC026963			chr5	76382839	76444175	2620	1343	4121	17.9067	54.9467	1.36827	0.913592	1.49768	0.403919	1.31396	Homo sapiens cDNA FLJ30582 fis, clone BRAWH2007308.
AX748351			chr7	157859628	157862199	2572	300	442	4	5.89333	0.311349	0.0998165	3.11922	1.13758	1.31376	Homo sapiens cDNA FLJ36565 fis, clone TRACH2010159.
FAM55B	NM_182495	NP_872301	chr11	114549200	114577652	1778	129	0	1.72	0	0.193667	0	0	0	1.31149	hypothetical protein LOC120406
ZNF431	NM_133473	NP_597730	chr19	21324840	21368805	3871	7757	30642	103.427	408.56	5.34895	4.59775	1.16338	0.151333	1.31092	zinc finger protein 431
SGTB	NM_019072	NP_061945	chr5	64961757	65017941	5451	5202	19828	69.36	264.373	2.54737	2.11278	1.2057	0.187057	1.30773	small glutamine-rich tetratricopeptide repeat
USP37	NM_020935	NP_065986	chr2	219314974	219433084	8601	12215	49858	162.867	664.773	3.7909	3.36695	1.12591	0.118595	1.30654	ubiquitin specific peptidase 37
AK096898			chr14	55152079	55154289	787	128	0	1.70667	0	0.434143	0	0	0	1.30639	Homo sapiens cDNA FLJ39579 fis, clone SKMUS2003168.
ZNF441	NM_152355	NP_689568	chr19	11877815	11894886	4505	375	675	5	9	0.222195	0.0870282	2.55314	0.937323	1.30575	zinc finger protein 441
PTGDR	NM_000953	NP_000944	chr14	52734431	52743441	2941	375	675	5	9	0.340356	0.133309	2.55314	0.937323	1.30575	prostaglandin D2 receptor
AK304483			chr3	138666454	138669668	1711	1247	3770	16.6267	50.2667	1.94542	1.2798	1.5201	0.418775	1.30487	SubName	Full=cDNA FLJ52231;
CRYGN	NM_144727	NP_653328	chr7	151127057	151137899	1455	430	851	5.73333	11.3467	0.788866	0.339717	2.32212	0.842482	1.30359	gammaN-crystallin
ZNF264	NM_003417	NP_003408	chr19	57702869	57734212	12160	10125	40838	135	544.507	2.22259	1.95066	1.1394	0.130504	1.30261	zinc finger protein 264
LOC100272217	NR_027440		chr9	133452739	133454881	2143	300	450	4	6	0.373677	0.121967	3.06376	1.11964	1.30177	Homo sapiens cDNA FLJ31475 fis, clone NT2NE2001598.
MSH4	NM_002440	NP_002431	chr1	76262630	76378923	3203	300	450	4	6	0.250013	0.0816031	3.06376	1.11964	1.30177	mutS homolog 4
BC054862			chr22	25498414	25508659	943	289	420	3.85333	5.6	0.818057	0.258695	3.16224	1.15128	1.29831	Homo sapiens cDNA clone IMAGE	4288461, partial cds.
WBSCR26	NR_026690		chr7	73149399	73150330	473	162	80	2.16	1.06667	0.914222	0.0982381	9.30618	2.23068	1.2967	Homo sapiens Williams Beuren syndrome chromosome region 26 (non-protein coding) (WBSCR26), non-coding RNA.
EYA3	NM_001990	NP_001981	chr1	28300819	28415131	2280	7257	28572	96.76	380.96	8.49611	7.27875	1.16725	0.154649	1.29399	eyes absent 3
C4orf37	NM_174952	NP_777612	chr4	98480034	99064391	1645	159	75	2.12	1	0.258005	0.0264817	9.74277	2.27653	1.29223	hypothetical protein LOC285555
TTLL9	NM_001008409	NP_001008409	chr20	30458505	30532764	3950	256	330	3.41333	4.4	0.172998	0.0485253	3.56511	1.27119	1.2905	tubulin tyrosine ligase-like family, member 9
LOXL4	NM_032211	NP_115587	chr10	100007443	100028007	3657	440	895	5.86667	11.9333	0.321163	0.142151	2.25931	0.81506	1.2894	lysyl oxidase-like 4 precursor
AK098126			chr4	120113928	120133667	2097	189	150	2.52	2	0.240581	0.0415474	5.79051	1.75622	1.2893	SubName	Full=cDNA FLJ40807 fis, clone TRACH2009268;
BC039455			chr5	77654629	77656214	1358	1219	3688	16.2533	49.1733	2.39608	1.5774	1.51901	0.418056	1.28829	Homo sapiens full length insert cDNA clone ZD88B10.
MGC16121	NR_024607		chrX	133677408	133680741	1356	253	324	3.37333	4.32	0.498033	0.138783	3.58858	1.27776	1.28643	Homo sapiens hypothetical protein MGC16121 (MGC16121), non-coding RNA.
hCG_1986256			chr1	236686371	236687808	1438	466	983	6.21333	13.1067	0.865017	0.397051	2.17861	0.778686	1.28582	SubName	Full=HCG1986256; SubName	Full=Putative uncharacterized protein;
GJA9	NM_030772	NP_110399	chr1	39339267	39347289	2785	225	248	3	3.30667	0.215653	0.0517223	4.16944	1.42778	1.28357	gap junction protein, alpha 9, 59kDa
SCUBE3	NM_152753	NP_689966	chr6	35182190	35218609	5163	1896	6330	25.28	84.4	0.980243	0.712119	1.37652	0.319555	1.27798	signal peptide, CUB domain, EGF-like 3
NUDT16P	NR_002949		chr3	131080689	131083965	2363	4128	15431	55.04	205.747	4.66309	3.79299	1.2294	0.206524	1.276	Homo sapiens cDNA FLJ20525 fis, clone KAT10610.
CRYBA1	NM_005208	NP_005199	chr17	27573875	27581500	788	122	0	1.62667	0	0.413268	0	0	0	1.27541	crystallin, beta A3
PDZD3	NM_024791	NP_079067	chr11	119056195	119060900	3163	300	470	4	6.26667	0.253174	0.0863078	2.93339	1.07616	1.27187	PDZ domain containing 3
BC040624			chr3	71338920	71355004	700	150	64	2	0.853333	0.571993	0.0531047	10.771	2.37686	1.27015	Homo sapiens, clone IMAGE	5744232, mRNA.
GNRH2	NM_001501	NP_001492	chr20	3024268	3026391	423	143	48	1.90667	0.64	0.902388	0.0659101	13.6912	2.61675	1.26991	gonadotropin-releasing hormone 2 isoform a
EVI2A	NM_014210	NP_055025	chr17	29644676	29648717	1712	225	256	3	3.41333	0.350814	0.0868535	4.03914	1.39603	1.26949	ecotropic viral integration site 2A isoform 2
ACVR1C	NM_145259	NP_660302	chr2	158383280	158485399	9076	525	1198	7	15.9733	0.154405	0.0766679	2.01395	0.700099	1.26543	activin A receptor, type IC isoform 1
ACSL5	NM_016234	NP_057318	chr10	114133916	114188137	3825	150	67	2	0.893333	0.104679	0.0101741	10.2888	2.33105	1.26347	acyl-CoA synthetase long-chain family member 5
ZFP1	NM_153688	NP_710155	chr16	75182421	75206131	3323	2663	9438	35.5067	125.84	2.13914	1.64968	1.29669	0.259818	1.26166	zinc finger protein 1 homolog
CCDC121	NM_001142682	NP_001136154	chr2	27848511	27851879	2826	340	600	4.53333	8	0.321147	0.123319	2.6042	0.957125	1.25999	coiled-coil domain containing 121 isoform 1
SLC16A6	NM_004694	NP_004685	chr17	66264338	66287405	2784	150	69	2	0.92	0.14382	0.0143956	9.99053	2.30164	1.25902	solute carrier family 16, member 6
TAS2R41	NM_176883	NP_795364	chr7	143174966	143175889	924	150	70	2	0.933333	0.433328	0.0440025	9.84781	2.28725	1.2568	taste receptor, type 2, member 41
CR621467			chr1	43424775	43448990	1030	647	1628	8.62667	21.7067	1.67674	0.918054	1.8264	0.602348	1.25625	Homo sapiens cDNA FLJ32224 fis, clone PLACE6004336.
TSL-A			chr7	27655593	27667109	1310	238	300	3.17333	4	0.484957	0.133015	3.64588	1.2936	1.25585	Homo sapiens TSL-A mRNA, complete cds.
LY75	NM_002349	NP_002340	chr2	160625141	160761262	12774	5251	20209	70.0133	269.453	1.09727	0.918902	1.19411	0.1774	1.25096	lymphocyte antigen 75 precursor
LOC100287227	NR_027954		chr3	156390964	156393502	2539	450	961	6	12.8133	0.473094	0.219843	2.15197	0.766382	1.24958	Homo sapiens TCDD-inducible poly(ADP-ribose) polymerase, mRNA (cDNA clone IMAGE	4827091).
CR618431			chr7	130538479	130613408	1618	150	74	2	0.986667	0.247463	0.0265647	9.3155	2.23168	1.24791	full-length cDNA clone CS0DI009YJ20 of Placenta Cot 25-normalized of Homo sapiens (human).
BC031092			chr4	150351088	150736980	2134	150	75	2	1	0.187627	0.0204135	9.19129	2.21826	1.24569	Homo sapiens cDNA clone IMAGE	5295442
AL137535			chr9	97781173	97784561	1945	150	75	2	1	0.205859	0.0223972	9.19129	2.21826	1.24569	Homo sapiens mRNA; cDNA DKFZp434H2019 (from clone DKFZp434H2019).
C13orf30	NM_182508	NP_872314	chr13	43355686	43365683	3306	150	75	2	1	0.121112	0.0131768	9.19129	2.21826	1.24569	hypothetical protein LOC144809
LENEP	NM_018655	NP_061125	chr1	154966062	154966790	648	150	75	2	1	0.617894	0.067226	9.19129	2.21826	1.24569	lens epithelial protein
AX747333			chrX	46319733	46321944	2212	150	75	2	1	0.181011	0.0196937	9.19129	2.21826	1.24569	Homo sapiens cDNA FLJ34731 fis, clone MESAN2006599, weakly similar to Human protein serine/threonine kinase stk2 mRNA.
LOC728819	NM_001101330	NP_001094800	chr2	43902292	43903461	1170	150	75	2	1	0.342218	0.0372329	9.19129	2.21826	1.24569	C1GALT1-specific chaperone 1-like
F2RL3	NM_003950	NP_003941	chr19	16999826	17002828	2729	150	75	2	1	0.146719	0.0159628	9.19129	2.21826	1.24569	coagulation factor II (thrombin) receptor-like 3
OR5P2	NM_153444	NP_703145	chr11	7817521	7818489	969	150	75	2	1	0.413205	0.0449561	9.19129	2.21826	1.24569	olfactory receptor, family 5, subfamily P,
TPH2	NM_173353	NP_775489	chr12	72332626	72426221	2378	150	75	2	1	0.168375	0.0183189	9.19129	2.21826	1.24569	tryptophan hydroxylase 2
MTVR2	NR_027025		chr17	54961463	54962274	812	150	75	2	1	0.493098	0.0536484	9.19129	2.21826	1.24569	Homo sapiens mouse mammary tumor virus receptor homolog 2 (MTVR2), non-coding RNA.
HMGB4	NM_001008728	NP_001008728	chr1	34326076	34330391	2342	150	75	2	1	0.170963	0.0186005	9.19129	2.21826	1.24569	HMG2 like isoform 2
NCRNA00092	NR_024129		chr9	98782016	98784037	1719	150	75	2	1	0.232923	0.0253417	9.19129	2.21826	1.24569	Homo sapiens, clone IMAGE	5192035, mRNA.
FLJ26850	NR_027257		chr19	50553937	50570049	1433	150	75	2	1	0.279411	0.0303995	9.19129	2.21826	1.24569	Homo sapiens cDNA FLJ26850 fis, clone PRS07964.
SNORA11B	NR_003709		chr14	91592770	91592895	126	150	75	2	1	3.17774	0.345734	9.19129	2.21826	1.24569	Homo sapiens small nucleolar RNA, H/ACA box 11B (retrotransposed) (SNORA11B), non-coding RNA.
UGT2A1	NM_006798	NP_006789	chr4	70454136	70518967	3567	150	75	2	1	0.11225	0.0122126	9.19129	2.21826	1.24569	UDP glucuronosyltransferase 2 family,
LOC100133050	NR_027503		chr5	99715209	99723958	701	150	75	2	1	0.571177	0.0621433	9.19129	2.21826	1.24569	Homo sapiens glucuronidase, beta pseudogene (LOC100133050), non-coding RNA.
APOF	NM_001638	NP_001629	chr12	56754355	56756583	1689	150	75	2	1	0.237061	0.0257919	9.19129	2.21826	1.24569	apolipoprotein F precursor
P2RY13	NM_176894	NP_795713	chr3	151044096	151047337	2769	150	75	2	1	0.144599	0.0157322	9.19129	2.21826	1.24569	purinergic receptor P2Y, G-protein coupled, 13
LOC91149	NR_026995		chr2	173587920	173600934	4619	150	75	2	1	0.0866844	0.00943115	9.19129	2.21826	1.24569	Homo sapiens mRNA; cDNA DKFZp761K1911 (from clone DKFZp761K1911).
GPRC6A	NM_148963	NP_683766	chr6	117113248	117150198	2860	150	75	2	1	0.139998	0.0152316	9.19129	2.21826	1.24569	G protein-coupled receptor, family C, group 6,
CLDN2	NM_020384	NP_065117	chrX	106143394	106174091	3300	150	75	2	1	0.121332	0.0132007	9.19129	2.21826	1.24569	claudin 2
AX747189			chr15	25917504	25919572	2069	150	75	2	1	0.193521	0.0210548	9.19129	2.21826	1.24569	Homo sapiens cDNA FLJ34474 fis, clone HLUNG2003714.
FAM46D	NM_152630	NP_689843	chrX	79591003	79700810	3204	150	75	2	1	0.124967	0.0135963	9.19129	2.21826	1.24569	hypothetical protein LOC169966
CYBB	NM_000397	NP_000388	chrX	37639270	37672714	4318	150	75	2	1	0.092727	0.0100886	9.19129	2.21826	1.24569	cytochrome b-245 beta polypeptide
AF007147			chr10	11295754	11298627	2874	150	75	2	1	0.139316	0.0151574	9.19129	2.21826	1.24569	Homo sapiens clone 23712 mRNA sequence.
OMD	NM_005014	NP_005005	chr9	95176528	95186836	2541	150	75	2	1	0.157574	0.0171438	9.19129	2.21826	1.24569	osteomodulin precursor
BC034811			chrX	111125125	111147211	2799	150	75	2	1	0.143049	0.0155636	9.19129	2.21826	1.24569	RecName	Full=Uncharacterized protein ENSP00000361038;
STK17B	NM_004226	NP_004217	chr2	196998308	197041227	5584	3224	11768	42.9867	156.907	1.54116	1.22408	1.25904	0.230348	1.24559	serine/threonine kinase 17B
DQ571149			chr19	35305743	35305824	82	150	76	2	1.01333	4.88287	0.538333	9.07035	2.20501	1.24347	DQ571149
BC017910			chr7	66800963	66805009	487	150	76	2	1.01333	0.822167	0.0906433	9.07035	2.20501	1.24347	Homo sapiens, clone IMAGE	4288206, mRNA.
AK311356			chr11	82903180	82904681	852	375	723	5	9.64	1.17487	0.49289	2.38363	0.868626	1.2425	Homo sapiens cDNA, FLJ18398.
EMB	NM_198449	NP_940851	chr5	49692033	49737234	5160	9704	39279	129.387	523.72	5.01994	4.42142	1.13537	0.126957	1.24239	embigin precursor
SNORA11	NR_002953		chrX	54840803	54840933	131	115	0	1.53333	0	2.34328	0	0	0	1.23828	Homo sapiens cDNA FLJ33684 fis, clone BRAWH2002630, highly similar to Human hepatocellular carcinoma associated protein (JCL-1) mRNA.
C9orf84	NM_173521	NP_775792	chr9	114448902	114557223	5656	135	44	1.8	0.586667	0.0637121	0.0045185	14.1003	2.64619	1.23698	hypothetical protein LOC158401 isoform 1
CTSW	NM_001335	NP_001326	chr11	65647284	65651212	1379	131	35	1.74667	0.466667	0.253574	0.0147419	17.2008	2.84496	1.23698	cathepsin W preproprotein
ASXL3	NM_030632	NP_085135	chr18	31158541	31327399	7724	1077	3225	14.36	43	0.372195	0.242515	1.53473	0.428356	1.23563	additional sex combs like 3
RWDD4A	NM_152682	NP_689895	chr4	184560789	184580331	2590	310	525	4.13333	7	0.319492	0.117736	2.71362	0.998283	1.23528	RWD domain containing 4A
C3orf38	NM_173824	NP_776185	chr3	88198893	88207113	2628	5997	23417	79.96	312.227	6.09125	5.17556	1.17693	0.162906	1.23494	hypothetical protein LOC285237
TAS2R14	NM_023922	NP_076411	chr12	11090854	11091806	953	525	1226	7	16.3467	1.4705	0.74722	1.96796	0.676995	1.23486	taste receptor, type 2, member 14
AK097446			chr11	70477199	70481595	2252	603	1497	8.04	19.96	0.714738	0.386104	1.85115	0.615808	1.23328	Homo sapiens cDNA FLJ40127 fis, clone TESTI2011294.
AGPHD1	NM_001013619	NP_001013641	chr15	78799906	78829714	2545	450	975	6	13	0.471979	0.222519	2.12107	0.751919	1.23295	aminoglycoside phosphotransferase domain
AK127472			chr6	126698801	127440994	3574	150	81	2	1.08	0.11203	0.0131638	8.51045	2.1413	1.23238	Homo sapiens cDNA FLJ45564 fis, clone BRTHA3007469.
NFATC3	NM_173165	NP_775188	chr16	68118654	68260837	5676	16416	68565	218.88	914.2	7.72009	7.01635	1.1003	0.0955835	1.23231	nuclear factor of activated T-cells,
LRRC37B	NM_052888	NP_443120	chr17	30335037	30380517	3330	2679	9567	35.72	127.56	2.14747	1.66872	1.2869	0.252233	1.2323	leucine rich repeat containing 37B precursor
C4orf36	NM_144645	NP_653246	chr4	87797359	87813575	907	352	660	4.69333	8.8	1.03594	0.422657	2.45101	0.896501	1.22913	hypothetical protein LOC132989
TAS2R20	NM_176889	NP_795370	chr12	11148561	11150474	1914	525	1232	7	16.4267	0.732175	0.373869	1.95837	0.672113	1.22831	taste receptor, type 2, member 20
C1orf63	NM_020317	NP_064713	chr1	25568741	25573985	1464	7847	31340	104.627	417.867	14.3074	12.4339	1.15067	0.140345	1.22827	hypothetical protein LOC57035
SNORD91B	NR_003073		chr17	2232419	2232504	86	113	0	1.50667	0	3.50734	0	0	0	1.22746	Homo sapiens small nucleolar RNA, C/D box 91B (SNORD91B), non-coding RNA.
AL050132			chr5	88185152	88263096	1754	113	0	1.50667	0	0.171968	0	0	0	1.22746	Homo sapiens mRNA; cDNA DKFZp586I041 (from clone DKFZp586I041).
SNHG11			chr20	37075297	37079564	3426	3150	11507	42	153.427	2.45426	1.95086	1.25804	0.229556	1.22738	Homo sapiens hypothetical protein mRNA, complete cds.
BC033560			chr17	80247922	80250690	1810	257	372	3.42667	4.96	0.379011	0.119376	3.17495	1.15529	1.22674	Homo sapiens cDNA clone IMAGE	4824158
AK127380			chrX	114752497	114797058	1756	519	1215	6.92	16.2	0.788934	0.401886	1.96308	0.674514	1.22448	Homo sapiens cDNA FLJ45456 fis, clone BRSTN2009917.
ZC3H6	NM_198581	NP_940983	chr2	113033178	113097640	11539	5000	19233	66.6667	256.44	1.15664	0.968122	1.19473	0.17792	1.22401	zinc finger CCCH-type domain containing 6
BACH1	NM_001186	NP_001177	chr21	30671220	30734217	6729	16855	70564	224.733	940.853	6.68615	6.09093	1.09772	0.0932365	1.21919	BTB and CNC homology 1 transcription factor
FGL2	NM_006682	NP_006673	chr7	76822689	76829150	4267	145	75	1.93333	1	0.0907075	0.0102092	8.88491	2.18435	1.21911	fibrinogen-like 2 precursor
SNORD68	NR_002450		chr16	89627838	89627909	72	481	1091	6.41333	14.5467	17.8324	8.80123	2.02613	0.706127	1.21878	Homo sapiens cDNA	FLJ22848 fis, clone KAIA897.
SP3	NM_003111	NP_003102	chr2	174773259	174830063	4256	21650	91686	288.667	1222.48	13.5786	12.5127	1.08518	0.081745	1.21719	Sp3 transcription factor isoform 1
DM004494			chr8	22102475	22102556	82	125	30	1.66667	0.4	4.06906	0.2125	19.1485	2.95223	1.21668	DM004494
SNX13	NM_015132	NP_055947	chr7	17830386	17980131	12793	8942	36105	119.227	481.4	1.86578	1.63925	1.13819	0.129437	1.21467	sorting nexin 13
DCHS2	NM_017639	NP_060109	chr4	155155527	155412930	12141	3205	11767	42.7333	156.893	0.704646	0.56294	1.25172	0.224522	1.21338	dachsous 2 isoform 1
ESR2	NM_001437	NP_001428	chr14	64693753	64805268	8510	975	2872	13	38.2933	0.305825	0.196023	1.56015	0.444783	1.21272	estrogen receptor beta isoform 1
ZBTB32	NM_014383	NP_055198	chr19	36203830	36207939	1981	701	1871	9.34667	24.9467	0.944564	0.548581	1.72183	0.543389	1.20763	zinc finger and BTB domain containing 32
NHSL2	NM_001013627	NP_001013649	chrX	71130938	71363422	4999	5671	22125	75.6133	295	3.02813	2.5707	1.17794	0.163767	1.20682	NHS-like 2
FLJ22536			chr6	22146883	22194614	1135	1041	3128	13.88	41.7067	2.44823	1.60074	1.52943	0.424897	1.20668	Homo sapiens cDNA FLJ12803 fis, clone NT2RP2002172.
SNORD37	NR_002602		chr19	3982505	3982570	66	253	373	3.37333	4.97333	10.2323	3.28259	3.11715	1.13692	1.20607	Homo sapiens small nucleolar RNA, C/D box 37 (SNORD37), non-coding RNA.
CACNA1S	NM_000069	NP_000060	chr1	201008641	201081694	6167	172	150	2.29333	2	0.0744479	0.0141276	5.26967	1.66197	1.20243	calcium channel, voltage-dependent, L type,
DACH2	NM_053281	NP_444511	chrX	85403455	86087605	6645	1200	3739	16	49.8533	0.482041	0.326822	1.47493	0.388613	1.20237	dachshund 2 isoform a
CR606168			chr1	1822910	1824112	921	289	488	3.85333	6.50667	0.837599	0.307759	2.7216	1.00122	1.19488	full-length cDNA clone CS0DJ011YN13 of T cells (Jurkat cell line) Cot 10-normalized of Homo sapiens (human).
AK057396			chr13	23993110	24002818	2044	225	300	3	4	0.293832	0.0852494	3.44673	1.23743	1.19247	Homo sapiens cDNA FLJ32834 fis, clone TESTI2003236.
C17orf44	NR_026951		chr17	8123949	8127361	2093	225	300	3	4	0.286953	0.0832536	3.44673	1.23743	1.19247	Homo sapiens cDNA FLJ34790 fis, clone NT2NE2005323.
TREML2	NM_024807	NP_079083	chr6	41157552	41168925	3758	225	300	3	4	0.159817	0.0463677	3.44673	1.23743	1.19247	triggering receptor expressed on myeloid
BC108660			chr16	5289816	5649140	568	225	300	3	4	1.05738	0.306778	3.44673	1.23743	1.19247	Homo sapiens cDNA clone IMAGE	5244947, **** WARNING	chimeric clone ****.
FOXD2	NM_004474	NP_004465	chr1	47901689	47906362	4674	225	300	3	4	0.128497	0.0372807	3.44673	1.23743	1.19247	forkhead box D2
DIVA			chr3	15206869	15247466	2332	225	300	3	4	0.257544	0.0747212	3.44673	1.23743	1.19247	SubName	Full=Dual Intracellular Von Willebrand factor domain A;
AK095285			chr4	84717590	85220322	3283	225	300	3	4	0.18294	0.0530764	3.44673	1.23743	1.19247	Homo sapiens cDNA FLJ37966 fis, clone CTONG2009871.
AK097805			chr11	102654407	102707497	2642	225	300	3	4	0.227325	0.0659538	3.44673	1.23743	1.19247	Homo sapiens cDNA FLJ40486 fis, clone TESTI2043866.
BC046497			chr2	175411869	175639552	3698	225	300	3	4	0.16241	0.04712	3.44673	1.23743	1.19247	Homo sapiens cDNA FLJ11228 fis, clone PLACE1008329.
SNORA2A	NR_002950		chr12	49050431	49050565	135	150	101	2	1.34667	2.96589	0.434549	6.82522	1.92062	1.18822	Homo sapiens small nucleolar RNA, H/ACA box 2A (SNORA2A), non-coding RNA.
ZNF510	NM_014930	NP_055745	chr9	99518147	99540338	5616	5953	23386	79.3733	311.813	2.82948	2.41869	1.16984	0.156867	1.18771	zinc finger protein 510
STXBP5L	NM_014980	NP_055795	chr3	120627050	121143607	9364	2827	10272	37.6933	136.96	0.805865	0.637154	1.26479	0.234904	1.18725	syntaxin binding protein 5-like
PAX3	NM_181459	NP_852124	chr2	223064607	223163700	4108	225	303	3	4.04	0.146201	0.0428414	3.41261	1.22748	1.18724	paired box 3 isoform PAX3e
CST7	NM_003650	NP_003641	chr20	24929866	24940562	928	139	75	1.85333	1	0.39982	0.0469423	8.51726	2.1421	1.18647	cystatin F
C6orf186	NM_001123364	NP_001116836	chr6	110567149	110731939	1402	197	225	2.62667	3	0.375073	0.093215	4.02374	1.39221	1.18626	chromosome 6 open reading frame 186 precursor
SLC9A10	NM_183061	NP_898884	chr3	111859755	112013074	4124	225	304	3	4.05333	0.145634	0.042816	3.40138	1.22418	1.1855	sperm-specific sodium proton exchanger
MAP3K2	NM_006609	NP_006600	chr2	128062139	128100805	4976	5431	21176	72.4133	282.347	2.91338	2.47181	1.17864	0.164364	1.18503	mitogen-activated protein kinase kinase kinase
MYL3	NM_000258	NP_000249	chr3	46899357	46904973	929	138	74	1.84	0.986667	0.396516	0.0462666	8.57026	2.1483	1.18326	slow skeletal ventricular myosin alkali light
LMAN1L	NM_021819	NP_068591	chr15	75105153	75119208	3657	105	0	1.4	0	0.0766412	0	0	0	1.18322	lectin, mannose-binding, 1 like precursor
LCMT2	NM_014793	NP_055608	chr15	43619976	43622891	2916	6655	26400	88.7333	352	6.09198	5.25857	1.15849	0.147114	1.18241	leucine carboxyl methyltransferase 2
PGBD4	NM_152595	NP_689808	chr15	34394274	34396590	2317	975	2913	13	38.84	1.12325	0.73024	1.53819	0.430608	1.18078	piggyBac transposable element derived 4
ZNF571	NM_016536	NP_057620	chr19	38045684	38085673	3755	1037	3148	13.8267	41.9733	0.737168	0.486941	1.51388	0.414674	1.18023	zinc finger protein 571
SERPINA10	NM_016186	NP_057270	chr14	94749652	94759596	2522	410	886	5.46667	11.8133	0.433947	0.204051	2.12665	0.754549	1.17978	serine (or cysteine) proteinase inhibitor, clade
SCN7A	NM_002976	NP_002967	chr2	167261539	167350717	6061	150	105	2	1.4	0.0660609	0.0100623	6.56521	1.88178	1.17942	sodium channel, voltage-gated, type VII, alpha
TREM2	NM_018965	NP_061838	chr6	41126246	41130922	1091	150	105	2	1.4	0.366998	0.0559005	6.56521	1.88178	1.17942	triggering receptor expressed on myeloid cells 2
C21orf71	NR_024092		chr21	26955088	26955536	449	112	17	1.49333	0.226667	0.665839	0.0219914	30.2772	3.41039	1.17744	Homo sapiens full length insert cDNA clone ZD81A03.
LOC100270746	NR_026776		chr6	26987146	26988085	940	750	2083	10	27.7733	2.12976	1.2871	1.6547	0.503618	1.17624	Homo sapiens hypothetical LOC100270746 (LOC100270746), non-coding RNA.
CYP19A1	NM_000103	NP_000094	chr15	51500255	51630795	7635	514	1242	6.85333	16.56	0.179702	0.0944852	1.9019	0.642854	1.17598	cytochrome P450, family 19
SNORA19	NR_002917		chr10	120819527	120819650	124	132	63	1.76	0.84	2.84151	0.295101	9.62897	2.26478	1.17566	Homo sapiens small nucleolar RNA, H/ACA box 19 (SNORA19), non-coding RNA.
DM004434			chr9	127455989	127456076	88	139	81	1.85333	1.08	4.21628	0.53463	7.88635	2.06513	1.17268	DM004434
AK056728			chr16	25151898	25160353	2601	450	1026	6	13.68	0.461817	0.229117	2.01563	0.700934	1.17257	Homo sapiens cDNA FLJ32166 fis, clone PLACE6000429.
CYP4A22	NM_001010969	NP_001010969	chr1	47603107	47614526	3046	103	0	1.37333	0	0.090262	0	0	0	1.17189	cytochrome P450, family 4, subfamily A,
BC040333			chr4	39640760	39653681	1050	149	106	1.98667	1.41333	0.378787	0.0586365	6.45992	1.86562	1.17173	Homo sapiens cDNA clone IMAGE	4830514
AK055993			chr20	1306054	1359378	2373	1002	3027	13.36	40.36	1.12711	0.740911	1.52125	0.419535	1.17144	Homo sapiens cDNA FLJ31431 fis, clone NT2NE2000548.
TSSK1B	NM_032028	NP_114417	chr5	112768251	112770728	2478	150	110	2	1.46667	0.16158	0.0257835	6.26679	1.83526	1.16843	testis-specific serine kinase 1
C7orf58	NM_024913	NP_079189	chr7	120628751	120937497	6137	220	300	2.93333	4	0.0956895	0.0283933	3.37014	1.21495	1.1674	hypothetical protein LOC79974 isoform 1
EPHA7	NM_004440	NP_004431	chr6	93949742	94129300	7486	3971	15077	52.9467	201.027	1.41595	1.16981	1.21041	0.190957	1.16453	ephrin receptor EphA7 precursor
FBXO40	NM_016298	NP_057382	chr3	121312170	121349139	5722	135	75	1.8	1	0.0629772	0.00761315	8.27216	2.1129	1.16424	F-box protein 40
TAS1R1	NM_138697	NP_619642	chr1	6615434	6639816	2698	134	75	1.78667	1	0.132575	0.0161462	8.21089	2.10546	1.15862	sweet taste receptor T1r isoform b
SNORD69	NR_003057		chr3	52726752	52726828	77	196	237	2.61333	3.16	6.79459	1.78776	3.80062	1.33516	1.15853	Homo sapiens small nucleolar RNA, C/D box 69 (SNORD69), non-coding RNA.
GPR171	NM_013308	NP_037440	chr3	150915626	150920988	1788	190	223	2.53333	2.97333	0.283651	0.0724417	3.91557	1.36496	1.15354	G protein-coupled receptor 171
SNORD93	NR_003075		chr7	22896232	22896304	73	124	55	1.65333	0.733333	4.53416	0.437614	10.3611	2.33806	1.14971	Homo sapiens small nucleolar RNA, C/D box 93 (SNORD93), non-coding RNA.
AX747828			chr3	196158235	196160242	2008	965	2916	12.8667	38.88	1.28281	0.84348	1.52085	0.419269	1.14901	RecName	Full=Putative uncharacterized protein FLJ35645;
MXI1	NM_130439	NP_569157	chr10	111967363	112047121	4066	2925	10764	39	143.52	1.92024	1.53765	1.24882	0.222196	1.14825	MAX interactor 1 isoform b
B3GNT5	NM_032047	NP_114436	chr3	182971032	182991178	4760	2948	10863	39.3067	144.84	1.65317	1.32554	1.24717	0.220874	1.14651	UDP-GlcNAc	betaGal
ZNF611	NM_001161500	NP_001154972	chr19	53206067	53238307	4961	2955	10892	39.4	145.227	1.58996	1.27523	1.2468	0.220579	1.14648	zinc finger protein 611 isoform a
LOC730092	NR_003370		chr16	21807951	21831731	2313	387	837	5.16	11.16	0.446615	0.210185	2.12487	0.75371	1.14531	SubName	Full=Putative uncharacterized protein ENSP00000219758;
SLC22A3	NM_021977	NP_068812	chr6	160769425	160876013	5623	1076	3345	14.3467	44.6	0.510789	0.345525	1.4783	0.390893	1.14418	solute carrier family 22 member 3
TSPAN16	NM_012466	NP_036598	chr19	11406824	11437672	1250	98	0	1.30667	0	0.209273	0	0	0	1.1431	transmembrane 4 superfamily member 16
SPINK6	NM_205841	NP_995313	chr5	147582404	147594699	685	98	0	1.30667	0	0.381886	0	0	0	1.1431	serine protease inhibitor, Kazal type 6
ST6GALNAC2	NM_006456	NP_006447	chr17	74561462	74582145	2104	308	583	4.10667	7.77333	0.390753	0.160944	2.42789	0.887022	1.14175	sialyltransferase 7B
MGC39545			chr11	125365110	125368166	2165	131	75	1.74667	1	0.161514	0.0201212	8.02706	2.08282	1.1416	RecName	Full=Putative uncharacterized protein MGC39545;
ANO3	NM_031418	NP_113606	chr11	26210829	26684835	6198	131	75	1.74667	1	0.056418	0.00702847	8.02706	2.08282	1.1416	transmembrane protein 16C
SNORD30	NR_002561		chr11	62621135	62621204	70	345	702	4.6	9.36	13.1558	5.82492	2.25854	0.81472	1.14142	Homo sapiens small nucleolar RNA, C/D box 30 (SNORD30), non-coding RNA.
C5orf41	NM_153607	NP_705835	chr5	172483370	172563961	6654	1520	5081	20.2667	67.7467	0.609759	0.443524	1.3748	0.318311	1.14038	luman-recruiting factor
RSHL1	NM_030785	NP_110412	chr19	46298969	46318577	2546	300	560	4	7.46667	0.314529	0.127756	2.46195	0.900955	1.13839	radial spokehead-like 1
FAM166B	NM_001164310	NP_001157782	chr9	35561945	35563896	990	257	427	3.42667	5.69333	0.69294	0.250521	2.766	1.0174	1.13797	hypothetical protein LOC730112 isoform 1
CR598614			chr9	33785948	33818793	647	97	0	1.29333	0	0.400189	0	0	0	1.13725	full-length cDNA clone CS0DF037YH05 of Fetal brain of Homo sapiens (human).
SOX6	NM_001145819	NP_001139291	chr11	15987996	16760190	18460	162	157	2.16	2.09333	0.0234251	0.00493991	4.742	1.55646	1.13404	SRY (sex determining region Y)-box 6 isoform 4
FMO6P	NR_002601		chr1	171106879	171130702	2125	150	126	2	1.68	0.188421	0.03444	5.47101	1.69946	1.1334	SubName	Full=Putative uncharacterized protein FMO6P;
CACNA2D4	NM_172364	NP_758952	chr12	1901124	2027870	5674	245	394	3.26667	5.25333	0.115259	0.0403328	2.8577	1.05002	1.1326	voltage-gated calcium channel alpha(2)delta-4
FOXP1	NM_032682	NP_116071	chr3	71004737	71633140	14402	9332	38139	124.427	508.52	1.72962	1.53815	1.12448	0.117321	1.13031	forkhead box P1 isoform 1
AK123100			chr17	13932609	13972775	1944	975	2978	13	39.7067	1.33877	0.889774	1.50462	0.40854	1.13026	Homo sapiens cDNA FLJ25311 fis, clone SYN01066.
AX747658			chr20	25165310	25177508	2158	189	233	2.52	3.10667	0.23378	0.0627127	3.7278	1.31582	1.12912	Homo sapiens cDNA FLJ35339 fis, clone PROST2015636.
AL133568			chr7	91763906	91809228	2158	549	1409	7.32	18.7867	0.679076	0.379237	1.79064	0.582572	1.12803	Homo sapiens mRNA; cDNA DKFZp434N197 (from clone DKFZp434N197).
DJ031130			chr14	66961382	66974504	479	158	150	2.10667	2	0.88048	0.181889	4.84075	1.57707	1.12656	DJ031130
CCT6B	NM_006584	NP_006575	chr17	33254940	33288506	1814	225	338	3	4.50667	0.331088	0.108226	3.05923	1.11816	1.1265	chaperonin containing TCP1, subunit 6B
TAG1			chr5	12574969	12805295	624	171	186	2.28	2.48	0.731491	0.173133	4.22503	1.44103	1.124	Homo sapiens TAG1 mRNA, complete sequence.
BX537950			chr4	184154785	184161787	400	94	0	1.25333	0	0.627286	0	0	0	1.11952	Homo sapiens mRNA; cDNA DKFZp686H1186 (from clone DKFZp686H1186).
SNORD105	NR_004381		chr19	10218327	10218411	85	94	0	1.25333	0	2.95193	0	0	0	1.11952	Homo sapiens small nucleolar RNA, C/D box 105 (SNORD105), non-coding RNA.
SCRG1	NM_007281	NP_009212	chr4	174309300	174327528	1875	127	75	1.69333	1	0.180801	0.0232333	7.78196	2.05181	1.11853	stimulator of chondrogenesis 1 precursor
CR604974			chr2	160471807	160473593	1494	1450	4840	19.3333	64.5333	2.59069	1.88168	1.37679	0.319758	1.11822	full-length cDNA clone CS0DF004YG03 of Fetal brain of Homo sapiens (human).
BBOX1	NM_003986	NP_003977	chr11	27062509	27149354	1901	150	133	2	1.77333	0.210623	0.0406369	5.18306	1.6454	1.11813	gamma-butyrobetaine dioxygenase
CR604262			chr21	47874902	47878593	1527	624	1691	8.32	22.5467	1.0908	0.643214	1.69585	0.528184	1.11423	full-length cDNA clone CS0DC003YA14 of Neuroblastoma Cot 25-normalized of Homo sapiens (human).
AK309441			chr3	149374807	149376098	975	2991	11127	39.88	148.36	8.1886	6.62864	1.23534	0.211342	1.10931	Homo sapiens cDNA, FLJ99482.
LOC641367	NR_024523		chr19	21933547	21936240	2694	375	825	5	11	0.371562	0.177872	2.08893	0.736652	1.10929	Homo sapiens cyclin Y-like pseudogene, mRNA (cDNA clone IMAGE	4827702).
GPC5	NM_004466	NP_004457	chr13	92050935	93519485	2878	375	825	5	11	0.347807	0.1665	2.08893	0.736652	1.10929	glypican 5 precursor
ZNF195	NM_001130520	NP_001123992	chr11	3380011	3400448	2769	14156	59311	188.747	790.813	13.6463	12.4412	1.09686	0.092453	1.10828	zinc finger protein 195 isoform 1
SNORD24	NR_002447		chr9	136216251	136216324	74	113	46	1.50667	0.613333	4.0761	0.361058	11.2893	2.42386	1.10811	Homo sapiens small nucleolar RNA, C/D box 24 (SNORD24), non-coding RNA.
OGN	NM_014057	NP_054776	chr9	95146251	95166937	3065	217	325	2.89333	4.33333	0.188985	0.0615891	3.06848	1.12118	1.10803	osteoglycin preproprotein
C9orf66	NM_152569	NP_689782	chr9	213109	215893	2785	225	349	3	4.65333	0.215653	0.0727866	2.96281	1.08614	1.1075	hypothetical protein LOC157983
CHRND	NM_000751	NP_000742	chr2	233390922	233400204	1740	202	283	2.69333	3.77333	0.309884	0.0944688	3.28028	1.18793	1.10478	nicotinic acetylcholine receptor delta
CDKL2	NM_003948	NP_003939	chr4	76501705	76555721	4945	1050	3300	14	44	0.566788	0.387613	1.46225	0.379977	1.10356	cyclin-dependent kinase-like 2
THADA	NM_022065	NP_071348	chr2	43457976	43823185	12455	17861	75653	238.147	1008.71	3.82789	3.52804	1.08499	0.0815717	1.10329	thyroid adenoma associated
BC068088			chr11	8693135	8701271	765	450	1086	6	14.48	1.57018	0.824555	1.90427	0.6441	1.10192	Homo sapiens cDNA clone IMAGE	6266066, partial cds.
EML6	NM_001039753	NP_001034842	chr2	54952149	55199154	8136	1345	4453	17.9333	59.3733	0.441275	0.317902	1.38809	0.327925	1.10083	echinoderm microtubule associated protein like
DM004196			chrX	133304228	133304308	81	110	42	1.46667	0.56	3.62498	0.301173	12.0362	2.48792	1.10054	DM004196
IRF5	NM_002200	NP_002191	chr7	128577769	128590086	3740	650	1800	8.66667	24	0.463916	0.279545	1.65954	0.50654	1.10008	interferon regulatory factor 5 isoform a
CR616254			chr9	140954809	140955599	445	183	233	2.44	3.10667	1.09771	0.304121	3.60946	1.28356	1.09671	full-length cDNA clone CS0DI031YL08 of Placenta Cot 25-normalized of Homo sapiens (human).
KLHL14	NM_020805	NP_065856	chr18	30252634	30352974	4265	1500	5073	20	67.64	0.938793	0.690871	1.35885	0.306642	1.0965	kelch-like 14
TP53INP1	NM_033285	NP_150601	chr8	95938201	95961615	5651	4705	18366	62.7333	244.88	2.22245	1.88773	1.17731	0.163234	1.0959	tumor protein p53 inducible nuclear protein 1
ATF2	NM_001880	NP_001871	chr2	175939008	176032897	2785	10166	41925	135.547	559	9.74367	8.74378	1.11436	0.108276	1.09282	activating transcription factor 2
ABCA1	NM_005502	NP_005493	chr9	107543285	107690436	10650	7130	28761	95.0667	383.48	1.78705	1.56858	1.13928	0.1304	1.09228	ATP-binding cassette, sub-family A member 1
DKFZp666K117			chr13	32420920	32533720	3911	225	358	3	4.77333	0.153565	0.0531675	2.88832	1.06068	1.09199	Homo sapiens mRNA; cDNA DKFZp666K117 (from clone DKFZp666K117).
SNORD111	NR_003079		chr16	70571908	70572001	94	89	0	1.18667	0	2.52732	0	0	0	1.08934	Homo sapiens small nucleolar RNA, C/D box 111 (SNORD111), non-coding RNA.
GPRC5A	NM_003979	NP_003970	chr12	13043956	13066598	3553	595	1612	7.93333	21.4933	0.447012	0.263524	1.69628	0.52844	1.08845	G protein-coupled receptor, family C, group 5,
AK127963			chr9	14987300	15146399	1944	150	147	2	1.96	0.205965	0.043921	4.68943	1.54531	1.08769	Homo sapiens cDNA FLJ46077 fis, clone TESTI2003768, weakly similar to Chloride channel protein 3.
DM004212			chr22	22007593	22007674	82	109	45	1.45333	0.6	3.54822	0.31875	11.1317	2.40979	1.08667	DM004212
ZNF449	NM_152695	NP_689908	chrX	134477628	134497337	7922	3281	12395	43.7467	165.267	1.10553	0.908789	1.21648	0.195964	1.08407	zinc finger protein 449
IL7	NM_000880	NP_000871	chr8	79645006	79717758	2280	150	150	2	2	0.175612	0.0382127	4.59565	1.52511	1.08118	interleukin 7 precursor
NPR3	NM_000908	NP_000899	chr5	32710760	32787252	3353	150	150	2	2	0.119414	0.0259842	4.59565	1.52511	1.08118	natriuretic peptide receptor C/guanylate cyclase
OLFML1	NM_198474	NP_940876	chr11	7506755	7532561	3253	150	150	2	2	0.123085	0.0267829	4.59565	1.52511	1.08118	olfactomedin-like 1 precursor
NCRNA00099	NR_002813		chr4	21844964	21854811	9848	150	150	2	2	0.0406575	0.00884697	4.59565	1.52511	1.08118	Homo sapiens non-coding transcript UM 9(5)h.
FUT7	NM_004479	NP_004470	chr9	139924626	139927292	2414	150	150	2	2	0.165864	0.0360915	4.59565	1.52511	1.08118	fucosyltransferase 7
HIC1	NM_001098202	NP_001091672	chr17	1957448	1962980	4138	150	150	2	2	0.0967606	0.0210548	4.59565	1.52511	1.08118	hypermethylated in cancer 1 isoform 2
FAM83C	NM_178468	NP_848563	chr20	33873287	33880225	3486	150	150	2	2	0.114858	0.0249928	4.59565	1.52511	1.08118	hypothetical protein LOC128876
AK058136			chr4	110268631	110335566	1433	150	150	2	2	0.279411	0.060799	4.59565	1.52511	1.08118	Homo sapiens cDNA FLJ25407 fis, clone TST02904.
S100Z	NM_130772	NP_570128	chr5	76145826	76217055	1531	150	150	2	2	0.261525	0.0569072	4.59565	1.52511	1.08118	S100 calcium binding protein Z
ANKRD2	NM_020349	NP_065082	chr10	99332256	99343639	1449	150	150	2	2	0.276325	0.0601276	4.59565	1.52511	1.08118	ankyrin repeat domain 2 isoform a
TNFSF15	NM_005118	NP_005109	chr9	117551613	117568408	2067	150	150	2	2	0.193708	0.0421504	4.59565	1.52511	1.08118	tumor necrosis factor (ligand) superfamily,
BC043587			chr15	71477955	71481362	2185	150	150	2	2	0.183247	0.0398741	4.59565	1.52511	1.08118	Homo sapiens, clone IMAGE	5241041, mRNA.
CDK5R2	NM_003936	NP_003927	chr2	219824398	219826876	2479	150	150	2	2	0.161515	0.0351452	4.59565	1.52511	1.08118	cyclin-dependent kinase 5, regulatory subunit 2
AK055055			chr4	53811821	53824254	4628	150	150	2	2	0.0865158	0.0188256	4.59565	1.52511	1.08118	Homo sapiens cDNA FLJ30493 fis, clone BRAWH2000248.
FAM48B2	NM_001136233	NP_001129705	chrX	24328980	24331432	2453	300	600	4	8	0.326454	0.142071	2.29782	0.831962	1.07965	family with sequence similarity 48, member B2
KLHL34	NM_153270	NP_695002	chrX	21673609	21676448	2840	300	600	4	8	0.281969	0.122711	2.29782	0.831962	1.07965	kelch-like 34
AX747659			chr6	38147074	38149010	1937	300	600	4	8	0.413418	0.179917	2.29782	0.831962	1.07965	Homo sapiens cDNA FLJ35343 fis, clone PROST2015932.
AK098333			chr4	99792836	99795886	3051	300	600	4	8	0.262468	0.114225	2.29782	0.831962	1.07965	Homo sapiens cDNA FLJ34183 fis, clone FCBBF3016987.
DKFZP434H168	NR_026889		chr16	56226529	56228437	1909	150	151	2	2.01333	0.209741	0.0459433	4.56521	1.51846	1.07902	Homo sapiens cDNA FLJ42135 fis, clone TESTI2035309.
ZNF585B	NM_152279	NP_689492	chr19	37675724	37701451	2967	822	2463	10.96	32.84	0.739523	0.482168	1.53375	0.427714	1.07815	zinc finger protein 585B
AK097759			chr19	52803946	52848482	1905	413	979	5.50667	13.0533	0.578699	0.298496	1.93871	0.662025	1.07737	Homo sapiens cDNA FLJ40440 fis, clone TESTI2039908.
CTSF	NM_003793	NP_003784	chr11	66330936	66336047	2013	208	317	2.77333	4.22667	0.275815	0.0914675	3.01544	1.10375	1.07495	cathepsin F precursor
CSF1R	NM_005211	NP_005202	chr5	149432855	149492935	4373	173	218	2.30667	2.90667	0.1056	0.0289553	3.647	1.29391	1.07084	colony stimulating factor 1 receptor precursor
FBXL13	NM_145032	NP_659469	chr7	102453308	102715288	3623	637	1784	8.49333	23.7867	0.46932	0.286008	1.64093	0.495266	1.0696	F-box and leucine-rich repeat protein 13 isoform
SNORD102	NR_002574		chr13	27829201	27829272	72	164	194	2.18667	2.58667	6.08008	1.56502	3.88498	1.35712	1.06859	Homo sapiens small nucleolar RNA, C/D box 102 (SNORD102), non-coding RNA.
DNAJC5G	NM_173650	NP_775921	chr2	27498289	27504296	2024	147	150	1.96	2	0.193867	0.0430459	4.50373	1.50491	1.06375	DnaJ (Hsp40) homolog, subfamily C, member 5
CA9	NM_001216	NP_001207	chr9	35673710	35681152	1757	369	840	4.92	11.2	0.560599	0.277689	2.0188	0.702504	1.06353	carbonic anhydrase IX precursor
ASCL2	NM_005170	NP_005161	chr11	2289729	2292182	1848	225	375	3	5	0.324996	0.117864	2.75739	1.01428	1.06276	achaete-scute complex homolog-like 2
FGF14	NM_175929	NP_787125	chr13	102372163	103054124	4066	225	375	3	5	0.147711	0.0535692	2.75739	1.01428	1.06276	fibroblast growth factor 14 isoform 1B
Em	AC004997.11			chr22	30770313	30770867	555	225	375	3	5	1.08215	0.392455	2.75739	1.01428	1.06276	SubName	Full=Em	AC004997.11 protein; SubName	Full=HCG2010963;
ANX2P2	NR_001562		chr4	154228621	154229963	1343	225	375	3	5	0.447202	0.162183	2.75739	1.01428	1.06276	Human lipocortin (LIP) 2 pseudogene mRNA, complete cds-like region.
APOA5	NM_052968	NP_443200	chr11	116660087	116663136	2453	225	375	3	5	0.24484	0.0887943	2.75739	1.01428	1.06276	apolipoprotein AV precursor
SFTPB	NM_198843	NP_942140	chr2	85884441	85895374	3636	150	160	2	2.13333	0.11012	0.0255592	4.30842	1.46057	1.05954	surfactant, pulmonary-associated protein B
CALHM1	NM_001001412	NP_001001412	chr10	105213144	105218648	3056	450	1125	6	15	0.393058	0.213821	1.83826	0.608819	1.05622	calcium homeostasis modulator 1
LHB	NM_000894	NP_000885	chr19	49519238	49520347	522	150	162	2	2.16	0.767041	0.180258	4.25523	1.44815	1.05522	luteinizing hormone beta subunit precursor
BC009800			chr4	110351123	110354973	953	300	617	4	8.22667	0.840284	0.376048	2.23451	0.804023	1.05479	Homo sapiens cDNA FLJ25407 fis, clone TST02904.
DKFZp667P0924			chr2	96521756	96610442	4580	198	300	2.64	4	0.115398	0.0380458	3.03313	1.10959	1.05204	SubName	Full=Putative uncharacterized protein ENSP00000312008; Flags	Fragment;
FREM1	NM_144966	NP_659403	chr9	14737153	14910993	7848	2279	8313	30.3867	110.84	0.775145	0.615248	1.25989	0.231025	1.05004	FRAS1 related extracellular matrix 1 precursor
POU6F2	NM_007252	NP_009183	chr7	39046408	39504390	2933	839	2561	11.1867	34.1467	0.763568	0.507164	1.50556	0.409167	1.04982	POU class 6 homeobox 2 isoform 1
NOXO1	NM_172168	NP_751908	chr16	2028919	2031440	1525	695	2021	9.26667	26.9467	1.2165	0.769746	1.58039	0.457673	1.04811	NADPH oxidase organizer 1 isoform c
ZNF540	NM_152606	NP_689819	chr19	38042308	38104994	5578	336	741	4.48	9.88	0.16079	0.0771598	2.08386	0.73422	1.04755	zinc finger protein 540
CR625276			chr22	19435416	19437627	2096	571	1569	7.61333	20.92	0.727181	0.434793	1.67248	0.514305	1.04363	full-length cDNA clone CS0DC008YP10 of Neuroblastoma Cot 25-normalized of Homo sapiens (human).
AK055364			chr16	72459847	72462787	2941	750	2232	10	29.76	0.680713	0.440809	1.54424	0.434529	1.04339	Homo sapiens cDNA FLJ30802 fis, clone FEBRA2001227.
SNORD35A	NR_000018		chr19	49994432	49994517	86	469	1203	6.25333	16.04	14.557	8.12491	1.79165	0.583138	1.04339	Homo sapiens small nucleolar RNA, C/D box 35A (SNORD35A), non-coding RNA.
CLDN20	NM_001001346	NP_001001346	chr6	155585147	155597679	1206	823	2508	10.9733	33.44	1.82159	1.2079	1.50806	0.410825	1.04327	claudin 20
OVCH2	NM_198185	NP_937828	chr11	7712445	7727941	1694	284	573	3.78667	7.64	0.44751	0.196468	2.27777	0.823198	1.04294	ovochymase 2 precursor
SLC26A5	NM_198999	NP_945350	chr7	102993177	103086598	2855	269	525	3.58667	7	0.251503	0.106808	2.35472	0.856422	1.04247	prestin isoform a
AK128216			chr8	74223141	74268696	3261	150	168	2	2.24	0.122783	0.0299233	4.10326	1.41178	1.04228	Homo sapiens cDNA FLJ46349 fis, clone TESTI4047746.
TMEM209	NM_032842	NP_116231	chr7	129804555	129845338	4130	8214	33645	109.52	448.6	5.30887	4.73175	1.12197	0.115085	1.04118	transmembrane protein 209
AK311660			chr15	28834638	28836269	1023	81	0	1.08	0	0.211352	0	0	0	1.03923	Homo sapiens cDNA, FLJ18702.
PRB4	NM_002723	NP_002714	chr12	11033560	11463366	1010	81	0	1.08	0	0.214073	0	0	0	1.03923	proline-rich protein BstNI subfamily 4
FAM71F2	NM_001128926	NP_001122398	chr7	128312346	128324299	1619	133	124	1.77333	1.65333	0.219282	0.0444863	4.9292	1.59518	1.03883	hypothetical protein LOC346653 isoform b
ECT2L	NM_001077706	NP_001071174	chr6	139134309	139225207	4261	150	171	2	2.28	0.0939674	0.0233096	4.03127	1.39408	1.03581	epithelial cell transforming sequence 2
SMTNL1	NM_001105565	NP_001099035	chr11	57308979	57318108	2062	468	1207	6.24	16.0933	0.605836	0.339993	1.78191	0.577684	1.03477	smoothelin-like 1
CR594287			chr5	99785459	99870890	1568	113	75	1.50667	1	0.192367	0.0277822	6.92411	1.93501	1.03407	full-length cDNA clone CS0DJ013YK21 of T cells (Jurkat cell line) Cot 10-normalized of Homo sapiens (human).
PLCXD2	NM_001134478	NP_001127950	chr3	111393507	111565294	8437	2400	8848	32	117.973	0.759313	0.609128	1.24656	0.220387	1.0324	phosphatidylinositol-specific phospholipase C, X
RGNEF	NM_001080479	NP_001073948	chr5	72921983	73237413	12841	750	2247	10	29.96	0.155905	0.101638	1.53393	0.427831	1.03008	Rho-guanine nucleotide exchange factor
C21orf82	NR_027266		chr21	35552978	35562220	1806	150	174	2	2.32	0.221703	0.0559606	3.96176	1.37669	1.02936	Homo sapiens C21orf82 protein (C21orf82) mRNA, complete cds.
SLC30A6	NM_017964	NP_060434	chr2	32390933	32446809	2596	5573	22280	74.3067	297.067	5.73036	4.98496	1.14953	0.139353	1.02821	solute carrier family 30 (zinc transporter),
FBW3			chr22	23604895	23607174	2280	750	2250	10	30	0.87806	0.57319	1.53188	0.426497	1.02742	Homo sapiens F-box protein Fbw3 (FBW3) mRNA, complete cds.
BC039546			chr18	3878180	3897069	1258	150	175	2	2.33333	0.318279	0.0807995	3.93912	1.37096	1.02721	Homo sapiens hypothetical protein LOC201477, mRNA (cDNA clone IMAGE	5755096), partial cds.
MPP6	NM_016447	NP_057531	chr7	24613085	24727497	2304	11453	47853	152.707	638.04	13.2689	12.0636	1.09991	0.0952271	1.02561	membrane protein, palmitoylated 6
CDKAL1	NM_017774	NP_060244	chr6	20534688	21232632	5013	7023	28553	93.64	380.707	3.73958	3.3083	1.13036	0.122538	1.02197	CDK5 regulatory subunit associated protein
ENPP4	NM_014936	NP_055751	chr6	46097701	46114435	4679	2100	7633	28	101.773	1.19802	0.947531	1.26436	0.234566	1.02193	ectonucleotide pyrophosphatase/phosphodiesterase
TMEM49	NM_030938	NP_112200	chr17	57784863	57918708	3832	8923	36809	118.973	490.787	6.2156	5.5793	1.11405	0.107999	1.02133	transmembrane protein 49
BC046381			chr10	11113505	11147451	2276	240	448	3.2	5.97333	0.281473	0.114329	2.46195	0.900955	1.01821	Homo sapiens cDNA clone IMAGE	4826362
ATP8A2	NM_016529	NP_057613	chr13	25946209	26595419	5834	8832	36431	117.76	485.747	4.04101	3.62707	1.11413	0.108071	1.01675	ATPase, aminophospholipid transporter-like,
BMPR1A	NM_004329	NP_004320	chr10	88516396	88684944	3627	4215	16527	56.2	220.36	3.10204	2.64666	1.17206	0.158763	1.0107	bone morphogenetic protein receptor, type IA
AK097694			chr16	89497375	89520902	1768	418	1054	5.57333	14.0533	0.631091	0.346266	1.82256	0.600243	1.00705	Homo sapiens cDNA FLJ40375 fis, clone TESTI2035084.
BC037214			chr18	34481909	34503777	688	76	0	1.01333	0	0.294865	0	0	0	1.00664	Homo sapiens cDNA clone IMAGE	4828264
NFIA	NM_001145512	NP_001138984	chr1	61542946	61928459	10118	900	2848	12	37.9733	0.237435	0.163492	1.45228	0.373132	1.00607	nuclear factor I/A isoform 4
C17orf91	NM_001001870	NP_001001870	chr17	1614804	1619505	1367	457	1195	6.09333	15.9333	0.892371	0.507751	1.7575	0.563891	1.00362	hypothetical protein LOC84981
ZNF280A	NM_080740	NP_542778	chr22	22868063	22874613	2145	189	300	2.52	4	0.235197	0.0812354	2.89526	1.06307	1.00218	zinc finger protein 280A
FGR	NM_005248	NP_005239	chr1	27938803	27961727	2954	202	340	2.69333	4.53333	0.182532	0.0668528	2.73035	1.00443	1.00095	proto-oncogene tyrosine-protein kinase FGR
FBXO47	NM_001008777	NP_001008777	chr17	37092685	37123655	2302	75	0	1	0	0.0869668	0	0	0	1	F-box protein 47
LEP	NM_000230	NP_000221	chr7	127881331	127897682	3427	75	0	1	0	0.0584178	0	0	0	1	leptin precursor
GDF7	NM_182828	NP_878248	chr2	20866424	20871250	1994	75	0	1	0	0.1004	0	0	0	1	growth differentiation factor 7 preproprotein
AK056780			chr5	148443066	148446548	3091	75	0	1	0	0.0647679	0	0	0	1	Homo sapiens cDNA FLJ32218 fis, clone PLACE6003796.
BC042734			chr16	73420707	73455292	3663	75	0	1	0	0.054654	0	0	0	1	Homo sapiens cDNA clone IMAGE	5272469
TRPM8	NM_024080	NP_076985	chr2	234826043	234928165	6216	75	0	1	0	0.0322068	0	0	0	1	transient receptor potential cation channel,
AGRP	NM_001138	NP_001129	chr16	67516474	67517716	764	75	0	1	0	0.262039	0	0	0	1	agouti related protein homolog isoform 1
FLJ14107	NR_027715		chr8	22497884	22499722	1839	75	0	1	0	0.108862	0	0	0	1	Homo sapiens cDNA FLJ14107 fis, clone MAMMA1001252.
SMN2	NM_017411	NP_059107	chr5	70220768	70249769	2519	75	0	1	0	0.079475	0	0	0	1	survival of motor neuron 2, centromeric isoform
AK090700			chr1	95628775	95699538	2447	75	0	1	0	0.0818135	0	0	0	1	Homo sapiens cDNA FLJ33381 fis, clone BRACE2006453.
NLRP11	NM_145007	NP_659444	chr19	56296770	56348128	4266	75	0	1	0	0.0469287	0	0	0	1	NLR family, pyrin domain containing 11
HOXB3	NM_002146	NP_002137	chr17	46626233	46667631	4201	75	0	1	0	0.0476548	0	0	0	1	homeobox B3
C11orf72			chr11	67371524	67373482	1173	75	0	1	0	0.170671	0	0	0	1	RecName	Full=Uncharacterized protein C11orf72;
PRSS3	NM_007343	NP_031369	chr9	33750515	33799228	1146	75	0	1	0	0.174693	0	0	0	1	mesotrypsin isoform 1 preproprotein
DNAH8	NM_001371	NP_001362	chr6	38684338	38998567	15308	75	0	1	0	0.013078	0	0	0	1	dynein, axonemal, heavy polypeptide 8
BC044611			chr4	145772724	145795938	2806	75	0	1	0	0.0713463	0	0	0	1	Homo sapiens cDNA clone IMAGE	5268539
SPHKAP	NM_001142644	NP_001136116	chr2	228844670	229046361	6913	75	0	1	0	0.0289596	0	0	0	1	sphingosine kinase type 1-interacting protein
FAM47B	NM_152631	NP_689844	chrX	34960931	34963034	2104	75	0	1	0	0.095151	0	0	0	1	hypothetical protein LOC170062
LOC257358	NR_026945		chr5	169758435	169762104	2204	75	0	1	0	0.0908338	0	0	0	1	Homo sapiens cDNA FLJ36406 fis, clone THYMU2010059.
TUBB4Q	NM_020040	NP_064424	chr4	190903679	190906024	1302	75	0	1	0	0.153762	0	0	0	1	tubulin, beta polypeptide 4, member Q
IDS2			chrX	148593085	148607803	609	75	0	1	0	0.328732	0	0	0	1	Homo sapiens clone 488469 iduronate-2-sulfatase (IDS2) pseudogene, mRNA sequence.
KCNK18	NM_181840	NP_862823	chr10	118957000	118969809	1154	75	0	1	0	0.173481	0	0	0	1	potassium channel, subfamily K, member 18
OR13F1	NM_001004485	NP_001004485	chr9	107266544	107267501	958	75	0	1	0	0.208975	0	0	0	1	olfactory receptor, family 13, subfamily F,
HIST2H2BA	NR_027337		chr1	120906034	120914842	515	75	0	1	0	0.388733	0	0	0	1	Homo sapiens histone cluster 2, H2ba, mRNA (cDNA clone IMAGE	40032208).
AK125078			chr1	5621769	5728315	847	75	0	1	0	0.236361	0	0	0	1	Homo sapiens cDNA FLJ43088 fis, clone BRTHA3025826.
C3orf30	NM_152539	NP_689752	chr3	118864997	118870302	1814	75	0	1	0	0.110363	0	0	0	1	hypothetical protein LOC152405
AK095583			chr7	74440309	74445630	5002	75	0	1	0	0.0400235	0	0	0	1	Homo sapiens cDNA FLJ38264 fis, clone FCBBF3001657.
TEKT1	NM_053285	NP_444515	chr17	6703301	6735060	1412	75	0	1	0	0.141783	0	0	0	1	tektin 1
GPR116	NM_001098518	NP_001091988	chr6	46820242	46922675	6842	75	0	1	0	0.0292601	0	0	0	1	G-protein coupled receptor 116 precursor
BC016972			chr1	235093092	235099746	886	75	0	1	0	0.225957	0	0	0	1	Homo sapiens, clone IMAGE	3896086, mRNA.
FBXW10	NM_031456	NP_113644	chr17	18647326	18682661	3528	75	0	1	0	0.0567454	0	0	0	1	F-box and WD-40 domain protein 10
CR617081			chr6	137300372	137314368	2887	75	0	1	0	0.0693445	0	0	0	1	full-length cDNA clone CS0DC013YC06 of Neuroblastoma Cot 25-normalized of Homo sapiens (human).
LRRC37A2			chr17	43616529	43629863	2387	75	0	1	0	0.08387	0	0	0	1	Homo sapiens cDNA FLJ45049 fis, clone BRAWH3022347.
LIPJ	NM_001010939	NP_001010939	chr10	90346519	90366732	1483	75	0	1	0	0.134995	0	0	0	1	lipase, family member J
BC036259			chr14	90921673	90925248	1375	75	0	1	0	0.145598	0	0	0	1	Homo sapiens cDNA FLJ35947 fis, clone TESTI2011971.
AX747507			chr10	29743271	29744631	1361	75	0	1	0	0.147096	0	0	0	1	Homo sapiens cDNA FLJ35060 fis, clone OCBBF2018828.
SLC6A14	NM_007231	NP_009162	chrX	115567774	115592623	4535	75	0	1	0	0.044145	0	0	0	1	solute carrier family 6 (amino acid
BC033330			chr6	26569552	26574925	2883	75	0	1	0	0.0694407	0	0	0	1	Homo sapiens cDNA clone IMAGE	4838711
BMP5	NM_021073	NP_066551	chr6	55620240	55740375	2168	75	0	1	0	0.0923421	0	0	0	1	bone morphogenetic protein 5 preproprotein
ACTL7B	NM_006686	NP_006677	chr9	111616871	111618275	1405	75	0	1	0	0.142489	0	0	0	1	actin-like 7B
OSM	NM_020530	NP_065391	chr22	30658821	30662840	1862	75	0	1	0	0.107518	0	0	0	1	oncostatin M precursor
CD80	NM_005191	NP_005182	chr3	119243142	119278481	2962	75	0	1	0	0.0675887	0	0	0	1	CD80 antigen precursor
ITK	NM_005546	NP_005537	chr5	156607907	156682109	4366	75	0	1	0	0.0458538	0	0	0	1	IL2-inducible T-cell kinase
BC045738			chr8	2447078	2480453	1703	75	0	1	0	0.117556	0	0	0	1	Homo sapiens cDNA clone IMAGE	4830065
RPE65	NM_000329	NP_000320	chr1	68894507	68915642	2608	75	0	1	0	0.0767629	0	0	0	1	retinal pigment epithelium-specific protein
KRTAP5-7	NM_001012503	NP_001012521	chr11	71238313	71239210	898	75	0	1	0	0.222937	0	0	0	1	keratin associated protein 5-7
BARX2	NM_003658	NP_003649	chr11	129245881	129322173	1766	75	0	1	0	0.113362	0	0	0	1	BarH-like homeobox 2
AK094324			chr19	37288420	37294910	1903	75	0	1	0	0.105201	0	0	0	1	Homo sapiens cDNA FLJ37005 fis, clone BRACE2009122.
ABCD2	NM_005164	NP_005155	chr12	39945022	40013843	5341	75	0	1	0	0.0374832	0	0	0	1	ATP-binding cassette, sub-family D, member 2
C18orf2	NR_023925		chr18	1254390	1407181	3440	75	0	1	0	0.058197	0	0	0	1	Homo sapiens C18orf2 isoform 1 mRNA, complete sequence, alternatively spliced.
FJ515873			chr11	100999808	101069637	1541	75	0	1	0	0.129914	0	0	0	1	FJ515873
CLCA1	NM_001285	NP_001276	chr1	86934395	86965972	3249	75	0	1	0	0.0616182	0	0	0	1	chloride channel accessory 1 precursor
ABCA8	NM_007168	NP_009099	chr17	66863433	66951533	6848	75	0	1	0	0.0292345	0	0	0	1	ATP-binding cassette, sub-family A member 8
CACNA1C			chr12	2080229	2080365	137	75	0	1	0	1.4613	0	0	0	1	Homo sapiens voltage-dependent L-type Ca2+ channel alpha 1 subunit (CACNA1C) mRNA, exon 1a and partial cds.
OR52L1	NM_001005173	NP_001005173	chr11	6007122	6008215	1094	75	0	1	0	0.182996	0	0	0	1	olfactory receptor, family 52, subfamily L,
BC047638			chr7	16250118	16310227	2245	75	0	1	0	0.0891749	0	0	0	1	Homo sapiens cDNA clone IMAGE	4823221
C20orf185	NM_182658	NP_872599	chr20	31643230	31661434	1454	75	0	1	0	0.137688	0	0	0	1	antimicrobial peptide RYA3 precursor
KIAA2012			chr2	203000439	203062585	5135	75	0	1	0	0.0389869	0	0	0	1	RecName	Full=Uncharacterized protein KIAA2012;
C6orf222	NM_001010903	NP_001010903	chr6	36283537	36304662	3733	75	0	1	0	0.0536292	0	0	0	1	hypothetical protein LOC389384
FUT6	NM_001040701	NP_001035791	chr19	5830637	5839742	3182	75	0	1	0	0.0629157	0	0	0	1	fucosyltransferase 6
CST9	NM_001008693	NP_001008693	chr20	23583049	23586610	1687	75	0	1	0	0.118671	0	0	0	1	cystatin 9 precursor
C21orf81			chr21	15316096	15352765	2898	75	0	1	0	0.0690813	0	0	0	1	Homo sapiens C21orf81 protein (C21orf81) mRNA, complete cds.
MYO7B	NM_001080527	NP_001073996	chr2	128293378	128395302	7780	75	0	1	0	0.0257323	0	0	0	1	myosin VIIB
AK125832			chr17	36364603	36421858	1281	75	0	1	0	0.156282	0	0	0	1	Homo sapiens cDNA FLJ43844 fis, clone TESTI4006308, highly similar to Puromycin-sensitive aminopeptidase (EC 3.4.11.-).
PIWIL1	NM_004764	NP_004755	chr12	130822614	130856872	3462	75	0	1	0	0.0578272	0	0	0	1	piwi-like 1
OR5AK2	NM_001005323	NP_001005323	chr11	56756389	56757316	928	75	0	1	0	0.21573	0	0	0	1	olfactory receptor, family 5, subfamily AK,
AB007962			chr1	149627309	149651107	5995	75	0	1	0	0.0333941	0	0	0	1	Homo sapiens mRNA, chromosome 1 specific transcript KIAA0493.
FGF7	NM_002009	NP_002000	chr15	49715375	49779522	3935	75	0	1	0	0.0508761	0	0	0	1	fibroblast growth factor 7 precursor
PATE4	NM_001144874	NP_001138346	chr11	125703211	125709966	2884	75	0	1	0	0.0694167	0	0	0	1	prostate and testis expressed 4
REM1	NM_014012	NP_054731	chr20	30063105	30072707	1655	75	0	1	0	0.120965	0	0	0	1	RAS-like GTP-binding protein REM
TRIM42	NM_152616	NP_689829	chr3	140396881	140419991	2538	75	0	1	0	0.0788801	0	0	0	1	tripartite motif-containing 42
AX747750			chr6	709105	711405	2301	75	0	1	0	0.0870046	0	0	0	1	Homo sapiens cDNA FLJ35503 fis, clone SMINT2009216.
CR614705			chr5	94124494	94129303	1939	75	0	1	0	0.103248	0	0	0	1	full-length cDNA clone CS0DK002YO09 of HeLa cells Cot 25-normalized of Homo sapiens (human).
SLC10A6	NM_197965	NP_932069	chr4	87744621	87770416	1502	75	0	1	0	0.133287	0	0	0	1	sodium-dependent organic anion transporter
TBX18	NM_001080508	NP_001073977	chr6	85397081	85473899	4503	75	0	1	0	0.0444587	0	0	0	1	T-box 18
FAM47C	NM_001013736	NP_001013758	chrX	37026470	37029739	3270	75	0	1	0	0.0612225	0	0	0	1	hypothetical protein LOC442444
NWD1	NM_001007525	NP_001007526	chr19	16830787	16928773	8469	75	0	1	0	0.0236389	0	0	0	1	NACHT and WD repeat domain containing 1
2010-04-02	NR_026770		chr17	41994576	41995355	780	75	0	1	0	0.256664	0	0	0	1	RecName	Full=Apoptosis-related protein 2; Short=APR-2;
CR627362			chr16	29535926	29542213	5316	75	0	1	0	0.0376594	0	0	0	1	Homo sapiens mRNA; cDNA DKFZp686H21113 (from clone DKFZp686H21113).
RP1	NM_006269	NP_006260	chr8	55528627	55682531	9792	75	0	1	0	0.020445	0	0	0	1	retinitis pigmentosa RP1 protein
UCA1	NR_015379		chr19	15939757	15946230	1413	75	0	1	0	0.141683	0	0	0	1	Homo sapiens cDNA FLJ14241 fis, clone OVARC1000533.
AK097585			chr6	19068774	19180711	2132	75	0	1	0	0.0939013	0	0	0	1	Homo sapiens cDNA FLJ40266 fis, clone TESTI2026461.
TRIM67	NM_001004342	NP_001004342	chr1	231298674	231357314	8522	75	0	1	0	0.0234919	0	0	0	1	tripartite motif-containing 67
BC027846			chr4	89206094	89252572	1653	75	0	1	0	0.121112	0	0	0	1	Homo sapiens, clone IMAGE	5199401, mRNA.
AK125436			chr15	83133437	83143476	1817	75	0	1	0	0.11018	0	0	0	1	Homo sapiens cDNA FLJ43447 fis, clone OCBBF2032590, weakly similar to H.sapiens mRNA for melanoma-associated chondroitin sulfate proteoglycan.
POU5F2	NM_153216	NP_694948	chr5	93076015	93077309	1295	75	0	1	0	0.154593	0	0	0	1	POU domain class 5, transcription factor 2
BC043266			chr20	18303197	18339944	2489	75	0	1	0	0.080433	0	0	0	1	Homo sapiens cDNA clone IMAGE	5296922
FAM75A2	NM_001040065	NP_001035154	chr9	39884975	39891208	4224	75	0	1	0	0.0473953	0	0	0	1	hypothetical protein LOC642265
OR5D18	NM_001001952	NP_001001952	chr11	55587106	55588046	941	75	0	1	0	0.21275	0	0	0	1	olfactory receptor, family 5, subfamily D,
C17orf66	NM_152781	NP_689994	chr17	34181960	34195895	2190	75	0	1	0	0.0914144	0	0	0	1	hypothetical protein LOC256957
TRGV3			chr7	38397535	38398683	1035	75	0	1	0	0.193428	0	0	0	1	SubName	Full=T-cell gamma protein; Flags	Fragment;
AK125042			chr4	170838912	170897053	4365	75	0	1	0	0.0458643	0	0	0	1	Homo sapiens cDNA FLJ43052 fis, clone BRTHA3006318.
OR2B2	NM_033057	NP_149046	chr6	27879025	27880097	1073	75	0	1	0	0.186577	0	0	0	1	olfactory receptor, family 2, subfamily B,
CR595224			chr7	35756084	35774497	2541	75	0	1	0	0.0787869	0	0	0	1	full-length cDNA clone CS0DN004YI14 of Adult brain of Homo sapiens (human).
KLHL30	NM_198582	NP_940984	chr2	239049417	239061547	3557	75	0	1	0	0.0562827	0	0	0	1	kelch-like 30
Em	AC006547.7	NR_026919		chr22	20193855	20196060	2206	75	0	1	0	0.0907514	0	0	0	1	SubName	Full=Em	AC006547.7 protein; SubName	Full=HCG2001938;
BC040646			chr11	101978617	101980566	1950	75	0	1	0	0.102665	0	0	0	1	Homo sapiens cDNA clone IMAGE	4793073
CXorf22	NM_152632	NP_689845	chrX	35937858	36008268	3605	75	0	1	0	0.0555333	0	0	0	1	hypothetical protein LOC170063
UPP2	NM_001135098	NP_001128570	chr2	158851691	158992665	2578	75	0	1	0	0.0776562	0	0	0	1	uridine phosphorylase 2 isoform b
GPRC5D	NM_018654	NP_061124	chr12	13093711	13103318	1036	75	0	1	0	0.193241	0	0	0	1	G protein-coupled receptor, family C, group 5,
AL832384			chr7	74440801	74445619	4819	75	0	1	0	0.0415434	0	0	0	1	Homo sapiens cDNA FLJ41115 fis, clone BRACE1000533.
FCGR3B	NM_000570	NP_000561	chr1	161592990	161601158	2291	75	0	1	0	0.0873844	0	0	0	1	low affinity immunoglobulin gamma Fc region
CXorf1	NM_004709	NP_004700	chrX	144908928	144911368	2441	75	0	1	0	0.0820146	0	0	0	1	hypothetical protein LOC9142
DQ576800			chr4	77806700	77807718	1019	75	0	1	0	0.196465	0	0	0	1	Homo sapiens mRNA; cDNA DKFZp434B115 (from clone DKFZp434B115).
AB074166			chr1	149577755	149582602	4848	75	0	1	0	0.0412949	0	0	0	1	Homo sapiens primary neuroblastoma cDNA, clone	Nbla04072, full insert sequence.
OR2A2	NM_001005480	NP_001005480	chr7	143806676	143807630	955	75	0	1	0	0.209631	0	0	0	1	olfactory receptor, family 2, subfamily A,
C14orf25			chr14	38080456	38510646	3566	75	0	1	0	0.0561407	0	0	0	1	Homo sapiens chromosome 14 open reading frame 25, mRNA (cDNA clone IMAGE	5268731), partial cds.
AK091365			chr6	97753513	98156726	1984	75	0	1	0	0.100906	0	0	0	1	Homo sapiens cDNA FLJ34046 fis, clone FCBBF2007610.
BX248745			chr14	79210932	79220227	894	75	0	1	0	0.223935	0	0	0	1	human full-length cDNA 5-PRIME end of clone CS0CAP002YE20 of Thymus of Homo sapiens (human).
BC050301			chr14	61769749	61789536	4489	75	0	1	0	0.0445974	0	0	0	1	Homo sapiens cDNA clone IMAGE	5311269
C13orf35	NM_207440	NP_997323	chr13	113301358	113338811	2241	75	0	1	0	0.0893341	0	0	0	1	hypothetical protein LOC400165
BX649021			chr18	12093848	12129746	7297	75	0	1	0	0.0274356	0	0	0	1	RecName	Full=UPF0634 protein E;
LOC144678	NR_015398		chr12	126927027	126957330	3050	75	0	1	0	0.0656386	0	0	0	1	Homo sapiens hypothetical protein LOC144678, mRNA (cDNA clone IMAGE	4837867).
SCARNA14	NR_004388		chr15	66639544	66639680	137	75	0	1	0	1.4613	0	0	0	1	Homo sapiens small Cajal body-specific RNA 14 (SCARNA14), non-coding RNA.
EPB42	NM_001114134	NP_001107606	chr15	43489428	43513323	2698	75	0	1	0	0.0742022	0	0	0	1	erythrocyte membrane protein band 4.2 isoform 2
OR56A3	NM_001003443	NP_001003443	chr11	5968577	5969522	946	75	0	1	0	0.211625	0	0	0	1	olfactory receptor, family 56, subfamily A,
GPR52			chr1	174417554	174418334	781	75	0	1	0	0.256335	0	0	0	1	Synthetic construct Homo sapiens gateway clone IMAGE	100022628 3' read GPR52 mRNA.
BC061893			chr1	228673895	228674821	927	75	0	1	0	0.215963	0	0	0	1	Homo sapiens ring finger protein 187, mRNA (cDNA clone IMAGE	4415092), with apparent retained intron.
BC047410			chr2	201577028	201599900	2050	75	0	1	0	0.0976574	0	0	0	1	Homo sapiens cDNA clone IMAGE	5294477
URG7	NR_023387		chr16	14916289	14918559	706	75	0	1	0	0.283566	0	0	0	1	SubName	Full=ATP-binding cassette, sub-family C (CFTR/MRP), member 6; SubName	Full=Up-regulated gene 7;
AGAP11			chr10	48185848	48237574	7039	75	0	1	0	0.0284412	0	0	0	1	SubName	Full=Ankyrin repeat and GTPase domain Arf GTPase activating protein 11; SubName	Full=HCG1994053, isoform CRA_a;
CR604031			chr5	50672932	50679087	2258	75	0	1	0	0.0886615	0	0	0	1	full-length cDNA clone CS0DC024YH05 of Neuroblastoma Cot 25-normalized of Homo sapiens (human).
CDH12	NM_004061	NP_004052	chr5	21750973	22853731	4716	75	0	1	0	0.0424507	0	0	0	1	cadherin 12, type 2 preproprotein
OLAH	NM_001039702	NP_001034791	chr10	15085895	15115851	1834	75	0	1	0	0.109159	0	0	0	1	oleoyl-ACP hydrolase isoform 2
AX747861			chr11	128551136	128556814	1912	75	0	1	0	0.104706	0	0	0	1	Homo sapiens cDNA FLJ35701 fis, clone SPLEN2020007.
HBM	NM_001003938	NP_001003938	chr16	215973	216767	510	75	0	1	0	0.392544	0	0	0	1	hemoglobin mu chain
AK094945			chr4	178366133	178598280	2161	75	0	1	0	0.0926412	0	0	0	1	Homo sapiens cDNA FLJ37626 fis, clone BRCOC2014748.
TFEC	NM_012252	NP_036384	chr7	115575202	115799950	8094	75	0	1	0	0.0247341	0	0	0	1	transcription factor EC isoform a
OR52E6	NM_001005167	NP_001005167	chr11	5862188	5863127	940	75	0	1	0	0.212976	0	0	0	1	olfactory receptor, family 52, subfamily E,
AX747531			chr2	112249107	112249838	732	75	0	1	0	0.273494	0	0	0	1	Homo sapiens cDNA FLJ35091 fis, clone PLACE6005786.
IRGC	NM_019612	NP_062558	chr19	44220214	44224167	1604	75	0	1	0	0.124811	0	0	0	1	immunity-related GTPase family, cinema
RNU4ATAC	NR_023343		chr2	122288456	122288585	130	75	0	1	0	1.53998	0	0	0	1	Homo sapiens RNA, U4atac small nuclear (U12-dependent splicing) (RNU4ATAC), non-coding RNA.
bpl 41-16			chr12	52473480	52502033	1432	75	0	1	0	0.139803	0	0	0	1	Homo sapiens olfactory receptor, family 7, subfamily E, member 47 pseudogene, mRNA (cDNA clone IMAGE	5590288).
BC041393			chr5	86042635	86045588	2093	75	0	1	0	0.095651	0	0	0	1	Homo sapiens cDNA clone IMAGE	5277114
TCRBV20S1A1N2			chr7	142510273	142511084	445	75	0	1	0	0.449882	0	0	0	1	SubName	Full=V_segment translation product; Flags	Fragment;
TLR6	NM_006068	NP_006059	chr4	38828408	38858438	2808	75	0	1	0	0.0712955	0	0	0	1	toll-like receptor 6 precursor
AK094915			chr7	137003339	137011700	1835	75	0	1	0	0.1091	0	0	0	1	Homo sapiens cDNA FLJ37596 fis, clone BRCOC2008064.
GBP2	NM_004120	NP_004111	chr1	89571843	89616258	4228	75	0	1	0	0.0473504	0	0	0	1	guanylate binding protein 2,
AK125051			chr2	73511662	73518113	5127	75	0	1	0	0.0390477	0	0	0	1	Homo sapiens cDNA FLJ43061 fis, clone BRTHA3008143.
CR595360			chr3	128208075	128221190	1577	75	0	1	0	0.126948	0	0	0	1	full-length cDNA clone CS0DI084YD16 of Placenta Cot 25-normalized of Homo sapiens (human).
LOC285419			chr4	124571422	124851518	8976	75	0	1	0	0.0223037	0	0	0	1	Homo sapiens mRNA; cDNA DKFZp686P12109 (from clone DKFZp686P12109).
BC041984			chr11	86666663	86711987	1207	136	150	1.81333	2	0.300766	0.072183	4.16672	1.42713	0.997701	Homo sapiens cDNA clone IMAGE	5303543
ZCCHC16	NM_001004308	NP_001004308	chrX	111326253	111700473	2958	283	600	3.77333	8	0.255379	0.117816	2.16761	0.773626	0.997487	zinc finger, CCHC domain containing 16
GLIPR1L1	NM_152779	NP_689992	chr12	75728463	75764167	986	159	215	2.12	2.86667	0.430445	0.126652	3.39864	1.22338	0.996213	GLI pathogenesis-related 1 like 1
LHFPL1	NM_178175	NP_835469	chrX	111873880	111923375	1892	2155	7912	28.7333	105.493	3.04035	2.42894	1.25172	0.224519	0.994952	lipoma HMGIC fusion partner-like 1 precursor
SNORD58A	NR_002571		chr18	47017653	47017717	65	141	165	1.88	2.2	5.79033	1.47442	3.92719	1.36792	0.994805	Homo sapiens small nucleolar RNA, C/D box 58A (SNORD58A), non-coding RNA.
AK096687			chr7	30606020	30634419	3760	1212	4087	16.16	54.4933	0.860424	0.631347	1.36284	0.30957	0.993858	Homo sapiens cDNA FLJ39368 fis, clone PEBLM2007188.
BC073927			chr11	71505409	71524905	1588	300	659	4	8.78667	0.504276	0.241038	2.0921	0.738168	0.993628	Homo sapiens cDNA clone IMAGE	5297769
AK027257			chr4	75881184	75895572	2546	74	0	0.986667	0	0.0775838	0	0	0	0.993311	Homo sapiens cDNA	FLJ23604 fis, clone LNG15857.
BC043511			chr12	27542724	27599558	802	177	270	2.36	3.6	0.58911	0.195542	3.0127	1.10284	0.991142	Homo sapiens aryl hydrocarbon receptor nuclear translocator-like 2, mRNA (cDNA clone IMAGE	5164865), partial cds.
BC034416			chr3	180586549	180588570	791	75	4	1	0.0533333	0.253094	0.00293721	86.1684	4.4563	0.987149	Homo sapiens cDNA clone IMAGE	5164654
BC039399			chrX	40594652	40597946	893	3428	13252	45.7067	176.693	10.2468	8.61948	1.18879	0.172938	0.98712	Homo sapiens cDNA clone IMAGE	5300185
FIBIN	NM_203371	NP_976249	chr11	27015628	27018630	3003	475	1275	6.33333	17	0.422217	0.246607	1.7121	0.537723	0.985938	fin bud initiation factor homolog precursor
KCNMA1	NM_001161352	NP_001154824	chr10	78629359	79397577	16446	3236	12445	43.1467	165.933	0.525226	0.439527	1.19498	0.178128	0.985772	large conductance calcium-activated potassium
NCRNA00093	NR_024130		chr10	101686966	101718755	2651	531	1479	7.08	19.72	0.534666	0.324048	1.64996	0.50075	0.98521	Homo sapiens cDNA FLJ40792 fis, clone TRACH2007542.
SNORD34	NR_000019		chr19	49994164	49994229	66	326	753	4.34667	10.04	13.1847	6.62677	1.98962	0.687941	0.984551	Homo sapiens small nucleolar RNA, C/D box 34 (SNORD34), non-coding RNA.
COL6A6	NM_001102608	NP_001096078	chr3	130279178	130395887	8545	375	922	5	12.2933	0.117143	0.0626715	1.86916	0.62549	0.984071	collagen type VI alpha 6 precursor
ZNF442	NM_030824	NP_110451	chr19	12460185	12476475	2825	742	2269	9.89333	30.2533	0.701105	0.466517	1.50285	0.407364	0.983631	zinc finger protein 442
OR56B4	NM_001005181	NP_001005181	chr11	6129009	6129966	958	225	422	3	5.62667	0.626924	0.255857	2.45028	0.896204	0.982477	olfactory receptor, family 56, subfamily B,
MMP12	NM_002426	NP_002417	chr11	102733465	102745712	1821	75	6	1	0.08	0.109938	0.00191378	57.4456	4.05084	0.980737	matrix metalloproteinase 12 preproprotein
C17orf64	NM_181707	NP_859058	chr17	58499865	58508786	959	72	0	0.96	0	0.200406	0	0	0	0.979796	hypothetical protein LOC124773
FLJ44313			chr18	74207477	74210045	2077	175	270	2.33333	3.6	0.224905	0.0755055	2.97866	1.09147	0.979554	SubName	Full=cDNA FLJ44313 fis, clone TRACH2025911; SubName	Full=FLJ44313 protein;
TSHZ2	NM_173485	NP_775756	chr20	51588877	52103965	4352	300	670	4	8.93333	0.184005	0.0894205	2.05775	0.721614	0.977673	teashirt zinc finger homeobox 2
USP6	NM_004505	NP_004496	chr17	5019733	5078324	11250	431	1126	5.74667	15.0133	0.102264	0.0581349	1.75908	0.564791	0.975854	ubiquitin specific protease 6
SEBOX	NM_001080837	NP_001074306	chr17	26691290	26695080	1041	150	199	2	2.65333	0.384626	0.111033	3.46405	1.24244	0.975779	SEBOX homeobox isoform 1
C21orf67	NR_027128		chr21	46353200	46359828	2183	675	2025	9	27	0.825368	0.538794	1.53188	0.426497	0.974697	RecName	Full=Uncharacterized protein C21orf67;
MCM9	NM_153255	NP_694987	chr6	119231764	119256303	2464	2315	8620	30.8667	114.933	2.50789	2.03197	1.23421	0.210434	0.972093	minichromosome maintenance complex component 9
BC043649			chr9	77567885	77612298	1807	441	1165	5.88	15.5333	0.651446	0.374472	1.73964	0.553678	0.971981	Homo sapiens cDNA clone IMAGE	5277293
AK128266			chr16	3039055	3044510	4186	300	674	4	8.98667	0.191302	0.0935216	2.04554	0.715662	0.971877	Homo sapiens cDNA FLJ40698 fis, clone THYMU2025557.
BC024195			chr13	20438013	20439182	1170	789	2462	10.52	32.8267	1.80007	1.22223	1.47277	0.387146	0.971855	Homo sapiens cDNA clone IMAGE	3840166, **** WARNING	chimeric clone ****.
APOBEC4	NM_203454	NP_982279	chr1	183615418	183622448	2771	75	9	1	0.12	0.0722474	0.0018865	38.297	3.64537	0.971133	apolipoprotein B
CR604242			chr19	37288420	37319003	895	79	18	1.05333	0.24	0.235614	0.0116816	20.1698	3.00419	0.970217	Homo sapiens cDNA FLJ37005 fis, clone BRACE2009122.
BC142949			chr7	124569952	124819369	5883	230	446	3.06667	5.94667	0.104358	0.0440339	2.36995	0.86287	0.968779	Homo sapiens cDNA FLJ33356 fis, clone BRACE2005160.
CYP4Z1	NM_178134	NP_835235	chr1	47533160	47583992	1907	75	10	1	0.133333	0.10498	0.00304579	34.4673	3.54001	0.967937	cytochrome P450 4Z1
BC041448			chr4	130701165	130876523	1748	70	0	0.933333	0	0.106894	0	0	0	0.966092	Homo sapiens cDNA clone IMAGE	5170949, partial cds.
SNTG2	NM_018968	NP_061841	chr2	946555	1371382	3160	3953	15538	52.7067	207.173	3.33916	2.85601	1.16917	0.156295	0.964542	syntrophin, gamma 2
BC041422			chr5	176864892	176874945	1399	432	1142	5.76	15.2267	0.824259	0.474132	1.73846	0.552998	0.961091	Homo sapiens hypothetical protein LOC340037, mRNA (cDNA clone IMAGE	3878345), partial cds.
ZNF699	NM_198535	NP_940937	chr19	9405986	9415795	2094	905	2925	12.0667	39	1.15364	0.811335	1.4219	0.351994	0.959874	zinc finger protein 699
POPDC2	NM_022135	NP_071418	chr3	119360908	119384171	1801	300	684	4	9.12	0.444637	0.220594	2.01563	0.700934	0.957403	popeye protein 2
CXCL2	NM_002089	NP_002080	chr4	74962764	74964997	1193	196	346	2.61333	4.61333	0.438544	0.168456	2.60331	0.956785	0.956441	chemokine (C-X-C motif) ligand 2
C7orf10	NM_024728	NP_079004	chr7	40174575	40900357	1764	969	3182	12.92	42.4267	1.4663	1.04774	1.39949	0.336109	0.954524	dermal papilla derived protein 13
BC128113			chr3	28616283	28617911	732	223	433	2.97333	5.77333	0.813189	0.34358	2.36681	0.861543	0.952945	Homo sapiens cDNA clone IMAGE	40112147
DM004282			chr1	220291197	220291304	108	75	15	1	0.2	1.85368	0.0806712	22.9782	3.13455	0.951984	DM004282
LSM12	NM_152344	NP_689557	chr17	42112004	42144987	2492	1125	3802	15	50.6933	1.20504	0.886166	1.35984	0.307365	0.951554	LSM12 homolog
PMS2L11	NR_023383		chr7	76610139	76682355	4091	999	3305	13.32	44.0667	0.651829	0.469238	1.38912	0.328672	0.950602	Homo sapiens cDNA FLJ59034 complete cds, moderately similar to Protein deltex-2.
ZXDB	NM_007157	NP_009088	chrX	57618269	57623906	5638	3375	13125	45	175	1.59789	1.35215	1.18174	0.166986	0.94805	zinc finger, X-linked, duplicated B
C5orf36	NM_001145678	NP_001139150	chr5	93486557	93954309	8279	1598	5714	21.3067	76.1867	0.515225	0.400879	1.28524	0.250943	0.947364	hypothetical protein LOC285600 isoform 1
KLF11	NM_003597	NP_003588	chr2	10183682	10194963	4202	6150	25035	82	333.8	3.90676	3.46053	1.12895	0.121286	0.947062	Kruppel-like factor 11
AKR1C2	NM_205845	NP_995317	chr10	4964715	5060207	2177	75	17	1	0.226667	0.0919603	0.00453567	20.2749	3.00938	0.945617	aldo-keto reductase family 1, member C2
LEKR1	NM_001004316	NP_001004316	chr3	156544096	156763918	2881	67	0	0.893333	0	0.0620768	0	0	0	0.945163	leucine, glutamate and lysine rich 1
C3orf65	NR_027317		chr3	185431040	185447574	3113	259	555	3.45333	7.4	0.222085	0.103554	2.14463	0.762969	0.945036	RecName	Full=Putative uncharacterized protein C3orf65;
CPN1	NM_001308	NP_001299	chr10	101802065	101841642	1756	75	18	1	0.24	0.114008	0.00595387	19.1485	2.95223	0.942437	carboxypeptidase N, polypeptide 1 precursor
ZFP37	NM_003408	NP_003399	chr9	115804174	115818996	2797	1750	6345	23.3333	84.6	1.6701	1.31762	1.26751	0.237058	0.941848	zinc finger protein 37 homolog
FNDC3B	NM_022763	NP_073600	chr3	171757418	172118490	8571	20043	86295	267.24	1150.6	6.24207	5.84797	1.06739	0.0652176	0.940706	fibronectin type III domain containing 3B
FLT3	NM_004119	NP_004110	chr13	28577412	28674729	3973	525	1500	7	20	0.352727	0.219293	1.60848	0.475287	0.939348	fms-related tyrosine kinase 3 precursor
OR56A4	NM_001005179	NP_001005179	chr11	6023283	6024378	1096	75	19	1	0.253333	0.182662	0.0100692	18.1407	2.89816	0.939259	olfactory receptor, family 56, subfamily A,
FAM115C	NM_001130026	NP_001123498	chr7	143336433	143533810	7912	66	0	0.88	0	0.0222667	0	0	0	0.938083	hypothetical protein LOC285966 isoform B
BC020917			chr1	68962359	69004308	1245	66	0	0.88	0	0.141505	0	0	0	0.938083	Homo sapiens, clone IMAGE	4064953, mRNA.
SNORD92	NR_003074		chr2	29136528	29136616	89	66	0	0.88	0	1.97948	0	0	0	0.938083	Homo sapiens small nucleolar RNA, C/D box 92 (SNORD92), non-coding RNA.
DIO3	NM_001362	NP_001353	chr14	102027688	102029789	2099	225	450	3	6	0.286133	0.124523	2.29782	0.831962	0.935002	deiodinase, iodothyronine, type III
GPR6	NM_005284	NP_005275	chr6	110299509	110301921	1895	225	450	3	6	0.316936	0.137929	2.29782	0.831962	0.935002	G protein-coupled receptor 6
RASGRP1	NM_005739	NP_005730	chr15	38780303	38857007	5024	2421	9141	32.28	121.88	1.2863	1.05681	1.21716	0.19652	0.933651	RAS guanyl releasing protein 1 isoform a
C6orf208	NR_026780		chr6	170190169	170202969	2566	450	1231	6	16.4133	0.468116	0.278646	1.67997	0.518775	0.932858	Homo sapiens cDNA FLJ13162 fis, clone NT2RP3003625.
WDR49	NM_178824	NP_849146	chr3	167196473	167371728	3721	314	750	4.18667	10	0.225251	0.117072	1.92404	0.654429	0.931421	WD repeat domain 49
FOXR1	NM_181721	NP_859072	chr11	118842417	118851994	1227	65	0	0.866667	0	0.141406	0	0	0	0.930949	forkhead box R1
SNORD88C	NR_003069		chr19	51305582	51305678	97	225	453	3	6.04	6.19168	2.71255	2.28261	0.825318	0.929931	Homo sapiens small nucleolar RNA, C/D box 88C (SNORD88C), non-coding RNA.
C16orf78	NM_144602	NP_653203	chr16	49407808	49433317	969	64	0	0.853333	0	0.176301	0	0	0	0.923761	hypothetical protein LOC123970
ZNF516	NM_014643	NP_055458	chr18	74071619	74207146	6645	17233	73913	229.773	985.507	6.92251	6.46066	1.07149	0.0690467	0.922037	zinc finger protein 516
KLHL28	NM_017658	NP_060128	chr14	45393528	45431179	8101	4079	16192	54.3867	215.893	1.34404	1.16095	1.15771	0.146444	0.921739	BTB (POZ) domain containing 5
GREM2	NM_022469	NP_071914	chr1	240652875	240775462	4181	150	225	2	3	0.0957654	0.0312574	3.06376	1.11964	0.920493	gremlin 2 precursor
AY940074			chr3	169858400	169859958	1559	150	225	2	3	0.256828	0.0838277	3.06376	1.11964	0.920493	Homo sapiens cDNA FLJ12393 fis, clone MAMMA1002711.
AK097470			chr7	136583520	136849088	1538	150	225	2	3	0.260335	0.0849723	3.06376	1.11964	0.920493	Homo sapiens clone N1 NTera2D1 teratocarcinoma mRNA.
BC037929			chr3	132965292	132975965	2338	150	225	2	3	0.171255	0.0558971	3.06376	1.11964	0.920493	Homo sapiens cDNA clone IMAGE	5284659
FOXP2	NM_148898	NP_683696	chr7	113726382	114331092	6166	150	225	2	3	0.064936	0.0211948	3.06376	1.11964	0.920493	forkhead box P2 isoform II
DKFZp434A062	NR_026964		chr9	139216998	139221779	4782	150	225	2	3	0.0837297	0.027329	3.06376	1.11964	0.920493	Homo sapiens cDNA FLJ45830 fis, clone NT2RP8006521.
TAL2	NM_005421	NP_005412	chr9	108424738	108425383	646	150	225	2	3	0.619807	0.202302	3.06376	1.11964	0.920493	T-cell acute lymphocytic leukemia 2
BC041030			chr9	97884158	97886342	2185	150	225	2	3	0.183247	0.0598112	3.06376	1.11964	0.920493	Homo sapiens Fanconi anemia, complementation group C, mRNA (cDNA clone IMAGE	4100953), partial cds.
FBXL8	NM_018378	NP_060848	chr16	67193891	67198077	1599	150	225	2	3	0.250404	0.0817307	3.06376	1.11964	0.920493	F-box and leucine-rich repeat protein 8
ZNF843	NM_001136509	NP_001129981	chr16	31446885	31454348	2013	150	225	2	3	0.198905	0.0649217	3.06376	1.11964	0.920493	zinc finger protein 843
NDP	NM_000266	NP_000257	chrX	43808024	43832921	2002	150	225	2	3	0.199998	0.0652784	3.06376	1.11964	0.920493	norrin precursor
PCP2	NM_174895	NP_777555	chr19	7696509	7698570	704	150	225	2	3	0.568743	0.185635	3.06376	1.11964	0.920493	Purkinje cell protein 2
C3orf74	NR_027331		chr3	52096110	52099128	3019	150	225	2	3	0.132625	0.0432883	3.06376	1.11964	0.920493	Homo sapiens cDNA FLJ46069 fis, clone TESOP2004110.
AK092540			chr7	419391	422845	2247	761	2415	10.1467	32.2	0.904023	0.62426	1.44815	0.370288	0.919127	Homo sapiens cDNA FLJ35221 fis, clone PROST2000761.
SVOPL	NM_001139456	NP_001132928	chr7	138279031	138363790	1818	353	898	4.70667	11.9733	0.518297	0.286902	1.80653	0.591407	0.915031	SVOP-like isoform 1
AK094343			chr2	47441088	47572105	1892	66	7	0.88	0.0933333	0.0931152	0.00214896	43.3304	3.76885	0.914141	Homo sapiens cDNA FLJ37024 fis, clone BRACE2010837.
SNORD77	NR_003943		chr1	173835449	173835509	61	164	270	2.18667	3.6	7.17648	2.5709	2.79143	1.02655	0.914039	Homo sapiens small nucleolar RNA, C/D box 77 (SNORD77), non-coding RNA.
GREB1L	NM_001142966	NP_001136438	chr18	18822203	19102789	6741	478	1350	6.37333	18	0.189278	0.116322	1.6272	0.48686	0.913891	growth regulation by estrogen in breast
RSPH4A	NM_001010892	NP_001010892	chr6	116937642	116954148	2840	225	464	3	6.18667	0.211476	0.0948966	2.22849	0.801325	0.911363	radial spoke head 4 homolog A isoform 1
SPINK5L3	NM_001040129	NP_001035218	chr5	147648282	147665772	801	75	28	1	0.373333	0.249935	0.0203038	12.3098	2.51039	0.910749	serine PI Kazal type 5-like 3 precursor
BCMSUNL	NR_002771		chr1	64014651	64016307	1657	75	28	1	0.373333	0.120819	0.00981492	12.3098	2.51039	0.910749	Homo sapiens BCMS-upstream neighbor-like (BCMSUNL) mRNA, partial sequence.
SLC39A9	NM_018375	NP_060845	chr14	69865407	69929105	6313	18729	80635	249.72	1075.13	7.91911	7.41889	1.06743	0.0652496	0.909781	solute carrier family 39 (zinc transporter),
A1CF	NM_138932	NP_620310	chr10	52566327	52645435	2409	62	0	0.826667	0	0.0686993	0	0	0	0.909212	apobec-1 complementation factor isoform 2
FAM120C	NM_017848	NP_060318	chrX	54094759	54209714	8439	5665	23060	75.5333	307.467	1.79187	1.58716	1.12898	0.121317	0.909166	hypothetical protein LOC54954
ABP1	NM_001091	NP_001082	chr7	150526069	150558379	6687	225	466	3	6.21333	0.089815	0.0404768	2.21893	0.797024	0.907991	amiloride binding protein 1 precursor
NLRP14	NM_176822	NP_789792	chr11	7041700	7092757	3823	150	231	2	3.08	0.104733	0.0350961	2.98419	1.09333	0.907797	NLR family, pyrin domain containing 14
TTC18	NM_145170	NP_660153	chr10	75013517	75118617	7419	300	719	4	9.58667	0.107938	0.0562904	1.91752	0.65103	0.906909	tetratricopeptide repeat domain 18
SNORD38B	NR_001457		chr1	45244062	45244129	68	147	223	1.96	2.97333	5.7704	1.90479	3.02942	1.10837	0.905895	Homo sapiens small nucleolar RNA, C/D box 38B (SNORD38B), non-coding RNA.
PEBP4	NM_144962	NP_659399	chr8	22570765	22785421	894	75	30	1	0.4	0.223935	0.019491	11.4891	2.4414	0.904437	phosphatidylethanolamine-binding protein 4
FGD2	NM_173558	NP_775829	chr6	36973423	36996845	6357	150	233	2	3.10667	0.0629849	0.021289	2.95857	1.08471	0.90357	FYVE, RhoGEF and PH domain containing 2
AX746640			chr15	50784503	50787028	2526	1660	6044	22.1333	80.5867	1.75417	1.38977	1.26221	0.232861	0.902609	Homo sapiens cDNA FLJ33511 fis, clone BRAMY2005244.
F3	NM_001993	NP_001984	chr1	94994732	95007371	2846	1799	6617	23.9867	88.2267	1.68731	1.35045	1.24944	0.222698	0.902357	coagulation factor III precursor
PABPC4L	NM_001114734	NP_001108206	chr4	135117491	135122903	4941	1454	5203	19.3867	69.3733	0.785502	0.611632	1.28427	0.250192	0.901244	poly(A) binding protein, cytoplasmic 4-like
USP31	NM_020718	NP_065769	chr16	23072729	23160591	12019	17600	75680	234.667	1009.07	3.90879	3.65733	1.06875	0.0664942	0.898297	ubiquitin specific peptidase 31
GPR156	NM_153002	NP_694547	chr3	119885880	119963325	2824	886	2929	11.8133	39.0533	0.837465	0.602429	1.39015	0.32941	0.896967	G protein-coupled receptor 156
ZNF682	NM_033196	NP_149973	chr19	20115229	20150277	3584	2655	10203	35.4	136.04	1.9774	1.65353	1.19587	0.178872	0.896359	zinc finger protein 682 isoform 1
AK125996			chr19	52188616	52196709	3962	225	473	3	6.30667	0.151588	0.0693422	2.18609	0.782114	0.896201	Homo sapiens cDNA FLJ44008 fis, clone TESTI4023942.
ZNF557	NM_001044387	NP_001037852	chr19	7069471	7087976	5999	3374	13250	44.9867	176.667	1.50129	1.28289	1.17024	0.157211	0.895991	zinc finger protein 557 isoform a
C12orf56	NM_001099676	NP_001093146	chr12	64660765	64784345	1687	786	2539	10.48	33.8533	1.24367	0.874176	1.42268	0.35254	0.895733	hypothetical protein LOC115749
KHDRBS2	NM_152688	NP_689901	chr6	62389865	62996100	2300	3519	13872	46.92	184.96	4.08403	3.50318	1.16581	0.153414	0.894327	KH domain-containing, RNA-binding, signal
ZNF624	NM_020787	NP_065838	chr17	16524048	16557158	4235	914	3043	12.1867	40.5733	0.57609	0.417349	1.38035	0.322341	0.894035	zinc finger protein 624
HSP90AB4P	NR_002927		chr15	58983302	58985324	1518	92	75	1.22667	1	0.161776	0.0286973	5.63733	1.72941	0.893992	RecName	Full=Putative heat shock protein HSP 90-beta 4;
SCAI	NM_173690	NP_775961	chr9	127704888	127905797	12169	7357	30473	98.0933	406.307	1.61378	1.45449	1.10951	0.10392	0.893855	suppressor of cancer cell invasion isoform 1
METT5D1	NM_001113528	NP_001107000	chr11	28129798	28355054	4877	1257	4415	16.76	58.8667	0.687987	0.52581	1.30843	0.268829	0.893593	methyltransferase 5 domain containing 1 isoform
PRO1768	NR_024620		chr14	90042560	90043818	1259	150	238	2	3.17333	0.318026	0.1098	2.89642	1.06347	0.893013	Homo sapiens PRO1768 mRNA, complete cds.
SNORD71	NR_003059		chr16	71792305	71792390	86	112	129	1.49333	1.72	3.4763	0.871249	3.99002	1.3838	0.891758	Homo sapiens small nucleolar RNA, C/D box 71 (SNORD71), non-coding RNA.
BC038211			chr2	219231389	219232558	479	131	183	1.74667	2.44	0.730018	0.221905	3.28978	1.19082	0.89089	Homo sapiens, clone IMAGE	5398574, mRNA.
CR624880			chr12	67711527	67713732	2206	825	2700	11	36	0.998266	0.710901	1.40423	0.339486	0.888383	Homo sapiens cDNA FLJ30383 fis, clone BRACE2008102.
AK124439			chr2	27929630	27938599	1883	252	568	3.36	7.57333	0.35723	0.175206	2.03891	0.712417	0.887832	SubName	Full=Putative uncharacterized protein ENSP00000368999;
PNRC1	NM_006813	NP_006804	chr6	89790429	89794878	3032	5909	24189	78.7867	322.52	5.20215	4.63383	1.12265	0.115688	0.887499	proline-rich nuclear receptor coactivator 1
AJ011378			chr9	135822456	135826940	523	59	0	0.786667	0	0.301126	0	0	0	0.886942	Homo sapiens IMAGE	729984 clone, mRNA.
SPATA1	NM_001081472	NP_001074941	chr1	84971974	85031875	2775	152	247	2.02667	3.29333	0.14621	0.0516994	2.82809	1.0396	0.886747	spermatogenesis associated 1
BX248273			chr14	41423916	41445070	871	896	2983	11.9467	39.7733	2.74592	1.98924	1.38039	0.322365	0.885246	human full-length cDNA clone CS0DC023YN15 of Neuroblastoma of Homo sapiens (human).
GRM8	NM_000845	NP_000836	chr7	126078652	126893147	4742	1125	3897	15	51.96	0.63327	0.477331	1.32669	0.282685	0.883956	glutamate receptor, metabotropic 8 isoform a
CCDC85A	NM_001080433	NP_001073902	chr2	56411258	56613308	3982	300	735	4	9.8	0.201103	0.10721	1.87577	0.629021	0.883911	coiled-coil domain containing 85A
SNORA16B	NR_004389		chr1	212526160	212526292	133	72	30	0.96	0.4	1.44504	0.131015	11.0295	2.40058	0.882301	Homo sapiens small nucleolar RNA, H/ACA box 16B (SNORA16B), non-coding RNA.
AK096399			chr8	75512101	75670587	2125	118	150	1.57333	2	0.148225	0.041	3.61524	1.28516	0.881238	Homo sapiens cDNA FLJ39080 fis, clone NT2RP7018197.
C17orf73	NR_024626		chr17	48834761	48844918	1021	58	0	0.773333	0	0.151635	0	0	0	0.879394	Homo sapiens cDNA FLJ20663 fis, clone KAIA798.
SNORA36A	NR_002969		chrX	153996803	153996930	128	75	38	1	0.506667	1.56404	0.172435	9.07035	2.20501	0.879267	Homo sapiens small nucleolar RNA, H/ACA box 36A (SNORA36A), non-coding RNA.
C2H2 zinc finger protein	NR_024553		chr6	27325602	27343153	2889	5925	24286	79	323.813	5.47442	4.88269	1.12119	0.11439	0.879196	Homo sapiens C2H2 zinc finger protein pseudogene, mRNA sequence.
PLSCR4	NM_020353	NP_065086	chr3	145910126	145968966	3656	653	2045	8.70667	27.2667	0.476765	0.324891	1.46746	0.383533	0.877164	phospholipid scramblase 4 isoform a
GPR180	NM_180989	NP_851320	chr13	95254104	95281944	3920	4774	19307	63.6533	257.427	3.25083	2.86075	1.13636	0.127826	0.877054	G protein-coupled receptor 180 precursor
ZNF792	NM_175872	NP_787068	chr19	35447258	35454953	3888	4197	16823	55.96	224.307	2.88145	2.51321	1.14652	0.136732	0.876444	zinc finger protein 792
CPNE6	NM_006032	NP_006023	chr14	24540046	24547295	3995	117	150	1.56	2	0.0781748	0.0218085	3.5846	1.27665	0.874416	copine 6
AK123300			chr7	6703605	6714110	1410	600	1845	8	24.6	1.13587	0.760026	1.49452	0.401804	0.874402	Homo sapiens cDNA FLJ41306 fis, clone BRAMY2042549.
AX748380			chr8	110656344	110660313	3075	75	40	1	0.533333	0.0651049	0.00755555	8.61684	2.15372	0.872994	Homo sapiens cDNA FLJ36633 fis, clone TRACH2018512.
BC053679			chr1	142803225	142890670	2497	57	0	0.76	0	0.0609332	0	0	0	0.87178	Homo sapiens cDNA	FLJ22715 fis, clone HSI13726.
DM004194			chrX	151560692	151560771	80	57	0	0.76	0	1.90188	0	0	0	0.87178	DM004194
CR598484			chr6	2391780	2484261	11052	743	2400	9.90667	32	0.179451	0.126131	1.42274	0.352581	0.870973	Homo sapiens mRNA full length insert cDNA clone EUROIMAGE 1572223.
BC043223			chrX	129611046	129658231	1643	75	41	1	0.546667	0.121849	0.0144943	8.40667	2.12903	0.869861	Homo sapiens cDNA clone IMAGE	5295457
ABCC3	NM_003786	NP_003777	chr17	48712218	48769062	7372	300	745	4	9.93333	0.108626	0.0586978	1.8506	0.615508	0.869565	ATP-binding cassette, sub-family C, member 3
SNORD11B	NR_003694		chr2	203156040	203156151	112	67	23	0.893333	0.306667	1.59681	0.119278	13.3873	2.59431	0.86754	Homo sapiens small nucleolar RNA, C/D box 11B (SNORD11B), non-coding RNA.
NTRK2	NM_006180	NP_006171	chr9	87283466	87638505	19720	75	42	1	0.56	0.010152	0.00123707	8.20651	2.10493	0.86673	neurotrophic tyrosine kinase, receptor, type 2
CTBS	NM_004388	NP_004379	chr1	85018804	85040163	3424	1394	5014	18.5867	66.8533	1.08674	0.850554	1.27769	0.245053	0.866133	chitobiase, di-N-acetyl- precursor
BC030294			chr8	7010239	7044422	707	74	40	0.986667	0.533333	0.279389	0.0328618	8.50194	2.14029	0.865472	Homo sapiens, clone IMAGE	5396854, mRNA.
AK093430			chr13	102944677	103046869	2379	88	75	1.17333	1	0.0987384	0.0183112	5.39222	1.68496	0.865041	Homo sapiens cDNA FLJ36111 fis, clone TESTI2021999.
ARMC2	NM_032131	NP_115507	chr6	109169619	109295350	3411	773	2524	10.3067	33.6533	0.604917	0.429792	1.40746	0.341788	0.864955	armadillo repeat containing 2
SNORD12	NR_003030		chr20	47897220	47897309	90	362	969	4.82667	12.92	10.7365	6.25363	1.71685	0.540489	0.864184	Homo sapiens small nucleolar RNA, C/D box 12 (SNORD12), non-coding RNA.
BC041440			chr4	20393819	20396478	593	56	0	0.746667	0	0.252076	0	0	0	0.864099	Homo sapiens, clone IMAGE	5166236, mRNA.
CS548455			chr1	1104385	1104467	83	56	0	0.746667	0	1.80097	0	0	0	0.864099	CS548455
ISPD	NM_001101426	NP_001094896	chr7	16127152	16460947	5524	300	750	4	10	0.144966	0.0788604	1.83826	0.608819	0.862399	notch1-induced protein isoform a
NSUN3	NM_022072	NP_071355	chr3	93781855	93845630	2026	1462	5302	19.4933	70.6933	1.92622	1.52003	1.26723	0.236831	0.860119	NOL1/NOP2/Sun domain family, member 3
DEPDC1	NM_001114120	NP_001107592	chr1	68939837	68962799	5797	6459	26679	86.12	355.72	2.97413	2.67311	1.11261	0.106707	0.859004	DEP domain containing 1 isoform a
ROBO2	NM_002942	NP_002933	chr3	77089294	77696661	6973	2825	11009	37.6667	146.787	1.08143	0.917021	1.17928	0.164904	0.857285	roundabout, axon guidance receptor, homolog 2
NCRNA00176	NR_027686		chr20	62665697	62671314	5386	375	1022	5	13.6267	0.18585	0.110214	1.68627	0.522519	0.856442	Homo sapiens cDNA FLJ27267 fis, clone TMS00367.
BC045574			chr3	81597097	81598657	1183	55	0	0.733333	0	0.124101	0	0	0	0.856349	Homo sapiens cDNA FLJ35760 fis, clone TESTI2004783.
DM004442			chr15	63116156	63116240	85	55	0	0.733333	0	1.7272	0	0	0	0.856349	DM004442
GPR113	NM_001145168	NP_001138640	chr2	26531041	26569685	5672	3533	14030	47.1067	187.067	1.66267	1.43672	1.15726	0.146059	0.855711	G-protein coupled receptor 113 isoform 1
CDH13	NM_001257	NP_001248	chr16	82660578	83830197	4085	1425	5158	19	68.7733	0.931152	0.733399	1.26964	0.238732	0.855322	cadherin 13 preproprotein
ZDHHC20	NM_153251	NP_694983	chr13	21950510	22033423	1918	9146	38468	121.947	512.907	12.7286	11.6494	1.09264	0.0885991	0.85504	zinc finger, DHHC-type containing 20
AK128059			chr11	131403751	131410761	4335	215	465	2.86667	6.2	0.132388	0.0623039	2.12487	0.75371	0.853666	Homo sapiens cDNA FLJ46179 fis, clone TESTI4004003.
PCOTH	NM_001135816	NP_001129288	chr13	24463028	24466241	904	237	540	3.16	7.2	0.699806	0.346958	2.01698	0.7016	0.851544	prostate collagen triple helix isoform 2
BC041444			chr3	149375997	149379207	1756	381	1050	5.08	14	0.579159	0.347309	1.66756	0.511363	0.848612	Homo sapiens cDNA FLJ27393 fis, clone WMC01011.
DNAH10	NM_207437	NP_997320	chr12	124247042	124420265	14949	342	909	4.56	12.12	0.0610677	0.0353186	1.72905	0.547575	0.848583	dynein, axonemal, heavy chain 10
DM004304			chr19	46142252	46142345	94	54	0	0.72	0	1.53343	0	0	0	0.848528	DM004304
FLJ40292	NR_024341		chr9	140657474	140659222	1749	225	502	3	6.69333	0.343392	0.166711	2.0598	0.72261	0.847526	Homo sapiens cDNA FLJ40292 fis.
BC014938			chr4	22328990	22341289	885	150	260	2	3.46667	0.452424	0.17064	2.65133	0.975063	0.846755	Homo sapiens, clone IMAGE	3922198, mRNA.
C12orf35	NM_018169	NP_060639	chr12	32112353	32146031	6293	29873	130887	398.307	1745.16	12.6712	12.0806	1.04889	0.04773	0.846561	hypothetical protein LOC55196
DUSP1	NM_004417	NP_004408	chr5	172195102	172198203	2294	3658	14591	48.7733	194.547	4.25645	3.69439	1.15214	0.141621	0.845795	dual specificity phosphatase 1
EU154352			chr1	207974867	207996048	2247	169	320	2.25333	4.26667	0.200762	0.0827176	2.42708	0.886687	0.845536	Homo sapiens cDNA FLJ35650 fis, clone SPLEN2013644.
ZNF132	NM_003433	NP_003424	chr19	58944182	58951589	3030	2212	8447	29.4933	112.627	1.94868	1.61924	1.20345	0.185195	0.844905	zinc finger protein 132
SLC4A9	NM_031467	NP_113655	chr5	139739787	139754722	3435	298	757	3.97333	10.0933	0.231573	0.128003	1.80912	0.592839	0.842286	solute carrier family 4, sodium bicarbonate
LOC100129827			chr11	10562819	10621478	586	75	50	1	0.666667	0.341634	0.0495591	6.89347	1.93057	0.841753	Homo sapiens hypothetical protein LOC100129827, mRNA (cDNA clone MGC	40177 IMAGE	5167345), complete cds.
C8orf49			chr8	11618765	11620732	1968	53	0	0.706667	0	0.0718867	0	0	0	0.840635	SubName	Full=C8orf49 protein; SubName	Full=Chromosome 8 open reading frame 49;
BC031872			chr2	133673156	133689065	1683	53	0	0.706667	0	0.08406	0	0	0	0.840635	Homo sapiens cDNA clone IMAGE	4822399
BC030111			chr4	36245738	36275837	1780	53	0	0.706667	0	0.0794792	0	0	0	0.840635	Homo sapiens cDNA clone IMAGE	4799398
AWAT1	NM_001013579	NP_001013597	chrX	69454505	69460510	1398	79	61	1.05333	0.813333	0.15084	0.0253439	5.95174	1.78368	0.838686	wax synthase 1
TMEM22	NM_001097600	NP_001091069	chr3	136537861	136574732	2058	1275	4573	17	60.9733	1.65372	1.29065	1.28131	0.247886	0.836952	transmembrane protein 22
AK125769			chr2	27234637	27237480	1966	63	23	0.84	0.306667	0.0855371	0.00679509	12.5881	2.53275	0.836508	Homo sapiens cDNA FLJ43781 fis, clone TESTI2051767.
TBC1D10C	NM_198517	NP_940919	chr11	67171386	67177559	1838	286	719	3.81333	9.58667	0.415354	0.227214	1.82803	0.60324	0.836169	TBC1 domain family, member 10C
BC044934			chr15	83626882	83654620	1261	148	259	1.97333	3.45333	0.313288	0.119299	2.62608	0.965493	0.835889	Homo sapiens, clone IMAGE	5164756, mRNA.
BC150535			chr17	4690352	4693628	3277	578	1800	7.70667	24	0.470814	0.319042	1.47571	0.389141	0.835429	Homo sapiens cDNA FLJ30884 fis, clone FEBRA2004914.
RPS28	NM_001031	NP_001022	chr19	8386384	8387278	380	246	581	3.28	7.74667	1.72802	0.888063	1.94583	0.66569	0.834886	ribosomal protein S28
LIN54	NM_194282	NP_919258	chr4	83845756	83934040	6223	5710	23498	76.1333	313.307	2.44925	2.19322	1.11674	0.110413	0.834447	lin-54 homolog isoform a
DQ601137			chr21	45904164	45904216	53	52	0	0.693333	0	2.61894	0	0	0	0.832666	DQ601137
MBNL3	NM_018388	NP_060858	chrX	131512179	131623995	3826	938	3217	12.5067	42.8933	0.654418	0.488379	1.33998	0.292655	0.832244	muscleblind-like 3 isoform G
C17orf104	NM_001145080	NP_001138552	chr17	42733982	42755658	6292	2931	11520	39.08	153.6	1.24344	1.06344	1.16926	0.156368	0.830911	hypothetical protein LOC284071
ADH6	NM_001102470	NP_001095940	chr4	100123795	100140403	3005	150	268	2	3.57333	0.133243	0.0518014	2.57219	0.944758	0.830009	class V alcohol dehydrogenase isoform 1
SLC22A13	NM_004256	NP_004247	chr3	38307298	38319806	2560	206	450	2.74667	6	0.214795	0.1021	2.10378	0.743738	0.827777	solute carrier family 22 (organic anion
ZNF823	NM_001080493	NP_001073962	chr19	11832080	11849760	2395	825	2773	11	36.9733	0.919488	0.672505	1.36726	0.312808	0.827463	ZFP-36 for a zinc finger protein
C1orf125	NM_144696	NP_653297	chr1	179335107	179523868	5597	150	270	2	3.6	0.0715375	0.0280194	2.55314	0.937323	0.825829	hypothetical protein LOC126859 isoform 1
LOC388906			chr22	42665759	42670867	1241	363	1003	4.84	13.3733	0.780787	0.46944	1.66323	0.508761	0.824966	Homo sapiens hypothetical gene supported by BC039496, mRNA (cDNA clone IMAGE	5549330), partial cds.
LRRC8B	NM_001134476	NP_001127948	chr1	89990397	90063418	8061	14108	60558	188.107	807.44	4.67169	4.36349	1.07063	0.0682497	0.824894	leucine rich repeat containing 8 family, member
ALS2CR12	NM_001127391	NP_001120863	chr2	202153148	202222101	2171	135	225	1.8	3	0.165986	0.0601969	2.75739	1.01428	0.823214	amyotrophic lateral sclerosis 2 (juvenile)
LVRN	NM_173800	NP_776161	chr5	115298151	115363298	5196	75	56	1	0.746667	0.0385292	0.00625994	6.15488	1.81725	0.823104	laeverin
ZNF323	NM_001135216	NP_001128688	chr6	28292517	28324048	4364	2129	8143	28.3867	108.573	1.30223	1.0838	1.20154	0.183603	0.822311	zinc finger protein 323
DQ584676			chr10	79541183	79541208	26	59	18	0.786667	0.24	6.05726	0.402115	15.0635	2.71227	0.822145	DQ584676
TCTEX1D4	NM_001013632	NP_001013654	chr1	45271590	45272957	1260	107	143	1.42667	1.90667	0.226679	0.0659199	3.4387	1.23509	0.821489	Tctex1 domain containing 4
GABRG1	NM_173536	NP_775807	chr4	46037789	46126082	6766	375	1050	5	14	0.147944	0.0901381	1.6413	0.49549	0.820967	gamma-aminobutyric acid A receptor, gamma 1
AK024243			chr7	149597	154868	4411	375	1050	5	14	0.22693	0.138262	1.6413	0.49549	0.820967	Homo sapiens cDNA FLJ14181 fis, clone NT2RP2004300.
CR623142			chr10	100164852	100166616	1765	150	274	2	3.65333	0.226853	0.0901689	2.51586	0.922616	0.817477	full-length cDNA clone CS0DI054YB04 of Placenta Cot 25-normalized of Homo sapiens (human).
FMO2	NM_001460	NP_001451	chr1	171154388	171181822	5181	75	58	1	0.773333	0.0386407	0.00650228	5.94265	1.78215	0.816903	flavin containing monooxygenase 2
BC033323			chr12	88448975	88452834	2226	300	782	4	10.4267	0.359744	0.204048	1.76304	0.567037	0.816662	Homo sapiens cDNA clone IMAGE	4830945
DM119432			chr19	13947101	13947473	373	50	0	0.666667	0	0.357815	0	0	0	0.816497	Homo sapiens mRNA; cDNA DKFZp686D0720 (from clone DKFZp686D0720).
REV3L	NM_002912	NP_002903	chr6	111620235	111804918	11208	5014	20529	66.8533	273.72	1.19414	1.06388	1.12244	0.115505	0.816295	DNA polymerase zeta
LCA5	NM_001122769	NP_001116241	chr6	80194709	80247147	5162	1350	4912	18	65.4933	0.698093	0.552703	1.26305	0.233533	0.816102	Leber congenital amaurosis 5
C14orf178	NM_174943	NP_777603	chr14	78226893	78236085	891	129	210	1.72	2.8	0.386465	0.136897	2.82304	1.03781	0.816055	hypothetical protein LOC283579
AK128202			chr3	138654031	138662862	3538	187	394	2.49333	5.25333	0.141085	0.0646829	2.18118	0.779867	0.815391	Homo sapiens cDNA FLJ46334 fis, clone TESTI4045955.
SLC6A15	NM_182767	NP_877499	chr12	85253269	85306606	7835	10580	44967	141.067	599.56	3.60449	3.33354	1.08128	0.0781458	0.814611	solute carrier family 6, member 15 isoform 1
GNN			chr12	104237528	104323989	5566	150	278	2	3.70667	0.0719359	0.0290103	2.47966	0.908123	0.809134	RecName	Full=Tetratricopeptide repeat protein GNN; Short=TPR repeat protein GNN; AltName	Full=Grp94-neighboring nucleotidase;
ZDHHC21			chr9	14555481	14693469	546	225	525	3	7	1.09999	0.558493	1.96956	0.677811	0.809117	Homo sapiens HSPC097 mRNA, partial cds.
HHAT	NM_001122834	NP_001116306	chr1	210501606	210849631	4160	225	525	3	7	0.144373	0.0733022	1.96956	0.677811	0.809117	hedgehog acyltransferase
U52827			chr5	10438175	10440499	2325	225	525	3	7	0.25832	0.131156	1.96956	0.677811	0.809117	Homo sapiens cDNA FLJ31636 fis, clone NT2RI2003481.
LOC100128164	NR_027622		chr3	169661774	169684522	7009	225	525	3	7	0.0856888	0.0435065	1.96956	0.677811	0.809117	Homo sapiens cDNA FLJ41016 fis, clone UTERU2018784.
DKK2	NM_014421	NP_055236	chr4	107842960	108204846	4132	225	525	3	7	0.145352	0.0737989	1.96956	0.677811	0.809117	dickkopf homolog 2 precursor
CYP7B1	NM_004820	NP_004811	chr8	65508529	65711348	2395	225	525	3	7	0.250769	0.127322	1.96956	0.677811	0.809117	cytochrome P450, family 7, subfamily B,
NXF2	NM_022053	NP_071336	chrX	101470280	101581633	5057	49	0	0.653333	0	0.0258643	0	0	0	0.80829	nuclear RNA export factor 2
BC051759			chr2	166938041	167158291	2302	190	408	2.53333	5.44	0.220316	0.102945	2.14013	0.760866	0.807855	Homo sapiens, clone IMAGE	3681561, mRNA.
GALNT3	NM_004482	NP_004473	chr2	166604313	166651169	4247	10188	43268	135.84	576.907	6.40331	5.91747	1.0821	0.0789065	0.806907	polypeptide N-acetylgalactosaminyltransferase 3
L3MBTL4	NM_173464	NP_775735	chr18	5954706	6414910	3656	865	2959	11.5333	39.4533	0.63155	0.4701	1.34344	0.295232	0.805399	l(3)mbt-like 4
SNORD75	NR_003941		chr1	173836017	173836076	60	105	145	1.4	1.93333	4.67128	1.40368	3.32788	1.20234	0.801869	Homo sapiens small nucleolar RNA, C/D box 75 (SNORD75), non-coding RNA.
HTR3E	NM_182589	NP_872395	chr3	183814852	183824782	2522	75	63	1	0.84	0.0793805	0.0145093	5.47101	1.69946	0.801436	5-hydroxytryptamine receptor 3 subunit E
GIPR	NM_000164	NP_000155	chr19	46171502	46185717	2107	218	506	2.90667	6.74667	0.276178	0.139488	1.97994	0.683068	0.800947	gastric inhibitory polypeptide receptor
SNORD116-10	NR_003325		chr15	25319260	25319362	103	48	0	0.64	0	1.24395	0	0	0	0.8	Homo sapiens small nucleolar RNA, C/D box 116-10 (SNORD116-10), non-coding RNA.
GSTT2	NM_000854	NP_000845	chr22	24322314	24326104	1117	48	0	0.64	0	0.114706	0	0	0	0.8	glutathione S-transferase theta 2
RPS27	NM_001030	NP_001021	chr1	153963239	153964632	352	312	839	4.16	11.1867	2.36597	1.38443	1.70899	0.535902	0.796934	ribosomal protein S27
TCRA			chr14	22293656	23021096	11147	79	75	1.05333	1	0.0189176	0.003908	4.84075	1.57707	0.796596	SubName	Full=Alpha-chain C region; Flags	Fragment;
LOC285627	NR_027110		chr5	158875564	158893284	2012	79	75	1.05333	1	0.104809	0.0216513	4.84075	1.57707	0.796596	Homo sapiens hypothetical protein LOC285627, mRNA (cDNA clone IMAGE	4837428).
XKR6	NM_173683	NP_775954	chr8	10753657	11058875	3758	3572	14350	47.6267	191.333	2.53719	2.21792	1.14395	0.134485	0.795998	XK, Kell blood group complex subunit-related
YTHDC2	NM_022828	NP_073739	chr5	112849410	112930979	6510	14950	64456	199.333	859.413	6.12996	5.75087	1.06592	0.0638377	0.795699	YTH domain containing 2
NTN3	NM_006181	NP_006172	chr16	2521500	2524145	1985	300	797	4	10.6267	0.403421	0.233211	1.72985	0.548037	0.795295	netrin 3 precursor
AY927449			chr6	109072857	109091145	2190	72	58	0.96	0.773333	0.0877579	0.0153828	5.70494	1.74133	0.793068	Homo sapiens mRNA sequence.
SNORA78	NR_003020		chr16	2015185	2015311	127	47	0	0.626667	0	0.987852	0	0	0	0.791623	Homo sapiens, clone IMAGE	5221276, mRNA, partial cds.
FRYL	NM_015030	NP_055845	chr4	48499380	48782316	18032	19443	84534	259.24	1127.12	2.87817	2.72294	1.05701	0.0554425	0.790812	furry-like
U80769			chr11	9860689	9950806	583	82	85	1.09333	1.13333	0.375442	0.084684	4.43345	1.48918	0.790607	Human EST clone 249649 mariner transposon Hsmar1 sequence.
PLCH2	NM_014638	NP_055453	chr1	2407754	2436969	6351	300	801	4	10.68	0.126089	0.0732557	1.72122	0.543031	0.789605	phospholipase C, eta 2
AK127120			chr6	168067524	168079903	4518	105	150	1.4	2	0.0620356	0.019284	3.21695	1.16843	0.789157	Homo sapiens cDNA FLJ41859 fis, clone NT2RP7010128.
AK094480			chr3	156544076	156545449	1374	75	67	1	0.893333	0.145704	0.028323	5.14438	1.6379	0.789097	Homo sapiens cDNA FLJ37161 fis, clone BRACE2026725.
C19orf36	NM_001039846	NP_001034935	chr19	2096868	2099583	1747	191	422	2.54667	5.62667	0.291836	0.140304	2.08002	0.732377	0.788398	hypothetical protein LOC113177 isoform 3
RAG2	NM_000536	NP_000527	chr11	36613495	36619812	2412	52	12	0.693333	0.16	0.0575471	0.00288972	19.9145	2.99145	0.786569	recombination activating gene 2
AK130864			chr1	90090408	90098453	789	150	289	2	3.85333	0.507472	0.212751	2.38528	0.869318	0.786243	Homo sapiens cDNA FLJ27354 fis, clone TST05713.
REL	NM_002908	NP_002899	chr2	61108752	61150178	2592	1427	5277	19.0267	70.36	1.46956	1.18251	1.24275	0.217326	0.785995	v-rel reticuloendotheliosis viral oncogene
DDX60L	NM_001012967	NP_001012985	chr4	169277887	169401638	9400	743	2498	9.90667	33.3067	0.210988	0.154353	1.36692	0.31256	0.784721	DEAD (Asp-Glu-Ala-Asp) box polypeptide 60-like
SNORD116-3	NR_003324		chr15	25318253	25318348	96	46	0	0.613333	0	1.27904	0	0	0	0.783156	Homo sapiens small nucleolar RNA, C/D box 116-3 (SNORD116-3), non-coding RNA.
ARL13A	NM_001162490	NP_001155962	chrX	100224697	100245818	1535	75	69	1	0.92	0.130422	0.0261091	4.99527	1.60849	0.78294	ADP-ribosylation factor-like 13 isoform a
BC031280			chr8	117886663	117889108	2011	814	2785	10.8533	37.1333	1.08046	0.804386	1.34322	0.295066	0.78091	Homo sapiens cDNA clone IMAGE	5295887
LRP1B	NM_018557	NP_061027	chr2	140988996	142889270	16531	75	71	1	0.946667	0.0121104	0.00249465	4.85456	1.57992	0.77679	low density lipoprotein-related protein 1B
P2RY12	NM_176876	NP_795345	chr3	151055238	151102544	1677	66	48	0.88	0.64	0.105053	0.0166249	6.31901	1.84356	0.776375	purinergic receptor P2Y12
WDR78	NM_024763	NP_079039	chr1	67278574	67390570	4709	150	294	2	3.92	0.0850277	0.0362635	2.34472	0.852165	0.775862	WD repeat domain 78 isoform 1
SCARNA22	NR_003004		chr4	1976363	1976486	124	225	546	3	7.28	4.84349	2.55754	1.89381	0.638591	0.774197	Homo sapiens small Cajal body-specific RNA 22 (SCARNA22), non-coding RNA.
SYTL3	NM_001009991	NP_001009991	chr6	159071046	159185902	2898	195	444	2.6	5.92	0.179611	0.0889889	2.01836	0.702284	0.772959	synaptotagmin-like 3
LOC100233209	NR_026544		chr12	47602203	47610226	2502	150	296	2	3.94667	0.16003	0.0687156	2.32887	0.845385	0.771714	Homo sapiens cDNA FLJ41983 fis, clone SPLEN2011025.
SIX1	NM_005982	NP_005973	chr14	61111418	61116155	2686	300	815	4	10.8667	0.298135	0.176239	1.69165	0.525704	0.769715	SIX homeobox 1
CBWD3	NM_201453	NP_958861	chr9	70216596	70500063	4373	127	225	1.69333	3	0.0775215	0.0298851	2.59399	0.953196	0.768063	COBW domain containing 3
AK098660			chr3	114070682	114107817	1687	44	0	0.586667	0	0.0696202	0	0	0	0.765942	Homo sapiens cDNA FLJ25794 fis, clone TST07014.
CYP3A4	NM_017460	NP_059488	chr7	99354604	99381808	2768	44	0	0.586667	0	0.0424311	0	0	0	0.765942	cytochrome P450, family 3, subfamily A,
AK055918			chr2	28607276	28617539	2850	44	0	0.586667	0	0.0412103	0	0	0	0.765942	Homo sapiens cDNA FLJ31356 fis, clone MESAN2000337.
HOXD1	NM_024501	NP_078777	chr2	177053307	177055635	2108	44	0	0.586667	0	0.055716	0	0	0	0.765942	homeobox D1
SNORD85	NR_003066		chr1	31441010	31441084	75	44	0	0.586667	0	1.56599	0	0	0	0.765942	Homo sapiens small nucleolar RNA, C/D box 85 (SNORD85), non-coding RNA.
MSX2P1	NR_002307		chr17	56234320	56236478	2159	675	2250	9	30	0.834543	0.605314	1.37869	0.321136	0.765808	Homo sapiens msh homeobox 2 pseudogene 1 (MSX2P1), non-coding RNA.
AK092511			chr1	112282463	112290420	2131	681	2274	9.08	30.32	0.853024	0.619809	1.37627	0.319376	0.765533	Homo sapiens cDNA FLJ35192 fis, clone PLACE6017002.
SVOP	NM_018711	NP_061181	chr12	109304658	109458845	3310	150	299	2	3.98667	0.120965	0.052468	2.30551	0.835301	0.765497	SV2 related protein
SPDYC	NM_001008778	NP_001008778	chr11	64937707	64940687	881	56	27	0.746667	0.36	0.169672	0.0178008	9.53171	2.25462	0.764764	speedy C
PLCB1	NM_015192	NP_056007	chr20	8095100	8865545	8038	3155	12635	42.0667	168.467	1.04773	0.913016	1.14755	0.137627	0.764589	phosphoinositide-specific phospholipase C beta 1
CYCSP52	NR_001560		chr1	157098154	157098461	308	75	75	1	1	0.649992	0.141437	4.59565	1.52511	0.764513	Homo sapiens cytochrome c, somatic pseudogene 52 (CYCSP52), non-coding RNA.
COL19A1	NM_001858	NP_001849	chr6	70576448	70922157	8750	75	75	1	1	0.0228797	0.00497857	4.59565	1.52511	0.764513	alpha 1 type XIX collagen precursor
BRDT	NM_001726	NP_001717	chr1	92414928	92479983	4049	75	75	1	1	0.0494437	0.0107588	4.59565	1.52511	0.764513	testis-specific bromodomain protein
OMP	NM_006189	NP_006180	chr11	76813886	76814376	491	75	75	1	1	0.407734	0.0887219	4.59565	1.52511	0.764513	olfactory marker protein
BX641143			chr8	104476928	104481212	4285	75	75	1	1	0.0467206	0.0101663	4.59565	1.52511	0.764513	Homo sapiens mRNA; cDNA DKFZp686E23222 (from clone DKFZp686E23222).
SUMO4	NM_001002255	NP_001002255	chr6	149721495	149722180	686	75	75	1	1	0.291833	0.0635021	4.59565	1.52511	0.764513	SMT3 suppressor of mif two 3 homolog 4
C4orf35	NM_033122	NP_149113	chr4	71200671	71202832	1543	75	75	1	1	0.129746	0.0282323	4.59565	1.52511	0.764513	testis development protein NYD-SP26
FOXF1	NM_001451	NP_001442	chr16	86544133	86548069	2561	75	75	1	1	0.0781717	0.0170099	4.59565	1.52511	0.764513	forkhead box F1
PTGFR	NM_000959	NP_000950	chr1	78956728	79006385	5430	75	75	1	1	0.0368688	0.00802255	4.59565	1.52511	0.764513	prostaglandin F receptor isoform a precursor
LY6K	NM_017527	NP_059997	chr8	143781529	143785582	1955	75	75	1	1	0.102403	0.0222826	4.59565	1.52511	0.764513	lymphocyte antigen 6 complex, locus K isoform 1
AK097527			chr16	30043986	30047851	1799	75	75	1	1	0.111283	0.0242148	4.59565	1.52511	0.764513	Homo sapiens cDNA FLJ40208 fis, clone TESTI2020981.
PLEKHG7	NM_001004330	NP_001004330	chr12	93130265	93165868	3267	75	75	1	1	0.0612787	0.0133341	4.59565	1.52511	0.764513	pleckstrin homology domain containing, family G
POF1B	NM_024921	NP_079197	chrX	84532395	84634748	4031	75	75	1	1	0.0496645	0.0108069	4.59565	1.52511	0.764513	premature ovarian failure, 1B
TAS2R60	NM_177437	NP_803186	chr7	143140546	143141501	956	75	75	1	1	0.209412	0.0455674	4.59565	1.52511	0.764513	taste receptor, type 2, member 60
KCNJ15	NM_170737	NP_733933	chr21	39628664	39673744	3012	75	75	1	1	0.0664667	0.014463	4.59565	1.52511	0.764513	potassium inwardly-rectifying channel J15
C15orf34	NR_027262		chr15	72668454	72671129	2676	75	75	1	1	0.0748123	0.0162789	4.59565	1.52511	0.764513	Homo sapiens cDNA FLJ13315 fis, clone OVARC1001525.
MDS2			chr1	23907985	23967056	2140	75	75	1	1	0.0935503	0.0203563	4.59565	1.52511	0.764513	Homo sapiens MDS2 gene.
CR590796			chr5	93905257	93906354	1098	75	75	1	1	0.182329	0.0396744	4.59565	1.52511	0.764513	full-length cDNA clone CS0DC025YC09 of Neuroblastoma Cot 25-normalized of Homo sapiens (human).
ACTRT1	NM_138289	NP_612146	chrX	127184943	127186382	1440	75	75	1	1	0.139026	0.0302517	4.59565	1.52511	0.764513	actin-related protein T1
OMG	NM_002544	NP_002535	chr17	29621669	29624380	1894	75	75	1	1	0.105701	0.0230002	4.59565	1.52511	0.764513	oligodendrocyte myelin glycoprotein precursor
CES4			chr16	55794511	55808824	2245	75	75	1	1	0.0891749	0.0194042	4.59565	1.52511	0.764513	RecName	Full=Inactive carboxylesterase 4; AltName	Full=Placental carboxylesterase 3; Short=PCE-3; Flags	Precursor;
HCRT	NM_001524	NP_001515	chr17	40336078	40337470	577	75	75	1	1	0.346963	0.0754982	4.59565	1.52511	0.764513	orexin precursor
THRSP	NM_003251	NP_003242	chr11	77774907	77779396	1173	75	75	1	1	0.170671	0.0371376	4.59565	1.52511	0.764513	thyroid hormone-responsive protein
C9orf11	NM_020641	NP_065692	chr9	27284655	27297137	1293	75	75	1	1	0.154832	0.033691	4.59565	1.52511	0.764513	Acr formation associated factor isoform 1
MR1	NM_001531	NP_001522	chr1	181003139	181024633	2226	75	75	1	1	0.089936	0.0195698	4.59565	1.52511	0.764513	major histocompatibility complex, class
RFX6	NM_173560	NP_775831	chr6	117198376	117253308	3489	75	75	1	1	0.0573797	0.0124857	4.59565	1.52511	0.764513	regulatory factor X, 6
CR599671			chr15	43432319	43433465	1147	75	75	1	1	0.17454	0.0379795	4.59565	1.52511	0.764513	full-length cDNA clone CS0DI065YM11 of Placenta Cot 25-normalized of Homo sapiens (human).
OR10A5	NM_178168	NP_835462	chr11	6866914	6867867	954	75	75	1	1	0.209851	0.045663	4.59565	1.52511	0.764513	olfactory receptor, family 10, subfamily A,
C12orf70	NM_001145010	NP_001138482	chr12	27619743	27655117	1271	75	75	1	1	0.157512	0.0342742	4.59565	1.52511	0.764513	hypothetical protein LOC341346
ZAN	NM_173059	NP_775082	chr7	100331249	100395418	8735	75	75	1	1	0.022919	0.00498712	4.59565	1.52511	0.764513	zonadhesin isoform 6
AX748268			chr18	13457208	13459158	1951	75	75	1	1	0.102613	0.0223283	4.59565	1.52511	0.764513	Homo sapiens cDNA FLJ36382 fis, clone THYMU2008643.
BC041007			chr10	126392597	126403327	1629	75	75	1	1	0.122896	0.0267418	4.59565	1.52511	0.764513	Homo sapiens cDNA clone IMAGE	5277868
AK054753			chr5	147647870	147763346	2033	75	75	1	1	0.098474	0.0214277	4.59565	1.52511	0.764513	Homo sapiens cDNA FLJ30191 fis, clone BRACE2001313.
LOC389705	NR_003920		chr9	14993325	15019722	923	75	75	1	1	0.216899	0.0471966	4.59565	1.52511	0.764513	Homo sapiens chromosome 4 open reading frame 27 pseudogene (LOC389705), non-coding RNA.
MIA	NM_006533	NP_006524	chr19	41281300	41283392	611	75	75	1	1	0.327656	0.071297	4.59565	1.52511	0.764513	melanoma inhibitory activity precursor
DKFZp547I014	NR_002229		chr2	54756359	54756978	620	75	75	1	1	0.322899	0.070262	4.59565	1.52511	0.764513	SubName	Full=Putative uncharacterized protein DKFZp547I014;
LCT	NM_002299	NP_002290	chr2	136545415	136594750	6274	75	75	1	1	0.0319091	0.00694333	4.59565	1.52511	0.764513	lactase-phlorizin hydrolase preproprotein
OR52N1	NM_001001913	NP_001001913	chr11	5809085	5810046	962	75	75	1	1	0.208106	0.0452832	4.59565	1.52511	0.764513	olfactory receptor, family 52, subfamily N,
AK127966			chr7	153752670	153756646	2470	75	75	1	1	0.0810517	0.0176366	4.59565	1.52511	0.764513	Homo sapiens cDNA FLJ46080 fis, clone TESTI2004971.
SPATA17	NM_138796	NP_620151	chr1	217804695	218040502	1732	75	75	1	1	0.115588	0.0251515	4.59565	1.52511	0.764513	spermatogenesis associated 17
AK097193			chr1	61125303	61291256	2344	75	75	1	1	0.0854085	0.0185847	4.59565	1.52511	0.764513	Homo sapiens cDNA FLJ39874 fis, clone SPLEN2015815.
BC036594			chr1	84041474	84326679	3162	75	75	1	1	0.0633136	0.0137769	4.59565	1.52511	0.764513	Homo sapiens cDNA clone IMAGE	4815396
LOC643650			chr10	47096455	47151400	2876	75	75	1	1	0.0696097	0.0151469	4.59565	1.52511	0.764513	Homo sapiens hypothetical protein LOC643650, mRNA (cDNA clone IMAGE	5019308), partial cds.
MMP28	NM_024302	NP_077278	chr17	34083269	34122640	3079	75	75	1	1	0.0650203	0.0141482	4.59565	1.52511	0.764513	matrix metalloproteinase 28 isoform 1
OPALIN	NM_033207	NP_149984	chr10	98102977	98119092	3781	75	75	1	1	0.0529483	0.0115214	4.59565	1.52511	0.764513	transmembrane protein 10 isoform a
AQP7	NM_001170	NP_001161	chr9	33384949	33402517	2342	75	75	1	1	0.0854815	0.0186005	4.59565	1.52511	0.764513	aquaporin 7
MEOX1	NM_004527	NP_004518	chr17	41717767	41739262	2329	75	75	1	1	0.0859586	0.0187044	4.59565	1.52511	0.764513	mesenchyme homeobox 1 isoform 1
BC037331			chr6	114189183	114194512	2746	75	75	1	1	0.0729052	0.015864	4.59565	1.52511	0.764513	Homo sapiens cDNA clone IMAGE	5264351
SLC17A3	NM_001098486	NP_001091956	chr6	25845330	25874471	2260	75	75	1	1	0.088583	0.0192754	4.59565	1.52511	0.764513	solute carrier family 17 (sodium phosphate),
IFNK	NM_020124	NP_064509	chr9	27524312	27526494	1138	75	75	1	1	0.175921	0.0382798	4.59565	1.52511	0.764513	interferon kappa precursor
P2RY4	NM_002565	NP_002556	chrX	69478016	69479654	1639	75	75	1	1	0.122146	0.0265787	4.59565	1.52511	0.764513	pyrimidinergic receptor P2Y4
LOC390594	NM_001101362	NP_001094832	chr15	65369154	65370529	1376	75	75	1	1	0.145492	0.0316588	4.59565	1.52511	0.764513	hypothetical protein LOC390594
BC009626			chr10	81967466	81979412	2160	75	75	1	1	0.0926841	0.0201678	4.59565	1.52511	0.764513	Homo sapiens, clone IMAGE	3897196, mRNA.
CLIC3	NM_004669	NP_004660	chr9	139889060	139891024	813	75	75	1	1	0.246246	0.0535824	4.59565	1.52511	0.764513	chloride intracellular channel 3
GAB4	NM_001037814	NP_001032903	chr22	17442829	17489112	3744	75	75	1	1	0.0534716	0.0116353	4.59565	1.52511	0.764513	GRB2-associated binding protein family, member
GK	NM_000167	NP_000158	chr4	166198944	166201175	2232	75	75	1	1	0.0896943	0.0195172	4.59565	1.52511	0.764513	glycerol kinase isoform b
CR593845			chr6	26321752	26322633	882	75	75	1	1	0.226981	0.0493905	4.59565	1.52511	0.764513	full-length cDNA clone CS0DF024YI14 of Fetal brain of Homo sapiens (human).
AK055145			chr13	112762364	112764886	2523	75	75	1	1	0.079349	0.0172661	4.59565	1.52511	0.764513	Homo sapiens cDNA FLJ30583 fis, clone BRAWH2007406.
C8orf86	NM_207412	NP_997295	chr8	38368352	38386180	2250	75	75	1	1	0.0889767	0.0193611	4.59565	1.52511	0.764513	hypothetical protein LOC389649
DMGDH	NM_013391	NP_037523	chr5	78293430	78365449	4087	75	75	1	1	0.048984	0.0106588	4.59565	1.52511	0.764513	dimethylglycine dehydrogenase precursor
RAX2	NM_032753	NP_116142	chr19	3769096	3772219	2405	75	75	1	1	0.0832423	0.0181133	4.59565	1.52511	0.764513	retina and anterior neural fold homeobox 2
BC062350			chr16	23457791	23458603	813	75	75	1	1	0.246246	0.0535824	4.59565	1.52511	0.764513	Homo sapiens, clone IMAGE	3635056, mRNA.
2010-09-12	NM_144605	NP_653206	chr16	4827676	4838399	1485	75	75	1	1	0.134813	0.029335	4.59565	1.52511	0.764513	septin 12 isoform 2
APOL4	NM_145660	NP_663693	chr22	36585178	36600879	3946	75	75	1	1	0.0507343	0.0110397	4.59565	1.52511	0.764513	apolipoprotein L4 isoform 2 precursor
TAS2R43	NM_176884	NP_795365	chr12	11243886	11244912	1027	75	75	1	1	0.194934	0.0424172	4.59565	1.52511	0.764513	taste receptor, type 2, member 43
BC061638			chr12	74526958	74686411	1237	75	75	1	1	0.161841	0.0352162	4.59565	1.52511	0.764513	Homo sapiens cDNA clone IMAGE	3926153, partial cds.
ZNF454	NM_182594	NP_872400	chr5	178368224	178393434	2358	75	75	1	1	0.0849015	0.0184743	4.59565	1.52511	0.764513	zinc finger protein 454
AK124262			chr8	61315771	61326377	2444	75	75	1	1	0.0819139	0.0178242	4.59565	1.52511	0.764513	Homo sapiens cDNA FLJ42268 fis, clone TKIDN2015161.
OIT3	NM_152635	NP_689848	chr10	74653339	74692787	2361	75	75	1	1	0.0847936	0.0184509	4.59565	1.52511	0.764513	oncoprotein-induced transcript 3 precursor
VN1R2	NM_173856	NP_776255	chr19	53761545	53762855	1311	75	75	1	1	0.152706	0.0332284	4.59565	1.52511	0.764513	vomeronasal 1 receptor 2
ESR1	NM_001122740	NP_001116212	chr6	152011631	152424406	6972	75	75	1	1	0.0287145	0.0062482	4.59565	1.52511	0.764513	estrogen receptor alpha isoform 2
AMAC1L2	NM_054028	NP_473369	chr8	11188495	11189695	1201	75	75	1	1	0.166692	0.0362718	4.59565	1.52511	0.764513	acyl-malonyl condensing enzyme
AK056485			chr5	91495354	91742351	2957	75	75	1	1	0.067703	0.014732	4.59565	1.52511	0.764513	Homo sapiens cDNA FLJ31923 fis, clone NT2RP7005323.
POTEE	NM_001083538	NP_001077007	chr2	131975924	132022416	3470	75	75	1	1	0.0576938	0.012554	4.59565	1.52511	0.764513	protein expressed in prostate, ovary, testis,
BC037891			chr20	55841853	55858051	1163	75	75	1	1	0.172139	0.037457	4.59565	1.52511	0.764513	Homo sapiens cDNA clone IMAGE	5275266
AX748016			chr1	205765005	205765744	740	75	75	1	1	0.270537	0.0588682	4.59565	1.52511	0.764513	Homo sapiens cDNA FLJ35935 fis, clone TESTI2011394.
AK128532			chr1	2483214	2488450	3322	75	75	1	1	0.0602642	0.0131133	4.59565	1.52511	0.764513	Homo sapiens cDNA FLJ46690 fis, clone TRACH3012460.
NPFFR1	NM_022146	NP_071429	chr10	72014714	72026148	1286	75	75	1	1	0.155675	0.0338744	4.59565	1.52511	0.764513	neuropeptide FF receptor 1
CDKL4	NM_001009565	NP_001009565	chr2	39405690	39456673	1565	75	75	1	1	0.127922	0.0278354	4.59565	1.52511	0.764513	cyclin-dependent kinase-like 4
AK097658			chr17	58042457	58074333	1603	75	75	1	1	0.124889	0.0271756	4.59565	1.52511	0.764513	Homo sapiens cDNA FLJ40339 fis, clone TESTI2032079.
AK297683			chr10	19778023	19896829	1119	75	75	1	1	0.178908	0.0389298	4.59565	1.52511	0.764513	SubName	Full=cDNA FLJ60310;
PBX2	NM_002586	NP_002577	chr6	32152510	32157963	3480	75	75	1	1	0.0575281	0.0125179	4.59565	1.52511	0.764513	pre-B-cell leukemia homeobox 2
AK056084			chr2	110744640	110752147	1725	75	75	1	1	0.116057	0.0252536	4.59565	1.52511	0.764513	Homo sapiens cDNA FLJ31522 fis, clone NT2RI2000270.
CCDC135	NM_032269	NP_115645	chr16	57728713	57765366	3041	75	75	1	1	0.0658328	0.014325	4.59565	1.52511	0.764513	coiled-coil domain containing 135
AK125489			chr16	28814097	28829149	1930	75	75	1	1	0.103729	0.0225712	4.59565	1.52511	0.764513	Homo sapiens cDNA FLJ43500 fis, clone PEBLM2002887, weakly similar to ZINC FINGER PROTEIN 195.
CRX	NM_000554	NP_000545	chr19	48325099	48346584	4464	75	75	1	1	0.0448471	0.00975862	4.59565	1.52511	0.764513	cone-rod homeobox protein
AK125357			chr1	234861148	234867390	3574	75	75	1	1	0.056015	0.0121887	4.59565	1.52511	0.764513	Homo sapiens cDNA FLJ43367 fis, clone NT2RP8000435.
AK309255			chr15	28878269	28887567	1995	75	75	1	1	0.10035	0.0218358	4.59565	1.52511	0.764513	Homo sapiens cDNA, FLJ97818.
GTF2H2	NM_001515	NP_001506	chr5	70330953	70363516	3851	150	300	2	4	0.103972	0.0452479	2.29782	0.831962	0.763426	general transcription factor IIH, polypeptide 2,
AK091275			chr11	121318040	121323722	2908	150	300	2	4	0.137688	0.0599209	2.29782	0.831962	0.763426	Homo sapiens cDNA FLJ33956 fis, clone CTONG2018653.
CAGE1	NM_205864	NP_995586	chr6	7326889	7389942	3473	150	300	2	4	0.115288	0.0501727	2.29782	0.831962	0.763426	cancer antigen 1
EDN2			chr1	41944449	41949874	1279	150	300	2	4	0.313053	0.136239	2.29782	0.831962	0.763426	Homo sapiens endothelin 2, mRNA (cDNA clone MGC	34606 IMAGE	5185394), complete cds.
DCDC5			chr11	30851925	31391321	10538	150	300	2	4	0.0379954	0.0165354	2.29782	0.831962	0.763426	RecName	Full=Doublecortin domain-containing protein 5;
MGC16025	NR_026664		chr2	240115027	240117153	2127	150	300	2	4	0.188244	0.0819228	2.29782	0.831962	0.763426	Homo sapiens hypothetical LOC85009, mRNA (cDNA clone IMAGE	3607793).
PKD1L1	NM_138295	NP_612152	chr7	47814290	47988037	9346	150	300	2	4	0.0428414	0.0186443	2.29782	0.831962	0.763426	polycystin-1L1
EDN2	NM_001956	NP_001947	chr1	41944449	41950344	1461	150	300	2	4	0.274056	0.119268	2.29782	0.831962	0.763426	endothelin 2 preproprotein
TSG1	NR_015362		chr6	94416801	94486199	9300	150	300	2	4	0.0430533	0.0187365	2.29782	0.831962	0.763426	Homo sapiens tumor suppressor gene locus (TSG1) mRNA, alternatively spliced isoform A.
SLC9A2	NM_003048	NP_003039	chr2	103236166	103327807	5440	150	300	2	4	0.0736021	0.0320312	2.29782	0.831962	0.763426	solute carrier family 9 (sodium/hydrogen
ARG1	NM_000045	NP_000036	chr6	131894365	131905468	1471	150	300	2	4	0.272193	0.118457	2.29782	0.831962	0.763426	arginase 1
DSCR9			chr21	38580804	38594036	1790	150	300	2	4	0.223685	0.0973463	2.29782	0.831962	0.763426	Homo sapiens mRNA, complete cds.
BC011779			chr9	66454657	66458538	2303	150	300	2	4	0.173858	0.0756621	2.29782	0.831962	0.763426	Homo sapiens cDNA clone IMAGE	3941306, partial cds.
BC022568			chr19	2641843	2643849	2007	150	300	2	4	0.199499	0.086821	2.29782	0.831962	0.763426	Homo sapiens cDNA clone IMAGE	4791525
CLIC2	NM_001289	NP_001280	chrX	154505502	154563986	2738	150	300	2	4	0.146236	0.0636413	2.29782	0.831962	0.763426	chloride intracellular channel 2
ITGA10	NM_003637	NP_003628	chr1	145524990	145543867	6028	150	300	2	4	0.0664226	0.0289067	2.29782	0.831962	0.763426	integrin, alpha 10 precursor
BC045779			chr15	42100589	42102741	1608	150	300	2	4	0.249002	0.108364	2.29782	0.831962	0.763426	Homo sapiens cDNA clone IMAGE	4795866
DNAJC22	NM_024902	NP_079178	chr12	49741041	49745683	2287	150	300	2	4	0.175074	0.0761914	2.29782	0.831962	0.763426	DnaJ (Hsp40) homolog, subfamily C, member 22
BC043252			chr16	2710870	2723416	5832	400	1190	5.33333	15.8667	0.18308	0.118517	1.54475	0.434865	0.762473	Homo sapiens cDNA FLJ34475 fis, clone HLUNG2003716, moderately similar to RETROVIRUS-RELATED ENV POLYPROTEIN.
SNORD72	NR_002583		chr5	40832758	40832837	80	82	95	1.09333	1.26667	2.73603	0.689739	3.96677	1.37795	0.761424	Homo sapiens cDNA FLJ42104 fis, clone TESOP2007052.
ACCN4	NM_018674	NP_061144	chr2	220379052	220403488	5058	190	434	2.53333	5.78667	0.10027	0.0498382	2.01192	0.699089	0.760469	amiloride-sensitive cation channel 4 isoform 1
LRRK2	NM_198578	NP_940980	chr12	40618813	40763084	12837	101	150	1.34667	2	0.0210018	0.00678702	3.0944	1.12959	0.759201	leucine-rich repeat kinase 2
LOC154822	NR_024394		chr7	158801045	158818928	4012	75	77	1	1.02667	0.0498997	0.0111476	4.47628	1.49879	0.758386	Homo sapiens hypothetical protein LOC154822, mRNA (cDNA clone IMAGE	3528300), partial cds.
IGF1	NM_001111285	NP_001104755	chr12	102789645	102874378	7813	43	0	0.573333	0	0.0146909	0	0	0	0.757188	insulin-like growth factor 1 isoform 3
C1orf130	NM_001010980	NP_001010980	chr1	24882602	24935816	3953	300	825	4	11	0.202578	0.121221	1.67114	0.513508	0.755532	chromosome 1 open reading frame 130
GPBAR1	NM_170699	NP_733800	chr2	219125738	219128582	2003	300	825	4	11	0.399796	0.239235	1.67114	0.513508	0.755532	G protein-coupled bile acid receptor 1
TREML1	NM_178174	NP_835468	chr6	41117344	41122070	978	75	78	1	1.04	0.204701	0.0463241	4.41889	1.48589	0.755325	triggering receptor expressed on myeloid
C12orf40	NM_001031748	NP_001026918	chr12	40019972	40302102	4374	137	263	1.82667	3.50667	0.0836064	0.0349243	2.39393	0.872936	0.753473	hypothetical protein LOC283461
MYH16	NR_002147		chr7	98870924	98895592	2265	75	79	1	1.05333	0.0883875	0.0202586	4.36295	1.47315	0.752267	SubName	Full=cDNA	FLJ22037 fis, clone HEP08868; Flags	Fragment;
ASFMR1	NR_024500		chrX	146990949	147003676	3028	353	1023	4.70667	13.64	0.311183	0.196232	1.58579	0.461083	0.751504	SubName	Full=Antisense fragile X mental retardation protein variant A; SubName	Full=Antisense fragile X mental retardation protein variant B; SubName	Full=Antisense fragile X mental retardation protein variant C; SubName	Full=Antisense fragile X mental retardation protein variant D; SubName	Full=Antisense fragile X mental retardation protein variant E;
hCG_1779191	NR_002767		chr6	88410020	88410933	914	1210	4434	16.1333	59.12	3.53376	2.81774	1.25411	0.226427	0.751291	SubName	Full=HCG1779191; SubName	Full=PRO2266;
TMEM161B	NM_153354	NP_699185	chr5	87491024	87564665	2825	2398	9428	31.9733	125.707	2.26584	1.93844	1.1689	0.15606	0.750187	transmembrane protein 161B
SLC22A11	NM_018484	NP_060954	chr11	64323098	64338998	3873	148	300	1.97333	4	0.102003	0.0449909	2.26719	0.818539	0.749985	solute carrier family 22 member 11
AK310497			chr19	42927907	43156171	2945	528	1691	7.04	22.5467	0.478571	0.33351	1.43495	0.36113	0.74943	Homo sapiens cDNA FLJ39530 fis, clone PUAEN2004400.
C6orf167	NM_198468	NP_940870	chr6	97590038	97731061	11045	10545	45104	140.6	601.387	2.54846	2.37192	1.07443	0.0717901	0.749067	hypothetical protein LOC253714
THBS3	NM_007112	NP_009043	chr1	155165381	155178969	4023	4222	17287	56.2933	230.493	2.80134	2.49586	1.12239	0.115463	0.7488	thrombospondin 3 precursor
HEATR7B1			chr2	234737201	234742063	1145	42	0	0.56	0	0.0979133	0	0	0	0.748332	SubName	Full=HEATR7B1 protein; Flags	Fragment;
TRPM5	NM_014555	NP_055370	chr11	2425748	2444275	3956	73	75	0.973333	1	0.0492566	0.0110117	4.4731	1.49808	0.74804	transient receptor potential cation channel,
LOC100302401			chr1	178060643	178063128	2365	718	2441	9.57333	32.5467	0.810384	0.599498	1.35177	0.301416	0.747271	Homo sapiens cDNA FLJ42473 fis, clone BRACE2030884.
BC008359			chr11	78804344	78808881	1879	53	25	0.706667	0.333333	0.0752916	0.00772795	9.74277	2.27653	0.746066	Homo sapiens cDNA clone IMAGE	3606756
MGC4836			chr4	14473680	14889793	3081	72	75	0.96	1	0.062379	0.0141391	4.41182	1.48429	0.73969	Homo sapiens cDNA clone IMAGE	3604199, **** WARNING	chimeric clone ****.
DQ590886			chr15	51591580	51591620	41	41	0	0.546667	0	2.6693	0	0	0	0.739369	DQ590886
DQ571986			chr1	179556494	179556554	61	41	0	0.546667	0	1.79412	0	0	0	0.739369	DQ571986
EDNRA	NM_001957	NP_001948	chr4	148401907	148466106	4312	1725	6600	23	88	1.06784	0.88903	1.20113	0.183267	0.738934	endothelin receptor type A isoform a precursor
LAMA2	NM_000426	NP_000417	chr6	129204286	129837708	9684	6140	25702	81.8667	342.693	1.69243	1.54157	1.09786	0.0933652	0.736819	laminin alpha 2 subunit isoform a precursor
STK32A	NM_001112724	NP_001106195	chr5	146614579	146764241	2828	338	980	4.50667	13.0667	0.319033	0.201279	1.58503	0.460603	0.73474	serine/threonine kinase 32A isoform 1
DQ579405			chr15	51567270	51567300	31	40	0	0.533333	0	3.44426	0	0	0	0.730297	DQ579405
SLC22A12	NM_144585	NP_653186	chr11	64358282	64369820	3336	40	0	0.533333	0	0.032006	0	0	0	0.730297	urate anion exchanger 1 isoform a
ZNF555	NM_152791	NP_690004	chr19	2841482	2854206	2232	1650	6300	22	84	1.97327	1.63945	1.20362	0.185335	0.730231	zinc finger protein 555
PRAP1	NM_001145201	NP_001138673	chr10	135160844	135166187	780	356	1051	4.74667	14.0133	1.2183	0.782635	1.55666	0.442543	0.729759	proline-rich acidic protein 1 isoform 2
SNORD45C	NR_003042		chr1	76252757	76252834	78	111	193	1.48	2.57333	3.79862	1.43719	2.64309	0.971949	0.726945	Homo sapiens small nucleolar RNA, C/D box 45C (SNORD45C), non-coding RNA.
AK124326			chr11	100554893	100558686	1865	698	2384	9.30667	31.7867	0.99902	0.742469	1.34554	0.296793	0.726852	Homo sapiens cDNA FLJ42335 fis, clone TUTER2001286.
ANKRD45	NM_198493	NP_940895	chr1	173577475	173639001	4120	375	1125	5	15	0.242958	0.158601	1.53188	0.426497	0.726496	ankyrin repeat domain 45
GABRG3	NM_033223	NP_150092	chr15	27216517	27778134	2223	150	318	2	4.24	0.180115	0.0830881	2.16776	0.773693	0.72625	gamma-aminobutyric acid (GABA) A receptor, gamma
BC024732			chr19	28284402	28297182	827	1432	5394	19.0933	71.92	4.62206	3.78841	1.22005	0.198894	0.726027	Homo sapiens cDNA clone IMAGE	3867353
C3orf64	NM_173654	NP_775925	chr3	69024369	69062774	4863	9266	39537	123.547	527.16	5.08611	4.72227	1.07705	0.0742241	0.725254	AER61 glycosyltransferase
NCRNA00168	NM_001098830	NP_001092300	chr10	1568825	1599184	649	75	88	1	1.17333	0.308471	0.078757	3.91674	1.36526	0.724824	RecName	Full=Putative uncharacterized protein encoded by NCRNA00168;
C6orf185			chr6	109659678	109676151	1139	51	26	0.68	0.346667	0.119521	0.0132587	9.01454	2.19884	0.724453	RecName	Full=Coiled-coil domain-containing protein C6orf185;
RAPSN	NM_005055	NP_005046	chr11	47459315	47470730	1911	150	320	2	4.26667	0.209521	0.0972614	2.15421	0.767424	0.722131	43 kD receptor-associated protein of the synapse
MST1	NM_020998	NP_066278	chr3	49721381	49726196	2521	529	1721	7.05333	22.9467	0.560119	0.396515	1.41261	0.345437	0.722108	macrophage stimulating 1 (hepatocyte growth
BC048981			chr10	127371812	127398239	3142	106	180	1.41333	2.4	0.0900528	0.033275	2.70632	0.995591	0.721126	Homo sapiens hypothetical protein LOC283038, mRNA (cDNA clone IMAGE	4825614).
DQ573667			chr4	10127116	10127154	39	39	0	0.52	0	2.6693	0	0	0	0.72111	DQ573667
DQ581582			chr10	79533659	79533697	39	39	0	0.52	0	2.6693	0	0	0	0.72111	DQ581582
MGC29506	NM_016459	NP_057543	chr5	138723258	138725605	908	96	150	1.28	2	0.282217	0.0959526	2.94121	1.07882	0.720532	proapoptotic caspase adapter protein precursor
AX747590			chr8	12435815	12438798	2984	411	1267	5.48	16.8933	0.367655	0.24662	1.49077	0.399295	0.719904	Homo sapiens cDNA FLJ35225 fis, clone PROST2001116.
ZNF799			chr19	12490011	12512034	2531	186	443	2.48	5.90667	0.196164	0.101663	1.92955	0.657286	0.719183	Homo sapiens cDNA clone IMAGE	30340957, **** WARNING	chimeric clone ****.
ABI3BP	NM_015429	NP_056244	chr3	100468181	100712334	9633	112	200	1.49333	2.66667	0.0310352	0.0120592	2.57356	0.945291	0.717468	ABI gene family, member 3 (NESH) binding protein
LYST	NM_000081	NP_000072	chr1	235824345	236046940	19189	300	852	4	11.36	0.0417317	0.0257892	1.61819	0.481305	0.717338	lysosomal trafficking regulator
DM004364			chr1	41222956	41223043	88	44	12	0.586667	0.16	1.33465	0.0792045	16.8507	2.82439	0.71588	DM004364
TREH	NM_007180	NP_009111	chr11	118528942	118550381	2139	75	91	1	1.21333	0.093594	0.0247105	3.78762	1.33174	0.71571	trehalase precursor
FSD1L	NM_207647	NP_997530	chr9	108210315	108311385	4562	1344	5045	17.92	67.2667	0.786397	0.642328	1.22429	0.202362	0.714617	fibronectin type III and SPRY domain containing
AK057376			chr2	239419331	239463695	1975	225	583	3	7.77333	0.304098	0.171456	1.77362	0.573022	0.713015	Homo sapiens cDNA FLJ32814 fis, clone TESTI2002806.
SNORD36C	NR_000016		chr9	136217701	136217765	65	147	315	1.96	4.2	6.03673	2.81481	2.14463	0.762969	0.711962	Homo sapiens small nucleolar RNA, C/D box 36C (SNORD36C), non-coding RNA.
AMTN	NM_212557	NP_997722	chr4	71384298	71398459	996	38	0	0.506667	0	0.101841	0	0	0	0.711805	amelotin precursor
TTC6			chr14	38241588	38311656	2522	38	0	0.506667	0	0.0402195	0	0	0	0.711805	SubName	Full=TTC6 protein;
AK094715			chr6	109557817	109591720	1972	578	1924	7.70667	25.6533	0.782382	0.566695	1.3806	0.322521	0.711307	RecName	Full=Transmembrane protein FLJ37396;
TNFAIP8L2	NM_024575	NP_078851	chr1	151129105	151132225	1178	75	93	1	1.24	0.169947	0.0458552	3.70617	1.31	0.709644	tumor necrosis factor, alpha-induced protein
BC033554			chr17	64394189	64412972	2111	75	94	1	1.25333	0.0948355	0.0258637	3.66674	1.2993	0.706614	Homo sapiens cDNA clone IMAGE	4826868
LOC644215			chr10	99178541	99185802	894	180	430	2.4	5.73333	0.537443	0.279371	1.92376	0.654281	0.70509	Homo sapiens hypothetical LOC644215, mRNA (cDNA clone IMAGE	3606519), partial cds.
PPP3CC	NM_005605	NP_005596	chr8	22298596	22398635	2285	971	3516	12.9467	46.88	1.13431	0.893745	1.26916	0.238356	0.70504	protein phosphatase 3, catalytic subunit, gamma
BAAT	NM_001127610	NP_001121082	chr9	104122700	104147287	3527	94	150	1.25333	2	0.071141	0.0247023	2.87994	1.05777	0.704656	bile acid Coenzyme A	amino acid
AK311398			chr5	43067683	43093658	988	375	1143	5	15.24	1.01315	0.671955	1.50776	0.410624	0.703942	Homo sapiens cDNA, FLJ18440.
FAM22G	NM_001045477	NP_001038942	chr9	99690592	99704572	4888	150	329	2	4.38667	0.0819139	0.0390945	2.09528	0.739687	0.703627	hypothetical protein LOC441457
SIDT1	NM_017699	NP_060169	chr3	113251218	113348421	5054	75	95	1	1.26667	0.0396117	0.0109179	3.62814	1.28872	0.703585	SID1 transmembrane family, member 1 precursor
DQ266889			chr4	155548097	155669471	729	75	95	1	1.26667	0.27462	0.0756915	3.62814	1.28872	0.703585	Homo sapiens cDNA FLJ31672 fis, clone NT2RI2005048.
CPA1	NM_001868	NP_001859	chr7	130020290	130027948	1724	37	0	0.493333	0	0.0572878	0	0	0	0.702377	carboxypeptidase A1 precursor
DM119439			chr3	38010889	38010978	90	37	0	0.493333	0	1.09738	0	0	0	0.702377	DM119439
AL832184			chr3	67705121	67998134	2622	525	1725	7	23	0.534471	0.382127	1.39867	0.335525	0.70154	Homo sapiens mRNA; cDNA DKFZp686F1220 (from clone DKFZp686F1220).
AK025977			chr20	13798472	13799065	594	75	96	1	1.28	0.337033	0.093872	3.59035	1.27825	0.700559	Homo sapiens cDNA	FLJ22324 fis, clone HRC05551.
NOD2	NM_022162	NP_071445	chr16	50727514	50766987	4727	675	2325	9	31	0.381167	0.285686	1.33422	0.288347	0.696819	nucleotide-binding oligomerization domain
GPR34	NM_005300	NP_005291	chrX	41548226	41556529	2056	67	75	0.893333	1	0.086986	0.021188	4.10544	1.41231	0.696716	G protein-coupled receptor 34
ST6GAL2	NM_032528	NP_115917	chr2	107418058	107503563	7066	11373	49023	151.64	653.64	4.29634	4.02974	1.06616	0.0640618	0.696379	ST6 beta-galactosamide
AK094561			chr4	105412122	105597345	869	106	190	1.41333	2.53333	0.3256	0.126995	2.56389	0.941524	0.696209	Homo sapiens cDNA FLJ37242 fis, clone BRAMY2004335.
GLRA1	NM_001146040	NP_001139512	chr5	151202075	151304397	1820	117	225	1.56	3	0.171598	0.0718063	2.38974	0.871183	0.695379	glycine receptor, alpha 1 isoform 1 precursor
ZNF451	NM_001031623	NP_001026794	chr6	56954828	57035098	10236	15643	68090	208.573	907.867	4.07932	3.86371	1.0558	0.0543024	0.69507	zinc finger protein 451 isoform 1
AX746529			chr11	115624966	115631345	4231	184	450	2.45333	6	0.116084	0.0617761	1.87911	0.630797	0.693707	Homo sapiens cDNA FLJ33283 fis, clone ASTRO2009177.
AK293862			chr16	89387541	89391517	1204	150	334	2	4.45333	0.332554	0.161128	2.06391	0.724604	0.693369	Homo sapiens cDNA FLJ59013 complete cds.
HSF4	NM_001040667	NP_001035757	chr16	67196751	67203848	3155	225	595	3	7.93333	0.190362	0.109539	1.73785	0.552648	0.693265	heat shock transcription factor 4 isoform b
EFCAB8	NM_001143967	NP_001137439	chr20	31446729	31549414	3960	122	242	1.62667	3.22667	0.0822361	0.0354953	2.31681	0.840193	0.69309	EF-hand calcium binding domain 8
EHF	NM_012153	NP_036285	chr11	34642668	34683081	3831	36	0	0.48	0	0.0250835	0	0	0	0.69282	ets homologous factor
MFSD4	NM_181644	NP_857595	chr1	205538112	205572045	4208	375	1153	5	15.3733	0.237877	0.159149	1.49468	0.401913	0.691431	major facilitator superfamily domain containing
MBD5	NM_018328	NP_060798	chr2	148778589	149271042	7984	4538	18832	60.5067	251.093	1.5172	1.37002	1.10743	0.102038	0.689832	methyl-CpG binding domain protein 5
DM004220			chr1	205417430	205417526	97	64	69	0.853333	0.92	1.76119	0.41317	4.26263	1.44989	0.689665	DM004220
ABCC6	NM_001171	NP_001162	chr16	16243423	16317328	6322	520	1717	6.93333	22.8933	0.219557	0.157749	1.39181	0.330604	0.689323	ATP-binding cassette, sub-family C, member 6
NOTCH2NL	NM_203458	NP_982283	chr1	145209111	145291654	5918	1256	4718	16.7467	62.9067	0.566516	0.463057	1.22343	0.201656	0.688615	Notch homolog 2 N-terminal like protein
POU5F1P4			chr1	155403093	155403473	381	122	245	1.62667	3.26667	0.854737	0.373501	2.28844	0.827872	0.6862	Homo sapiens partial mRNA for POU class 5 homeobox 1 pseudogene 4, clone BM-TAKA-09_AS.
AX747197			chr2	53990098	53992017	1920	225	600	3	8	0.312809	0.18151	1.72337	0.54428	0.685049	Homo sapiens cDNA FLJ34490 fis, clone HLUNG2004707.
CR597916			chr14	28733620	28735149	1530	225	600	3	8	0.392544	0.227778	1.72337	0.54428	0.685049	SubName	Full=cDNA FLJ60537, highly similar to BCL2/adenovirus E1B 19 kDa protein-interacting protein 3;
FLJ41484			chr13	114545293	114548541	3249	225	600	3	8	0.184855	0.107264	1.72337	0.54428	0.685049	Homo sapiens cDNA FLJ35543 fis, clone SPLEN2002957.
EGFLAM	NM_152403	NP_689616	chr5	38258533	38465581	5685	225	600	3	8	0.105645	0.0613016	1.72337	0.54428	0.685049	EGF-like, fibronectin type III and laminin G
AK055370			chr15	55831082	55834829	3748	225	600	3	8	0.160244	0.0929828	1.72337	0.54428	0.685049	Homo sapiens cDNA FLJ30808 fis, clone FEBRA2001383.
SP5	NM_001003845	NP_001003845	chr2	171571857	171574497	1946	225	600	3	8	0.308629	0.179085	1.72337	0.54428	0.685049	Sp5 transcription factor
HNF1B	NM_000458	NP_000449	chr17	36046435	36105096	3940	225	600	3	8	0.152435	0.0884517	1.72337	0.54428	0.685049	hepatocyte nuclear factor 1-beta isoform 1
BC040637			chr6	42929295	42929645	351	60	60	0.8	0.8	0.456291	0.0992877	4.59565	1.52511	0.683801	Homo sapiens cDNA FLJ34769 fis, clone NT2NE2002856.
AK123298			chr2	179641653	179644689	1955	87	137	1.16	1.82667	0.118787	0.0407029	2.9184	1.07104	0.68298	Homo sapiens cDNA FLJ41304 fis, clone BRAMY2042178.
BC030624			chr10	78647802	78663847	2524	75	102	1	1.36	0.0793176	0.0234726	3.37915	1.21762	0.682438	Homo sapiens cDNA clone IMAGE	4823272
BC041003			chr1	147801124	147816764	1331	150	340	2	4.53333	0.300823	0.148372	2.02749	0.706799	0.681078	Homo sapiens cDNA clone IMAGE	5275288
CR933665			chr8	125474740	125486804	5639	411	1300	5.48	17.3333	0.194553	0.133904	1.45293	0.373583	0.680571	Homo sapiens mRNA; cDNA DKFZp781F0756 (from clone DKFZp781F0756).
UBE2CBP	NM_198920	NP_944602	chr6	83602186	83775545	6156	3772	15517	50.2933	206.893	1.63558	1.46406	1.11715	0.110778	0.680355	ubiquitin-conjugating enzyme E2C binding
PDE6A	NM_000440	NP_000431	chr5	149237520	149324356	5641	75	103	1	1.37333	0.0354897	0.0106055	3.34634	1.20787	0.679424	phosphodiesterase 6A
BX538252			chr5	131701646	131705196	916	150	343	2	4.57333	0.437113	0.217495	2.00976	0.698014	0.674941	Homo sapiens mRNA; cDNA DKFZp779A135 (from clone DKFZp779A135).
C15orf29	NM_024713	NP_078989	chr15	34432876	34502297	4020	2693	10857	35.9067	144.76	1.78817	1.56868	1.13992	0.130955	0.673984	hypothetical protein LOC79768
DSCR4	NM_005867	NP_005858	chr21	39426314	39493454	1097	34	0	0.453333	0	0.0827313	0	0	0	0.6733	Down syndrome critical region protein 4
BC039551			chr4	153855672	153857989	1120	525	1752	7	23.36	1.25124	0.908588	1.37712	0.319994	0.673288	Homo sapiens, clone IMAGE	5762932, mRNA.
LOC100134368	NR_024453		chr16	432241	442960	1571	674	2347	8.98667	31.2933	1.1452	0.867737	1.31976	0.277446	0.672951	Homo sapiens cDNA clone IMAGE	3636396, partial cds.
REPS2	NM_004726	NP_004717	chrX	16964814	17171403	8011	2016	7956	26.88	106.08	0.67174	0.576845	1.16451	0.152298	0.672295	RALBP1 associated Eps domain containing 2
[truncated: 25,298 more rows]
[truncated: 6 more columns]
