# Supplementary material for: Genomewide characterization of non-polyadenylated RNAs
Source: Genome Biol. 2011 Feb 16;12(2):R16. doi: 10.1186/gb-2011-12-2-r16 (PMC3188798; doi:10.1186/gb-2011-12-2-r16)
Supplement: Additional file 5 — List of poly(A)- genes from HeLa cells. Criteria for inclusion in this list are described in the text. Normalized reads from poly(A)- and poly(A)+ samples. Genes are sorted by their Wald scores (WaldStat). [file gb-2011-12-2-r16-S5.XLSX]

## Sheet: HeLa_Poly(A)-
Gene				Gene			Chromo	BPKM (polyA-)	BPKM (polyA+)	FoldChange	WaldStat	GeneDescription
uc001vxa.1	NR_002312			RPPH1	NR_002312		chr14	146527	8.43301	17375.4	570.836	Homo sapiens ribonuclease P RNA component H1 (RPPH1), non-coding RNA.
uc003nft.1	NM_003513	Q96QV6	H2A1A_HUMAN	HIST1H2AB	NM_003513	NP_003504	chr6	634.141	0.188395	3366.02	43.2862	histone cluster 1, H2ab
uc003nfv.2	NM_003531	Q6TXQ4	Q6TXQ4_HUMAN	HIST1H3C	NM_003531	NP_003522	chr6	1414.06	0.455208	3106.39	63.3471	histone cluster 1, H3c
uc003nhg.1	NM_021018	Q6TXQ4	Q6TXQ4_HUMAN	HIST1H3F	NM_021018	NP_066298	chr6	1474.85	0.548528	2688.75	65.2549	histone cluster 1, H3f
uc003nfp.1	NM_003529	Q6TXQ4	Q6TXQ4_HUMAN	HIST1H3A	NM_003529	NP_003520	chr6	322.584	0.120926	2667.61	30.6081	histone cluster 1, H3a
uc003njx.2	NM_005322	P16401	H15_HUMAN	HIST1H1B	NM_005322	NP_005313	chr6	145.171	0.075931	1911.88	26.6274	histone cluster 1, H1b
uc003nfs.1	NM_003537	Q6TXQ4	Q6TXQ4_HUMAN	HIST1H3B	NM_003537	NP_003528	chr6	2269.31	1.33443	1700.59	81.46	histone cluster 1, H3b
uc001ete.2	NM_175065	Q8IUE6	H2A2B_HUMAN	HIST2H2AB	NM_175065	NP_778235	chr1	562.012	0.335065	1677.33	39.434	histone cluster 2, H2ab
uc003nfr.2	NM_003544	B2R4R0	B2R4R0_HUMAN	HIST1H4B	NM_003544	NP_003535	chr6	2427.26	1.68285	1442.35	73.15	histone cluster 1, H4b
uc003ngl.2	NM_003526	Q6DRA6	H2B2D_HUMAN	HIST1H2BC	NM_003526	NP_003517	chr6	575.582	0.537676	1070.5	65.1036	histone cluster 1, H2bc
uc003niz.2	NM_080596	Q96QV6	H2A1A_HUMAN	HIST1H2AH	NM_080596	NP_542163	chr6	997.226	0.971136	1026.86	51.9803	histone cluster 1, H2ah
uc003ffr.1	NR_001566			TERC	NR_001566		chr3	796.321	0.79348	1003.58	47.1314	Homo sapiens cDNA clone IMAGE	40002477
uc003ngx.2	NM_003522	Q6DRA6	H2B2D_HUMAN	HIST1H2BF	NM_003522	NP_003513	chr6	640.044	0.650766	983.525	41.2082	histone cluster 1, H2bf
uc001etd.2	NM_003517	Q96QV6	H2A1A_HUMAN	HIST2H2AC	NM_003517	NP_003508	chr1	669.072	0.717266	932.81	42.4724	histone cluster 2, H2ac
uc003khz.2	NR_003139			SCARNA18	NR_003139		chr5	29.2606	0.0332831	879.144	4.8861	Homo sapiens small Cajal body-specific RNA 18 (SCARNA18), non-coding RNA.
uc003njl.2	NM_003519	Q6DRA6	H2B2D_HUMAN	HIST1H2BL	NM_003519	NP_003510	chr6	226.115	0.265086	852.987	25.1346	histone cluster 1, H2bl
uc001dwo.1	NR_003023			SCARNA2	NR_003023		chr1	2908.14	3.93501	739.043	86.9217	Homo sapiens cDNA clone IMAGE:6602628, partial cds.
uc009vtj.1	NR_004407			RNU11	NR_004407		chr1	497.884	0.68933	722.273	20.378	Homo sapiens RNA, U11 small nuclear (RNU11), non-coding RNA.
uc003ngi.2	NM_003542	B2R4R0	B2R4R0_HUMAN	HIST1H4C	NM_003542	NP_003533	chr6	1334.11	1.9015	701.61	56.6343	histone cluster 1, H4c
uc003ngv.2	NM_003530	Q6TXQ4	Q6TXQ4_HUMAN	HIST1H3D	NM_003530	NP_003521	chr6	1678.64	2.60973	643.222	94.6528	histone cluster 1, H3d
uc003njw.2	NM_003511	Q96QV6	H2A1A_HUMAN	HIST1H2AL	NM_003511	NP_003502	chr6	122.632	0.191608	640.012	18.8465	histone cluster 1, H2al
uc003ngw.2	NM_021065	Q96QV6	H2A1A_HUMAN	HIST1H2AD	NM_021065	NP_066409	chr6	1119.63	1.93172	579.604	56.3391	histone cluster 1, H2ad
uc001ndk.2	NR_003056			SNORD67	NR_003056		chr11	62.264	0.112557	553.176	6.50175	Homo sapiens small nucleolar RNA, C/D box 67 (SNORD67), non-coding RNA.
uc001ujo.2	NR_002979			SNORA49	NR_002979		chr12	69.9953	0.132153	529.652	7.66447	Homo sapiens small nucleolar RNA, H/ACA box 49 (SNORA49), non-coding RNA.
uc003nhi.2	NM_003534	Q6TXQ4	Q6TXQ4_HUMAN	HIST1H3G	NM_003534	NP_003525	chr6	1747.73	3.55	492.317	70.9112	H3 histone family, member H
uc003niw.2	NM_021064	Q96QV6	H2A1A_HUMAN	HIST1H2AG	NM_021064	NP_066408	chr6	1754.47	3.65163	480.463	73.3711	histone cluster 1, H2ag
uc003njm.2	NM_003536	Q6TXQ4	Q6TXQ4_HUMAN	HIST1H3H	NM_003536	NP_003527	chr6	555.192	1.16726	475.638	89.5173	histone cluster 1, H3h
uc003njn.1	NM_021066	Q96QV6	H2A1A_HUMAN	HIST1H2AJ	NM_021066	NP_066544	chr6	236.997	0.51676	458.621	25.3316	histone cluster 1, H2aj
uc003ngu.2	NM_003539	B2R4R0	B2R4R0_HUMAN	HIST1H4D	NM_003539	NP_003530	chr6	378.344	0.875181	432.304	29.2205	histone cluster 1, H4d
uc003nhk.2	NM_003525	Q6DRA6	H2B2D_HUMAN	HIST1H2BI	NM_003525	NP_003516	chr6	157.246	0.436955	359.868	20.5495	histone cluster 1, H2bi
uc003zxh.1	NR_003051			RMRP	NR_003051		chr9	17713.1	53.2404	332.7	170.387	Homo sapiens RNA component of mitochondrial RNA processing endoribonuclease (RMRP), non-coding RNA.
uc002vue.1	NR_003008			SCARNA5	NR_003008		chr2	33.6695	0.107751	312.476	7.58918	Homo sapiens small Cajal body-specific RNA 5 (SCARNA5), non-coding RNA.
uc003ngq.2	NM_005321	A3R0T8	A3R0T8_HUMAN	HIST1H1E	NM_005321	NP_005312	chr6	254.87	0.846171	301.204	35.0636	histone cluster 1, H1e
uc003ldv.1	NR_002915			SNORA74A	NR_002915		chr5	233.218	0.818764	284.842	16.936	Homo sapiens small nucleolar RNA, H/ACA box 74A (SNORA74A), non-coding RNA.
uc003nfq.2	NM_003538	B2R4R0	B2R4R0_HUMAN	HIST1H4A	NM_003538	NP_003529	chr6	1292.48	4.84013	267.034	54.2995	histone cluster 1, H4a
uc003nkb.1	NM_003514	Q96QV6	H2A1A_HUMAN	HIST1H2AM	NM_003514	NP_003505	chr6	596.619	2.26188	263.771	42.2617	histone cluster 1, H2am
uc003nhm.2	NM_003543	B2R4R0	B2R4R0_HUMAN	HIST1H4H	NM_003543	NP_003534	chr6	826.934	3.13878	263.457	72.5186	histone cluster 1, H4h
uc001mhp.1	NR_002962			SNORA23	NR_002962		chr11	262.856	1.09042	241.06	17.4663	Homo sapiens small nucleolar RNA, H/ACA box 23 (SNORA23), non-coding RNA.
uc001rsa.1	NR_002968			SNORA34	NR_002968		chr12	163.141	0.688012	237.119	11.7142	Homo sapiens small nucleolar RNA, H/ACA box 34 (SNORA34), non-coding RNA.
uc003udz.1	NR_002955			SNORA14A	NR_002955		chr7	8.43038	0.0357669	235.704	2.63349	Homo sapiens small nucleolar RNA, H/ACA box 14A (SNORA14A), non-coding RNA.
uc001wau.1	NR_002916			SNORD8	NR_002916		chr14	69.5866	0.307792	226.083	6.82256	Homo sapiens small nucleolar RNA, C/D box 8 (SNORD8), non-coding RNA.
uc003njs.2	NM_003510	Q96QV6	H2A1A_HUMAN	HIST1H2AK	NM_003510	NP_003501	chr6	406.518	1.91606	212.163	33.8312	histone cluster 1, H2ak
uc003njo.2	NM_003521	B4DR52	B4DR52_HUMAN	HIST1H2BM	NM_003521	NP_003512	chr6	83.5171	0.403885	206.785	15.0955	histone cluster 1, H2bm
uc003njv.2	NM_003520	Q6DRA6	H2B2D_HUMAN	HIST1H2BN	NM_003520	NP_003511	chr6	413.381	2.08739	198.037	43.6248	histone cluster 1, H2bn
uc003mce.1	NR_002988			SNORA74B	NR_002988		chr5	38.4152	0.199698	192.366	6.92896	Homo sapiens small nucleolar RNA, H/ACA box 74B (SNORA74B), non-coding RNA.
uc009zeo.1	NR_004387			SCARNA10	NR_004387		chr12	186.485	0.985179	189.291	19.4157	Homo sapiens small Cajal body-specific RNA 10 (SCARNA10), non-coding RNA.
uc003nkc.1	NM_003527	Q6DRA6	H2B2D_HUMAN	HIST1H2BO	NM_003527	NP_003518	chr6	1239.46	6.55114	189.197	59.5605	histone cluster 1, H2bo
uc001owl.1	NR_000025			SNORD15B	NR_000025		chr11	912.3	4.8803	186.935	28.5629	Homo sapiens small nucleolar RNA, C/D box 15B (SNORD15B), non-coding RNA.
uc002lfi.1	NR_002970			SNORA37	NR_002970		chr18	51.2918	0.281745	182.05	6.36473	Homo sapiens small nucleolar RNA, H/ACA box 37 (SNORA37), non-coding RNA.
uc010pbl.1	NM_001123375	Q6TXQ4	Q6TXQ4_HUMAN	HIST2H3D	NM_001123375	NP_001116847	chr1	26.9154	0.150384	178.977	8.20878	histone cluster 2, H3d
uc002xio.1	NR_003018			SNORA71D	NR_003018		chr20	100.743	0.570154	176.694	9.22421	Homo sapiens small nucleolar RNA, H/ACA box 71D (SNORA71D), non-coding RNA.
uc001hsz.2	NM_175055	B4DR52	B4DR52_HUMAN	HIST3H2BB	NM_175055	NP_778225	chr1	96.4044	0.565886	170.36	16.3089	histone cluster 3, H2bb
uc002ghs.1	NR_002918			SNORA48	NR_002918		chr17	1079.22	6.90809	156.226	29.8388	Homo sapiens small nucleolar RNA, H/ACA box 48 (SNORA48), non-coding RNA.
uc010mqv.2	NR_003704			SNORA84	NR_003704		chr9	190.519	1.28227	148.579	12.4386	Homo sapiens small nucleolar RNA, H/ACA box 84 (SNORA84), non-coding RNA.
uc003ngz.2	NM_003518	Q6DRA6	H2B2D_HUMAN	HIST1H2BG	NM_003518	NP_003509	chr6	801.986	5.54399	144.659	46.6791	histone cluster 1, H2bg
uc004bra.1	NR_002449			SNORA65	NR_002449		chr9	533.366	3.72379	143.232	21.0401	Homo sapiens small nucleolar RNA, H/ACA box 65 (SNORA65), non-coding RNA.
uc001tfu.1	NR_003015			SNORA53	NR_003015		chr12	137.058	0.968138	141.569	14.459	Homo sapiens small nucleolar RNA, H/ACA box 53 (SNORA53), non-coding RNA.
uc001lxd.1	NR_002982			SNORA54	NR_002982		chr11	145.025	1.02934	140.891	10.4321	Homo sapiens small nucleolar RNA, H/ACA box 54 (SNORA54), non-coding RNA.
uc001rcf.3	NM_175054	B2R4R0	B2R4R0_HUMAN	HIST4H4	NM_175054	NP_778224	chr12	110.708	0.829837	133.41	35.9708	histone cluster 4, H4
uc003fdo.2	NR_003001			SCARNA7	NR_003001		chr3	51.0911	0.456628	111.888	10.0908	Homo sapiens small Cajal body-specific RNA 7 (SCARNA7), non-coding RNA.
uc001kqu.1	NR_002954			SNORA12	NR_002954		chr10	46.9727	0.440152	106.719	6.47425	Homo sapiens small nucleolar RNA, H/ACA box 12 (SNORA12), non-coding RNA.
uc002nhq.1	NR_000012			SNORA68	NR_000012		chr19	204.158	1.93392	105.567	12.8373	Homo sapiens small nucleolar RNA, H/ACA box 68 (SNORA68), non-coding RNA.
uc001fmn.1	NR_003005			SCARNA4	NR_003005		chr1	48.7898	0.489184	99.7371	6.17666	Homo sapiens small Cajal body-specific RNA 4 (SCARNA4), non-coding RNA.
uc003nha.1	NM_021052	Q96QV6	H2A1A_HUMAN	HIST1H2AE	NM_021052	NP_066390	chr6	721.391	7.28616	99.0084	49.6673	histone cluster 1, H2ae
uc002eny.1	NR_002978			SNORA46	NR_002978		chr16	21.5176	0.221887	96.9752	4.19488	Homo sapiens small nucleolar RNA, H/ACA box 46 (SNORA46), non-coding RNA.
uc003qsu.1	NR_002960			SNORA20	NR_002960		chr6	113.652	1.20122	94.6139	9.5304	Homo sapiens small nucleolar RNA, H/ACA box 20 (SNORA20), non-coding RNA.
uc010pbj.1	NM_001161334	Q6DRA6	H2B2D_HUMAN	HIST2H2BF	NM_001161334	NP_001154806	chr1	8.35122	0.0897745	93.0243	12.3198	histone cluster 2, H2bf isoform b
uc003ngm.2	NM_003512	B2R4F7	B2R4F7_HUMAN	HIST1H2AC	NM_003512	NP_003503	chr6	641.703	7.51473	85.3927	81.1868	histone cluster 1, H2ac
uc001boy.1	NR_002997			SCARNA1	NR_002997		chr1	69.0765	0.854132	80.8734	8.3156	Homo sapiens small Cajal body-specific RNA 1 (SCARNA1), non-coding RNA.
uc010dev.2	NR_003706			SNORA38B	NR_003706		chr17	46.3289	0.583734	79.3665	6.02501	Homo sapiens small nucleolar RNA, H/ACA box 38B (retrotransposed) (SNORA38B), non-coding RNA.
uc003ibz.1	NR_002963			SNORA24	NR_002963		chr4	431.369	5.44216	79.2643	18.4554	Homo sapiens small nucleolar RNA, H/ACA box 24 (SNORA24), non-coding RNA.
uc002ypo.2	NR_002996			SNORA80	NR_002996		chr21	46.6214	0.612409	76.1279	6.15548	Homo sapiens small nucleolar RNA, H/ACA box 80 (SNORA80), non-coding RNA.
uc009yge.2	NR_004403			SNORD97	NR_004403		chr11	91.0654	1.2096	75.2854	8.7594	Homo sapiens small nucleolar RNA, C/D box 97 (SNORD97), non-coding RNA.
uc001lrs.1	NR_002585			SNORA52	NR_002585		chr11	210.631	3.46939	60.7113	12.9872	Homo sapiens small nucleolar RNA, H/ACA box 52 (SNORA52), non-coding RNA.
uc002vuf.1	NR_003006			SCARNA6	NR_003006		chr2	38.9662	0.64414	60.4933	7.86965	Homo sapiens small Cajal body-specific RNA 6 (SCARNA6), non-coding RNA.
uc001urc.1	NR_002575			SNORA27	NR_002575		chr13	221.716	3.84816	57.6162	12.908	Homo sapiens small nucleolar RNA, H/ACA box 27 (SNORA27), non-coding RNA.
uc002eoa.1	NR_002980			SNORA50	NR_002980		chr16	15.4262	0.273117	56.482	3.53591	Homo sapiens small nucleolar RNA, H/ACA box 50 (SNORA50), non-coding RNA.
uc003nhh.2	NM_003524	Q6DRA6	H2B2D_HUMAN	HIST1H2BH	NM_003524	NP_003515	chr6	220.118	4.04672	54.3943	23.5671	histone cluster 1, H2bh
uc001vaa.1	NR_002967			SNORA31	NR_002967		chr13	109.276	2.00927	54.3858	9.19413	Homo sapiens small nucleolar RNA, H/ACA box 31 (SNORA31), non-coding RNA.
uc002gji.1	NR_003000			SCARNA21	NR_003000		chr17	37.9676	0.714863	53.1117	5.58094	Homo sapiens small Cajal body-specific RNA 21 (SCARNA21), non-coding RNA.
uc003tmy.2	NR_002919			SNORA5A	NR_002919		chr7	101.941	1.93092	52.7942	8.97656	Homo sapiens small nucleolar RNA, H/ACA box 5A (SNORA5A), non-coding RNA.
uc001miq.2	DQ597482			DQ597482			chr11	3.39883	0.070097	48.4876	5.07929	full-length cDNA clone CS0DM002YL19 of Fetal liver of Homo sapiens (human).
uc003tuj.2	NR_002961			SNORA22	NR_002961		chr7	6.06698	0.129128	46.9841	2.18417	Homo sapiens small nucleolar RNA, H/ACA box 22 (SNORA22), non-coding RNA.
uc010hyw.1	NR_002586			SNORA63	NR_002586		chr3	1374.4	29.4637	46.6472	33.1179	Homo sapiens small nucleolar RNA, H/ACA box 63 (SNORA63), non-coding RNA.
uc002ght.2	NR_002604			SNORD10	NR_002604		chr17	391.283	8.59926	45.5019	18.427	Homo sapiens small nucleolar RNA, C/D box 10 (SNORD10), non-coding RNA.
uc001ymv.1	NR_002964			SNORA28	NR_002964		chr14	8.96565	0.199698	44.8959	2.58149	Homo sapiens small nucleolar RNA, H/ACA box 28 (SNORA28), non-coding RNA.
uc001owj.1	NR_000005			SNORD15A	NR_000005		chr11	89.4141	2.11303	42.3157	8.82212	Homo sapiens small nucleolar RNA, C/D box 15A (SNORD15A), non-coding RNA.
uc003tmz.1	NR_002991			SNORA5C	NR_002991		chr7	62.8407	1.51596	41.4527	7.11181	Homo sapiens small nucleolar RNA, H/ACA box 5C (SNORA5C), non-coding RNA.
uc003niy.1	NM_003495	B2R4R0	B2R4R0_HUMAN	HIST1H4I	NM_003495	NP_003486	chr6	107.751	2.88106	37.3997	15.2597	histone cluster 1, H4i
uc010hvo.2	NM_001123228	Q6UXP3	TM14E_HUMAN	TMEM14E	NM_001123228	NP_001116700	chr3	3.33755	0.0896479	37.2296	5.01781	transmembrane protein 14E
uc003dtq.2	AF090939			AF090939			chr3	1.02942	0.0293962	35.0188	3.49335	Homo sapiens clone HQ0641 PRO0641 mRNA, complete cds.
uc010ghz.2	NR_002433			SNORD12C	NR_002433		chr20	53.7111	1.54638	34.7334	4.93525	Homo sapiens small nucleolar RNA, C/D box 12C (SNORD12C), non-coding RNA.
uc004cos.3	M25300			TVAS5			chrM	80938.3	2330.65	34.7277	1230.01	Homo sapiens mRNA expressed only in placental villi, clone SMAP47.
uc009zhs.1	NM_001097643	Q50KG7	Q50KG7_HUMAN	TAS2R30	NM_001097643	NP_001091112	chr12	1.96572	0.0590775	33.2736	3.30757	type 2 taste receptor member 30
uc011lzk.1	NM_005294	B2R8W9	B2R8W9_HUMAN	GPR21	NM_005294	NP_005285	chr9	4.09974	0.125362	32.7033	6.31338	G protein-coupled receptor 21
uc010hyv.1	NR_002989			SNORA81	NR_002989		chr3	643	20.0641	32.0473	25.7271	Homo sapiens small nucleolar RNA, H/ACA box 81 (SNORA81), non-coding RNA.
uc003znn.1	NR_003009			SCARNA8	NR_003009		chr9	30.9294	1.02136	30.2826	4.83042	Homo sapiens small Cajal body-specific RNA 8 (SCARNA8), non-coding RNA.
uc002tay.1	NR_003070			SNORD89	NR_003070		chr2	112.193	3.88887	28.8499	8.5664	Homo sapiens cDNA FLJ44273 fis, clone TOVAR2001281.
uc010fgr.1	NR_004378			SNORD94	NR_004378		chr2	112.582	3.93275	28.6269	9.40429	Homo sapiens small nucleolar RNA, C/D box 94 (SNORD94), non-coding RNA.
uc002jtl.2	NR_003013			SCARNA16	NR_003013		chr17	84.011	3.00192	27.9858	9.45721	Homo sapiens small Cajal body-specific RNA 16 (SCARNA16), non-coding RNA.
uc002hqz.1	NR_002576			SNORA21	NR_002576		chr17	130.416	4.72369	27.6088	9.95842	Homo sapiens small nucleolar RNA, H/ACA box 21 (SNORA21), non-coding RNA.
uc003ngy.2	NM_003545	B2R4R0	B2R4R0_HUMAN	HIST1H4E	NM_003545	NP_003536	chr6	157.479	6.22252	25.3079	18.3314	histone cluster 1, H4e
uc001xvi.1	NR_003021			SNORA79	NR_003021		chr14	6.91636	0.282431	24.4887	2.34061	Homo sapiens small nucleolar RNA, H/ACA box 79 (SNORA79), non-coding RNA.
uc001gkx.1	NR_002998			SCARNA3	NR_002998		chr1	5.60353	0.235755	23.7684	2.13368	Homo sapiens small Cajal body-specific RNA 3 (SCARNA3), non-coding RNA.
uc002wqf.1	NR_003045			SNORD17	NR_003045		chr20	178.578	7.5936	23.5169	15.4451	Homo sapiens small nucleolar RNA, C/D box 17 (SNORD17), non-coding RNA.
uc001wat.1	NR_003029			SNORD9	NR_003029		chr14	15.6681	0.666954	23.492	3.01578	Homo sapiens small nucleolar RNA, C/D box 9 (SNORD9), non-coding RNA.
uc009yoa.1	NR_004390			SNORA57	NR_004390		chr11	155.071	7.21863	21.482	11.3597	Homo sapiens small nucleolar RNA, H/ACA box 57 (SNORA57), non-coding RNA.
uc002vro.2	NM_000867	B2R9D5	B2R9D5_HUMAN	HTR2B	NM_000867	NP_000858	chr2	1.14053	0.0537305	21.2268	3.76644	5-hydroxytryptamine (serotonin) receptor 2B
uc003nfw.2	NM_005319	A8K4I2	A8K4I2_HUMAN	HIST1H1C	NM_005319	NP_005310	chr6	532.431	25.4008	20.9612	46.5697	histone cluster 1, H1c
uc010shj.1	NM_176888	P59542	T2R48_HUMAN	TAS2R19	NM_176888	NP_795369	chr12	2.73816	0.13328	20.5444	3.69878	taste receptor, type 2, member 19
uc002iyp.1	NR_002999			SCARNA20	NR_002999		chr17	17.3796	0.88789	19.574	3.53379	Homo sapiens small Cajal body-specific RNA 20 (SCARNA20), non-coding RNA.
uc002xin.1	NR_003017			SNORA71C	NR_003017		chr20	121.075	6.30642	19.1987	9.59893	Homo sapiens small nucleolar RNA, H/ACA box 71C (SNORA71C), non-coding RNA.
uc009ywg.1	NR_002959			SNORA18	NR_002959		chr11	328.42	17.4585	18.8115	15.4429	Homo sapiens small nucleolar RNA, H/ACA box 18 (SNORA18), non-coding RNA.
uc001mgq.1	NR_002580			SNORA3	NR_002580		chr11	114.358	6.15993	18.5647	9.03593	Homo sapiens small nucleolar RNA, H/ACA box 3 (SNORA3), non-coding RNA.
uc001rsb.1	NR_002950			SNORA2A	NR_002950		chr12	23.9084	1.31357	18.201	4.20505	Homo sapiens small nucleolar RNA, H/ACA box 2A (SNORA2A), non-coding RNA.
uc010cml.1	NR_002912			SNORA67	NR_002912		chr17	327.695	18.0195	18.1856	15.6823	Homo sapiens small nucleolar RNA, H/ACA box 67 (SNORA67), non-coding RNA.
uc009ywe.2	NR_002920			SNORA8	NR_002920		chr11	380.564	21.0378	18.0896	16.956	Homo sapiens small nucleolar RNA, H/ACA box 8 (SNORA8), non-coding RNA.
uc001fmk.1	NR_002974			SNORA42	NR_002974		chr1	18.1936	1.01936	17.8481	3.65004	Homo sapiens small nucleolar RNA, H/ACA box 42 (SNORA42), non-coding RNA.
uc001qzl.2	NM_176890	P59544	T2R50_HUMAN	TAS2R50	NM_176890	NP_795371	chr12	1.05866	0.0599095	17.671	2.40372	taste receptor, type 2, member 50
uc002cnq.2	NR_002326			SNORA64	NR_002326		chr16	136.251	8.04159	16.9433	9.95436	Homo sapiens small nucleolar RNA, H/ACA box 64 (SNORA64), non-coding RNA.
uc002jeb.2	NR_002995			SNORA76	NR_002995		chr17	46.4094	2.78368	16.672	5.75966	Homo sapiens small nucleolar RNA, H/ACA box 76 (SNORA76), non-coding RNA.
uc001hwm.1	NR_002956			SNORA14B	NR_002956		chr1	37.8231	2.28988	16.5175	5.25497	Homo sapiens small nucleolar RNA, H/ACA box 14B (SNORA14B), non-coding RNA.
uc001ljv.1	NM_001039762	Q6ZSG2	CJ141_HUMAN	FAM196A	NM_001039762	NP_001034851	chr10	1.00105	0.0609478	16.4248	4.90252	hypothetical protein LOC642938
uc004box.2	NM_001045476	Q5JTN6	WDR38_HUMAN	WDR38	NM_001045476	NP_001038941	chr9	1.15587	0.0718187	16.0943	2.86508	WD repeat domain 38
uc001sri.1	NM_175895	B2RMN9	B2RMN9_HUMAN	C12orf61	NM_175895	NP_787091	chr12	3.5113	0.219384	16.0053	5.6423	hypothetical protein LOC283416
uc002vef.2	NR_002763			LOC29034	NR_002763		chr2	4.03723	0.273144	14.7806	7.03282	Homo sapiens clone HQ0132 PRO0132 mRNA, complete cds.
uc003pwm.2	NM_000493	A1L4P2	A1L4P2_HUMAN	COL10A1	NM_000493	NP_000484	chr6	1.11153	0.0754106	14.7397	4.40898	type X collagen alpha 1 precursor
uc002pti.1	NR_003069			SNORD88C	NR_003069		chr19	16.2158	1.10761	14.6404	2.89046	Homo sapiens small nucleolar RNA, C/D box 88C (SNORD88C), non-coding RNA.
uc003cjs.1	NR_002325			SNORA6	NR_002325		chr3	179.202	12.3974	14.4548	11.897	Homo sapiens small nucleolar RNA, H/ACA box 6 (SNORA6), non-coding RNA.
uc010nfp.2	NR_023358			SCARNA9L	NR_023358		chrX	23.6817	1.64017	14.4385	6.59935	Homo sapiens small Cajal body-specific RNA 9-like (retrotransposed) (SCARNA9L), non-coding RNA.
uc003gzq.1	NR_003016			SNORA26	NR_003016		chr4	28.6783	1.98716	14.4318	4.30595	Homo sapiens small nucleolar RNA, H/ACA box 26 (SNORA26), non-coding RNA.
uc003gej.2	NR_003004			SCARNA22	NR_003004		chr4	36.2154	2.57353	14.0723	4.86825	Homo sapiens small Cajal body-specific RNA 22 (SCARNA22), non-coding RNA.
uc003zhu.2	BC069756			BC069756			chr9	2.13282	0.153727	13.8741	3.91367	Homo sapiens PRO1600 mRNA, complete cds.
uc003lld.1	BC041908			BC041908			chr5	1.44377	0.114804	12.5759	4.3015	Homo sapiens cDNA clone IMAGE	5299063
uc001pdv.2	NR_002569			SCARNA9	NR_002569		chr11	104.189	8.37259	12.4441	13.7615	Homo sapiens small Cajal body-specific RNA 9 (SCARNA9), non-coding RNA.
uc002pbx.3	NM_006732	A8K9K5	A8K9K5_HUMAN	FOSB	NM_006732	NP_006723	chr19	5.69411	0.470579	12.1002	12.7263	FBJ murine osteosarcoma viral oncogene homolog B
uc004cor.1	DQ582265			DQ582265			chrM	79.2679	6.57072	12.0638	3.55146	DQ582265
uc002xim.1	NR_002911			SNORA71A	NR_002911		chr20	44.8438	3.71902	12.058	5.63572	Homo sapiens small nucleolar RNA, H/ACA box 71A (SNORA71A), non-coding RNA.
uc001ase.2	NM_021146	B2R9B2	B2R9B2_HUMAN	ANGPTL7	NM_021146	NP_066969	chr1	1.17159	0.10034	11.6761	3.65581	angiopoietin-like 7 precursor
uc003nix.1	NM_080593	A4FU05	A4FU05_HUMAN	HIST1H2BK	NM_080593	NP_542160	chr6	283.265	25.3729	11.1641	34.2603	histone cluster 1, H2bk
uc003ngr.2	NM_021063	Q6DRA6	H2B2D_HUMAN	HIST1H2BD	NM_021063	NP_066407	chr6	92.605	8.75364	10.579	20.3204	histone cluster 1, H2bd
uc011mcb.1	NM_198180	P83859	OX26_HUMAN	QRFP	NM_198180	NP_937823	chr9	3.25912	0.323414	10.0772	2.56841	RF(Arg-Phe)amide family 26 amino acid peptide
uc009ywh.2	NR_002973			SNORA40	NR_002973		chr11	168.127	16.8444	9.98119	10.2149	Homo sapiens small nucleolar RNA, H/ACA box 40 (SNORA40), non-coding RNA.
uc002wzs.1	NM_080825	Q1AHR2	Q1AHR2_HUMAN	C20orf144	NM_080825	NP_543015	chr20	2.1438	0.215571	9.94475	2.38904	hypothetical protein LOC128864
uc003ebt.2	NM_002338	Q13449	LSAMP_HUMAN	LSAMP	NM_002338	NP_002329	chr3	1.81903	0.184823	9.84206	4.87172	limbic system-associated membrane protein
uc010wnj.1	NR_027025			MTVR2	NR_027025		chr17	1.06528	0.109687	9.71201	2.05722	Homo sapiens mouse mammary tumor virus receptor homolog 2 (MTVR2), non-coding RNA.
uc003niv.2	NM_021058	Q6DRA6	H2B2D_HUMAN	HIST1H2BJ	NM_021058	NP_066402	chr6	23.3996	2.4158	9.68606	15.4933	histone cluster 1, H2bj
uc010hhs.2	NR_002324			SNORA62	NR_002324		chr3	101.301	10.4783	9.66772	8.70323	Homo sapiens small nucleolar RNA, H/ACA box 62 (SNORA62), non-coding RNA.
uc001cmk.1	NR_000024			SNORD46	NR_000024		chr1	38.512	4.00212	9.6229	4.29224	Homo sapiens small nucleolar RNA, C/D box 46 (SNORD46), non-coding RNA.
uc001cdo.1	NR_002983			SNORA55	NR_002983		chr1	23.528	2.49259	9.43917	3.95697	Homo sapiens small nucleolar RNA, H/ACA box 55 (SNORA55), non-coding RNA.
uc001vog.2	NM_004951	P32249	GP183_HUMAN	GPR183	NM_004951	NP_004942	chr13	1.44737	0.154475	9.36958	3.53822	EBV-induced G protein-coupled receptor 2
uc003lbi.3	NR_026763			DAMS	NR_026763		chr5	1.14554	0.122449	9.35521	3.16734	Homo sapiens DAMS mRNA, complete cds.
uc003nhc.3	NM_003532	Q6TXQ4	Q6TXQ4_HUMAN	HIST1H3E	NM_003532	NP_003523	chr6	3.19262	0.344088	9.27849	4.91875	histone cluster 1, H3e
uc003dtm.2	NM_182909	Q4L180	FIL1L_HUMAN	FILIP1L	NM_182909	NP_878913	chr3	1.2674	0.137135	9.24199	5.33989	filamin A interacting protein 1-like isoform 1
uc002qog.2	NM_006635	Q14592	ZN460_HUMAN	ZNF460	NM_006635	NP_006626	chr19	17.8212	1.96237	9.08148	18.3361	zinc finger protein 460
uc003mtw.2	NM_152554	Q96MT4	CF195_HUMAN	C6orf195	NM_152554	NP_689767	chr6	1.3659	0.15069	9.06426	3.68636	hypothetical protein LOC154386
uc003ysm.1	BC137385			TMEM75			chr8	6.85978	0.779608	8.799	8.41458	Homo sapiens cDNA FLJ36105 fis, clone TESTI2021463.
uc003kew.1	NR_003014			SNORA47	NR_003014		chr5	14.3138	1.63521	8.75351	3.06656	Homo sapiens small nucleolar RNA, H/ACA box 47 (SNORA47), non-coding RNA.
uc011aqu.1	NR_027240	Q6ZR54	YN009_HUMAN	LOC730668	NR_027240		chr22	1.12448	0.12955	8.67988	4.71461	RecName	Full=Putative uncharacterized protein FLJ46641;
uc001gjo.1	NR_002579			SNORD74	NR_002579		chr1	75.7597	8.76454	8.64388	5.08688	Homo sapiens small nucleolar RNA, C/D box 74 (SNORD74), non-coding RNA.
uc003kpt.1	NR_002922			SNORA13	NR_002922		chr5	25.9828	3.15614	8.23248	4.02029	Homo sapiens small nucleolar RNA, H/ACA box 13 (SNORA13), non-coding RNA.
uc001qzg.1	NM_023920	Q9NYV9	T2R13_HUMAN	TAS2R13	NM_023920	NP_076409	chr12	1.0463	0.12809	8.16849	2.82705	taste receptor, type 2, member 13
uc001etc.2	NM_003528	Q6DRA6	H2B2D_HUMAN	HIST2H2BE	NM_003528	NP_003519	chr1	40.7002	5.34088	7.62052	20.3164	histone cluster 2, H2be
uc009ywc.1	NR_003032			SNORA32	NR_003032		chr11	37.8424	5.21197	7.26068	4.53544	Homo sapiens small nucleolar RNA, H/ACA box 32 (SNORA32), non-coding RNA.
uc003sop.1	BC044606			BC044606			chr7	3.67736	0.511125	7.19463	4.52614	Homo sapiens hypothetical protein LOC221946, mRNA (cDNA clone IMAGE:4829407).
uc001cmp.2	NM_001013632	Q5JR98	TC1D4_HUMAN	TCTEX1D4	NM_001013632	NP_001013654	chr1	2.05271	0.301767	6.8023	3.36915	Tctex1 domain containing 4
uc010uuh.1	NR_024121			C16orf10	NR_024121		chr16	4.89035	0.726888	6.72779	3.46282	Homo sapiens chromosome 16 open reading frame 10 (C16orf10), non-coding RNA.
uc003yjz.1	AX746867			AX746867			chr8	2.84373	0.42315	6.72039	5.81751	Homo sapiens cDNA FLJ33916 fis, clone CTONG2016775.
uc001qzo.1	NM_176885	Q50KJ2	Q50KJ2_HUMAN	TAS2R31	NM_176885	NP_795366	chr12	1.8841	0.282433	6.67096	2.89499	taste receptor, type 2, member 31
uc011bsh.1	NR_024413			UNQ1948	NR_024413		chr3	1.84029	0.277604	6.6292	4.25732	Homo sapiens cDNA FLJ42393 fis, clone ADRGL2003329.
uc003bqd.2	NR_004428			EGOT	NR_004428		chr3	1.62708	0.246204	6.60868	3.21133	Homo sapiens, clone IMAGE:5759947, mRNA.
uc003yig.1	NR_002581			SNORA72	NR_002581		chr8	15.1764	2.30561	6.58238	2.94674	Homo sapiens cDNA FLJ45223 fis, clone BRCAN2020050.
uc003faz.1	AK094480			AK094480			chr3	1.64435	0.26016	6.32054	3.10442	Homo sapiens cDNA FLJ37161 fis, clone BRACE2026725.
uc011dkw.1	NM_033057	B2RNH2	B2RNH2_HUMAN	OR2B2	NM_033057	NP_149046	chr6	1.50402	0.23934	6.28403	2.62063	olfactory receptor, family 2, subfamily B,
uc001rkf.1	NR_026806	Q0VFX0	YL001_HUMAN	FLJ13224	NR_026806		chr12	2.07915	0.342305	6.07396	3.77094	RecName	Full=Putative uncharacterized protein FLJ13224;
uc002xik.2	NR_002910			SNORA71B	NR_002910		chr20	54.7115	9.37702	5.83464	5.53902	Homo sapiens small nucleolar RNA, H/ACA box 71B (SNORA71B), non-coding RNA.
uc001cmj.1	NR_000015			SNORD55	NR_000015		chr1	29.3976	5.09501	5.76989	2.98752	Homo sapiens small nucleolar RNA, C/D box 55 (SNORD55), non-coding RNA.
uc003vql.1	CR618431			CR618431			chr7	3.49893	0.620324	5.64049	4.79454	full-length cDNA clone CS0DI009YJ20 of Placenta Cot 25-normalized of Homo sapiens (human).
uc003szj.2	AB050003			TSL-A			chr7	1.06766	0.195125	5.47169	2.3661	Homo sapiens TSL-A mRNA, complete cds.
uc010ynx.1	NR_027251	Q8N5G4	Q8N5G4_HUMAN	MGC40574	NR_027251		chr2	3.20736	0.592904	5.40957	4.58288	SubName	Full=MGC40574 protein; SubName	Full=Putative uncharacterized protein MGC40574;
uc001mgr.1	NR_002977			SNORA45	NR_002977		chr11	26.1824	4.92996	5.31088	3.67836	Homo sapiens small nucleolar RNA, H/ACA box 45 (SNORA45), non-coding RNA.
uc001gcu.1	AX748175			AX748175			chr1	1.53994	0.29162	5.28063	3.36022	Homo sapiens cDNA FLJ36189 fis, clone TESTI2027238.
uc003cpc.1	NM_006564	A0N0N3	A0N0N3_HUMAN	CXCR6	NM_006564	NP_006555	chr3	1.03721	0.20056	5.1716	2.90262	G protein-coupled receptor TYMSTR
uc002agb.2	NM_033195	Q9BYZ2	LDH6B_HUMAN	LDHAL6B	NM_033195	NP_149972	chr15	1.35615	0.262509	5.16611	2.9646	lactate dehydrogenase A-like 6B
uc010rdl.1	NR_015384			LOC100126784	NR_015384		chr11	1.18857	0.234561	5.06721	4.09636	Homo sapiens hypothetical LOC100126784, mRNA (cDNA clone IMAGE:5195868).
uc010gia.1	NR_003695			SNORD12B	NR_003695		chr20	23.1053	4.57562	5.04965	3.02458	Homo sapiens small nucleolar RNA, C/D box 12B (SNORD12B), non-coding RNA.
uc001yel.2	NR_003002			SCARNA13	NR_003002		chr14	24.4917	4.85603	5.04357	13.5696	Homo sapiens small Cajal body-specific RNA 13 (SCARNA13), non-coding RNA.
uc002apz.1	NR_002441			SNORD18A	NR_002441		chr15	16.5685	3.35493	4.93855	2.09889	Homo sapiens small nucleolar RNA, C/D box 18A (SNORD18A), non-coding RNA.
uc002fza.1	NM_001014985	A6NH11	GLTD2_HUMAN	GLTPD2	NM_001014985	NP_001014985	chr17	1.2452	0.260408	4.78172	2.18005	glycolipid transfer protein domain containing 2
uc003vip.1	NR_002329	A8MTU0	A8MTU0_HUMAN	ST7OT4	NR_002329		chr7	2.02446	0.443859	4.56103	3.39864	SubName	Full=Putative uncharacterized protein ST7OT4;
uc001icj.1	NM_003431	B3KNP3	B3KNP3_HUMAN	ZNF124	NM_003431	NP_003422	chr1	10.4334	2.32227	4.49276	11.8719	zinc finger protein 124
uc002wgk.1	NR_002981			SNORA51	NR_002981		chr20	20.7025	4.62332	4.47784	3.13179	Homo sapiens small nucleolar RNA, H/ACA box 51 (SNORA51), non-coding RNA.
uc004avg.3	DM004349			DM004349			chr9	3.34277	0.75651	4.41867	3.21564	Homo sapiens C90RF3 short isoform, mRNA sequence.
uc003nka.2	NM_003535	Q6TXQ4	Q6TXQ4_HUMAN	HIST1H3J	NM_003535	NP_003526	chr6	4.76363	1.09185	4.36289	2.83265	histone cluster 1, H3j
uc003pfz.1	NR_026807			C6orf155	NR_026807		chr6	17.5992	4.1089	4.28319	13.4216	Homo sapiens cDNA FLJ13189 fis, clone NT2RP3004253.
uc003lup.1	AX747080			AX747080			chr5	1.73547	0.409839	4.23451	3.03262	Homo sapiens cDNA FLJ34273 fis, clone FEBRA2003181.
uc010cph.1	NM_001113567	Q8NAA5	CQ076_HUMAN	C17orf76	NM_001113567	NP_001107039	chr17	7.24992	1.73129	4.18758	9.02953	hypothetical protein LOC388341 isoform 1
uc002pon.3	NM_000951	O14669	TMG2_HUMAN	PRRG2	NM_000951	NP_000942	chr19	1.96166	0.472906	4.1481	3.30501	proline rich Gla (G-carboxyglutamic acid) 2
uc001scc.2	NM_000889	P26010	ITB7_HUMAN	ITGB7	NM_000889	NP_000880	chr12	1.03767	0.257459	4.03044	3.58042	integrin, beta 7 precursor
uc003vmk.2	NM_022143	A4D0Y9	A4D0Y9_HUMAN	LRRC4	NM_022143	NP_071426	chr7	1.26318	0.315313	4.0061	3.95045	leucine rich repeat containing 4 precursor
uc001hsy.2	NM_033445	Q96QV6	H2A1A_HUMAN	HIST3H2A	NM_033445	NP_254280	chr1	58.6842	14.6534	4.00481	9.84101	histone cluster 3, H2a
uc001qsg.2	NR_003010			SCARNA12	NR_003010		chr12	101.812	26.2637	3.87655	9.44334	Homo sapiens small Cajal body-specific RNA 12 (SCARNA12), non-coding RNA.
uc009ywd.1	NR_003026			SNORA1	NR_003026		chr11	13.4236	3.4809	3.85637	2.37907	Homo sapiens small nucleolar RNA, H/ACA box 1 (SNORA1), non-coding RNA.
uc002tvg.2	CR626194			CR626194			chr2	2.4751	0.647671	3.82154	2.71575	full-length cDNA clone CS0DL004YM17 of B cells (Ramos cell line) Cot 25-normalized of Homo sapiens (human).
uc003vqn.3	AK095549			AK095549			chr7	1.60585	0.426657	3.76378	3.37452	Homo sapiens cDNA FLJ38230 fis, clone FCBBF2004448.
uc010emz.1	NR_000020			SNORD33	NR_000020		chr19	16.8252	4.51367	3.72761	2.10083	Homo sapiens small nucleolar RNA, C/D box 33 (SNORD33), non-coding RNA.
uc001dgz.2	NR_003042			SNORD45C	NR_003042		chr1	16.4416	4.43433	3.7078	2.00903	Homo sapiens small nucleolar RNA, C/D box 45C (SNORD45C), non-coding RNA.
uc001how.2	NM_001373	Q0VDD8	DYH14_HUMAN	DNAH14	NM_001373	NP_001364	chr1	1.19901	0.333139	3.59912	7.9296	dynein, axonemal, heavy polypeptide 14 isoform
uc003qql.1	NM_001001346	P56880	CLD20_HUMAN	CLDN20	NM_001001346	NP_001001346	chr6	1.39168	0.398403	3.49315	2.24288	claudin 20
uc003nhj.2	BC079832			BC079832			chr6	4.21822	1.22698	3.43789	2.6308	Homo sapiens hypothetical protein MGC12935, mRNA (cDNA clone IMAGE:4309284), partial cds.
uc010hyu.1	NR_002587			SNORD2	NR_002587		chr3	56.9293	16.9401	3.36062	3.398	Homo sapiens small nucleolar RNA, C/D box 2 (SNORD2), non-coding RNA.
uc002umo.2	BC070113			BC070113			chr2	1.97205	0.598994	3.29227	5.74763	Homo sapiens cDNA FLJ36414 fis, clone THYMU2010848.
uc003wsr.1	CR590086			CR590086			chr8	12.8698	3.93729	3.2687	7.06748	full-length cDNA clone CS0DF038YF19 of Fetal brain of Homo sapiens (human).
uc003kka.3	NR_027435			LOC100129716	NR_027435		chr5	1.32065	0.407701	3.23926	3.04147	Homo sapiens hypothetical protein LOC285620, mRNA (cDNA clone IMAGE:5286379).
uc010qir.1	NR_027182	B2RAF7	B2RAF7_HUMAN	hCG_1818547	NR_027182		chr10	2.2503	0.697146	3.22787	2.89253	SubName: Full=HCG1818547; SubName: Full=cDNA, FLJ94884;
uc010shi.1	NM_023922	Q9NYV8	T2R14_HUMAN	TAS2R14	NM_023922	NP_076411	chr12	2.20143	0.688153	3.19904	2.40956	taste receptor, type 2, member 14
uc001ewx.2	NM_024575	Q6P589	TP8L2_HUMAN	TNFAIP8L2	NM_024575	NP_078851	chr1	1.37179	0.429911	3.19087	2.11212	tumor necrosis factor, alpha-induced protein
uc004awp.1	NM_001001662	B2RNR0	B2RNR0_HUMAN	ZNF782	NM_001001662	NP_001001662	chr9	2.38329	0.76808	3.10292	4.67856	zinc finger protein 782
uc001qiq.2	NM_213655	Q6IFS5	HSN2_HUMAN	HSN2	NM_213655	NP_998820	chr12	1.10375	0.356974	3.09196	2.38752	hereditary sensory neuropathy, type II
uc002cov.1	NR_002736			SNORD60	NR_002736		chr16	22.6064	7.372	3.06652	2.23131	Homo sapiens small nucleolar RNA, C/D box 60 (SNORD60), non-coding RNA.
uc011meb.1	NR_003672			SNHG7	NR_003672		chr9	44.8068	14.814	3.02463	15.9012	Homo sapiens cDNA FLJ30346 fis, clone BRACE2007527.
uc001ump.2	BC024195			BC024195			chr13	1.37933	0.460843	2.99306	2.04334	Homo sapiens cDNA clone IMAGE:3840166, **** WARNING: chimeric clone ****.
uc011dks.1	NR_026776			LOC100270746	NR_026776		chr6	3.864	1.31716	2.93359	3.03249	Homo sapiens hypothetical LOC100270746 (LOC100270746), non-coding RNA.
uc003vmj.1	NR_027330			NAG8	NR_027330		chr7	1.14079	0.390069	2.92459	2.71938	Homo sapiens brain and nasopharyngeal carcinoma susceptibility protein NSG-x mRNA, partial cds.
uc002wzt.2	NM_001024675	Q5JWF8	CT134_HUMAN	C20orf134	NM_001024675	NP_001019846	chr20	4.45956	1.5369	2.90166	4.75521	hypothetical protein LOC170487
uc003okf.1	NM_152753	A8K5A3	A8K5A3_HUMAN	SCUBE3	NM_152753	NP_689966	chr6	1.72207	0.616307	2.79417	4.61526	signal peptide, CUB domain, EGF-like 3
uc001hqw.1	NM_178549	Q5SXM1	ZN678_HUMAN	ZNF678	NM_178549	NP_848644	chr1	2.0667	0.758501	2.72472	4.03552	zinc finger protein 678
uc001bun.2	NM_001099434	B7ZBC6	B7ZBC6_HUMAN	DCDC2B	NM_001099434	NP_001092904	chr1	1.89176	0.694874	2.72245	2.43431	doublecortin domain containing 2B
uc010tie.1	NR_027350			C13orf25 v_1	NR_027350		chr13	5.33608	1.97494	2.7019	7.8486	Homo sapiens C13orf25 v_1 mRNA for chromosome 13 open reading frame 25 variant 1, complete cds.
uc010tif.1	NM_004466	P78333	GPC5_HUMAN	GPC5	NM_004466	NP_004457	chr13	17.6993	6.59865	2.68225	10.7763	glypican 5 precursor
uc003dvp.2	NM_031419	Q9BYH8	IKBZ_HUMAN	NFKBIZ	NM_031419	NP_113607	chr3	2.15588	0.808659	2.666	4.50977	nuclear factor of kappa light polypeptide gene
uc003cel.2	NM_001003793	Q6XE24	RBMS3_HUMAN	RBMS3	NM_001003793	NP_001003793	chr3	1.9189	0.723966	2.65053	3.5696	RNA binding motif, single stranded interacting
uc003qup.1	AK090688			AK090688			chr6	5.50571	2.09449	2.62867	5.00038	Homo sapiens cDNA FLJ33369 fis, clone BRACE2005904.
uc001vny.1	CR605438			CR605438			chr13	1.51083	0.585183	2.58181	2.44472	Homo sapiens clone IMAGE:110862, mRNA sequence.
uc003ebn.2	NM_015642	Q9HC78-2	Q9HC78-2	ZBTB20	NM_015642	NP_056457	chr3	5.22463	2.07512	2.51775	7.55847	zinc finger and BTB domain containing 20 isoform
uc004dry.2	CR624170			CR624170			chrX	5.24327	2.10841	2.48683	4.51831	full-length cDNA clone CS0DC007YA11 of Neuroblastoma Cot 25-normalized of Homo sapiens (human).
uc010nlq.1	AK311345			AK311345			chrX	5.12969	2.09407	2.44963	6.8616	Homo sapiens cDNA FLJ33139 fis, clone UTERU1000109.
uc001qvl.2	NM_002864	B2R950	B2R950_HUMAN	PZP	NM_002864	NP_002855	chr12	8.23413	3.38541	2.43224	9.72984	pregnancy-zone protein precursor
uc004eqg.1	BC003645			LOC642776			chrX	1.79882	0.744043	2.41763	2.72023	Homo sapiens hypothetical protein LOC642776, mRNA (cDNA clone IMAGE:3533146), partial cds.
uc010mix.1	EU741058			CDKN2BAS			chr9	4.51608	1.88184	2.39983	2.96093	Homo sapiens CDKN2B antisense RNA (non-protein coding) (CDKN2BAS), non-coding RNA.
uc001cgm.1	NM_144990	Q499Z3	SLNL1_HUMAN	SLFNL1	NM_144990	NP_659427	chr1	4.26604	1.7799	2.39679	4.20795	schlafen-like 1
uc001vdo.1	AY455757			BCMSUN			chr13	1.56121	0.657547	2.3743	3.03693	Homo sapiens BCMS-upstream neighbor (BCMSUN) mRNA, partial sequence.
uc001pdy.3	NR_003028			SNORA25	NR_003028		chr11	25.3576	10.6946	2.37106	2.51679	Homo sapiens small nucleolar RNA, H/ACA box 25 (SNORA25), non-coding RNA.
uc010xac.1	NM_032142	B7ZMF0	B7ZMF0_HUMAN	CEP192	NM_032142	NP_115518	chr18	12.7638	5.40635	2.36089	16.5224	centrosomal protein 192kDa
uc004clb.3	NR_027447	Q8WUC7	Q8WUC7_HUMAN	LOC100289341	NR_027447		chr9	2.67245	1.13696	2.35053	3.07975	SubName	Full=Putative uncharacterized protein; Flags	Fragment;
uc001exo.2	BC021024			BC021024			chr1	4.23746	1.82793	2.31817	2.20583	Homo sapiens, clone IMAGE:3616855, mRNA.
uc004auk.2	BC036695			BC036695			chr9	4.94149	2.13823	2.31101	3.45939	Homo sapiens cDNA clone IMAGE	5265295
uc002jrt.2	BX648448			BX648448			chr17	1.26507	0.549894	2.30056	2.1906	Homo sapiens cDNA FLJ35076 fis, clone PLACE6001712.
uc001xqo.1	AK096592			AK096592			chr14	1.4552	0.648255	2.2448	2.91898	Homo sapiens cDNA FLJ39273 fis, clone OCBBF2010792.
uc001vii.1	AK057471			AK057471			chr13	1.87149	0.847206	2.20901	2.45513	Homo sapiens cDNA FLJ32909 fis, clone TESTI2006007.
uc010hvg.1	AK309441			AK309441			chr3	22.5173	10.5437	2.13562	5.94908	Homo sapiens cDNA, FLJ99482.
uc003jgq.1	AX747383			AX747383			chr5	1.35244	0.635331	2.12872	2.07356	Homo sapiens cDNA FLJ34836 fis, clone NT2NE2010400.
uc002amn.2	NM_203373	Q6P050	FXL22_HUMAN	FBXL22	NM_203373	NP_976307	chr15	1.27316	0.598703	2.12652	2.49372	F-box and leucine-rich repeat protein 22
uc004dez.1	BC039399			BC039399			chrX	8.31787	3.92375	2.11988	3.43668	Homo sapiens cDNA clone IMAGE	5300185
uc003tta.2	NM_178558	B3KVJ4	B3KVJ4_HUMAN	ZNF680	NM_178558	NP_848653	chr7	3.07344	1.45586	2.11107	4.88042	zinc finger protein 680 isoform 1
uc002ygv.1	NM_025224	Q6ZMU8	Q6ZMU8_HUMAN	ZBTB46	NM_025224	NP_079500	chr20	4.42337	2.09666	2.10972	5.61557	zinc finger and BTB domain containing 46
uc009wdn.2	AK307291			AK307291			chr1	5.41454	2.6113	2.0735	3.58953	Homo sapiens cDNA, FLJ97239.
uc003far.2	NM_172160	A8K9H8	A8K9H8_HUMAN	KCNAB1	NM_172160	NP_751892	chr3	1.85335	0.896935	2.06632	3.9061	potassium voltage-gated channel, shaker-related
uc010roh.1	NR_002819			MALAT1	NR_002819		chr11	1445.12	700.779	2.06216	138.578	Homo sapiens clone alpha1 mRNA sequence.
uc003eqv.1	NM_002718	A8KAE7	A8KAE7_HUMAN	PPP2R3A	NM_002718	NP_002709	chr3	1.01006	0.490008	2.0613	3.34226	protein phosphatase 2, regulatory subunit B'',
uc011lgj.1	NR_027259			C8orf39	NR_027259		chr8	9.3263	4.58659	2.03338	3.11405	Homo sapiens PRO1905 mRNA, complete cds.
uc001squ.2	NM_004731	Q8NEM3	Q8NEM3_HUMAN	SLC16A7	NM_004731	NP_004722	chr12	9.90929	4.90196	2.02149	7.71437	solute carrier family 16, member 7
uc011czv.1	NR_026703			VTRNA1-1	NR_026703		chr5	167.969	0	0	10.0996	Homo sapiens vault RNA 1-1 (VTRNA1-1), non-coding RNA.
uc003nfu.2	NM_021062	Q6DRA6	H2B2D_HUMAN	HIST1H2BB	NM_021062	NP_066406	chr6	14.5969	0	0	6.23647	histone cluster 1, H2bb
uc010nap.1	NR_023344			RNU6ATAC	NR_023344		chr9	37.4405	0	0	5.38518	Homo sapiens RNA, U6atac small nuclear (U12-dependent splicing) (RNU6ATAC), non-coding RNA.
uc003njp.2	NM_021968	B2R4R0	B2R4R0_HUMAN	HIST1H4J	NM_021968	NP_068803	chr6	4.64294	0	0	3.19583	histone cluster 1, H4j
uc011czx.1	NR_026705			VTRNA1-3	NR_026705		chr5	12.2259	0	0	2.58199	Homo sapiens vault RNA 1-3 (VTRNA1-3), non-coding RNA.
uc011czw.1	NR_026704			VTRNA1-2	NR_026704		chr5	11.0033	0	0	2.44949	Homo sapiens vault RNA 1-2 (VTRNA1-2), non-coding RNA.
uc010bhp.1	NR_004388			SCARNA14	NR_004388		chr15	5.88984	0	0	2.23607	Homo sapiens small Cajal body-specific RNA 14 (SCARNA14), non-coding RNA.
