# Supplementary material for: Genomewide characterization of non-polyadenylated RNAs
Source: Genome Biol. 2011 Feb 16;12(2):R16. doi: 10.1186/gb-2011-12-2-r16 (PMC3188798; doi:10.1186/gb-2011-12-2-r16)
Supplement: Additional file 6 — List of poly(A)- genes from H9 cells. Criteria for inclusion in this list are described in the text. Reads from poly(A)- and poly(A)+ samples are normalized. Genes are sorted by the Wald score (WaldStat). [file gb-2011-12-2-r16-S6.XLSX]

## Sheet: H9_Poly(A)-
Gene				Gene			Chromo	BPKM (polyA-)	BPKM (polyA+)	FoldChange	WaldStat	GeneDescription
uc004cos.3	M25300			TVAS5			chrM	90500.8	2199.02	41.1551	1191.57	Homo sapiens mRNA expressed only in placental villi, clone SMAP47.
uc001vxa.1	NR_002312			RPPH1	NR_002312		chr14	116732	4.47122	26107.4	455.035	Homo sapiens ribonuclease P RNA component H1 (RPPH1), non-coding RNA.
uc003zxh.1	NR_003051			RMRP	NR_003051		chr9	29740	27.9457	1064.2	198.989	Homo sapiens RNA component of mitochondrial RNA processing endoribonuclease (RMRP), non-coding RNA.
uc001dwo.1	NR_003023			SCARNA2	NR_003023		chr1	5132.94	3.21532	1596.4	103.811	Homo sapiens cDNA clone IMAGE:6602628, partial cds.
uc003ngv.2	NM_003530	Q6TXQ4	Q6TXQ4_HUMAN	HIST1H3D	NM_003530	NP_003521	chr6	2137.2	0.757169	2822.61	96.0347	histone cluster 1, H3d
uc003nhe.1	NM_003540	B2R4R0	B2R4R0_HUMAN	HIST1H4F	NM_003540	NP_003531	chr6	4298.85	1.42052	3026.26	88.9314	histone cluster 1, H4f
uc003njm.2	NM_003536	Q6TXQ4	Q6TXQ4_HUMAN	HIST1H3H	NM_003536	NP_003527	chr6	650.597	0.730204	890.98	87.1055	histone cluster 1, H3h
uc003nfs.1	NM_003537	Q6TXQ4	Q6TXQ4_HUMAN	HIST1H3B	NM_003537	NP_003528	chr6	3206.78	0.331025	9687.42	87.0072	histone cluster 1, H3b
uc003ngu.2	NM_003539	B2R4R0	B2R4R0_HUMAN	HIST1H4D	NM_003539	NP_003530	chr6	4005.07	0.15235	26288.7	85.6281	histone cluster 1, H4d
uc003nhm.2	NM_003543	B2R4R0	B2R4R0_HUMAN	HIST1H4H	NM_003543	NP_003534	chr6	1410.88	4.12874	341.721	85.1494	histone cluster 1, H4h
uc003njx.2	NM_005322	P16401	H15_HUMAN	HIST1H1B	NM_005322	NP_005313	chr6	1669.11	0.276061	6046.15	81.1443	histone cluster 1, H1b
uc003nhc.3	NM_003532	Q6TXQ4	Q6TXQ4_HUMAN	HIST1H3E	NM_003532	NP_003523	chr6	789.975	0.361399	2185.88	78.6431	histone cluster 1, H3e
uc003ngm.2	NM_003512	B2R4F7	B2R4F7_HUMAN	HIST1H2AC	NM_003512	NP_003503	chr6	717.902	1.5384	466.654	77.9169	histone cluster 1, H2ac
uc003niz.2	NM_080596	Q96QV6	H2A1A_HUMAN	HIST1H2AH	NM_080596	NP_542163	chr6	2744.46	0.218807	12542.9	77.5281	histone cluster 1, H2ah
uc003nhg.1	NM_021018	Q6TXQ4	Q6TXQ4_HUMAN	HIST1H3F	NM_021018	NP_066298	chr6	2555.29	0.555904	4596.63	77.1503	histone cluster 1, H3f
uc003nhd.2	NM_005320	B2R751	B2R751_HUMAN	HIST1H1D	NM_005320	NP_005311	chr6	1525.56	0.665413	2292.65	76.9065	histone cluster 1, H1d
uc003niw.2	NM_021064	Q96QV6	H2A1A_HUMAN	HIST1H2AG	NM_021064	NP_066408	chr6	2374.59	2.2684	1046.81	76.7431	histone cluster 1, H2ag
uc003nha.1	NM_021052	Q96QV6	H2A1A_HUMAN	HIST1H2AE	NM_021052	NP_066390	chr6	2089.7	1.0041	2081.17	76.7321	histone cluster 1, H2ae
uc003nkb.1	NM_003514	Q96QV6	H2A1A_HUMAN	HIST1H2AM	NM_003514	NP_003505	chr6	2340.87	1.76874	1323.47	75.441	histone cluster 1, H2am
uc003nfr.2	NM_003544	B2R4R0	B2R4R0_HUMAN	HIST1H4B	NM_003544	NP_003535	chr6	3155.08	1.09314	2886.25	74.9165	histone cluster 1, H4b
uc003nkc.1	NM_003527	Q6DRA6	H2B2D_HUMAN	HIST1H2BO	NM_003527	NP_003518	chr6	2251.31	0.893015	2521.03	72.4743	histone cluster 1, H2bo
uc001yyf.2	NR_003335			PWCR1	NR_003335		chr15	907.934	27.8038	32.6551	72.3475	Homo sapiens PWCR1 mRNA, complete sequence.
uc003ngw.2	NM_021065	Q96QV6	H2A1A_HUMAN	HIST1H2AD	NM_021065	NP_066409	chr6	2253.12	0.189815	11870.1	71.9041	histone cluster 1, H2ad
uc003nhi.2	NM_003534	Q6TXQ4	Q6TXQ4_HUMAN	HIST1H3G	NM_003534	NP_003525	chr6	2177.7	1.11555	1952.13	71.1928	H3 histone family, member H
uc003ngz.2	NM_003518	Q6DRA6	H2B2D_HUMAN	HIST1H2BG	NM_003518	NP_003509	chr6	2137.82	4.13501	517.006	68.8194	histone cluster 1, H2bg
uc003ngl.2	NM_003526	Q6DRA6	H2B2D_HUMAN	HIST1H2BC	NM_003526	NP_003517	chr6	738.91	0.439285	1682.07	66.2589	histone cluster 1, H2bc
uc003nka.2	NM_003535	Q6TXQ4	Q6TXQ4_HUMAN	HIST1H3J	NM_003535	NP_003526	chr6	1813.83	0.871858	2080.42	65.7332	histone cluster 1, H3j
uc003ngi.2	NM_003542	B2R4R0	B2R4R0_HUMAN	HIST1H4C	NM_003542	NP_003533	chr6	1922.8	0.855571	2247.38	61.1167	histone cluster 1, H4c
uc001rcf.3	NM_175054	B2R4R0	B2R4R0_HUMAN	HIST4H4	NM_175054	NP_778224	chr12	388.266	1.19045	326.15	60.7896	histone cluster 4, H4
uc003njw.2	NM_003511	Q96QV6	H2A1A_HUMAN	HIST1H2AL	NM_003511	NP_003502	chr6	1420.69	1.2013	1182.63	57.6559	histone cluster 1, H2al
uc003njy.2	NM_003533	Q6TXQ4	Q6TXQ4_HUMAN	HIST1H3I	NM_003533	NP_003524	chr6	1378.2	0.549107	2509.9	57.2375	histone cluster 1, H3i
uc003nft.1	NM_003513	Q96QV6	H2A1A_HUMAN	HIST1H2AB	NM_003513	NP_003504	chr6	1113.59	0.107156	10392.3	51.5183	histone cluster 1, H2ab
uc003nfq.2	NM_003538	B2R4R0	B2R4R0_HUMAN	HIST1H4A	NM_003538	NP_003529	chr6	1256.97	3.4803	361.169	48.1268	histone cluster 1, H4a
uc003ngt.2	NM_003523	Q6DRA6	H2B2D_HUMAN	HIST1H2BE	NM_003523	NP_003514	chr6	1062.34	2.19351	484.309	47.8908	histone cluster 1, H2be
uc003njl.2	NM_003519	Q6DRA6	H2B2D_HUMAN	HIST1H2BL	NM_003519	NP_003510	chr6	990.033	0.771017	1284.06	47.2484	histone cluster 1, H2bl
uc001ete.2	NM_175065	Q8IUE6	H2A2B_HUMAN	HIST2H2AB	NM_175065	NP_778235	chr1	936.447	0.19491	4804.5	45.7253	histone cluster 2, H2ab
uc003nhh.2	NM_003524	Q6DRA6	H2B2D_HUMAN	HIST1H2BH	NM_003524	NP_003515	chr6	982.511	6.05765	162.193	45.3143	histone cluster 1, H2bh
uc003nfp.1	NM_003529	Q6TXQ4	Q6TXQ4_HUMAN	HIST1H3A	NM_003529	NP_003520	chr6	839.316	0.517672	1621.33	44.3209	histone cluster 1, H3a
uc003njv.2	NM_003520	Q6DRA6	H2B2D_HUMAN	HIST1H2BN	NM_003520	NP_003511	chr6	513.682	0.29003	1771.14	43.8783	histone cluster 1, H2bn
uc003nfw.2	NM_005319	A8K4I2	A8K4I2_HUMAN	HIST1H1C	NM_005319	NP_005310	chr6	493.711	2.68725	183.724	42.2101	histone cluster 1, H1c
uc003nix.1	NM_080593	A4FU05	A4FU05_HUMAN	HIST1H2BK	NM_080593	NP_542160	chr6	425.383	1.51796	280.234	41.5836	histone cluster 1, H2bk
uc001etd.2	NM_003517	Q96QV6	H2A1A_HUMAN	HIST2H2AC	NM_003517	NP_003508	chr1	789.397	0.684743	1152.84	41.4303	histone cluster 2, H2ac
uc003njn.1	NM_021066	Q96QV6	H2A1A_HUMAN	HIST1H2AJ	NM_021066	NP_066544	chr6	729.759	0.123047	5930.75	40.0019	histone cluster 1, H2aj
uc003ffr.1	NR_001566			TERC	NR_001566		chr3	699.073	0.676136	1033.92	39.6481	Homo sapiens cDNA clone IMAGE	40002477
uc003ngq.2	NM_005321	A3R0T8	A3R0T8_HUMAN	HIST1H1E	NM_005321	NP_005312	chr6	351.367	0.444515	790.451	37.0475	histone cluster 1, H1e
uc003njs.2	NM_003510	Q96QV6	H2A1A_HUMAN	HIST1H2AK	NM_003510	NP_003501	chr6	582.251	1.05284	553.03	36.4686	histone cluster 1, H2ak
uc003njz.2	NM_003546	B2R4R0	B2R4R0_HUMAN	HIST1H4L	NM_003546	NP_003537	chr6	681.393	0.120007	5677.95	35.1473	histone cluster 1, H4l
uc003nhk.2	NM_003525	Q6DRA6	H2B2D_HUMAN	HIST1H2BI	NM_003525	NP_003516	chr6	508.845	0.508895	999.902	33.2562	histone cluster 1, H2bi
uc001etc.2	NM_003528	Q6DRA6	H2B2D_HUMAN	HIST2H2BE	NM_003528	NP_003519	chr1	93.4736	1.09838	85.1015	31.7868	histone cluster 2, H2be
uc001hsz.2	NM_175055	B4DR52	B4DR52_HUMAN	HIST3H2BB	NM_175055	NP_778225	chr1	445.146	0.193182	2304.29	31.6552	histone cluster 3, H2bb
uc003ngx.2	NM_003522	Q6DRA6	H2B2D_HUMAN	HIST1H2BF	NM_003522	NP_003513	chr6	465.995	1.55295	300.071	31.4866	histone cluster 1, H2bf
uc003njo.2	NM_003521	B4DR52	B4DR52_HUMAN	HIST1H2BM	NM_003521	NP_003512	chr6	424.707	0.881039	482.053	30.6575	histone cluster 1, H2bm
uc009zeo.1	NR_004387			SCARNA10	NR_004387		chr12	535.397	0.241134	2220.33	29.6953	Homo sapiens small Cajal body-specific RNA 10 (SCARNA10), non-coding RNA.
uc003ngr.2	NM_021063	Q6DRA6	H2B2D_HUMAN	HIST1H2BD	NM_021063	NP_066407	chr6	149.574	3.07328	48.6691	25.2445	histone cluster 1, H2bd
uc002qog.2	NM_006635	Q14592	ZN460_HUMAN	ZNF460	NM_006635	NP_006626	chr19	39.3013	3.55962	11.0409	24.9946	zinc finger protein 460
uc001yxc.2	AF319524			SNURF-SNRPN			chr15	77.3406	28.3744	2.72571	23.4087	Homo sapiens RT-LII mRNA, complete sequence.
uc001hsy.2	NM_033445	Q96QV6	H2A1A_HUMAN	HIST3H2A	NM_033445	NP_254280	chr1	232.03	9.12788	25.4199	22.9134	histone cluster 3, H2a
uc003fgu.2	NM_005414	B4DT50	B4DT50_HUMAN	SKIL	NM_005414	NP_005405	chr3	59.833	20.2985	2.94765	20.8766	SKI-like isoform 1
uc003niy.1	NM_003495	B2R4R0	B2R4R0_HUMAN	HIST1H4I	NM_003495	NP_003486	chr6	227.36	3.02975	75.0424	20.1972	histone cluster 1, H4i
uc003ngy.2	NM_003545	B2R4R0	B2R4R0_HUMAN	HIST1H4E	NM_003545	NP_003536	chr6	220.061	10.4303	21.0983	19.2681	histone cluster 1, H4e
uc010pbj.1	NM_001161334	Q6DRA6	H2B2D_HUMAN	HIST2H2BF	NM_001161334	NP_001154806	chr1	24.7295	0.0145063	1704.74	19.2482	histone cluster 2, H2bf isoform b
uc004bff.2	NM_133464	Q8TF39	ZN483_HUMAN	ZNF483	NM_133464	NP_597721	chr9	22.3662	5.09106	4.39324	19.0767	zinc finger protein 483 isoform a
uc001pdj.3	NM_001008781	Q8TDW7	FAT3_HUMAN	FAT3	NM_001008781	NP_001008781	chr11	14.849	7.41342	2.00299	17.9218	FAT tumor suppressor homolog 3
uc001yxw.2	NR_003328			SNORD116-13	NR_003328		chr15	587.792	1.79246	327.924	16.4689	Homo sapiens small nucleolar RNA, C/D box 116-13 (SNORD116-13), non-coding RNA.
uc003niv.2	NM_021058	Q6DRA6	H2B2D_HUMAN	HIST1H2BJ	NM_021058	NP_066402	chr6	26.0174	0.516327	50.3895	16.1501	histone cluster 1, H2bj
uc010nfp.2	NR_023358			SCARNA9L	NR_023358		chrX	134.257	1.8831	71.2958	15.0182	Homo sapiens small Cajal body-specific RNA 9-like (retrotransposed) (SCARNA9L), non-coding RNA.
uc001qsg.2	NR_003010			SCARNA12	NR_003010		chr12	190.414	11.2388	16.9425	14.956	Homo sapiens small Cajal body-specific RNA 12 (SCARNA12), non-coding RNA.
uc002lcz.2	NM_001003652	B7Z4Z5	B7Z4Z5_HUMAN	SMAD2	NM_001003652	NP_001003652	chr18	13.197	5.68457	2.32154	14.7619	Sma- and Mad-related protein 2 isoform 1
uc001tey.1	NR_024037			NCRMS	NR_024037		chr12	20.0992	3.02568	6.64287	14.4416	Homo sapiens C23up NCRMS mRNA, partial sequence; alternatively spliced.
uc010xri.1	AK301230	B4DVU0	B4DVU0_HUMAN	AK301230			chr19	26.2266	6.08151	4.31251	14.2614	SubName: Full=cDNA FLJ56866, moderately similar to Zinc finger protein 43;
uc001yel.2	NR_003002			SCARNA13	NR_003002		chr14	24.3224	2.57769	9.43576	13.6294	Homo sapiens small Cajal body-specific RNA 13 (SCARNA13), non-coding RNA.
uc001lwp.2	NR_002728			KCNQ1OT1	NR_002728		chr11	1.606	0.571524	2.81003	13.5537	Homo sapiens full length insert cDNA clone YW18A11.
uc010pbl.1	NM_001123375	Q6TXQ4	Q6TXQ4_HUMAN	HIST2H3D	NM_001123375	NP_001116847	chr1	83.2313	0	0	13.0402	histone cluster 2, H3d
uc001pdv.2	NR_002569			SCARNA9	NR_002569		chr11	99.4163	1.35803	73.2065	13.0215	Homo sapiens small Cajal body-specific RNA 9 (SCARNA9), non-coding RNA.
uc010zfg.1	NM_133378	C0JYZ2	C0JYZ2_HUMAN	TTN	NM_133378	NP_596869	chr2	1.10809	0.513424	2.15823	12.9362	titin isoform N2-A
uc003iby.2	NR_003584			SNHG8	NR_003584		chr4	135.854	48.1133	2.82362	12.7446	Homo sapiens, clone IMAGE:4249217, mRNA.
uc010hyw.1	NR_002586			SNORA63	NR_002586		chr3	250.717	7.23675	34.6449	12.588	Homo sapiens small nucleolar RNA, H/ACA box 63 (SNORA63), non-coding RNA.
uc001owl.1	NR_000025			SNORD15B	NR_000025		chr11	216.78	1.20941	179.245	12.496	Homo sapiens small nucleolar RNA, C/D box 15B (SNORD15B), non-coding RNA.
uc003ldv.1	NR_002915			SNORA74A	NR_002915		chr5	157.582	1.73379	90.8891	12.3943	Homo sapiens small nucleolar RNA, H/ACA box 74A (SNORA74A), non-coding RNA.
uc002ghs.1	NR_002918			SNORA48	NR_002918		chr17	234.978	4.76283	49.3357	12.3058	Homo sapiens small nucleolar RNA, H/ACA box 48 (SNORA48), non-coding RNA.
uc003ibz.1	NR_002963			SNORA24	NR_002963		chr4	235.225	3.61358	65.0946	12.1957	Homo sapiens small nucleolar RNA, H/ACA box 24 (SNORA24), non-coding RNA.
uc003fdo.2	NR_003001			SCARNA7	NR_003001		chr3	88.502	1.0625	83.2961	11.8817	Homo sapiens small Cajal body-specific RNA 7 (SCARNA7), non-coding RNA.
uc010ayk.2	NR_003333			SNORD116-18	NR_003333		chr15	304.186	1.56762	194.042	11.8195	Homo sapiens small nucleolar RNA, C/D box 116-18 (SNORD116-18), non-coding RNA.
uc004feu.2	NM_001017980	Q3ZAQ7	VMA21_HUMAN	VMA21	NM_001017980	NP_001017980	chrX	20.3515	8.93407	2.27797	11.7003	VMA21 vacuolar H+-ATPase homolog
uc010mdq.2	NR_003367			Pvt1	NR_003367		chr8	18.2143	5.00128	3.64192	11.6403	Homo sapiens Pvt1 oncogene (non-protein coding), mRNA (cDNA clone IMAGE:5517530), with apparent retained intron.
uc001pqe.1	NM_002572	Q6IBR6	Q6IBR6_HUMAN	PAFAH1B2	NM_002572	NP_002563	chr11	41.9584	19.8248	2.11646	11.2853	platelet-activating factor acetylhydrolase,
uc001hqw.1	NM_178549	Q5SXM1	ZN678_HUMAN	ZNF678	NM_178549	NP_848644	chr1	11.978	2.83135	4.2305	10.6061	zinc finger protein 678
uc010ydl.1	NM_144684	Q8WV37	ZN480_HUMAN	ZNF480	NM_144684	NP_653285	chr19	13.6259	5.3845	2.53058	10.424	zinc finger protein 480
uc001yyl.2	NR_003340			SNORD116-26	NR_003340		chr15	210.352	0.994003	211.621	10.0428	Homo sapiens small nucleolar RNA, C/D box 116-26 (SNORD116-26), non-coding RNA.
uc002nre.2	NM_003430	A8MYJ4	A8MYJ4_HUMAN	ZNF91	NM_003430	NP_003421	chr19	7.7855	2.42699	3.20788	10.0317	zinc finger protein 91
uc001gsv.1	NM_004600	B2RBB9	B2RBB9_HUMAN	TROVE2	NM_004600	NP_004591	chr1	11.3207	5.48524	2.06385	10.0267	TROVE domain family, member 2 isoform 2
uc001icj.1	NM_003431	B3KNP3	B3KNP3_HUMAN	ZNF124	NM_003431	NP_003422	chr1	8.71787	1.76647	4.9352	9.98018	zinc finger protein 124
uc002gkh.3	NM_032354	B3KNL7	B3KNL7_HUMAN	TMEM107	NM_032354	NP_115730	chr17	8.50629	1.12251	7.57789	9.91701	transmembrane protein 107 isoform 1
uc009vtj.1	NR_004407			RNU11	NR_004407		chr1	139.397	0.64537	215.995	9.64571	Homo sapiens RNA, U11 small nuclear (RNU11), non-coding RNA.
uc010hyv.1	NR_002989			SNORA81	NR_002989		chr3	115.185	5.32539	21.6294	9.60398	Homo sapiens small nucleolar RNA, H/ACA box 81 (SNORA81), non-coding RNA.
uc002rsn.2	NM_133329	Q53SC1	Q53SC1_HUMAN	KCNG3	NM_133329	NP_579875	chr2	10.3175	3.10993	3.31761	9.49799	potassium voltage-gated channel, subfamily G,
uc001uub.1	NM_000059	Q5TBJ7	Q5TBJ7_HUMAN	BRCA2	NM_000059	NP_000050	chr13	5.53811	2.45347	2.25726	9.44081	breast cancer 2, early onset
uc003nfo.2	NM_005325	Q02539	H11_HUMAN	HIST1H1A	NM_005325	NP_005316	chr6	22.8431	0	0	9.43407	histone cluster 1, H1a
uc002wqf.1	NR_003045			SNORD17	NR_003045		chr20	88.8078	6.64159	13.3715	9.41048	Homo sapiens small nucleolar RNA, C/D box 17 (SNORD17), non-coding RNA.
uc003tmz.1	NR_002991			SNORA5C	NR_002991		chr7	130.659	1.28886	101.376	9.35264	Homo sapiens small nucleolar RNA, H/ACA box 5C (SNORA5C), non-coding RNA.
uc001mul.1	NM_005734	Q9H422	HIPK3_HUMAN	HIPK3	NM_005734	NP_005725	chr11	9.35843	3.79848	2.46373	8.88943	homeodomain interacting protein kinase 3 isoform
uc010tie.1	NR_027350			C13orf25 v_1	NR_027350		chr13	7.45149	2.46235	3.02617	8.83832	Homo sapiens C13orf25 v_1 mRNA for chromosome 13 open reading frame 25 variant 1, complete cds.
uc001iqd.1	NM_178815	B0YIW9	B0YIW9_HUMAN	ARL5B	NM_178815	NP_848930	chr10	19.0927	9.52281	2.00494	8.80786	ADP-ribosylation factor-like 8
uc002ght.2	NR_002604			SNORD10	NR_002604		chr17	116.814	5.25515	22.2284	8.80184	Homo sapiens small nucleolar RNA, C/D box 10 (SNORD10), non-coding RNA.
uc003nfv.2	NM_003531	Q6TXQ4	Q6TXQ4_HUMAN	HIST1H3C	NM_003531	NP_003522	chr6	33.5877	0	0	8.76591	histone cluster 1, H3c
uc003ndj.2	NR_015410			FLJ22536	NR_015410		chr6	7.19338	1.80922	3.97595	8.65631	Homo sapiens cDNA FLJ12803 fis, clone NT2RP2002172.
uc001gnm.2	NM_022347	Q9H496	Q9H496_HUMAN	TOR1AIP2	NM_022347	NP_071742	chr1	25.6817	9.84117	2.60962	8.63468	interferon alpha responsive
uc001mhp.1	NR_002962			SNORA23	NR_002962		chr11	79.3446	0.691468	114.748	8.57138	Homo sapiens small nucleolar RNA, H/ACA box 23 (SNORA23), non-coding RNA.
uc010ygt.1	NM_001023563	Q5CZA5	ZN805_HUMAN	ZNF805	NM_001023563	NP_001018857	chr19	3.35633	1.09782	3.05728	8.47102	zinc finger protein 805 isoform 1
uc002umo.2	BC070113			BC070113			chr2	5.39524	1.65494	3.26007	8.4575	Homo sapiens cDNA FLJ36414 fis, clone THYMU2010848.
uc002qot.2	NM_001024596	Q68DY9	ZN772_HUMAN	ZNF772	NM_001024596	NP_001019767	chr19	6.41756	2.17882	2.94543	8.39985	zinc finger protein 772 isoform 1
uc003ttz.2	NM_152626	Q03936	ZNF92_HUMAN	ZNF92	NM_152626	NP_689839	chr7	10.3205	3.42249	3.01549	8.17731	zinc finger protein 92 isoform 2
uc002vue.1	NR_003008			SCARNA5	NR_003008		chr2	48.0858	0.1567	306.867	8.14203	Homo sapiens small Cajal body-specific RNA 5 (SCARNA5), non-coding RNA.
uc002vuf.1	NR_003006			SCARNA6	NR_003006		chr2	49.372	0.00655075	7536.86	8.09824	Homo sapiens small Cajal body-specific RNA 6 (SCARNA6), non-coding RNA.
uc001lcg.2	NM_207303	Q5VV63	ATRN1_HUMAN	ATRNL1	NM_207303	NP_997186	chr10	3.46824	1.16345	2.98099	8.05563	attractin-like 1 precursor
uc001yym.2	NR_003341			SNORD116-27	NR_003341		chr15	138.086	1.43022	96.5487	7.91734	Homo sapiens small nucleolar RNA, C/D box 116-27 (SNORD116-27), non-coding RNA.
uc003ckv.3	NM_017886	Q96C45	ULK4_HUMAN	ULK4	NM_017886	NP_060356	chr3	5.08981	1.62607	3.13014	7.61553	unc-51-like kinase 4
uc001ehf.2	NM_017686	Q9NXN4	GDAP2_HUMAN	GDAP2	NM_017686	NP_060156	chr1	3.45758	1.34311	2.5743	7.58548	ganglioside induced differentiation associated
uc004bra.1	NR_002449			SNORA65	NR_002449		chr9	83.9064	0.969478	86.548	7.45328	Homo sapiens small nucleolar RNA, H/ACA box 65 (SNORA65), non-coding RNA.
uc009yge.2	NR_004403			SNORD97	NR_004403		chr11	78.1533	0.186696	418.612	7.37325	Homo sapiens small nucleolar RNA, C/D box 97 (SNORD97), non-coding RNA.
uc002nhq.1	NR_000012			SNORA68	NR_000012		chr19	83.6515	0.84723	98.7353	7.37117	Homo sapiens small nucleolar RNA, H/ACA box 68 (SNORA68), non-coding RNA.
uc003tmy.2	NR_002919			SNORA5A	NR_002919		chr7	86.1201	2.03073	42.4084	7.36676	Homo sapiens small nucleolar RNA, H/ACA box 5A (SNORA5A), non-coding RNA.
uc001yxx.2	NR_003329			SNORD116-14	NR_003329		chr15	112.742	1.03051	109.404	7.16371	Homo sapiens small nucleolar RNA, C/D box 116-14 (SNORD116-14), non-coding RNA.
uc003wsr.1	CR590086			CR590086			chr8	21.9431	8.75434	2.50653	7.07533	full-length cDNA clone CS0DF038YF19 of Fetal brain of Homo sapiens (human).
uc001pjz.3	NM_002519	Q14207	NPAT_HUMAN	NPAT	NM_002519	NP_002510	chr11	5.61561	2.66939	2.1037	7.07335	nuclear protein, ataxia-telangiectasia locus
uc003ngj.2	NM_005323	P22492	H1T_HUMAN	HIST1H1T	NM_005323	NP_005314	chr6	13.2728	0	0	6.92824	histone cluster 1, H1t
uc003zhr.2	NM_134428	P48380	RFX3_HUMAN	RFX3	NM_134428	NP_602304	chr9	6.71824	2.80262	2.39713	6.81966	regulatory factor X3 isoform b
uc009yoa.1	NR_004390			SNORA57	NR_004390		chr11	81.2973	9.74552	8.34202	6.7586	Homo sapiens small nucleolar RNA, H/ACA box 57 (SNORA57), non-coding RNA.
uc001pfk.1	NM_144665	P58005	SESN3_HUMAN	SESN3	NM_144665	NP_653266	chr11	14.7827	7.27944	2.03074	6.75555	sestrin 3
uc009wcm.2	NM_032184	Q5VT97	SYDE2_HUMAN	SYDE2	NM_032184	NP_115560	chr1	4.88252	1.95684	2.49511	6.74127	synapse defective 1, Rho GTPase, homolog 2
uc002qbm.2	NM_001040185	Q7L2R6	ZN765_HUMAN	ZNF765	NM_001040185	NP_001035275	chr19	4.89963	2.18431	2.24311	6.73608	zinc finger protein 765
uc001tfu.1	NR_003015			SNORA53	NR_003015		chr12	35.1387	0.0743466	472.633	6.60869	Homo sapiens small nucleolar RNA, H/ACA box 53 (SNORA53), non-coding RNA.
uc001wqc.2	BX538073			BX538073			chr14	2.48691	0.0123511	201.351	6.58276	Homo sapiens, clone IMAGE:5733926, mRNA.
uc003tte.2	NM_001013746	Q9UII5	ZN107_HUMAN	ZNF107	NM_001013746	NP_001013768	chr7	3.78349	1.25782	3.00797	6.57414	zinc finger protein 107
uc002xvo.2	NM_032521	Q9BYG5	PAR6B_HUMAN	PARD6B	NM_032521	NP_115910	chr20	6.62813	2.97038	2.23141	6.51072	PAR-6 beta
uc001lrs.1	NR_002585			SNORA52	NR_002585		chr11	72.1309	4.3129	16.7245	6.49086	Homo sapiens small nucleolar RNA, H/ACA box 52 (SNORA52), non-coding RNA.
uc001jmw.2	NM_013266	Q9UI47	CTNA3_HUMAN	CTNNA3	NM_013266	NP_037398	chr10	2.71126	0.557549	4.86282	6.45188	catenin, alpha 3
uc010cml.1	NR_002912			SNORA67	NR_002912		chr17	76.1433	7.6441	9.96106	6.42407	Homo sapiens small nucleolar RNA, H/ACA box 67 (SNORA67), non-coding RNA.
uc002npw.2	NM_001076678	Q2M1I7	Q2M1I7_HUMAN	ZNF493	NM_001076678	NP_001070146	chr19	3.92311	1.57596	2.48935	6.38656	zinc finger protein 493 isoform 3
uc001urc.1	NR_002575			SNORA27	NR_002575		chr13	64.2751	0.806712	79.6754	6.27193	Homo sapiens small nucleolar RNA, H/ACA box 27 (SNORA27), non-coding RNA.
uc002sch.2	NM_015910	O95876	CB086_HUMAN	C2orf86	NM_015910	NP_056994	chr2	3.55885	1.60575	2.21631	6.24295	hypothetical protein LOC51057 isoform 2
uc001vll.1	NM_032229	A8K9S8	A8K9S8_HUMAN	SLITRK6	NM_032229	NP_115605	chr13	2.02257	0.0833532	24.265	6.20366	slit and trk like 6 precursor
uc002hyf.1	NM_018143	Q9NVR0	KLH11_HUMAN	KLHL11	NM_018143	NP_060613	chr17	8.19037	2.94537	2.78076	6.01608	kelch-like 11 precursor
uc002uzt.3	NM_001114132	Q6ZS30-2	Q6ZS30-2	NBEAL1	NM_001114132	NP_001107604	chr2	2.06189	0.767104	2.68789	5.98168	neurobeachin-like 1 isoform 3
uc003ysm.1	BC137385			TMEM75			chr8	4.335	0.583516	7.4291	5.84038	Homo sapiens cDNA FLJ36105 fis, clone TESTI2021463.
uc003mba.2	NM_022897	Q546R4	Q546R4_HUMAN	RANBP17	NM_022897	NP_075048	chr5	2.74707	1.26724	2.16775	5.81248	RAN binding protein 17
uc002nrb.1	AK131472			AK131472			chr19	5.3286	1.89197	2.81643	5.73655	Homo sapiens cDNA FLJ16640 fis, clone TESTI4028938, moderately similar to Zinc finger protein 85.
uc010nlq.1	AK311345			AK311345			chrX	3.22194	1.00822	3.19566	5.68902	Homo sapiens cDNA FLJ33139 fis, clone UTERU1000109.
uc003kmw.1	NM_175920	Q9UIQ6-2	Q9UIQ6-2	LNPEP	NM_175920	NP_787116	chr5	3.00053	0.925941	3.24052	5.67399	leucyl/cystinyl aminopeptidase isoform 2
uc002qoi.1	NM_213598	Q08ER8	ZN543_HUMAN	ZNF543	NM_213598	NP_998763	chr19	4.43181	1.55884	2.84303	5.62318	zinc finger protein 543
uc003sop.1	BC044606			BC044606			chr7	5.24205	0.12233	42.8518	5.56004	Homo sapiens hypothetical protein LOC221946, mRNA (cDNA clone IMAGE:4829407).
uc002ogi.2	NM_152484	A8K1S2	A8K1S2_HUMAN	ZNF569	NM_152484	NP_689697	chr19	4.08979	1.66629	2.45443	5.5348	zinc finger protein 569
uc011lzk.1	NM_005294	B2R8W9	B2R8W9_HUMAN	GPR21	NM_005294	NP_005285	chr9	3.74084	0.0778364	48.0602	5.47229	G protein-coupled receptor 21
uc003cjs.1	NR_002325			SNORA6	NR_002325		chr3	53.6189	6.81017	7.87336	5.44018	Homo sapiens small nucleolar RNA, H/ACA box 6 (SNORA6), non-coding RNA.
uc002nhn.3	NM_000215	P52333	JAK3_HUMAN	JAK3	NM_000215	NP_000206	chr19	3.51004	1.67295	2.09811	5.40561	Janus kinase 3
uc004coq.3	DQ582201			DQ582201			chrM	181.29	87.2613	2.07755	5.39519	Homo sapiens cDNA: FLJ22857 fis, clone KAT01615.
uc001gjo.1	NR_002579			SNORD74	NR_002579		chr1	96.3544	8.32527	11.5737	5.32824	Homo sapiens small nucleolar RNA, C/D box 74 (SNORD74), non-coding RNA.
uc003pwm.2	NM_000493	A1L4P2	A1L4P2_HUMAN	COL10A1	NM_000493	NP_000484	chr6	1.9129	0.0927143	20.6323	5.30635	type X collagen alpha 1 precursor
uc002hqz.1	NR_002576			SNORA21	NR_002576		chr17	44.8965	1.33635	33.5963	5.28176	Homo sapiens small nucleolar RNA, H/ACA box 21 (SNORA21), non-coding RNA.
uc009ywe.2	NR_002920			SNORA8	NR_002920		chr11	52.4963	5.99773	8.75269	5.26325	Homo sapiens small nucleolar RNA, H/ACA box 8 (SNORA8), non-coding RNA.
uc001cmk.1	NR_000024			SNORD46	NR_000024		chr1	60.7947	2.34111	25.9683	5.22338	Homo sapiens small nucleolar RNA, C/D box 46 (SNORD46), non-coding RNA.
uc001rlm.2	NM_032834	Q5BKT4	AG10A_HUMAN	ALG10	NM_032834	NP_116223	chr12	3.0887	0.750343	4.11639	5.12313	asparagine-linked glycosylation 10 homolog
uc001cmj.1	NR_000015			SNORD55	NR_000015		chr1	82.8205	5.78478	14.317	5.10782	Homo sapiens small nucleolar RNA, C/D box 55 (SNORD55), non-coding RNA.
uc001hhs.3	NM_001146261	A1L3Y1	A1L3Y1_HUMAN	SYT14	NM_001146261	NP_001139733	chr1	3.79241	1.78238	2.12772	5.10022	synaptotagmin XIV isoform 1
uc002jtl.2	NR_003013			SCARNA16	NR_003013		chr17	30.0081	0.971177	30.8987	5.09138	Homo sapiens small Cajal body-specific RNA 16 (SCARNA16), non-coding RNA.
uc001yya.2	NR_003331			SNORD116-16	NR_003331		chr15	57.2895	0.868126	65.9921	5.0723	Homo sapiens small nucleolar RNA, C/D box 116-16 (SNORD116-16), non-coding RNA.
uc002cov.1	NR_002736			SNORD60	NR_002736		chr16	74.1616	6.08125	12.1951	5.04548	Homo sapiens small nucleolar RNA, C/D box 60 (SNORD60), non-coding RNA.
uc003ppf.1	NM_012160	Q9UKA2	FBXL4_HUMAN	FBXL4	NM_012160	NP_036292	chr6	5.66823	2.74024	2.06851	5.04077	F-box and leucine-rich repeat protein 4
uc003jqc.1	NR_001575			RNF138P1	NR_001575		chr5	1.33582	0.237488	5.62479	4.97583	Homo sapiens ring finger protein 138 pseudogene 1, mRNA (cDNA clone IMAGE:4826852).
uc010zyb.1	NR_024594	Q96N05	Q96N05_HUMAN	hCG_2018772	NR_024594		chr20	2.84473	0.316466	8.98904	4.9678	SubName: Full=HCG2018772; SubName: Full=cDNA FLJ31609 fis, clone NT2RI2002852;
uc010mqv.2	NR_003704			SNORA84	NR_003704		chr9	37.9924	0.414881	91.5743	4.9632	Homo sapiens small nucleolar RNA, H/ACA box 84 (SNORA84), non-coding RNA.
uc003ilw.2	NM_006439	Q13394	MB211_HUMAN	MAB21L2	NM_006439	NP_006430	chr4	2.0982	0.157436	13.3274	4.94094	mab-21-like protein 2
uc001rkf.1	NR_026806	Q0VFX0	YL001_HUMAN	FLJ13224	NR_026806		chr12	4.42154	0.783233	5.64524	4.84469	RecName	Full=Putative uncharacterized protein FLJ13224;
uc001xfu.1	NM_031914	B7ZL60	B7ZL60_HUMAN	SYT16	NM_031914	NP_114120	chr14	2.34711	0.547726	4.28518	4.84456	synaptotagmin XIV-like
uc001sri.1	NM_175895	B2RMN9	B2RMN9_HUMAN	C12orf61	NM_175895	NP_787091	chr12	3.3287	0.266273	12.5011	4.82641	hypothetical protein LOC283416
uc001wau.1	NR_002916			SNORD8	NR_002916		chr14	42.5864	0	0	4.81526	Homo sapiens small nucleolar RNA, C/D box 8 (SNORD8), non-coding RNA.
uc001rsa.1	NR_002968			SNORA34	NR_002968		chr12	33.6098	0.0551155	609.807	4.78712	Homo sapiens small nucleolar RNA, H/ACA box 34 (SNORA34), non-coding RNA.
uc002npe.2	BC067843			ZNF66			chr19	6.32077	1.12891	5.59902	4.78584	Homo sapiens zinc finger protein 66, mRNA (cDNA clone MGC:87430 IMAGE:5270688), complete cds.
uc001owj.1	NR_000005			SNORD15A	NR_000005		chr11	32.0857	0.737815	43.4875	4.74648	Homo sapiens small nucleolar RNA, C/D box 15A (SNORD15A), non-coding RNA.
uc011kdq.1	NM_006524	B4DP87	B4DP87_HUMAN	ZNF138	NM_006524	NP_006515	chr7	6.02755	2.777	2.17053	4.72814	zinc finger protein 138 isoform 1
uc003vum.1	NM_080660	Q96H79	ZCCHL_HUMAN	ZC3HAV1L	NM_080660	NP_542391	chr7	7.52216	2.99628	2.5105	4.68432	zinc finger CCCH-type, antiviral 1-like
uc002nrk.3	NM_138286	B9EGB3	B9EGB3_HUMAN	ZNF681	NM_138286	NP_612143	chr19	2.42153	1.18132	2.04985	4.59405	zinc finger protein 681
uc010fgr.1	NR_004378			SNORD94	NR_004378		chr2	34.9542	1.946	17.9621	4.59081	Homo sapiens small nucleolar RNA, C/D box 94 (SNORD94), non-coding RNA.
uc002sep.2	NM_173545	Q8IW19	APLF_HUMAN	APLF	NM_173545	NP_775816	chr2	1.69936	0.483291	3.51622	4.58121	aprataxin and PNKP like factor
uc001yxg.2	NR_003316			SNORD116-1	NR_003316		chr15	47.7694	2.55324	18.7093	4.50417	Homo sapiens small nucleolar RNA, C/D box 116-1 (SNORD116-1), non-coding RNA.
uc003lnq.1	NM_205846	Q8N945-2	Q8N945-2	PRELID2	NM_205846	NP_995318	chr5	2.27625	0.662944	3.43355	4.48321	PRELI domain containing 2 isoform b
uc002djc.2	AL834164	Q8ND77	Q8ND77_HUMAN	DKFZp547E087			chr16	5.65903	2.77759	2.03739	4.47475	SubName	Full=Putative uncharacterized protein DKFZp547E087;
uc011czv.1	NR_026703			VTRNA1-1	NR_026703		chr5	40.7749	0	0	4.46767	Homo sapiens vault RNA 1-1 (VTRNA1-1), non-coding RNA.
uc001tln.2	NM_152772	Q8N4U5	T11L2_HUMAN	TCP11L2	NM_152772	NP_689985	chr12	1.33067	0.36665	3.62928	4.45935	t-complex 11 (mouse) like 2
uc001vaa.1	NR_002967			SNORA31	NR_002967		chr13	33.0583	1.15273	28.6783	4.4548	Homo sapiens small nucleolar RNA, H/ACA box 31 (SNORA31), non-coding RNA.
uc003pyo.1	NM_152730	Q96NH3	CF170_HUMAN	C6orf170	NM_152730	NP_689943	chr6	1.85226	0.739481	2.50481	4.36135	hypothetical protein LOC221322
uc004dgk.1	AK098783			AK098783			chrX	2.54407	0.297377	8.55504	4.35347	Homo sapiens cDNA FLJ25917 fis, clone CBR04926.
uc002ldy.1	NR_003003			SCARNA17	NR_003003		chr18	24.5563	9.23262	2.65973	4.31141	Homo sapiens small Cajal body-specific RNA 17 (SCARNA17), non-coding RNA.
uc001yyj.2	NR_003338			SNORD116-24	NR_003338		chr15	54.0749	7.23855	7.4704	4.27921	Homo sapiens small nucleolar RNA, C/D box 116-24 (SNORD116-24), non-coding RNA.
uc003gzq.1	NR_003016			SNORA26	NR_003016		chr4	34.8322	2.40903	14.459	4.2567	Homo sapiens small nucleolar RNA, H/ACA box 26 (SNORA26), non-coding RNA.
uc002cou.2	NM_014353	Q3L6K5	Q3L6K5_HUMAN	RAB26	NM_014353	NP_055168	chr16	8.67671	4.33693	2.00066	4.20013	RAB26, member RAS oncogene family
uc003cbk.1	NM_144633	Q96L42	KCNH8_HUMAN	KCNH8	NM_144633	NP_653234	chr3	1.48943	0.53927	2.76195	4.13056	potassium voltage-gated channel, subfamily H,
uc009ywg.1	NR_002959			SNORA18	NR_002959		chr11	40.4844	7.84124	5.16301	4.08078	Homo sapiens small nucleolar RNA, H/ACA box 18 (SNORA18), non-coding RNA.
uc010hhs.2	NR_002324			SNORA62	NR_002324		chr3	39.0974	9.45657	4.13442	4.03921	Homo sapiens small nucleolar RNA, H/ACA box 62 (SNORA62), non-coding RNA.
uc001yyh.2	NR_003337			SNORD116-23	NR_003337		chr15	45.4929	5.38988	8.44044	4.00121	Homo sapiens small nucleolar RNA, C/D box 116-23 (SNORD116-23), non-coding RNA.
uc003pxz.1	NM_001042475	Q5SZL2	CF204_HUMAN	C6orf204	NM_001042475	NP_001035940	chr6	2.68597	1.23911	2.16766	3.98343	chromosome 6 open reading frame 204 isoform a
uc003zhu.2	BC069756			BC069756			chr9	2.53036	0.159686	15.8458	3.86364	Homo sapiens PRO1600 mRNA, complete cds.
uc001hwm.1	NR_002956			SNORA14B	NR_002956		chr1	23.3712	0.64537	36.2137	3.84872	Homo sapiens small nucleolar RNA, H/ACA box 14B (SNORA14B), non-coding RNA.
uc003apj.1	AX748195			AX748195			chr22	2.78848	0.339608	8.21089	3.84271	Homo sapiens cDNA FLJ36227 fis, clone THYMU2001071.
uc002eny.1	NR_002978			SNORA46	NR_002978		chr16	22.2244	0.275358	80.711	3.81816	Homo sapiens small nucleolar RNA, H/ACA box 46 (SNORA46), non-coding RNA.
uc002upl.2	CR936597			FSIP2			chr2	1.13705	0.269924	4.2125	3.80934	Homo sapiens cDNA FLJ34780 fis, clone NT2NE2003705, weakly similar to U2 SMALL NUCLEAR RIBONUCLEOPROTEIN AUXILIARY FACTOR 35 KDA SUBUNIT RELATED-PROTEIN 2.
uc001yxq.2	NR_003322			SNORD116-5	NR_003322		chr15	32.0038	1.04671	30.5757	3.77595	Homo sapiens small nucleolar RNA, C/D box 116-5 (SNORD116-5), non-coding RNA.
uc001mfs.1	AX747224			AX747224			chr11	1.93879	0.417698	4.6416	3.77523	Homo sapiens cDNA FLJ34536 fis, clone HLUNG2008384.
uc003nhj.2	BC079832			BC079832			chr6	6.0937	0.470946	12.9393	3.76102	Homo sapiens hypothetical protein MGC12935, mRNA (cDNA clone IMAGE:4309284), partial cds.
uc001miq.2	DQ597482			DQ597482			chr11	2.49232	0.133202	18.7108	3.75969	full-length cDNA clone CS0DM002YL19 of Fetal liver of Homo sapiens (human).
uc001xun.2	NM_004796	Q9Y4C0-3	Q9Y4C0-3	NRXN3	NM_004796	NP_004787	chr14	1.06181	0.506201	2.0976	3.72766	neurexin 3 isoform 1 precursor
uc002pzp.3	NM_001099694	B4DR51	B4DR51_HUMAN	ZNF578	NM_001099694	NP_001093164	chr19	1.54214	0.732142	2.10634	3.70847	zinc finger protein 578
uc003ilv.1	AK096995			AK096995			chr4	1.44401	0.0986022	14.6448	3.69177	Homo sapiens cDNA FLJ39676 fis, clone SMINT2009832.
uc010ghz.2	NR_002433			SNORD12C	NR_002433		chr20	40.1764	2.83714	14.1609	3.64911	Homo sapiens small nucleolar RNA, C/D box 12C (SNORD12C), non-coding RNA.
uc002vro.2	NM_000867	B2R9D5	B2R9D5_HUMAN	HTR2B	NM_000867	NP_000858	chr2	1.2353	0.0195347	63.2361	3.64453	5-hydroxytryptamine (serotonin) receptor 2B
uc002xio.1	NR_003018			SNORA71D	NR_003018		chr20	19.1687	0	0	3.63502	Homo sapiens small nucleolar RNA, H/ACA box 71D (SNORA71D), non-coding RNA.
uc003vfm.2	NM_001130475	A4D226	A4D226_HUMAN	THAP5	NM_001130475	NP_001123947	chr7	2.83053	1.3293	2.12934	3.63362	THAP domain containing 5 isoform 1
uc002ukc.1	NM_030650	Q9C0E8	LNP_HUMAN	KIAA1715	NM_030650	NP_085153	chr2	1.81521	0.90641	2.00264	3.61084	Lunapark
uc003kjz.2	NM_020801	Q96B67	ARRD3_HUMAN	ARRDC3	NM_020801	NP_065852	chr5	1.72565	0.650628	2.65228	3.58665	arrestin domain containing 3
uc003yjz.1	AX746867			AX746867			chr8	1.10241	0.0799605	13.7869	3.56406	Homo sapiens cDNA FLJ33916 fis, clone CTONG2016775.
uc002jkb.2	NR_026914			MGC16275	NR_026914		chr17	2.08785	0.58833	3.54877	3.54478	Homo sapiens hypothetical protein MGC16275, mRNA (cDNA clone IMAGE:3831928), partial cds.
uc003njp.2	NM_021968	B2R4R0	B2R4R0_HUMAN	HIST1H4J	NM_021968	NP_068803	chr6	7.60939	0.245422	31.0053	3.54245	histone cluster 1, H4j
uc004dry.2	CR624170			CR624170			chrX	2.37114	0.553159	4.28654	3.5379	full-length cDNA clone CS0DC007YA11 of Neuroblastoma Cot 25-normalized of Homo sapiens (human).
uc001lxd.1	NR_002982			SNORA54	NR_002982		chr11	20.291	0.0613888	330.533	3.51898	Homo sapiens small nucleolar RNA, H/ACA box 54 (SNORA54), non-coding RNA.
uc011afr.1	NR_028082			C21orf123	NR_028082		chr21	1.36208	0.3485	3.9084	3.51145	Homo sapiens cDNA FLJ38752 fis, clone KIDNE2012613.
uc001mgq.1	NR_002580			SNORA3	NR_002580		chr11	22.2989	1.61293	13.8251	3.50257	Homo sapiens small nucleolar RNA, H/ACA box 3 (SNORA3), non-coding RNA.
uc001squ.2	NM_004731	Q8NEM3	Q8NEM3_HUMAN	SLC16A7	NM_004731	NP_004722	chr12	1.11114	0.283408	3.92062	3.47741	solute carrier family 16, member 7
uc003kka.3	NR_027435			LOC100129716	NR_027435		chr5	1.20071	0.112404	10.682	3.4752	Homo sapiens hypothetical protein LOC285620, mRNA (cDNA clone IMAGE:5286379).
uc003vly.1	NM_176814	Q2TB10	ZN800_HUMAN	ZNF800	NM_176814	NP_789784	chr7	1.50593	0.60389	2.49372	3.43779	zinc finger protein 800
uc002udm.1	AK123487			AK123487			chr2	1.77402	0.383195	4.62955	3.42883	Homo sapiens cDNA FLJ41493 fis, clone BRTHA2005005.
uc001yxp.2	NR_003321			SNORD116-2	NR_003321		chr15	30.9034	3.22153	9.59277	3.42751	Homo sapiens small nucleolar RNA, C/D box 116-2 (SNORD116-2), non-coding RNA.
uc010xgk.1	NR_027271			C19orf23	NR_027271		chr19	3.98327	1.26583	3.14676	3.4258	Homo sapiens chromosome 19 open reading frame 23, mRNA (cDNA clone IMAGE:3630948).
uc003bqf.2	NM_003670	Q6IB83	Q6IB83_HUMAN	BHLHE40	NM_003670	NP_003661	chr3	2.13075	0.853918	2.49527	3.40649	basic helix-loop-helix family, member e40
uc004box.2	NM_001045476	Q5JTN6	WDR38_HUMAN	WDR38	NM_001045476	NP_001038941	chr9	2.21767	0.22299	9.94512	3.3998	WD repeat domain 38
uc003ivj.1	NR_024008	Q96NR7	CD038_HUMAN	C4orf38	NR_024008		chr4	3.12378	1.22857	2.54261	3.39536	RecName	Full=Uncharacterized protein C4orf38;
uc002bkn.1	NR_003661			UBE2QP1	NR_003661		chr15	1.67607	0.312299	5.36689	3.3842	Homo sapiens cDNA FLJ43276 fis, clone KIDNE2011532, moderately similar to Homo sapiens melanoma-associated chondroitin sulfate proteoglycan 4.
uc003nbk.2	BC033996			BC033996			chr6	7.11251	1.22661	5.7985	3.33397	Homo sapiens cDNA clone IMAGE	5297356
uc004esm.2	NR_027131			CXorf42	NR_027131		chrX	1.4903	0.296422	5.02765	3.32754	Homo sapiens cDNA FLJ36576 fis, clone TRACH2012497.
uc002lfi.1	NR_002970			SNORA37	NR_002970		chr18	17.0711	0.00900516	1895.7	3.31469	Homo sapiens small nucleolar RNA, H/ACA box 37 (SNORA37), non-coding RNA.
uc002xik.2	NR_002910			SNORA71B	NR_002910		chr20	17.7234	0.811458	21.8414	3.29464	Homo sapiens small nucleolar RNA, H/ACA box 71B (SNORA71B), non-coding RNA.
uc003pck.2	NM_001010872	Q5T0W9	FA83B_HUMAN	FAM83B	NM_001010872	NP_001010872	chr6	2.78404	1.33753	2.08148	3.27931	hypothetical protein LOC222584
uc003vmj.1	NR_027330			NAG8	NR_027330		chr7	1.27594	0.226771	5.62657	3.26471	Homo sapiens brain and nasopharyngeal carcinoma susceptibility protein NSG-x mRNA, partial cds.
uc001kkg.1	BC043227			BC043227			chr10	1.32127	0.177374	7.44906	3.24734	Homo sapiens cDNA clone IMAGE	5295530
uc003qsu.1	NR_002960			SNORA20	NR_002960		chr6	18.1998	1.27167	14.3117	3.19784	Homo sapiens small nucleolar RNA, H/ACA box 20 (SNORA20), non-coding RNA.
uc003khz.2	NR_003139			SCARNA18	NR_003139		chr5	16.4809	0.466426	35.3344	3.19336	Homo sapiens small Cajal body-specific RNA 18 (SCARNA18), non-coding RNA.
uc010qir.1	NR_027182	B2RAF7	B2RAF7_HUMAN	hCG_1818547	NR_027182		chr10	3.96187	1.42069	2.7887	3.17172	SubName: Full=HCG1818547; SubName: Full=cDNA, FLJ94884;
uc010emy.1	NR_000021			SNORD32A	NR_000021		chr19	36.8168	6.21916	5.9199	3.1696	Homo sapiens small nucleolar RNA, C/D box 32A (SNORD32A), non-coding RNA.
uc003mce.1	NR_002988			SNORA74B	NR_002988		chr5	9.81361	0	0	3.16228	Homo sapiens small nucleolar RNA, H/ACA box 74B (SNORA74B), non-coding RNA.
uc001yyo.2	NR_003360			SNORD116-29	NR_003360		chr15	24.0555	0.297331	80.9047	3.13352	Homo sapiens small nucleolar RNA, C/D box 116-29 (SNORD116-29), non-coding RNA.
uc010hyu.1	NR_002587			SNORD2	NR_002587		chr3	37.2558	4.73794	7.8633	3.10755	Homo sapiens small nucleolar RNA, C/D box 2 (SNORD2), non-coding RNA.
uc001fmn.1	NR_003005			SCARNA4	NR_003005		chr1	15.5192	0.274657	56.5038	3.10035	Homo sapiens small Cajal body-specific RNA 4 (SCARNA4), non-coding RNA.
uc010amc.1	BC148262			BC148262			chr14	4.56676	0.380224	12.0107	3.06223	Homo sapiens cDNA clone IMAGE	40107853
uc003gid.2	BC025734			BC025734			chr4	2.90146	1.356	2.13972	2.9948	Homo sapiens, clone IMAGE:5204729, mRNA.
uc009zgj.1	NR_026971			LOC144571	NR_026971		chr12	1.5098	0.375536	4.02038	2.97169	Homo sapiens cDNA FLJ32290 fis, clone PROST2000463.
uc010shj.1	NM_176888	P59542	T2R48_HUMAN	TAS2R19	NM_176888	NP_795369	chr12	2.46146	0.245513	10.0258	2.96109	taste receptor, type 2, member 19
uc003qmh.1	BC034817			BC034817			chr6	1.14454	0.166312	6.88188	2.9004	Homo sapiens cDNA clone IMAGE	4824774
uc009ywc.1	NR_003032			SNORA32	NR_003032		chr11	17.1629	1.59369	10.7693	2.89262	Homo sapiens small nucleolar RNA, H/ACA box 32 (SNORA32), non-coding RNA.
uc001xqo.1	AK096592			AK096592			chr14	1.37276	0.509429	2.69471	2.88945	Homo sapiens cDNA FLJ39273 fis, clone OCBBF2010792.
uc001yyk.2	NR_003339			SNORD116-25	NR_003339		chr15	18.9434	0.449677	42.1268	2.88861	Homo sapiens small nucleolar RNA, C/D box 116-25 (SNORD116-25), non-coding RNA.
uc002jeb.2	NR_002995			SNORA76	NR_002995		chr17	27.6637	8.38687	3.29845	2.88248	Homo sapiens small nucleolar RNA, H/ACA box 76 (SNORA76), non-coding RNA.
uc009ywh.2	NR_002973			SNORA40	NR_002973		chr11	21.5663	4.34703	4.96115	2.87913	Homo sapiens small nucleolar RNA, H/ACA box 40 (SNORA40), non-coding RNA.
uc003zey.2	NR_002807			Tmp21-II	NR_002807		chr8	1.41807	0.623185	2.27551	2.8619	Homo sapiens mRNA for Tmp21-II putative transcribed pseudogene.
uc010rfk.1	NR_026952			LOC729799	NR_026952		chr11	1.09057	0.237305	4.59565	2.86055	Homo sapiens SEC14-like 1 pseudogene (LOC729799), non-coding RNA.
uc004cor.1	DQ582265			DQ582265			chrM	65.4409	6.48284	10.0945	2.83752	DQ582265
uc001hmj.2	NR_001587			AURKAPS1	NR_001587		chr1	1.95378	0.493538	3.95873	2.81823	Homo sapiens aurora kinase A pseudogene 1 (AURKAPS1), non-coding RNA.
uc002rnv.1	NM_000379	P47989	XDH_HUMAN	XDH	NM_000379	NP_000370	chr2	1.06361	0.500571	2.1248	2.77865	xanthine dehydrogenase
uc001vny.1	CR605438			CR605438			chr13	1.80101	0.540687	3.33096	2.74566	Homo sapiens clone IMAGE:110862, mRNA sequence.
uc004auk.2	BC036695			BC036695			chr9	3.61129	1.48661	2.42921	2.74202	Homo sapiens cDNA clone IMAGE	5265295
uc003qit.1	AK097143	O00549	O00549_HUMAN	AK097143			chr6	1.4776	0.43356	3.40807	2.70341	SubName	Full=ORF2-like protein; Flags	Fragment;
uc002xin.1	NR_003017			SNORA71C	NR_003017		chr20	16.422	2.97151	5.52649	2.70303	Homo sapiens small nucleolar RNA, H/ACA box 71C (SNORA71C), non-coding RNA.
uc003tdu.2	AK225487	Q9NWP0	Q9NWP0_HUMAN	AK225487			chr7	2.31508	0.494396	4.68265	2.68526	SubName: Full=cDNA FLJ20712 fis, clone HUV01027;
uc001kqu.1	NR_002954			SNORA12	NR_002954		chr10	9.71481	0	0	2.67083	Homo sapiens small nucleolar RNA, H/ACA box 12 (SNORA12), non-coding RNA.
uc002xtj.2	BC047609			BC047609			chr20	1.05826	0.132504	7.98661	2.66682	Homo sapiens, clone IMAGE:5752022, mRNA.
uc001doo.2	NM_183242	Q5XKL5	BTBD8_HUMAN	BTBD8	NM_183242	NP_899065	chr1	1.52823	0.291827	5.23675	2.62922	BTB (POZ) domain containing 8
uc001zft.2	NM_000746	P36544	ACHA7_HUMAN	CHRNA7	NM_000746	NP_000737	chr15	1.1922	0.417165	2.85787	2.62305	cholinergic receptor, nicotinic, alpha 7
uc001boy.1	NR_002997			SCARNA1	NR_002997		chr1	8.44207	0.0979718	86.1684	2.61175	Homo sapiens small Cajal body-specific RNA 1 (SCARNA1), non-coding RNA.
uc011lgj.1	NR_027259			C8orf39	NR_027259		chr8	6.91985	3.09586	2.23519	2.6115	Homo sapiens PRO1905 mRNA, complete cds.
uc002qib.2	NM_004829	B0V3L0	B0V3L0_HUMAN	NCR1	NM_004829	NP_004820	chr19	4.15559	1.8367	2.26253	2.60741	natural cytotoxicity triggering receptor 1
uc010zre.1	NM_001009608	Q5VYV7	CT094_HUMAN	C20orf94	NM_001009608	NP_001009608	chr20	4.003	1.94383	2.05934	2.59298	hypothetical protein LOC128710
uc003eyt.2	NM_023915	Q5KU35	Q5KU35_HUMAN	GPR87	NM_023915	NP_076404	chr3	1.13344	0.121979	9.29214	2.58687	G protein-coupled receptor 87
uc001gcu.1	AX748175			AX748175			chr1	1.064	0.176992	6.01156	2.57768	Homo sapiens cDNA FLJ36189 fis, clone TESTI2027238.
uc002dnh.1	AK093382			AK093382			chr16	1.58467	0.47461	3.33888	2.56126	Homo sapiens cDNA FLJ36063 fis, clone TESTI2018975.
uc002iyp.1	NR_002999			SCARNA20	NR_002999		chr17	10.7799	0.375307	28.7228	2.54402	Homo sapiens small Cajal body-specific RNA 20 (SCARNA20), non-coding RNA.
uc003kne.2	BC042169			BC042169			chr5	1.5287	0.513274	2.97833	2.52398	Homo sapiens cDNA FLJ35946 fis, clone TESTI2011928.
uc011cfz.1	DM004493			DM004493			chr4	22.9405	2.16339	10.604	2.52097	DM004493
uc002vrv.1	NR_002921			SNORA75	NR_002921		chr2	10.6967	0.720741	14.8412	2.50496	Homo sapiens small nucleolar RNA, H/ACA box 75 (SNORA75), non-coding RNA.
uc002vsa.2	BC069004			BC069004			chr2	2.45943	0.887211	2.77209	2.46941	Homo sapiens hypothetical protein MGC4771, mRNA (cDNA clone IMAGE:3542169), partial cds.
uc001bun.2	NM_001099434	B7ZBC6	B7ZBC6_HUMAN	DCDC2B	NM_001099434	NP_001092904	chr1	1.62453	0.381481	4.25849	2.46934	doublecortin domain containing 2B
uc001yyi.1	BC069299	O43458	CO049_HUMAN	C15orf49			chr15	6.38589	1.95371	3.2686	2.45398	RecName	Full=Putative uncharacterized protein C15orf49;
uc004avg.3	DM004349			DM004349			chr9	1.38226	0	0	2.44949	Homo sapiens C90RF3 short isoform, mRNA sequence.
uc003kpt.1	NR_002922			SNORA13	NR_002922		chr5	12.2427	1.58965	7.70149	2.44727	Homo sapiens small nucleolar RNA, H/ACA box 13 (SNORA13), non-coding RNA.
uc001ymv.1	NR_002964			SNORA28	NR_002964		chr14	9.99929	0.248928	40.1693	2.4396	Homo sapiens small nucleolar RNA, H/ACA box 28 (SNORA28), non-coding RNA.
uc001ujo.2	NR_002979			SNORA49	NR_002979		chr12	8.83225	0.106771	82.7216	2.4167	Homo sapiens small nucleolar RNA, H/ACA box 49 (SNORA49), non-coding RNA.
uc001nvy.1	NR_002562			SNORD28	NR_002562		chr11	28.0455	6.72992	4.16728	2.40168	Homo sapiens small nucleolar RNA, C/D box 28 (SNORD28), non-coding RNA.
uc002hcl.2	NR_000010			SNORD4A	NR_000010		chr17	21.5769	3.04937	7.07584	2.35604	Homo sapiens small nucleolar RNA, C/D box 4A (SNORD4A), non-coding RNA.
uc003avz.1	NM_007068	Q14565	DMC1_HUMAN	DMC1	NM_007068	NP_008999	chr22	1.35002	0.604837	2.23204	2.35084	DMC1 dosage suppressor of mck1 homolog
uc001yxi.2	NR_003317			SNORD116-2	NR_003317		chr15	15.5153	2.03291	7.63205	2.33716	Homo sapiens small nucleolar RNA, C/D box 116-2 (SNORD116-2), non-coding RNA.
uc001wat.1	NR_003029			SNORD9	NR_003029		chr14	11.1955	0.315793	35.4521	2.32518	Homo sapiens small nucleolar RNA, C/D box 9 (SNORD9), non-coding RNA.
uc010gia.1	NR_003695			SNORD12B	NR_003695		chr20	17.2338	3.56958	4.82797	2.30947	Homo sapiens small nucleolar RNA, C/D box 12B (SNORD12B), non-coding RNA.
uc001yxu.2	NR_003326			SNORD116-11	NR_003326		chr15	11.3661	0.262312	43.3304	2.23918	Homo sapiens small nucleolar RNA, C/D box 116-11 (SNORD116-11), non-coding RNA.
uc003pwf.2	BC042098			BC042098			chr6	1.72766	0.768945	2.2468	2.20513	Homo sapiens, clone IMAGE:5770470, mRNA.
uc002tyw.2	BC032407			BC032407			chr2	1.68724	0.687347	2.45472	2.17817	Homo sapiens cDNA clone IMAGE	5209417
uc010cpg.1	NR_002744			SNORD49A	NR_002744		chr17	28.2344	8.22165	3.43416	2.17509	Homo sapiens small nucleolar RNA, C/D box 49A (SNORD49A), non-coding RNA.
uc011czx.1	NR_026705			VTRNA1-3	NR_026705		chr5	10.4952	0	0	2.14787	Homo sapiens vault RNA 1-3 (VTRNA1-3), non-coding RNA.
uc001exo.2	BC021024			BC021024			chr1	6.1105	2.93794	2.07986	2.14724	Homo sapiens, clone IMAGE:3616855, mRNA.
uc001hsx.1	NM_003493	B4E380	B4E380_HUMAN	HIST3H3	NM_003493	NP_003484	chr1	2.08106	0.0905664	22.9782	2.1287	histone cluster 3, H3
uc001dpe.2	NR_000006			SNORD21	NR_000006		chr1	12.7003	1.71804	7.39228	2.09226	Homo sapiens small nucleolar RNA, C/D box 21 (SNORD21), non-coding RNA.
uc002gji.1	NR_003000			SCARNA21	NR_003000		chr17	6.24771	0	0	2.07525	Homo sapiens small Cajal body-specific RNA 21 (SCARNA21), non-coding RNA.
uc002hcj.1	NR_000013			SNORD42B	NR_000013		chr17	13.7449	0.693532	19.8187	2.02545	Homo sapiens small nucleolar RNA, C/D box 42B (SNORD42B), non-coding RNA.
uc002hgc.2	NR_002221			DPRXP4	NR_002221		chr17	1.63862	0.197115	8.31301	2.02299	Homo sapiens divergent-paired related homeobox pseudogene 4 (DPRXP4), non-coding RNA.
uc002apz.1	NR_002441			SNORD18A	NR_002441		chr15	13.1177	0.738487	17.7629	2.00882	Homo sapiens small nucleolar RNA, C/D box 18A (SNORD18A), non-coding RNA.
uc003yig.1	NR_002581			SNORA72	NR_002581		chr8	6.0666	0	0	2	Homo sapiens cDNA FLJ45223 fis, clone BRCAN2020050.
uc002ypo.2	NR_002996			SNORA80	NR_002996		chr21	5.93178	0	0	2	Homo sapiens small nucleolar RNA, H/ACA box 80 (SNORA80), non-coding RNA.
uc003nfu.2	NM_021062	Q6DRA6	H2B2D_HUMAN	HIST1H2BB	NM_021062	NP_066406	chr6	1.8623	0	0	2	histone cluster 1, H2bb
uc003nfc.2	NM_170745	A2RUU6	A2RUU6_HUMAN	HIST1H2AA	NM_170745	NP_734466	chr6	1.60479	0	0	2	histone cluster 1, H2aa
