# Supplementary material for: Genomewide characterization of non-polyadenylated RNAs
Source: Genome Biol. 2011 Feb 16;12(2):R16. doi: 10.1186/gb-2011-12-2-r16 (PMC3188798; doi:10.1186/gb-2011-12-2-r16)
Supplement: Additional file 8 — List of bimorphic genes from HeLa cells. Criteria for inclusion in this list are described in the text. Reads from poly(A)- and poly(A)+ samples are normalized. Genes are sorted by their Wald scores (WaldStat). [file gb-2011-12-2-r16-S8.XLSX]

## Sheet: HeLa_Bimorphic
Gene				Gene			Chromo	BPKM (polyA-)	BPKM (polyA+)	FoldChange	WaldStat	GeneDescription
uc009yks.1	NM_001127219	Q96QU6	1A1L1_HUMAN	ACCS	NM_001127219	NP_001120691	chr11	0.967019	1.77523	0.544729	-3.67198	1-aminocyclopropane-1-carboxylate synthase
uc001jmg.2	NM_032804	B1AL29	B1AL29_HUMAN	ADO	NM_032804	NP_116193	chr10	6.54543	9.28762	0.704748	-4.58023	2-aminoethanethiol (cysteamine) dioxygenase
uc003caf.2	NM_012260	Q9UJ83	HACL1_HUMAN	HACL1	NM_012260	NP_036392	chr3	8.04845	15.6666	0.513732	-8.57853	2-hydroxyphytanoyl-CoA lyase
uc002hyl.1	NM_033133	P09543	CN37_HUMAN	CNP	NM_033133	NP_149124	chr17	10.442	18.2262	0.572911	-12.4184	2',3'-cyclic nucleotide 3' phosphodiesterase
uc001bib.2	NM_000191	Q6IBC0	Q6IBC0_HUMAN	HMGCL	NM_000191	NP_000182	chr1	1.63676	3.05095	0.536475	-5.04521	3-hydroxy-3-methylglutaryl CoA lyase isoform 1
uc002uru.2	NM_014362	Q6NVY1	HIBCH_HUMAN	HIBCH	NM_014362	NP_055177	chr2	3.7637	6.17931	0.609081	-3.56494	3-hydroxyisobutyryl-Coenzyme A hydrolase isoform
uc001kew.2	NM_001015880	O95340-2	O95340-2	PAPSS2	NM_001015880	NP_001015880	chr10	4.95203	9.26389	0.534552	-8.26424	3'-phosphoadenosine 5'-phosphosulfate synthase 2
uc001bgn.2	NM_000864	P28221	5HT1D_HUMAN	HTR1D	NM_000864	NP_000855	chr1	5.48493	6.95252	0.788912	-2.36274	5-hydroxytryptamine (serotonin) receptor 1D
uc001atc.1	NM_005957	Q5SNW9	Q5SNW9_HUMAN	MTHFR	NM_005957	NP_005948	chr1	1.7356	3.21683	0.539536	-7.04722	5,10-methylenetetrahydrofolate reductase
uc003zph.2	NM_002451	Q5T3P3	Q5T3P3_HUMAN	MTAP	NM_002451	NP_002442	chr9	6.82576	10.671	0.639655	-9.76192	5'-methylthioadenosine phosphorylase
uc010swe.1	NM_001031701	Q86UY8	NT5D3_HUMAN	NT5DC3	NM_001031701	NP_001026871	chr12	1.87996	2.86893	0.655282	-4.50849	5'-nucleotidase domain containing 3
uc003pwj.2	NM_152729	B2RND9	B2RND9_HUMAN	NT5DC1	NM_152729	NP_689942	chr6	4.61937	6.59887	0.700025	-4.18226	5'-nucleotidase, cytosolic II-like 1 protein
uc003ctv.2	NM_004567	Q16877	F264_HUMAN	PFKFB4	NM_004567	NP_004558	chr3	2.53874	3.76217	0.674806	-3.32995	6-phosphofructo-2-kinase/fructose-2,
uc001oql.2	NM_001360	Q9UBM7	DHCR7_HUMAN	DHCR7	NM_001360	NP_001351	chr11	54.7393	93.6608	0.584442	-18.6185	7-dehydrocholesterol reductase
uc002qzu.2	NM_003183	B2RNB2	B2RNB2_HUMAN	ADAM17	NM_003183	NP_003174	chr2	5.79931	8.90764	0.651049	-6.14729	a disintegrin and metalloprotease domain 17
uc002gwo.2	NM_007202	B2R650	B2R650_HUMAN	AKAP10	NM_007202	NP_009133	chr17	8.91568	12.1009	0.73678	-4.05614	A-kinase anchor protein 10 precursor
uc001uys.1	NM_016248	Q9UKA4	AKA11_HUMAN	AKAP11	NM_016248	NP_057332	chr13	4.133	6.67157	0.619495	-8.58745	A-kinase anchor protein 11
uc003vvy.1	NM_052853	A4D1T6	A4D1T6_HUMAN	ADCK2	NM_052853	NP_443085	chr7	5.99557	10.2825	0.583087	-6.04578	aarF domain containing kinase 2
uc003qgj.2	NM_001134830	Q8N157	AHI1_HUMAN	AHI1	NM_001134830	NP_001128302	chr6	2.82493	4.64172	0.608596	-5.97933	Abelson helper integration site 1 isoform a
uc001vqq.2	NM_032859	B3KWE7	B3KWE7_HUMAN	ABHD13	NM_032859	NP_116248	chr13	2.00928	2.74703	0.731437	-2.66401	abhydrolase domain containing 13
uc002hed.1	NM_198147	Q6UXT9	ABH15_HUMAN	ABHD15	NM_198147	NP_937790	chr17	3.81801	7.02393	0.543572	-5.836	abhydrolase domain containing 15 precursor
uc003djs.3	NM_020676	Q9BV23	ABHD6_HUMAN	ABHD6	NM_020676	NP_065727	chr3	7.60859	12.2762	0.619782	-5.7945	abhydrolase domain containing 6
uc002uzz.2	NM_005759	Q9NYB9-2	Q9NYB9-2	ABI2	NM_005759	NP_005750	chr2	3.53231	6.25044	0.56513	-8.2132	abl interactor 2
uc001isy.2	NM_001012750	A9Z1Y6	A9Z1Y6_HUMAN	ABI1	NM_001012750	NP_001012768	chr10	5.06823	8.42763	0.601383	-6.26032	abl-interactor 1 isoform b
uc001knk.2	NM_032327	Q969W1	ZDH16_HUMAN	ZDHHC16	NM_032327	NP_115703	chr10	16.8823	33.0872	0.510236	-12.0546	Abl-philin 2 isoform 1
uc001toc.2	NM_001093	O00763	ACACB_HUMAN	ACACB	NM_001093	NP_001084	chr12	1.05364	1.75118	0.601677	-4.56587	acetyl-Coenzyme A carboxylase beta
uc001epr.2	NM_016361	Q9NPH0	PPA6_HUMAN	ACP6	NM_016361	NP_057445	chr1	3.55071	5.17625	0.685962	-3.86501	acid phosphatase 6, lysophosphatidic precursor
uc003zqw.3	NM_002197	Q5VZA7	Q5VZA7_HUMAN	ACO1	NM_002197	NP_002188	chr9	10.3474	14.6554	0.70605	-5.89145	aconitase 1
uc003gkj.3	NM_001130083	Q19VH1	Q19VH1_HUMAN	ABLIM2	NM_001130083	NP_001123555	chr4	1.21057	1.68916	0.716673	-2.319	actin binding LIM protein family, member 2
uc010qsg.1	NM_002313	O14639	ABLM1_HUMAN	ABLIM1	NM_002313	NP_002304	chr10	16.8251	28.5094	0.59016	-19.0571	actin-binding LIM protein 1 isoform a
uc003wle.1	NM_020445	B4DTI0	B4DTI0_HUMAN	ACTR3B	NM_020445	NP_065178	chr7	4.61272	6.85059	0.673332	-3.40546	actin-related protein 3-beta isoform 1
uc003dvx.2	NM_001627	Q13740	CD166_HUMAN	ALCAM	NM_001627	NP_001618	chr3	5.41447	8.00246	0.676601	-6.34173	activated leukocyte cell adhesion molecule
uc001ncu.1	NM_017749	Q9C0C7-4	Q9C0C7-4	AMBRA1	NM_017749	NP_060219	chr11	8.46596	13.6808	0.618819	-9.39648	activating molecule in beclin-1-regulated
uc003pqk.2	NM_006828	Q8N3C0	HELC1_HUMAN	ASCC3	NM_006828	NP_006819	chr6	8.21797	10.8601	0.756711	-6.80736	activating signal cointegrator 1 complex subunit
uc001rbw.2	NM_018179	Q6VMQ6	MCAF1_HUMAN	ATF7IP	NM_018179	NP_060649	chr12	6.49537	8.02692	0.809199	-3.75013	activating transcription factor 7 interacting
uc010fog.2	NM_001111067	Q04771	ACVR1_HUMAN	ACVR1	NM_001111067	NP_001104537	chr2	1.69363	3.20251	0.528844	-4.48955	activin A receptor, type I precursor
uc003cif.2	NM_001106	Q13705	AVR2B_HUMAN	ACVR2B	NM_001106	NP_001097	chr3	2.76123	4.99544	0.552749	-9.8004	activin A receptor, type IIB precursor
uc010cig.1	NM_001127214	A8K4J8	A8K4J8_HUMAN	ACSF3	NM_001127214	NP_001120686	chr16	5.78053	8.50733	0.679477	-4.83104	acyl-CoA synthetase family member 3 precursor
uc003iwu.1	NM_001995	P33121	ACSL1_HUMAN	ACSL1	NM_001995	NP_001986	chr4	2.19119	3.75784	0.583097	-5.02816	acyl-CoA synthetase long-chain family member 1
uc002vnj.2	NM_203372	O95573	ACSL3_HUMAN	ACSL3	NM_203372	NP_976251	chr2	9.65021	18.3543	0.525775	-14.1849	acyl-CoA synthetase long-chain family member 3
uc001xon.3	NM_006821	P49753	ACOT2_HUMAN	ACOT2	NM_006821	NP_006812	chr14	1.47427	2.52502	0.583865	-3.69527	acyl-CoA thioesterase 2
uc001lhb.2	NM_001609	Q5SQN6	Q5SQN6_HUMAN	ACADSB	NM_001609	NP_001600	chr10	0.738624	1.1091	0.665967	-2.31275	acyl-Coenzyme A dehydrogenase, short/branched
uc003glc.3	NM_003501	O15254	ACOX3_HUMAN	ACOX3	NM_003501	NP_003492	chr4	1.49472	2.14235	0.697698	-2.19687	acyl-Coenzyme A oxidase 3 isoform a
uc003vwi.2	NM_018238	A4D1U5	A4D1U5_HUMAN	AGK	NM_018238	NP_060708	chr7	2.80671	4.85365	0.578268	-5.16599	acylglycerol kinase precursor
uc001ljk.2	NM_003474	O43184	ADA12_HUMAN	ADAM12	NM_003474	NP_003465	chr10	2.10767	3.54731	0.59416	-6.43979	ADAM metallopeptidase domain 12 isoform 1
uc002ymg.2	NM_007038	Q9UNA0	ATS5_HUMAN	ADAMTS5	NM_007038	NP_008969	chr21	3.74497	4.70682	0.795647	-3.46311	ADAM metallopeptidase with thrombospondin type 1
uc002ymf.2	NM_006988	Q9UHI8	ATS1_HUMAN	ADAMTS1	NM_006988	NP_008919	chr21	29.7413	32.5026	0.915045	-2.47803	ADAM metallopeptidase with thrombospondin type 1
uc003dio.2	NM_012096	Q9UKG1	DP13A_HUMAN	APPL1	NM_012096	NP_036228	chr3	7.12489	10.4868	0.679418	-6.99635	adaptor protein, phosphotyrosine interaction, PH
uc010cgg.2	NM_001128	B3KXW5	B3KXW5_HUMAN	AP1G1	NM_001128	NP_001119	chr16	9.56015	17.7271	0.539297	-16.1052	adaptor-related protein complex 1, gamma 1
uc002ppn.2	NM_014203	O94973-3	O94973-3	AP2A1	NM_014203	NP_055018	chr19	24.6194	49.0745	0.501673	-19.6028	adaptor-related protein complex 2, alpha 1
uc001eed.2	NM_006594	Q9Y6B7	AP4B1_HUMAN	AP4B1	NM_006594	NP_006585	chr1	4.08864	7.57496	0.539757	-7.59292	adaptor-related protein complex 4, beta 1
uc001zyx.1	NM_007347	Q9UPM8	AP4E1_HUMAN	AP4E1	NM_007347	NP_031373	chr15	5.17175	9.3885	0.55086	-10.4043	adaptor-related protein complex 4, epsilon 1
uc001wqw.3	NM_007077	Q9BVE7	Q9BVE7_HUMAN	AP4S1	NM_007077	NP_009008	chr14	0.884975	1.4376	0.615592	-1.99768	adaptor-related protein complex 4, sigma 1
uc003kpy.3	NM_000038	Q4LE70	Q4LE70_HUMAN	APC	NM_000038	NP_000029	chr5	4.67508	6.5045	0.718745	-6.33561	adenomatous polyposis coli
uc001ffh.2	NM_001111	P55265	DSRAD_HUMAN	ADAR	NM_001111	NP_001102	chr1	51.3695	96.168	0.534165	-34.8284	adenosine deaminase, RNA-specific isoform a
uc002rfs.3	NM_004036	O60266	ADCY3_HUMAN	ADCY3	NM_004036	NP_004027	chr2	28.278	46.5502	0.607473	-15.8157	adenylate cyclase 3
uc002egd.1	NM_001114	P51828	ADCY7_HUMAN	ADCY7	NM_001114	NP_001105	chr16	7.10905	11.2728	0.630636	-8.54247	adenylate cyclase 7
uc003ziq.1	NM_016282	Q9UIJ7	KAD3_HUMAN	AK3	NM_016282	NP_057366	chr9	5.57758	10.5806	0.527151	-9.38551	adenylate kinase 3
uc001iaj.2	NM_001126	B1AQM5	B1AQM5_HUMAN	ADSS	NM_001126	NP_001117	chr1	13.8296	23.7035	0.583442	-10.1049	adenylosuccinate synthase
uc003ncb.2	NM_006366	B2R5Y3	B2R5Y3_HUMAN	CAP2	NM_006366	NP_006357	chr6	4.27394	6.5905	0.6485	-4.35061	adenylyl cyclase-associated protein 2
uc002lnw.2	NM_014913	A8K951	A8K951_HUMAN	ADNP2	NM_014913	NP_055728	chr18	17.2013	15.5639	1.1052	2.1103	ADNP homeobox 2
uc001wxg.3	NM_001663	Q6FGZ2	Q6FGZ2_HUMAN	ARF6	NM_001663	NP_001654	chr14	12.2827	22.5028	0.545829	-12.4443	ADP-ribosylation factor 6
uc003bdd.2	NM_014570	Q9NP61	ARFG3_HUMAN	ARFGAP3	NM_014570	NP_055385	chr22	3.24396	5.53798	0.585766	-4.65035	ADP-ribosylation factor GTPase activating
uc002xtx.3	NM_006420	Q9Y6D5	BIG2_HUMAN	ARFGEF2	NM_006420	NP_006411	chr20	23.0343	25.3918	0.907155	-3.34834	ADP-ribosylation factor guanine
uc003wza.2	NM_015310	Q9NYI0-2	Q9NYI0-2	PSD3	NM_015310	NP_056125	chr8	1.13037	1.81742	0.621963	-4.93937	ADP-ribosylation factor guanine nucleotide
uc002txx.1	NM_012097	Q580I5	Q580I5_HUMAN	ARL5A	NM_012097	NP_036229	chr2	3.16344	5.9605	0.530733	-6.41106	ADP-ribosylation factor-like 5A isoform 1
uc003drv.2	NM_177976	A8KA93	A8KA93_HUMAN	ARL6	NM_177976	NP_816931	chr3	0.983029	1.75765	0.559287	-2.29457	ADP-ribosylation factor-like 6
uc002dfl.1	NM_015161	Q15041	AR6P1_HUMAN	ARL6IP1	NM_015161	NP_055976	chr16	48.7166	73.3774	0.663918	-12.136	ADP-ribosylation factor-like 6 interacting
uc001iqd.1	NM_178815	B0YIW9	B0YIW9_HUMAN	ARL5B	NM_178815	NP_848930	chr10	6.49484	4.93955	1.31486	2.69412	ADP-ribosylation factor-like 8
uc001gxk.1	NM_138795	B4E1J8	B4E1J8_HUMAN	ARL8A	NM_138795	NP_620150	chr1	5.97078	10.8602	0.549786	-6.59514	ADP-ribosylation factor-like 8A
uc001mil.1	NM_001124	B2R793	B2R793_HUMAN	ADM	NM_001124	NP_001115	chr11	10.5384	14.0518	0.749967	-3.46206	adrenomedullin precursor
uc001awv.1	NM_024758	Q9BSE5	SPEB_HUMAN	AGMAT	NM_024758	NP_079034	chr1	11.3075	16.4469	0.687514	-5.00299	agmatine ureohydrolase (agmatinase) precursor
uc001ntl.2	NM_001620	Q09666	AHNK_HUMAN	AHNAK	NM_001620	NP_001611	chr11	68.6956	115.303	0.595785	-53.685	AHNAK nucleoprotein isoform 1
uc003hzc.2	NM_031279	Q8TBG4	AT2L1_HUMAN	AGXT2L1	NM_031279	NP_112569	chr4	0.82992	1.47155	0.563976	-2.22415	alanine-glyoxylate aminotransferase 2-like 1
uc002bwn.3	NM_000693	P47895	AL1A3_HUMAN	ALDH1A3	NM_000693	NP_000684	chr15	1.11936	2.06853	0.541137	-3.68769	aldehyde dehydrogenase 1A3
uc001xpo.2	NM_005589	B2R609	B2R609_HUMAN	ALDH6A1	NM_005589	NP_005580	chr14	3.78051	6.52599	0.579301	-4.6802	aldehyde dehydrogenase 6A1 precursor
uc002spd.2	NM_017750	Q6NUM9	RETST_HUMAN	RETSAT	NM_017750	NP_060220	chr2	12.9482	17.3819	0.744928	-4.99274	all-trans-13,14-dihydroretinol saturase
uc003kyd.2	NM_014423	B2RP19	B2RP19_HUMAN	AFF4	NM_014423	NP_055238	chr5	11.7069	14.5826	0.802797	-6.06351	ALL1 fused gene from 5q31
uc001kfp.2	NM_001613	Q1KLZ0	Q1KLZ0_HUMAN	ACTA2	NM_001613	NP_001604	chr10	0.803804	1.49909	0.536195	-2.89766	alpha 2 actin
uc002gkq.3	NM_025099	Q2NKJ3	CQ068_HUMAN	C17orf68	NM_025099	NP_079375	chr17	2.92348	5.25	0.556853	-7.80023	alpha accessory factor 132
uc004azf.2	NM_033087	Q9H553	ALG2_HUMAN	ALG2	NM_033087	NP_149078	chr9	6.53592	11.9858	0.545306	-7.92293	alpha-1,3-mannosyltransferase ALG2
uc003jig.2	NM_014324	Q53GV0	Q53GV0_HUMAN	AMACR	NM_014324	NP_055139	chr5	2.04399	3.06963	0.665875	-2.75117	alpha-methylacyl-CoA racemase isoform 1
uc003bbw.3	NM_000262	P17050	NAGAB_HUMAN	NAGA	NM_000262	NP_000253	chr22	11.1885	15.257	0.73334	-5.22023	alpha-N-acetylgalactosaminidase precursor
uc002bnk.2	NM_152924	P08910	ABHD2_HUMAN	ABHD2	NM_152924	NP_690888	chr15	6.00079	8.97998	0.668241	-8.09397	alpha/beta hydrolase domain containing protein
uc002ktl.2	NM_138340	B0YIV0	B0YIV0_HUMAN	ABHD3	NM_138340	NP_612213	chr18	11.3679	21.7965	0.521546	-14.236	alpha/beta hydrolase domain containing protein
uc002sje.1	NM_015120	Q8TCU4	ALMS1_HUMAN	ALMS1	NM_015120	NP_055935	chr2	7.47691	6.00162	1.24582	4.62577	Alstrom syndrome 1
uc001rpc.2	NM_001077484	Q9H2H9	S38A1_HUMAN	SLC38A1	NM_001077484	NP_001070952	chr12	80.3482	103.668	0.775051	-18.1092	amino acid transporter system A1
uc001pjc.1	NM_015423	Q9NRN7	ADPPT_HUMAN	AASDHPPT	NM_015423	NP_056238	chr11	6.15066	11.8258	0.520105	-8.28157	aminoadipate-semialdehyde
uc003hbn.2	NM_181806	Q4L235	ACSF4_HUMAN	AASDH	NM_181806	NP_861522	chr4	1.03792	1.89063	0.548982	-4.37348	aminoadipate-semialdehyde dehydrogenase
uc001cyk.3	NM_006252	P54646	AAPK2_HUMAN	PRKAA2	NM_006252	NP_006243	chr1	3.27768	5.37817	0.609442	-7.73239	AMP-activated protein kinase alpha 2 catalytic
uc002ylz.2	NM_000484	B2R5V1	B2R5V1_HUMAN	APP	NM_000484	NP_000475	chr21	99.8329	193.438	0.516097	-42.6495	amyloid beta A4 protein isoform a precursor
uc002iys.1	NM_006380	A8K862	A8K862_HUMAN	APPBP2	NM_006380	NP_006371	chr17	4.21635	5.26311	0.801113	-2.90798	amyloid beta precursor protein-binding protein
uc010zhx.1	NM_173511	Q6P1L5	F117B_HUMAN	FAM117B	NM_173511	NP_775782	chr2	1.88467	3.46657	0.54367	-6.06338	amyotrophic lateral sclerosis 2 (juvenile)
uc002thi.2	NM_022662	Q9H1A4	APC1_HUMAN	ANAPC1	NM_022662	NP_073153	chr2	4.46048	5.23449	0.852133	-2.1578	anaphase promoting complex subunit 1
uc001xsv.2	NM_015305	Q9UNK9	ANGE1_HUMAN	ANGEL1	NM_015305	NP_056120	chr14	7.00459	11.3772	0.615668	-7.30769	angel homolog 1
uc003eqg.1	NM_016201	Q9Y2J4-2	Q9Y2J4-2	AMOTL2	NM_016201	NP_057285	chr3	9.28871	12.7928	0.726091	-6.19877	angiomotin like 2
uc003tff.2	NM_018685	Q9NQW6	ANLN_HUMAN	ANLN	NM_018685	NP_061155	chr7	22.6941	42.5185	0.533745	-19.4854	anillin, actin binding protein
uc002fxo.2	NM_016376	Q9P2R3-2	Q9P2R3-2	ANKFY1	NM_016376	NP_057460	chr17	11.7468	19.8333	0.592275	-15.5225	ankyrin repeat and FYVE domain containing 1
uc002vyz.1	NM_016552	Q4ZFV3	Q4ZFV3_HUMAN	ANKMY1	NM_016552	NP_057636	chr2	1.49803	2.48378	0.603126	-4.13608	ankyrin repeat and MYND domain containing 1
uc003diq.2	NM_001142733	A6NK59	ASB14_HUMAN	ASB14	NM_001142733	NP_001136205	chr3	0.676903	1.21275	0.558155	-2.5053	ankyrin repeat and SOCS box-containing 14
uc001iig.2	NM_024701	A8K7Q6	A8K7Q6_HUMAN	ASB13	NM_024701	NP_078977	chr10	9.33473	16.9306	0.551352	-8.97648	ankyrin repeat and SOCS box-containing protein
uc004ayu.2	NM_173551	Q68DC2	ANKS6_HUMAN	ANKS6	NM_173551	NP_775822	chr9	3.23196	5.20672	0.620728	-6.55272	ankyrin repeat and sterile alpha motif domain
uc001vrn.2	NM_017664	Q9NXR5	ANR10_HUMAN	ANKRD10	NM_017664	NP_060134	chr13	8.01238	12.8393	0.624053	-10.9804	ankyrin repeat domain 10
uc001tpx.2	NM_033121	Q3ZTS7	Q3ZTS7_HUMAN	ANKRD13A	NM_033121	NP_149112	chr12	4.54267	7.07856	0.641751	-6.3852	ankyrin repeat domain 13
uc001dex.3	NM_030816	Q8N6S4	AN13C_HUMAN	ANKRD13C	NM_030816	NP_110443	chr1	3.9527	5.66772	0.697407	-4.98842	ankyrin repeat domain 13C
uc010qat.1	NM_019046	Q6P6B7	ANR16_HUMAN	ANKRD16	NM_019046	NP_061919	chr10	1.10311	2.07144	0.532534	-4.06322	ankyrin repeat domain 16 isoform a
uc002ntn.1	NM_032139	Q96NW4	ANR27_HUMAN	ANKRD27	NM_032139	NP_115515	chr19	9.17529	10.7402	0.854293	-2.97394	ankyrin repeat domain 27 (VPS9 domain)
uc003caj.1	NM_015199	O15084	ANR28_HUMAN	ANKRD28	NM_015199	NP_056014	chr3	6.74419	9.12587	0.739019	-6.43331	ankyrin repeat domain 28
uc003kkr.3	NM_032290	Q9BQI6	ANR32_HUMAN	ANKRD32	NM_032290	NP_115666	chr5	24.3847	37.744	0.646055	-12.1938	ankyrin repeat domain 32
uc003yjo.1	NM_198401	Q86W74-2	Q86W74-2	ANKRD46	NM_198401	NP_940683	chr8	2.16178	2.80963	0.76942	-2.28033	ankyrin repeat domain 46
uc001skm.3	NM_173595	B1Q2K2	B1Q2K2_HUMAN	ANKRD52	NM_173595	NP_775866	chr12	18.9977	35.6914	0.532278	-24.2404	ankyrin repeat domain 52
uc002tfb.2	NM_023016	Q53LP3	ANR57_HUMAN	ANKRD57	NM_023016	NP_075392	chr2	9.66741	16.3112	0.592687	-10.0126	ankyrin repeat domain 57
uc003kcu.1	NM_023039	Q9H9E1	ANRA2_HUMAN	ANKRA2	NM_023039	NP_075526	chr5	1.79048	2.74128	0.653153	-2.29507	ankyrin repeat, family A (RFXANK-like), 2
uc001ewa.2	NM_003568	O76027	ANXA9_HUMAN	ANXA9	NM_003568	NP_003559	chr1	1.73414	3.37823	0.513329	-3.59704	annexin A9
uc003jnf.2	NM_001014279	Q3ZCQ2	AX2R_HUMAN	C5orf39	NM_001014279	NP_001014301	chr5	1.97319	1.16421	1.69488	2.10231	annexin II receptor
uc010sle.1	NM_001142680	B4DZA5	B4DZA5_HUMAN	ANO6	NM_001142680	NP_001136152	chr12	10.5607	14.3514	0.735869	-6.93801	anoctamin 6 isoform c
uc002rhp.1	NM_017877	Q8N357	CB018_HUMAN	C2orf18	NM_017877	NP_060347	chr2	17.6491	25.0503	0.704547	-7.71702	ANT2-binding protein precursor
uc002vty.2	NM_030803	Q676U5	A16L1_HUMAN	ATG16L1	NM_030803	NP_110430	chr2	6.4521	9.46421	0.681738	-4.82839	APG16 autophagy 16-like isoform 1
uc003bwc.2	NM_006395	O95352	ATG7_HUMAN	ATG7	NM_006395	NP_006386	chr3	5.06499	8.01225	0.632155	-6.43714	APG7 autophagy 7-like isoform a
uc002vkf.1	NM_024085	Q3ZAQ6	Q3ZAQ6_HUMAN	ATG9A	NM_024085	NP_076990	chr2	15.2647	27.6088	0.552894	-15.2597	APG9 autophagy 9-like 1
uc004eem.2	NM_198450	Q6UXV4	APOOL_HUMAN	APOOL	NM_198450	NP_940852	chrX	7.15775	10.4547	0.684643	-4.79759	apolipoprotein O-like precursor
uc003gsq.1	NM_015230	Q8WZ64	ARAP2_HUMAN	ARAP2	NM_015230	NP_056045	chr4	1.86417	2.31023	0.806923	-2.28516	ArfGAP with RhoGAP domain, ankyrin repeat and PH
uc002qzh.2	NM_003887	O43150	ASAP2_HUMAN	ASAP2	NM_003887	NP_003878	chr2	5.37167	8.15086	0.659032	-6.30438	ArfGAP with SH3 domain, ankyrin repeat and PH
uc001gmi.3	NM_001100108	P42684-3	P42684-3	ABL2	NM_001100108	NP_001093578	chr1	6.44214	12.0048	0.536631	-17.0304	arg tyrosine kinase isoform c
uc001gxd.2	NM_020216	Q9H4A4	AMPB_HUMAN	RNPEP	NM_020216	NP_064601	chr1	26.8306	48.8811	0.548895	-14.8509	arginyl aminopeptidase
uc001lfq.2	NM_001001976	O95260	ATE1_HUMAN	ATE1	NM_001001976	NP_001001976	chr10	14.3488	11.7964	1.21637	2.56389	arginyltransferase 1 isoform 1
uc003yvn.2	NM_012154	Q9UKV8	AGO2_HUMAN	EIF2C2	NM_012154	NP_036286	chr8	39.5614	46.4287	0.85209	-4.60648	argonaute 2 isoform 1
uc002ecc.2	NM_001105247	Q96C12	ARMC5_HUMAN	ARMC5	NM_001105247	NP_001098717	chr16	2.47945	4.72315	0.524956	-6.84647	armadillo repeat containing 5 isoform a
uc003esa.1	NM_015396	Q8IUR7-2	Q8IUR7-2	ARMC8	NM_015396	NP_056211	chr3	4.40434	6.21674	0.708463	-4.78532	armadillo repeat containing 8 isoform 2
uc004ejh.2	NM_022838	B3KU88	B3KU88_HUMAN	ARMCX5	NM_022838	NP_073749	chrX	3.06357	6.05391	0.506049	-6.42035	armadillo repeat containing, X-linked 5
uc003xvl.2	NM_018120	Q9NVT9	ARMC1_HUMAN	ARMC1	NM_018120	NP_060590	chr8	11.1474	14.5421	0.766563	-3.69053	armadillo repeat-containing protein
uc001owe.1	NM_004041	P49407	ARRB1_HUMAN	ARRB1	NM_004041	NP_004032	chr11	8.01246	11.5952	0.691015	-4.1529	arrestin beta 1 isoform A
uc001inn.2	NM_001033855	Q96SD1	DCR1C_HUMAN	DCLRE1C	NM_001033855	NP_001029027	chr10	1.3178	2.17245	0.606595	-3.99412	artemis protein isoform a
uc001mkp.2	NM_001178	O00327-8	O00327-8	ARNTL	NM_001178	NP_001169	chr11	1.81207	3.50277	0.517326	-4.93754	aryl hydrocarbon receptor nuclear
uc001rht.1	NM_020183	Q8WYA1	BMAL2_HUMAN	ARNTL2	NM_020183	NP_064568	chr12	3.74967	6.74425	0.555981	-4.82795	aryl hydrocarbon receptor nuclear
uc011bpx.1	NM_001146276	Q6PIU2-2	Q6PIU2-2	NCEH1	NM_001146276	NP_001139748	chr3	19.483	17.2638	1.12855	2.40902	arylacetamide deacetylase-like 1 isoform a
uc003kfq.2	NM_000046	P15848	ARSB_HUMAN	ARSB	NM_000046	NP_000037	chr5	4.20708	5.03909	0.834888	-2.35914	arylsulfatase B isoform 1 precursor
uc003kld.2	NM_198150	Q3ZCW3	Q3ZCW3_HUMAN	ARSK	NM_198150	NP_937793	chr5	1.39104	2.63084	0.528744	-4.66337	arylsulfatase K precursor
uc001rlm.2	NM_032834	Q5BKT4	AG10A_HUMAN	ALG10	NM_032834	NP_116223	chr12	3.17702	2.11623	1.50127	2.47063	asparagine-linked glycosylation 10 homolog
uc001pmb.2	NM_001077690	Q9H6U8	ALG9_HUMAN	ALG9	NM_001077690	NP_001071158	chr11	2.02513	4.01865	0.503933	-8.31666	asparagine-linked glycosylation 9 protein
uc003env.1	NM_014065	Q2TB18	ASTE1_HUMAN	ASTE1	NM_014065	NP_054784	chr3	2.9526	4.18232	0.705974	-2.65115	asteroid homolog 1
uc003qqn.2	NM_017519	Q8NFD5-3	Q8NFD5-3	ARID1B	NM_017519	NP_059989	chr6	4.92145	6.64142	0.741024	-6.44215	AT rich interactive domain 1B (SWI1-like)
uc001ros.1	NM_152641	Q68CP9	ARID2_HUMAN	ARID2	NM_152641	NP_689854	chr12	8.15492	9.31685	0.875287	-3.12498	AT rich interactive domain 2 (ARID, RFX-like)
uc001jlt.1	NM_032199	Q14865	ARI5B_HUMAN	ARID5B	NM_032199	NP_115575	chr10	5.05467	7.798	0.6482	-7.58348	AT rich interactive domain 5B (MRF1-like)
uc003eux.3	NM_001184	Q13535	ATR_HUMAN	ATR	NM_001184	NP_001175	chr3	6.05909	7.45466	0.812791	-4.36974	ataxia telangiectasia and Rad3 related protein
uc001pkb.1	NM_000051	Q13315	ATM_HUMAN	ATM	NM_000051	NP_000042	chr11	4.3558	5.77671	0.754027	-5.85981	ataxia telangiectasia mutated isoform 1
uc003bgm.1	NM_013236	Q9UBB4	ATX10_HUMAN	ATXN10	NM_013236	NP_037368	chr22	8.78162	14.3616	0.611465	-7.0752	ataxin 10
uc001yac.3	NM_004993	Q4VBR4	Q4VBR4_HUMAN	ATXN3	NM_004993	NP_004984	chr14	1.41969	2.20188	0.644762	-3.78852	ataxin 3 reference isoform
uc003vde.2	NM_020725	Q9ULK2	AT7L1_HUMAN	ATXN7L1	NM_020725	NP_065776	chr7	0.593393	1.0089	0.58816	-3.31166	ataxin 7-like 1 isoform 1
uc001fna.2	NM_020131	Q9NRR5	UBQL4_HUMAN	UBQLN4	NM_020131	NP_064516	chr1	3.34424	5.94402	0.562623	-5.7459	ataxin-1 ubiquitin-like interacting protein
uc001yfi.2	NM_018036	Q96BY7	ATG2B_HUMAN	ATG2B	NM_018036	NP_060506	chr14	2.89725	5.4512	0.531488	-10.7122	ATG2 autophagy related 2 homolog B
uc001nxk.1	NM_015459	Q6DD88	ATLA3_HUMAN	ATL3	NM_015459	NP_056274	chr11	24.093	42.4772	0.567199	-13.0497	atlastin 3
uc002rqq.2	NM_001135673	Q8NHH9	ATLA2_HUMAN	ATL2	NM_001135673	NP_001129145	chr2	11.1683	17.1764	0.65021	-7.68861	atlastin GTPase 2 isoform 2
uc002ffz.1	NM_015251	O43313	ATMIN_HUMAN	ATMIN	NM_015251	NP_056066	chr16	8.6494	12.4664	0.693819	-7.02396	ATM interactor
uc001bnd.1	NM_018066	Q9H9Y4	GPN2_HUMAN	GPN2	NM_018066	NP_060536	chr1	7.79619	10.9988	0.708825	-3.12331	ATP binding domain 1 family, member B
uc002gse.1	NM_145691	Q8N5M1	ATPF2_HUMAN	ATPAF2	NM_145691	NP_663729	chr17	2.02751	3.4722	0.583926	-4.53179	ATP synthase mitochondrial F1 complex assembly
uc002zaq.2	NM_004915	P45844	ABCG1_HUMAN	ABCG1	NM_004915	NP_004906	chr21	5.50988	8.16153	0.675103	-4.72727	ATP-binding cassette sub-family G member 1
uc002jig.2	NM_172232	Q8WWZ7	ABCA5_HUMAN	ABCA5	NM_172232	NP_758424	chr17	1.09395	1.56952	0.696999	-3.13306	ATP-binding cassette, sub-family A , member 5
uc004ebz.2	NM_004299	O75027-2	O75027-2	ABCB7	NM_004299	NP_004290	chrX	26.7981	36.3617	0.736988	-6.34778	ATP-binding cassette, sub-family B, member 7
uc001kqf.2	NM_000392	B2RMT8	B2RMT8_HUMAN	ABCC2	NM_000392	NP_000383	chr10	44.1747	88.1858	0.500927	-31.6485	ATP-binding cassette, sub-family C (CFTR/MRP),
uc010bvi.2	NM_004996	P33527	MRP1_HUMAN	ABCC1	NM_004996	NP_004987	chr16	19.3652	27.6997	0.699111	-10.9744	ATP-binding cassette, sub-family C, member 1
uc003ouy.1	AK000002	Q5T3U5	MRP7_HUMAN	ABCC10	NM_033450	NP_258261	chr6	2.12253	2.98069	0.712093	-3.41719	ATP-binding cassette, sub-family C, member 10
uc003fmg.2	NM_005688	B9EIQ2	B9EIQ2_HUMAN	ABCC5	NM_005688	NP_005679	chr3	5.98889	8.1321	0.736451	-6.33173	ATP-binding cassette, sub-family C, member 5
uc003ijy.2	NM_002940	P61221	ABCE1_HUMAN	ABCE1	NM_002940	NP_002931	chr4	5.42899	8.51841	0.637324	-6.09491	ATP-binding cassette, sub-family E, member 1
uc001kez.1	NM_032810	Q8NBU5	ATAD1_HUMAN	ATAD1	NM_032810	NP_116199	chr10	23.6331	29.9952	0.787898	-5.39703	ATPase family, AAA domain containing 1
uc002hfs.1	NM_024857	Q96QE3	ATAD5_HUMAN	ATAD5	NM_024857	NP_079133	chr17	2.93235	4.89396	0.599178	-6.2574	ATPase family, AAA domain containing 5
uc003fty.3	NM_024524	Q9H7F0	AT133_HUMAN	ATP13A3	NM_024524	NP_078800	chr3	21.5956	30.4314	0.709648	-12.7696	ATPase type 13A3
uc003gwr.2	NM_006095	Q9Y2Q0	AT8A1_HUMAN	ATP8A1	NM_006095	NP_006086	chr4	0.740552	1.17502	0.630248	-3.19032	ATPase, aminophospholipid transporter (APLT),
uc003gxk.1	NM_020453	A2RRC8	A2RRC8_HUMAN	ATP10D	NM_020453	NP_065186	chr4	1.39069	2.39809	0.579915	-4.98417	ATPase, class V, type 10D
uc003flb.2	NM_014616	Q9Y2G3	AT11B_HUMAN	ATP11B	NM_014616	NP_055431	chr3	4.72488	6.38839	0.739604	-4.91719	ATPase, class VI, type 11B
uc001vfw.2	NM_000053	P35670	ATP7B_HUMAN	ATP7B	NM_000053	NP_000044	chr13	1.07861	2.06279	0.522888	-5.83097	ATPase, Cu++ transporting, beta polypeptide
uc004flf.1	NM_001183	A6ZKI4	A6ZKI4_HUMAN	ATP6AP1	NM_001183	NP_001174	chrX	17.4204	31.4517	0.553878	-15.8283	ATPase, H+ transporting, lysosomal accessory
uc001ufr.2	NM_012463	Q9Y487	VPP2_HUMAN	ATP6V0A2	NM_012463	NP_036595	chr12	6.05384	8.58237	0.70538	-5.9225	ATPase, H+ transporting, lysosomal V0 subunit
uc003ykz.3	NM_001695	P21283	VATC1_HUMAN	ATP6V1C1	NM_001695	NP_001686	chr8	6.91746	12.8539	0.538161	-11.5702	ATPase, H+ transporting, lysosomal V1 subunit
uc003eao.2	NM_001690	B2RBR8	B2RBR8_HUMAN	ATP6V1A	NM_001690	NP_001681	chr3	23.5916	32.1722	0.733293	-8.42496	ATPase, H+ transporting, lysosomal V1 subunit A
uc003tcv.1	NM_015060	Q8NBF6	AVL9_HUMAN	AVL9	NM_015060	NP_055875	chr7	5.77049	8.13981	0.708922	-3.81595	AVL9 homolog (S. cerevisiase)
uc010ehj.2	NM_021913	P30530	UFO_HUMAN	AXL	NM_021913	NP_068713	chr19	12.1612	22.7504	0.534547	-14.4056	AXL receptor tyrosine kinase isoform 1
uc001lhl.2	NM_015892	Q7LFX5	ST4S6_HUMAN	CHST15	NM_015892	NP_056976	chr10	0.918567	1.28726	0.713586	-1.99036	B cell RAG associated protein
uc001gzq.2	NM_006763	P78543	BTG2_HUMAN	BTG2	NM_006763	NP_006754	chr1	1.63784	3.03093	0.540376	-3.84773	B-cell translocation gene 2
uc002gvk.3	NM_015681	Q9UPM9	B9D1_HUMAN	B9D1	NM_015681	NP_056496	chr17	6.91254	13.0969	0.527798	-4.84905	B9 protein
uc010ezu.2	NM_016252	Q9NR09	BIRC6_HUMAN	BIRC6	NM_016252	NP_057336	chr2	23.9259	17.4135	1.37398	12.3279	baculoviral IAP repeat-containing 6
uc001pgy.2	NM_001166	Q13490	BIRC2_HUMAN	BIRC2	NM_001166	NP_001157	chr11	4.91427	7.44952	0.659677	-5.15597	baculoviral IAP repeat-containing protein 2
uc004etx.2	NM_001167	P98170	XIAP_HUMAN	XIAP	NM_001167	NP_001158	chrX	2.50945	5.01162	0.500727	-9.79487	baculoviral IAP repeat-containing protein 4
uc002ejd.2	NM_031885	Q9BXC9	BBS2_HUMAN	BBS2	NM_031885	NP_114091	chr16	4.99754	9.07567	0.550652	-9.88147	Bardet-Biedl syndrome 2 protein
uc002ewu.2	NM_006750	Q13425	SNTB2_HUMAN	SNTB2	NM_006750	NP_006741	chr16	5.16245	9.50066	0.543378	-12.8264	basic beta 2 syntrophin
uc003bqf.2	NM_003670	Q6IB83	Q6IB83_HUMAN	BHLHE40	NM_003670	NP_003661	chr3	22.3245	34.2339	0.652118	-10.0582	basic helix-loop-helix family, member e40
uc002uwc.2	NM_014670	Q7L1Q6-2	Q7L1Q6-2	BZW1	NM_014670	NP_055485	chr2	20.6354	33.804	0.610444	-11.2619	basic leucine zipper and W2 domains 1
uc004den.3	NM_001123385	Q6W2J9	BCOR_HUMAN	BCOR	NM_001123385	NP_001116857	chrX	7.47179	14.2038	0.526042	-14.1574	BCL-6 interacting corepressor isoform c
uc003pdr.2	NM_004282	O95816	BAG2_HUMAN	BAG2	NM_004282	NP_004273	chr6	15.5222	23.6297	0.656894	-6.81348	BCL2-associated athanogene 2
uc003xky.1	NM_004874	O95429	BAG4_HUMAN	BAG4	NM_004874	NP_004865	chr8	11.2262	7.66286	1.46502	3.6842	BCL2-associated athanogene 4
uc003mcj.3	NM_001205	Q12981	SEC20_HUMAN	BNIP1	NM_001205	NP_001196	chr5	2.79495	5.4367	0.51409	-3.96794	BCL2/adenovirus E1B 19kD interacting protein 1
uc010uhc.1	NM_004330	Q12982	BNIP2_HUMAN	BNIP2	NM_004330	NP_004321	chr15	11.2317	22.1756	0.50649	-11.7169	BCL2/adenovirus E1B 19kD interacting protein 2
uc001pzt.2	NM_014622	O00534	LHR2A_HUMAN	VWA5A	NM_014622	NP_055437	chr11	15.606	27.054	0.576848	-12.8333	BCSC-1 isoform 1
uc010aaz.2	NM_194318	Q6Y288	B3GLT_HUMAN	B3GALTL	NM_194318	NP_919299	chr13	2.49201	3.39254	0.734556	-2.82508	beta 1,3-galactosyltransferase-like
uc001plw.1	NM_181699	P30154-2	P30154-2	PPP2R1B	NM_181699	NP_859050	chr11	5.63552	6.86242	0.821214	-2.86855	beta isoform of regulatory subunit A, protein
uc002cym.2	NM_019109	Q9BT22	ALG1_HUMAN	ALG1	NM_019109	NP_061982	chr16	3.67598	7.08098	0.519134	-8.80081	beta-1,4-mannosyltransferase
uc003ckr.2	NM_001904	A8K1L7	A8K1L7_HUMAN	CTNNB1	NM_001904	NP_001895	chr3	26.4886	47.3877	0.558976	-23.3261	beta-catenin
uc002yyw.2	NM_012105	A8K7P1	A8K7P1_HUMAN	BACE2	NM_012105	NP_036237	chr21	21.3809	39.3957	0.542721	-14.4814	beta-site APP-cleaving enzyme 2 isoform A
uc003zxw.2	NM_020944	Q9HCG7	GBA2_HUMAN	GBA2	NM_020944	NP_065995	chr9	6.39669	12.3052	0.519836	-10.6543	bile acid beta-glucosidase
uc002elf.1	NM_012106	B3KQJ5	B3KQJ5_HUMAN	ARL2BP	NM_012106	NP_036238	chr16	7.73518	12.9651	0.596616	-5.9593	binder of Arl Two
uc003cah.2	NM_000060	B2R865	B2R865_HUMAN	BTD	NM_000060	NP_000051	chr3	4.16769	7.37373	0.565207	-5.58262	biotinidase precursor
uc003vrw.2	NM_001724	A4D1N9	A4D1N9_HUMAN	BPGM	NM_001724	NP_001715	chr7	2.52278	4.90155	0.514691	-4.64366	bisphosphoglycerate mutase
uc001loe.2	NM_001098787	Q9NYM9	BET1L_HUMAN	BET1L	NM_001098787	NP_001092257	chr11	6.57173	11.0931	0.592415	-6.58685	blocked early in transport 1 homolog (S.
uc002bpr.2	NM_000057	P54132	BLM_HUMAN	BLM	NM_000057	NP_000048	chr15	4.57222	6.91139	0.661548	-5.47749	Bloom syndrome protein
uc002wmu.1	NM_001200	P12643	BMP2_HUMAN	BMP2	NM_001200	NP_001191	chr20	10.9787	17.2551	0.636261	-7.36348	bone morphogenetic protein 2 preproprotein
uc003pcq.2	NM_021073	P22003	BMP5_HUMAN	BMP5	NM_021073	NP_066551	chr6	14.4052	18.7029	0.770213	-3.72564	bone morphogenetic protein 5 preproprotein
uc003mxu.3	NM_001718	P22004	BMP6_HUMAN	BMP6	NM_001718	NP_001709	chr6	14.4086	27.5994	0.522061	-13.0904	bone morphogenetic protein 6 preproprotein
uc002uzf.3	NM_001204	Q13873	BMPR2_HUMAN	BMPR2	NM_001204	NP_001195	chr2	1.85693	3.288	0.564758	-7.90836	bone morphogenetic protein receptor type II
uc001kdy.2	NM_004329	P36894	BMR1A_HUMAN	BMPR1A	NM_004329	NP_004320	chr10	1.13609	1.64384	0.691123	-2.00506	bone morphogenetic protein receptor, type IA
uc001yfh.2	NM_000710	A8K7F5	A8K7F5_HUMAN	BDKRB1	NM_000710	NP_000701	chr14	2.73924	5.33339	0.513602	-4.51622	bradykinin receptor B1
uc010avm.1	NM_000623	P30411	BKRB2_HUMAN	BDKRB2	NM_000623	NP_000614	chr14	0.755183	1.49344	0.505667	-3.78009	bradykinin receptor B2
uc002wup.2	NM_002862	P11216	PYGB_HUMAN	PYGB	NM_002862	NP_002853	chr20	6.04159	11.975	0.504515	-10.4414	brain glycogen phosphorylase
uc002veu.2	NM_000465	Q99728	BARD1_HUMAN	BARD1	NM_000465	NP_000456	chr2	7.84553	5.75815	1.36251	2.80297	BRCA1 associated RING domain 1
uc002izk.1	NM_032043	Q9BX63	FANCJ_HUMAN	BRIP1	NM_032043	NP_114432	chr17	4.31498	3.50571	1.23084	2.14448	BRCA1 interacting protein C-terminal helicase 1
uc001dqa.2	NM_003567	O75815	BCAR3_HUMAN	BCAR3	NM_003567	NP_003558	chr1	19.6433	24.4025	0.804969	-5.10614	breast cancer antiestrogen resistance 3
uc003xxo.1	NM_006421	Q9Y6D6	BIG1_HUMAN	ARFGEF1	NM_006421	NP_006412	chr8	5.23117	7.72594	0.677091	-8.01911	brefeldin A-inhibited guanine
uc001uha.1	NM_080626	Q8WY22	BRI3B_HUMAN	BRI3BP	NM_080626	NP_542193	chr12	16.1585	23.7133	0.681411	-4.6777	BRI3-binding protein
uc001hnq.1	NM_144695	Q5VW32	BROX_HUMAN	C1orf58	NM_144695	NP_653296	chr1	12.315	14.8831	0.827451	-2.35029	Bro1-domain-containing protein
uc002uao.2	NM_013450	Q9UIF8	BAZ2B_HUMAN	BAZ2B	NM_013450	NP_038478	chr2	1.48086	2.66754	0.555141	-7.80229	bromodomain adjacent to zinc finger domain, 2B
uc003olv.3	NM_015695	Q9ULD4	BRPF3_HUMAN	BRPF3	NM_015695	NP_056510	chr6	5.37315	8.65428	0.620866	-7.59632	bromodomain and PHD finger containing, 3
uc002yxk.1	NM_018963	Q9NSI6	BRWD1_HUMAN	BRWD1	NM_018963	NP_061836	chr21	4.23047	5.40627	0.782512	-5.26112	bromodomain and WD repeat domain containing 1
uc010qtf.1	NM_018117	Q9BZH6	BRWD2_HUMAN	BRWD2	NM_018117	NP_060587	chr10	12.0659	17.107	0.705324	-7.52122	bromodomain and WD repeat domain containing 2
uc004edt.2	NM_153252	Q6RI45	BRWD3_HUMAN	BRWD3	NM_153252	NP_694984	chrX	7.26262	14.0906	0.515422	-13.9262	bromodomain and WD repeat domain containing 3
uc001khr.2	NM_003972	Q2M1V9	Q2M1V9_HUMAN	BTAF1	NM_003972	NP_003963	chr10	13.8983	19.0432	0.729831	-8.26807	BTAF1 RNA polymerase II, B-TFIID transcription
uc002bjn.2	NM_025238	Q9H0C5	BTBD1_HUMAN	BTBD1	NM_025238	NP_079514	chr15	19.1328	35.4002	0.540472	-14.4836	BTB (POZ) domain containing 1 isoform 1
uc004cgw.2	NM_144653	Q96BF6	NACC2_HUMAN	NACC2	NM_144653	NP_653254	chr9	6.45527	8.5204	0.757624	-2.61338	BTB (POZ) domain containing 14A
uc001wvr.2	NM_017658	Q9NXS3	KLH28_HUMAN	KLHL28	NM_017658	NP_060128	chr14	1.50179	2.02095	0.743114	-2.68484	BTB (POZ) domain containing 5
uc002ynj.2	NM_001186	Q6ICU0	Q6ICU0_HUMAN	BACH1	NM_001186	NP_001177	chr21	14.7495	12.7529	1.15657	3.11651	BTB and CNC homology 1 transcription factor
uc002wnz.2	NM_014962	Q9Y2F9	BTBD3_HUMAN	BTBD3	NM_014962	NP_055777	chr20	29.4646	49.547	0.59468	-18.5876	BTB/POZ domain containing protein 3 isoform a
uc002fkp.2	NM_079837	A8MX25	A8MX25_HUMAN	BANP	NM_079837	NP_524576	chr16	3.64628	5.54449	0.657641	-3.70083	BTG3 associated nuclear protein isoform b
uc002tgc.2	NM_004336	Q53QE4	Q53QE4_HUMAN	BUB1	NM_004336	NP_004327	chr2	9.39338	15.2963	0.614094	-8.6246	budding uninhibited by benzimidazoles 1
uc001rgp.1	NM_033360	Q9BR65	Q9BR65_HUMAN	KRAS	NM_033360	NP_203524	chr12	3.87234	5.31054	0.72918	-4.24251	c-K-ras2 protein isoform a precursor
uc002yzw.2	NM_015500	Q9Y426	CU025_HUMAN	C2CD2	NM_015500	NP_056315	chr21	4.04051	5.31585	0.760087	-3.92037	C2 calcium-dependent domain containing 2 isoform
uc010lkq.2	NM_001009571	B7ZM56	B7ZM56_HUMAN	CADPS2	NM_001009571	NP_001009571	chr7	0.652709	1.136	0.574568	-3.12103	Ca2+-dependent activator protein for secretion 2
uc003jgr.1	NM_006727	Q9Y6N8	CAD10_HUMAN	CDH10	NM_006727	NP_006718	chr5	1.22533	2.09729	0.584245	-3.08469	cadherin 10, type 2 preproprotein
uc003bhw.1	NM_014246	Q9NYQ6	CELR1_HUMAN	CELSR1	NM_014246	NP_055061	chr22	4.67627	8.76432	0.533558	-14.2034	cadherin EGF LAG seven-pass G-type receptor 1
uc003cuf.1	AY714129	Q5Y190	Q5Y190_HUMAN	CELSR3	NM_001407	NP_001398	chr3	3.06125	5.11789	0.598147	-10.1455	cadherin EGF LAG seven-pass G-type receptor 3
uc002vqx.2	NM_016289	A8K8L7	A8K8L7_HUMAN	CAB39	NM_016289	NP_057373	chr2	7.85964	13.9915	0.561742	-9.85201	calcium binding protein 39
uc001znl.2	NM_007236	Q99653	CHP1_HUMAN	CHP	NM_007236	NP_009167	chr15	37.7491	58.5407	0.644835	-13.3333	calcium binding protein P22
uc003dhf.2	NM_018398	Q8IZS8	CA2D3_HUMAN	CACNA2D3	NM_018398	NP_060868	chr3	1.2229	2.03131	0.602027	-3.72462	calcium channel, voltage-dependent, alpha
uc003uhr.1	NM_000722	P54289	CA2D1_HUMAN	CACNA2D1	NM_000722	NP_000713	chr7	3.97822	5.93096	0.670755	-4.4066	calcium channel, voltage-dependent, alpha
uc002fwt.2	NM_172206	Q8N5S9	KKCC1_HUMAN	CAMKK1	NM_172206	NP_757343	chr17	6.12527	11.6716	0.5248	-10.1259	calcium/calmodulin-dependent protein kinase 1
uc003ibi.2	NM_001221	B3KY86	B3KY86_HUMAN	CAMK2D	NM_001221	NP_001212	chr4	0.789841	1.20294	0.656593	-2.54897	calcium/calmodulin-dependent protein kinase II
uc001gvk.2	NM_203459	Q08AD1	CA1L1_HUMAN	CAMSAP1L1	NM_203459	NP_982284	chr1	8.33623	15.9347	0.523151	-15.2925	calmodulin regulated spectrin-associated protein
uc004cgr.3	NM_015447	Q5T5Y3	CAMP1_HUMAN	CAMSAP1	NM_015447	NP_056262	chr9	13.7035	21.5083	0.637127	-12.7857	calmodulin regulated spectrin-associated protein
uc001hob.3	NM_001748	P17655	CAN2_HUMAN	CAPN2	NM_001748	NP_001739	chr1	22.6129	40.8191	0.553977	-19.1172	calpain 2 isoform 1
uc003bzn.2	NM_014296	Q9Y6W3	CAN7_HUMAN	CAPN7	NM_014296	NP_055111	chr3	8.28675	14.3324	0.578184	-9.50533	calpain 7
uc002vcc.2	NM_134442	Q5U0J5	Q5U0J5_HUMAN	CREB1	NM_134442	NP_604391	chr2	1.90235	3.19449	0.59551	-6.57358	cAMP responsive element binding protein 1
uc003vtw.2	NM_194071	A8KAI3	A8KAI3_HUMAN	CREB3L2	NM_194071	NP_919047	chr7	9.6402	12.5321	0.769242	-6.05524	cAMP responsive element binding protein 3-like
uc001djl.2	NM_182948	P17612-2	P17612-2	PRKACB	NM_182948	NP_891993	chr1	3.27186	4.43482	0.737768	-4.16813	cAMP-dependent protein kinase catalytic subunit
uc001ztp.2	NM_138423	B4DPZ6	B4DPZ6_HUMAN	CASC4	NM_138423	NP_612432	chr15	7.82899	14.7626	0.530324	-11.2135	cancer susceptibility candidate 4 isoform a
uc010bbt.1	NM_144508	Q8NG31-2	Q8NG31-2	CASC5	NM_144508	NP_653091	chr15	9.94625	11.4844	0.866065	-3.13282	cancer susceptibility candidate 5 isoform 2
uc002rji.2	NM_004341	P27708	PYR1_HUMAN	CAD	NM_004341	NP_004332	chr2	45.4297	77.1256	0.589035	-27.2176	carbamoylphosphate synthetase 2/aspartate
uc001vrc.2	NM_018210	Q8IW45-2	Q8IW45-2	CARKD	NM_018210	NP_060680	chr13	6.80113	13.5238	0.502902	-10.3185	carbohydrate kinase domain containing
uc002fvz.1	NM_013276	Q9UHJ6	SHPK_HUMAN	SHPK	NM_013276	NP_037408	chr17	3.06841	4.99839	0.613879	-4.70825	carbohydrate kinase-like
uc002eqt.2	NM_024922	B2Z3W9	B2Z3W9_HUMAN	CES3	NM_024922	NP_079198	chr16	1.37597	2.37286	0.579876	-3.82391	carboxylesterase 3 precursor
uc003vpr.2	NM_016352	A4D1M3	A4D1M3_HUMAN	CPA4	NM_016352	NP_057436	chr7	1.9485	3.11589	0.625343	-3.06773	carboxypeptidase A4 preproprotein
uc002hfb.1	NM_001304	O75976	CBPD_HUMAN	CPD	NM_001304	NP_001295	chr17	10.6074	16.7695	0.632544	-12.0256	carboxypeptidase D precursor
uc001hyl.1	NM_001035	Q92736	RYR2_HUMAN	RYR2	NM_001035	NP_001026	chr1	2.37885	3.75108	0.634179	-7.91165	cardiac muscle ryanodine receptor
uc004bxh.2	NM_000755	P43155	CACP_HUMAN	CRAT	NM_000755	NP_000746	chr9	0.981648	1.61207	0.608937	-2.44804	carnitine acetyltransferase precursor
uc001tae.3	NM_006982	Q15699	ALX1_HUMAN	ALX1	NM_006982	NP_008913	chr12	20.2375	27.3041	0.741189	-3.97323	cartilage paired-class homeoprotein 1
uc001pwe.2	NM_005188	P22681	CBL_HUMAN	CBL	NM_005188	NP_005179	chr11	6.80124	9.50053	0.71588	-7.69303	Cas-Br-M (murine) ecotropic retroviral
uc002anf.2	NM_022048	Q9Y6M4-2	Q9Y6M4-2	CSNK1G1	NM_022048	NP_071331	chr15	4.07534	7.98815	0.510173	-12.6367	casein kinase 1, gamma 1
uc001osj.2	NM_030813	Q9H078	CLPB_HUMAN	CLPB	NM_030813	NP_110440	chr11	24.8812	35.1442	0.707975	-8.35803	caseinolytic peptidase B
uc002uxb.3	NM_003879	Q53TS6	Q53TS6_HUMAN	CFLAR	NM_003879	NP_003870	chr2	1.57205	2.92156	0.538085	-6.28679	CASP8 and FADD-like apoptosis regulator isoform
uc003wco.2	NM_032982	A8K5F9	A8K5F9_HUMAN	CASP2	NM_032982	NP_116764	chr7	14.5144	22.9533	0.632344	-10.0629	caspase 2 isoform 1 preproprotein
uc011dzz.1	NM_001137668	A2RUB7	A2RUB7_HUMAN	CASP8AP2	NM_001137668	NP_001131140	chr6	7.67307	10.6735	0.718889	-6.25099	caspase 8 associated protein 2
uc001awn.2	NM_001229	Q53Y70	Q53Y70_HUMAN	CASP9	NM_001229	NP_001220	chr1	12.7613	23.2505	0.548861	-13.4871	caspase 9 isoform alpha preproprotein
uc003jmg.2	NM_032587	Q9BX69	CARD6_HUMAN	CARD6	NM_032587	NP_115976	chr5	7.81305	14.6495	0.533331	-10.6116	caspase recruitment domain family, member 6
uc002pie.3	NM_014959	Q9Y2G2	CARD8_HUMAN	CARD8	NM_014959	NP_055774	chr19	1.11367	1.54696	0.719913	-2.46958	caspase recruitment domain family, member 8
uc004chg.3	NM_052813	Q5SXM5	Q5SXM5_HUMAN	CARD9	NM_052813	NP_434700	chr9	0.795577	1.41283	0.563107	-2.8377	caspase recruitment domain protein 9 isoform 1
uc001mvm.2	NM_001752	P04040	CATA_HUMAN	CAT	NM_001752	NP_001743	chr11	13.7888	23.5084	0.586549	-8.87976	catalase
uc002lap.2	NM_002647	Q8NEB9	PK3C3_HUMAN	PIK3C3	NM_002647	NP_002638	chr18	3.79252	5.71438	0.663679	-6.09069	catalytic phosphatidylinositol 3-kinase 3
uc011bmq.1	NM_006219	P42338	PK3CB_HUMAN	PIK3CB	NM_006219	NP_006210	chr3	4.58145	8.8729	0.516342	-9.74885	catalytic phosphatidylinositol 3-kinase beta
uc003wuq.2	NM_001908	B3KQR5	B3KQR5_HUMAN	CTSB	NM_001908	NP_001899	chr8	9.30531	17.0998	0.544178	-14.3336	cathepsin B preproprotein
uc003vif.1	NM_001753	Q2TNI1	Q2TNI1_HUMAN	CAV1	NM_001753	NP_001744	chr7	1.34359	2.63298	0.510292	-6.10039	caveolin 1
uc003vid.2	NM_001233	Q53X57	Q53X57_HUMAN	CAV2	NM_001233	NP_001224	chr7	2.02591	2.8241	0.717365	-2.26026	caveolin 2 isoform a and b
uc003qip.1	NM_006079	Q99967	CITE2_HUMAN	CITED2	NM_006079	NP_006070	chr6	17.5476	24.4485	0.717735	-5.07693	Cbp/p300-interacting transactivator, with
uc003xqh.1	NM_005195	P49716	CEBPD_HUMAN	CEBPD	NM_005195	NP_005186	chr8	6.98331	13.7168	0.509107	-6.07311	CCAAT/enhancer binding protein delta
uc002nup.2	NM_001806	P53567	CEBPG_HUMAN	CEBPG	NM_001806	NP_001797	chr19	9.38476	18.5122	0.506949	-12.2636	CCAAT/enhancer binding protein gamma
uc003ihl.2	NM_012118	Q9UK39	NOCT_HUMAN	CCRN4L	NM_012118	NP_036250	chr4	2.63934	3.97536	0.663925	-2.85509	CCR4 carbon catabolite repression 4-like
uc002env.2	NM_016284	A5YKK6	CNOT1_HUMAN	CNOT1	NM_016284	NP_057368	chr16	43.853	71.562	0.612797	-28.361	CCR4-NOT transcription complex, subunit 1
uc003vss.2	NM_013316	O95628-8	O95628-8	CNOT4	NM_013316	NP_037448	chr7	3.79335	6.36575	0.595899	-6.03306	CCR4-NOT transcription complex, subunit 4
uc003wxg.1	NM_013354	Q9UIV1	CNOT7_HUMAN	CNOT7	NM_013354	NP_037486	chr8	5.79735	11.0639	0.523987	-10.8032	CCR4-NOT transcription complex, subunit 7
uc003php.2	NM_133493	Q6YHK3	CD109_HUMAN	CD109	NM_133493	NP_598000	chr6	15.5918	22.624	0.68917	-12.101	CD109 antigen isoform 1 precursor
uc003pte.2	NM_006016	Q9NR26	Q9NR26_HUMAN	CD164	NM_006016	NP_006007	chr6	30.1515	59.3666	0.507887	-19.9922	CD164 molecule, sialomucin isoform 1
uc002pwa.2	NM_001772	Q546G0	Q546G0_HUMAN	CD33	NM_001772	NP_001763	chr19	1.16797	2.0406	0.572365	-4.16194	CD33 antigen isoform 1 precursor
uc010uln.1	NM_001130028	P49761	CLK3_HUMAN	CLK3	NM_001130028	NP_001123500	chr15	3.82398	6.85003	0.558243	-9.8763	CDC-like kinase 3 isoform a
uc004awj.2	NM_033331	A4D256	CC14C_HUMAN	CDC14B	NM_033331	NP_201588	chr9	2.05303	2.96293	0.692906	-3.4057	CDC14 homolog B isoform 2
uc001fgb.2	NM_001826	A6NHZ8	A6NHZ8_HUMAN	CKS1B	NM_001826	NP_001817	chr1	4.19394	6.83129	0.613931	-2.69879	CDC28 protein kinase 1B
uc001odl.2	NM_006779	O14613	BORG1_HUMAN	CDC42EP2	NM_006779	NP_006770	chr11	7.43008	11.7116	0.63442	-4.83932	Cdc42 effector protein 2
uc003ivp.1	NM_017632	Q9NXV6	CARF_HUMAN	CDKN2AIP	NM_017632	NP_060102	chr4	12.9658	16.0376	0.808463	-2.95076	CDKN2A interacting protein
uc004bcn.2	NM_080546	Q8WWI5	CTL1_HUMAN	SLC44A1	NM_080546	NP_536856	chr9	22.9323	41.2912	0.555381	-19.3686	CDW92 antigen
uc003tmv.2	NM_004749	A4D2L2	A4D2L2_HUMAN	TBRG4	NM_004749	NP_004740	chr7	24.7005	38.3933	0.643353	-12.0025	cell cycle progression 2 protein isoform 1
uc001jld.2	NM_001786	P06493	CDC2_HUMAN	CDC2	NM_001786	NP_001777	chr10	9.04883	17.3118	0.522697	-12.3117	cell division cycle 2 isoform 1
uc003thh.3	NM_003718	Q14004	CD2L5_HUMAN	CDC2L5	NM_003718	NP_003709	chr7	4.3632	8.48144	0.514441	-12.4009	cell division cycle 2-like 5 isoform 1
uc003pua.2	NM_015891	O60508	PRP17_HUMAN	CDC40	NM_015891	NP_056975	chr6	3.55895	6.88449	0.516952	-7.42107	cell division cycle 40 homolog
uc001dof.2	NM_001134419	O00311	CDC7_HUMAN	CDC7	NM_001134419	NP_001127891	chr1	7.49144	12.218	0.613148	-6.959	cell division cycle 7
uc001yqb.2	NM_017955	Q9BXL8	CDCA4_HUMAN	CDCA4	NM_017955	NP_060425	chr14	11.6632	19.6589	0.593278	-7.9665	cell division cycle associated 4
uc002uic.1	NM_031942	Q9BWT1-2	Q9BWT1-2	CDCA7	NM_031942	NP_114148	chr2	10.869	16.127	0.673967	-5.89288	cell division cycle associated 7 isoform 1
uc001cbr.2	NM_018101	Q53HL2	BOREA_HUMAN	CDCA8	NM_018101	NP_060571	chr1	14.6581	27.4706	0.533592	-11.2292	cell division cycle associated 8
uc003lcl.2	NM_004661	Q9UJX2	CDC23_HUMAN	CDC23	NM_004661	NP_004652	chr5	7.16595	13.2134	0.542324	-9.492	cell division cycle protein 23
uc002ile.3	NM_001114091	P30260	CDC27_HUMAN	CDC27	NM_001114091	NP_001107563	chr17	9.07091	14.2678	0.635759	-8.94924	cell division cycle protein 27 isoform 1
uc001jch.2	AK307667	Q5JQ16	Q5JQ16_HUMAN	2010-03-08	NM_001002266	NP_659458	chr10	2.88666	4.14448	0.696506	-3.43068	cellular modulator of immune recognition isoform
uc001gel.2	NM_003851	B2RDD4	B2RDD4_HUMAN	CREG1	NM_003851	NP_003842	chr1	24.1022	45.8521	0.525651	-13.4848	cellular repressor of E1A-stimulated genes
uc002tba.2	NM_153836	Q8IUH2	CREG2_HUMAN	CREG2	NM_153836	NP_722578	chr2	4.58729	6.86269	0.668439	-4.36952	cellular repressor of E1A-stimulated genes 2
uc003fun.3	NM_012287	A8K2V4	A8K2V4_HUMAN	ACAP2	NM_012287	NP_036419	chr3	5.29778	8.54682	0.619854	-8.81311	centaurin, beta 2
uc002rhr.2	NM_001809	P49450	CENPA_HUMAN	CENPA	NM_001809	NP_001800	chr2	13.4998	16.4678	0.819768	-2.27008	centromere protein A isoform a
uc004egx.2	NM_006733	Q92674	CENPI_HUMAN	CENPI	NM_006733	NP_006724	chrX	3.92831	5.58048	0.703938	-3.32571	centromere protein I
uc001gjg.3	NM_001127181	Q8N0S6-2	Q8N0S6-2	CENPL	NM_001127181	NP_001120653	chr1	5.40705	8.27544	0.653385	-4.72006	centromere protein L isoform 1
uc002rfq.1	NM_024322	B2RDC0	B2RDC0_HUMAN	CENPO	NM_024322	NP_077298	chr2	13.2518	19.7551	0.670804	-6.25035	centromere protein O
uc001poe.2	NM_004724	O43264	ZW10_HUMAN	ZW10	NM_004724	NP_004715	chr11	4.67383	9.00278	0.519154	-7.26264	centromere/kinetochore protein zw10
uc001hzs.2	NM_014812	Q5SW79	CE170_HUMAN	CEP170	NM_014812	NP_055627	chr1	3.17304	4.63395	0.684738	-4.94891	centrosomal protein 170kDa isoform alpha
uc003dvk.1	NM_024548	Q8IW35	CEP97_HUMAN	CEP97	NM_024548	NP_078824	chr3	2.56825	4.75061	0.540614	-7.19698	centrosomal protein 97kDa
uc001vkc.2	NM_006493	O75503	CLN5_HUMAN	CLN5	NM_006493	NP_006484	chr13	1.98955	3.93746	0.505287	-4.91847	ceroid-lipofuscinosis, neuronal 5
uc003wpo.3	NM_018941	Q9UBY8	CLN8_HUMAN	CLN8	NM_018941	NP_061764	chr8	1.02515	2.04373	0.501604	-5.72813	ceroid-lipofuscinosis, neuronal 8
uc003dqt.2	NM_003663	Q9UFW8	CGBP1_HUMAN	CGGBP1	NM_003663	NP_003654	chr3	8.56458	13.9588	0.61356	-8.82382	CGG triplet repeat binding protein 1
uc001xxo.3	NM_001085471	O00409	FOXN3_HUMAN	FOXN3	NM_001085471	NP_001078940	chr14	3.9771	5.49271	0.724069	-4.83145	checkpoint suppressor 1 isoform 1
uc002epz.2	NM_178818	Q8IZR5	CKLF4_HUMAN	CMTM4	NM_178818	NP_848933	chr16	6.89776	11.3401	0.60826	-10.5	chemokine-like factor superfamily 4 isoform 1
uc002uji.2	NM_001822	A8K1M6	A8K1M6_HUMAN	CHN1	NM_001822	NP_001813	chr2	2.81327	5.44207	0.516949	-5.7451	chimerin (chimaerin) 1 isoform a
uc003ish.2	NM_173872	P51790-2	P51790-2	CLCN3	NM_173872	NP_776297	chr4	9.4624	13.2732	0.712897	-5.84519	chloride channel 3 isoform e
uc004doq.1	NM_001127898	B3KPN6	B3KPN6_HUMAN	CLCN5	NM_001127898	NP_001121370	chrX	2.75126	3.36959	0.816496	-2.73716	chloride channel 5 isoform a
uc001bjo.2	NM_013943	Q6FIC5	Q6FIC5_HUMAN	CLIC4	NM_013943	NP_039234	chr1	29.7485	44.3343	0.671003	-12.4071	chloride intracellular channel 4
uc003fwg.2	NM_005017	P49585	PCY1A_HUMAN	PCYT1A	NM_005017	NP_005008	chr3	13.8569	20.4543	0.677455	-4.9101	choline phosphate cytidylyltransferase 1 alpha
uc003gva.1	NM_017581	Q9UGM1	ACHA9_HUMAN	CHRNA9	NM_017581	NP_060051	chr4	10.7565	17.6448	0.609612	-6.29648	cholinergic receptor, nicotinic, alpha 9
uc011kyo.1	NM_018371	B2RBE4	B2RBE4_HUMAN	CSGALNACT1	NM_018371	NP_060841	chr8	4.30401	7.20556	0.597319	-8.88781	chondroitin sulfate
uc004eet.2	NM_000390	P24386	RAE1_HUMAN	CHM	NM_000390	NP_000381	chrX	3.67495	6.1862	0.594056	-8.04594	choroideremia isoform a
uc001hzd.2	NM_001821	B2RAB9	B2RAB9_HUMAN	CHML	NM_001821	NP_001812	chr1	13.1295	25.1555	0.521935	-18.8603	choroideremia-like Rab escort protein 2
uc003yvl.2	NM_017444	Q9NRG0	CHRC1_HUMAN	CHRAC1	NM_017444	NP_059140	chr8	13.853	24.996	0.554208	-10.199	chromatin accessibility complex 1
uc002kqe.2	NM_020412	Q7LBR1	CHM1B_HUMAN	CHMP1B	NM_020412	NP_065145	chr18	24.6541	40.5754	0.607612	-12.2189	chromatin modifying protein 1B
uc003awl.2	NM_014292	A8KAH0	A8KAH0_HUMAN	CBX6	NM_014292	NP_055107	chr22	5.37146	10.1031	0.531664	-9.93909	chromobox homolog 6
uc002xka.1	NM_032221	Q8TD26	CHD6_HUMAN	CHD6	NM_032221	NP_115597	chr20	4.25787	7.30771	0.582655	-12.2302	chromodomain helicase DNA binding protein 6
uc003mwj.2	NM_004824	Q9Y232-2	Q9Y232-2	CDYL	NM_004824	NP_004815	chr6	5.92868	10.036	0.590743	-7.43758	chromodomain protein, Y chromosome-like isoform
uc001giq.3	NM_014283	Q9UBS9	CA009_HUMAN	C1orf9	NM_014283	NP_055098	chr1	3.40697	4.73444	0.719616	-3.95811	chromosome 1 open reading frame 9 protein
uc001lds.1	NM_153810	Q86Y37	CJ046_HUMAN	C10orf46	NM_153810	NP_722517	chr10	12.2218	16.835	0.725973	-7.79972	chromosome 10 open reading frame 46
uc001xsy.2	NM_024496	Q9H1B7	EAP1_HUMAN	C14orf4	NM_024496	NP_078772	chr14	8.2215	16.3574	0.502618	-12.2922	chromosome 14 open reading frame 4
uc003aah.2	NM_031444	Q96NT3	CV013_HUMAN	C22orf13	NM_031444	NP_113632	chr22	12.0894	22.2175	0.544138	-12.4098	chromosome 22 open reading frame 13
uc003uio.2	NM_024315	B2R9I4	B2R9I4_HUMAN	C7orf23	NM_024315	NP_077291	chr7	10.4115	20.4444	0.509259	-6.76065	chromosome 7 open reading frame 23
uc002ewo.1	NM_001040144	Q8WV66	CTF8_HUMAN	CHTF8	NM_001040144	NP_001035234	chr16	15.7923	25.9643	0.608231	-9.62814	chromosome transmission fidelity factor 8
uc002euw.2	NM_001907	Q8IUW0	Q8IUW0_HUMAN	CTRL	NM_001907	NP_001898	chr16	1.63961	2.75748	0.594604	-2.05033	chymotrypsin-like precursor
uc001sks.1	NM_004077	O75390	CISY_HUMAN	CS	NM_004077	NP_004068	chr12	22.7639	44.6814	0.509472	-18.4362	citrate synthase precursor
uc001txi.1	NM_007174	O14578	CTRO_HUMAN	CIT	NM_007174	NP_009105	chr12	6.93212	12.7711	0.542798	-14.9607	citron
uc002ixq.1	NM_004859	Q00610	CLH1_HUMAN	CLTC	NM_004859	NP_004850	chr17	53.2527	75.8487	0.70209	-20.2228	clathrin heavy chain 1
uc003tzi.3	NM_001305	Q75L80	Q75L80_HUMAN	CLDN4	NM_001305	NP_001296	chr7	8.49021	15.1214	0.561468	-10.0207	claudin 4
uc001yah.1	NM_017437	B3KME1	B3KME1_HUMAN	CPSF2	NM_017437	NP_059133	chr14	13.5978	26.533	0.512485	-16.7986	cleavage and polyadenylation specific factor 2
uc001sut.3	NM_007007	A8K7K9	A8K7K9_HUMAN	CPSF6	NM_007007	NP_008938	chr12	20.9915	19.3282	1.08606	2.16653	cleavage and polyadenylation specific factor 6,
uc002xxl.1	NM_001033521	Q5QPD8	Q5QPD8_HUMAN	CSTF1	NM_001033521	NP_001028693	chr20	18.8835	27.6606	0.682686	-7.20262	cleavage stimulation factor subunit 1
uc004egh.2	NM_001325	P33240	CSTF2_HUMAN	CSTF2	NM_001325	NP_001316	chrX	17.4153	27.1374	0.641745	-7.35555	cleavage stimulation factor subunit 2
uc003cfu.2	NM_015097	B2RTR1	B2RTR1_HUMAN	CLASP2	NM_015097	NP_055912	chr3	5.40389	7.90181	0.68388	-7.11724	CLIP-associating protein 2
uc003hba.1	NM_004898	A2I2N9	A2I2N9_HUMAN	CLOCK	NM_004898	NP_004889	chr4	3.26607	4.75753	0.686506	-4.62472	clock
uc002gov.3	NM_006382	Q5XX13	FBW10_HUMAN	CDRT1	NM_006382	NP_006373	chr17	1.45233	2.0034	0.724932	-3.21453	CMT1A duplicated region transcript 1
uc001dqr.2	NM_001993	P13726	TF_HUMAN	F3	NM_001993	NP_001984	chr1	27.4201	33.6222	0.815537	-4.48931	coagulation factor III precursor
uc002ucp.2	NM_014900	Q53SF7-3	Q53SF7-3	COBLL1	NM_014900	NP_055715	chr2	1.87857	2.46574	0.761871	-3.1229	COBL-like 1
uc002uuh.1	NM_025147	Q9H8M1	CQ10B_HUMAN	COQ10B	NM_025147	NP_079423	chr2	2.91582	4.99781	0.58342	-3.78778	coenzyme Q10 homolog B precursor
uc003ktk.2	NM_153223	Q8N960	CE120_HUMAN	CEP120	NM_153223	NP_694955	chr5	3.21987	5.70485	0.56441	-6.58651	coiled-coil domain containing 100
uc002ene.2	NM_014157	B2RAQ7	B2RAQ7_HUMAN	CCDC113	NM_014157	NP_054876	chr16	1.8088	2.52499	0.71636	-2.7104	coiled-coil domain containing 113 isoform 1
uc003umo.2	NM_017667	Q96JG6	CC132_HUMAN	CCDC132	NM_017667	NP_060137	chr7	4.52677	6.54734	0.691391	-4.07988	coiled-coil domain containing 132 isoform a
uc002ten.1	NM_144978	Q96M89	CC138_HUMAN	CCDC138	NM_144978	NP_659415	chr2	2.74079	4.65653	0.588592	-3.82225	coiled-coil domain containing 138
uc011aku.1	NM_001017437	Q569K6	CC157_HUMAN	CCDC157	NM_001017437	NP_001017437	chr22	1.13767	1.7929	0.634543	-2.34788	coiled-coil domain containing 157
uc003eag.3	NM_144718	Q8N0Z3	CCD52_HUMAN	CCDC52	NM_144718	NP_653319	chr3	1.52178	2.54065	0.598972	-5.88305	coiled-coil domain containing 52
uc001jks.3	NM_005436	Q6GSG7	Q6GSG7_HUMAN	CCDC6	NM_005436	NP_005427	chr10	12.4438	15.9957	0.777942	-5.61445	coiled-coil domain containing 6
uc002lft.2	NM_025214	Q9H2F9	CCD68_HUMAN	CCDC68	NM_025214	NP_079490	chr18	3.18157	4.96529	0.640762	-4.49442	coiled-coil domain containing 68
uc003nbd.2	NM_001031713	Q96AQ8	CC90A_HUMAN	CCDC90A	NM_001031713	NP_001026883	chr6	6.36274	11.0178	0.577499	-5.38239	coiled-coil domain containing 90A precursor
uc001pae.2	NM_021825	B2RE36	B2RE36_HUMAN	CCDC90B	NM_021825	NP_068597	chr11	7.09157	10.1574	0.698166	-3.91061	coiled-coil domain containing 90B precursor
uc003hou.2	NM_139076	Q6UWZ7	F175A_HUMAN	FAM175A	NM_139076	NP_620775	chr4	0.90334	1.61111	0.560693	-3.03713	coiled-coil domain containing 98
uc003phs.2	NM_004370	Q99715	COCA1_HUMAN	COL12A1	NM_004370	NP_004361	chr6	31.8608	62.2953	0.511447	-39.1471	collagen, type XII, alpha 1 long isoform
uc003dqn.2	NM_016206	A8MV65	VGLL3_HUMAN	VGLL3	NM_016206	NP_057290	chr3	11.9342	10.9639	1.0885	2.08357	colon carcinoma related protein
uc003zem.2	NM_001081004	Q9GZQ3	COMD5_HUMAN	COMMD5	NM_001081004	NP_001074473	chr8	2.97305	5.74622	0.517392	-6.83831	COMM domain containing 5
uc001qsn.2	NM_016546	Q9NZP8	C1RL_HUMAN	C1RL	NM_016546	NP_057630	chr12	5.23957	9.30972	0.562806	-7.33822	complement component 1, r subcomponent-like
uc002jjg.2	NM_018714	Q8WTW3	COG1_HUMAN	COG1	NM_018714	NP_061184	chr17	5.07602	9.83382	0.51618	-9.11649	component of oligomeric golgi complex 1
uc003vec.2	NM_006348	Q9UP83-2	Q9UP83-2	COG5	NM_006348	NP_006339	chr7	6.0191	7.84205	0.767542	-4.56162	component of oligomeric golgi complex 5 isoform
uc001uxh.2	NM_020751	B4DG73	B4DG73_HUMAN	COG6	NM_020751	NP_065802	chr13	1.26249	1.87514	0.673275	-3.18061	component of oligomeric golgi complex 6 isoform
uc002dlo.2	NM_153603	P83436	COG7_HUMAN	COG7	NM_153603	NP_705831	chr16	8.19961	11.7232	0.699432	-4.65799	component of oligomeric golgi complex 7
uc003qcz.2	NM_001901	Q5M8T4	Q5M8T4_HUMAN	CTGF	NM_001901	NP_001892	chr6	2.04329	3.99414	0.511573	-4.45258	connective tissue growth factor precursor
uc003zji.2	NM_020829	B2RN24	B2RN24_HUMAN	KIAA1432	NM_020829	NP_065880	chr9	6.55987	7.55303	0.868509	-2.46892	connexin 43-interacting protein 150 isoform a
uc003ydv.2	NM_003909	O75131	CPNE3_HUMAN	CPNE3	NM_003909	NP_003900	chr8	8.05897	15.5869	0.517036	-12.9979	copine III
uc004aoi.3	NM_024635	Q5VZE5	MAK10_HUMAN	MAK10	NM_024635	NP_078911	chr9	7.32296	13.1245	0.55796	-8.73605	corneal wound healing-related protein
uc001tnj.2	NM_014325	B3KU12	B3KU12_HUMAN	CORO1C	NM_014325	NP_055140	chr12	24.1083	44.0725	0.547016	-17.5231	coronin, actin binding protein, 1C isoform 1
uc001kqb.3	NM_078470	A8K6I9	A8K6I9_HUMAN	COX15	NM_078470	NP_510870	chr10	8.42619	13.3033	0.633392	-10.1978	COX15 homolog isoform 1
uc002fjd.2	NM_006067	Q53Y03	Q53Y03_HUMAN	COX4NB	NM_006067	NP_006058	chr16	12.6713	22.4923	0.563363	-8.34107	COX4 neighbor isoform 1
uc002mez.2	NM_174881	Q9BUF7-2	Q9BUF7-2	CRB3	NM_174881	NP_777377	chr19	1.24972	2.47284	0.505379	-2.8914	crumbs 3 isoform b precursor
uc001tmi.3	NM_004075	A2I2P0	A2I2P0_HUMAN	CRY1	NM_004075	NP_004066	chr12	5.09299	8.73707	0.582918	-6.31771	cryptochrome 1 (photolyase-like)
uc010rgn.1	NM_021117	B4DZD6	B4DZD6_HUMAN	CRY2	NM_021117	NP_066940	chr11	2.85133	3.55368	0.802358	-1.98004	cryptochrome 2 (photolyase-like) isoform 1
uc001ztr.2	NM_016396	Q05D32	CTSL2_HUMAN	CTDSPL2	NM_016396	NP_057480	chr15	9.99551	13.9108	0.718544	-6.12855	CTD (carboxy-terminal domain, RNA polymerase II,
uc003ynu.2	NM_198123	Q7Z407	CSMD3_HUMAN	CSMD3	NM_198123	NP_937756	chr8	1.27227	0.701437	1.8138	5.33228	CUB and Sushi multiple domains 3 isoform 1
uc003com.2	NM_022842	Q9H5V8	CDCP1_HUMAN	CDCP1	NM_022842	NP_073753	chr3	4.58153	6.89667	0.664311	-5.94524	CUB domain-containing protein 1 isoform 1
uc001ixv.2	NM_003591	B3KT95	B3KT95_HUMAN	CUL2	NM_003591	NP_003582	chr10	6.59074	12.2354	0.538663	-8.70219	cullin 2
uc004esw.2	NM_003588	B1APK5	B1APK5_HUMAN	CUL4B	NM_003588	NP_003579	chrX	7.33714	13.9147	0.527293	-12.4009	cullin 4B isoform 1
uc002acd.1	NM_006628	B2R497	B2R497_HUMAN	ARPP19	NM_006628	NP_006619	chr15	24.2087	29.2764	0.826901	-5.29101	cyclic AMP phosphoprotein, 19 kD
uc003pqe.2	NM_005190	Q7Z4L3	Q7Z4L3_HUMAN	CCNC	NM_005190	NP_005181	chr6	7.57064	14.7739	0.512435	-10.6675	cyclin C isoform a
uc003uih.2	NM_001142327	Q9Y222	DMTF1_HUMAN	DMTF1	NM_001142327	NP_001135799	chr7	5.545	9.64031	0.57519	-8.57071	cyclin D binding myb-like transcription factor 1
uc002cqd.1	NM_001761	P41002	CCNF_HUMAN	CCNF	NM_001761	NP_001752	chr16	14.1789	18.7596	0.755819	-5.61814	cyclin F
uc003lzb.2	NM_199246	B2R7B2	B2R7B2_HUMAN	CCNG1	NM_199246	NP_954854	chr5	13.2054	23.186	0.569544	-11.8514	cyclin G1
uc003kjb.2	NM_001239	P51946	CCNH_HUMAN	CCNH	NM_001239	NP_001230	chr5	5.13581	8.1346	0.631353	-6.10094	cyclin H
uc003hkm.2	NM_006835	B2R6M0	B2R6M0_HUMAN	CCNI	NM_006835	NP_006826	chr4	55.703	93.6465	0.594822	-15.1133	cyclin I
uc003fbf.2	NM_020307	B3KMY3	B3KMY3_HUMAN	CCNL1	NM_020307	NP_064703	chr3	10.0909	14.6236	0.690043	-7.48506	cyclin L1
uc001kwm.2	NM_017649	Q9H8M5	CNNM2_HUMAN	CNNM2	NM_017649	NP_060119	chr10	9.58649	18.8883	0.507537	-13.2994	cyclin M2 isoform 1
uc002swx.2	NM_020184	Q6P4Q7	CNNM4_HUMAN	CNNM4	NM_020184	NP_064569	chr2	3.64838	5.99972	0.608091	-6.1141	cyclin M4
uc001rse.1	NM_001240	O60563	CCNT1_HUMAN	CCNT1	NM_001240	NP_001231	chr12	28.6884	22.7493	1.26107	4.12987	cyclin T1
uc001iyw.3	NM_145012	Q8ND76	CCNY_HUMAN	CCNY	NM_145012	NP_659449	chr10	8.0789	11.7082	0.690022	-5.94345	cyclin Y isoform 1
uc010lez.2	NM_001145306	A4D1G0	A4D1G0_HUMAN	CDK6	NM_001145306	NP_001138778	chr7	13.8991	12.9368	1.07438	2.03481	cyclin-dependent kinase 6
uc003zpo.2	NM_004936	A7LNE7	A7LNE7_HUMAN	CDKN2B	NM_004936	NP_004927	chr9	5.47508	9.20911	0.594529	-6.91834	cyclin-dependent kinase inhibitor 2B isoform 1
uc001csg.2	NM_078626	Q6ICV4	Q6ICV4_HUMAN	CDKN2C	NM_078626	NP_523240	chr1	12.2281	22.4109	0.545631	-11.2623	cyclin-dependent kinase inhibitor 2C
uc004cym.2	NM_003159	O76039	CDKL5_HUMAN	CDKL5	NM_003159	NP_003150	chrX	2.85371	1.8893	1.51046	2.51471	cyclin-dependent kinase-like 5
uc001dfd.2	NM_001902	Q53Y79	Q53Y79_HUMAN	CTH	NM_001902	NP_001893	chr1	4.92985	9.63915	0.511441	-6.17118	cystathionase isoform 1
uc002rpd.2	NM_016441	Q9NZV1	CRIM1_HUMAN	CRIM1	NM_016441	NP_057525	chr2	35.0814	50.4295	0.695652	-13.5429	cysteine-rich motor neuron 1 precursor
uc001dle.2	NM_001554	Q6FI18	Q6FI18_HUMAN	CYR61	NM_001554	NP_001545	chr1	26.176	46.7144	0.560341	-13.1467	cysteine-rich, angiogenic inducer, 61 precursor
uc009vzo.2	NM_001031672	Q6IPT4	NB5R5_HUMAN	CYB5RL	NM_001031672	NP_001026842	chr1	2.48526	4.48632	0.553963	-5.3984	cytochrome b5 reductase-like
uc002sih.1	NM_019885	Q9NR63	CP26B_HUMAN	CYP26B1	NM_019885	NP_063938	chr2	2.21681	4.08744	0.542346	-5.87105	cytochrome P450, family 26, subfamily b,
uc001spz.1	NM_000785	Q548T3	Q548T3_HUMAN	CYP27B1	NM_000785	NP_000776	chr12	1.79034	3.541	0.505603	-4.46725	cytochrome P450, family 27, subfamily B,
uc003gni.1	NM_182485	B3KXC1	B3KXC1_HUMAN	CPEB2	NM_182485	NP_872291	chr4	1.13556	1.99501	0.569202	-4.1477	cytoplasmic polyadenylation element binding
uc003mcs.3	NM_030627	Q17RY0	CPEB4_HUMAN	CPEB4	NM_030627	NP_085130	chr5	5.79171	7.23013	0.801051	-3.80799	cytoplasmic polyadenylation element binding
uc001vgv.2	NM_001098525	Q8WWK9	CKAP2_HUMAN	CKAP2	NM_001098525	NP_001091995	chr13	8.36133	15.929	0.524913	-11.6238	cytoskeleton associated protein 2 isoform 2
uc002tie.2	NM_152515	Q8IYA6	CKP2L_HUMAN	CKAP2L	NM_152515	NP_689728	chr2	4.33244	7.5412	0.574503	-6.03568	cytoskeleton associated protein 2-like
uc001gsc.2	NM_024420	P47712	PA24A_HUMAN	PLA2G4A	NM_024420	NP_077734	chr1	11.8921	22.3073	0.533105	-11.0646	cytosolic phospholipase A2, group IVA
uc002zzv.3	NM_001145468	B2RMV2	B2RMV2_HUMAN	CYTSA	NM_001145468	NP_001138940	chr22	4.9579	9.72485	0.509817	-11.8788	cytospin A
uc002ary.1	NM_015554	O94923	GLCE_HUMAN	GLCE	NM_015554	NP_056369	chr15	2.66461	4.22891	0.630093	-5.21039	D-glucuronyl C5-epimerase
uc001odm.2	NM_006268	A8K7C9	A8K7C9_HUMAN	DPF2	NM_006268	NP_006259	chr11	16.074	27.8314	0.57755	-9.94032	D4, zinc and double PHD fingers family 2
uc001neb.2	NM_000107	B2R875	B2R875_HUMAN	DDB2	NM_000107	NP_000098	chr11	9.25611	15.6378	0.591905	-8.22841	damage-specific DNA binding protein 2
uc010snd.1	NM_001136266	B4E1G3	B4E1G3_HUMAN	DAZAP2	NM_001136266	NP_001129738	chr12	33.888	60.3491	0.561533	-16.4766	DAZ associated protein 2 isoform c
uc002dhz.2	NM_173475	Q8IWE4	DCNL3_HUMAN	DCUN1D3	NM_173475	NP_775746	chr16	0.77767	1.30722	0.594904	-2.20736	DCN1, defective in cullin neddylation 1, domain
uc003gze.2	NM_001040402	Q92564	DCNL4_HUMAN	DCUN1D4	NM_001040402	NP_001035492	chr4	3.9274	6.62731	0.592609	-6.78217	DCN1, defective in cullin neddylation 1, domain
uc003ztt.2	NM_015397	Q5T6F0	WD40A_HUMAN	DCAF12	NM_015397	NP_056212	chr9	22.7918	30.6312	0.744074	-7.00669	DDB1 and CUL4 associated factor 12
uc003gpn.2	NM_017741	Q9NXF7	CD030_HUMAN	DCAF16	NM_017741	NP_060211	chr4	5.47831	10.4297	0.525263	-9.65128	DDB1 and CUL4 associated factor 16
uc002ugx.2	NM_025000	Q5H9S7	CB037_HUMAN	DCAF17	NM_025000	NP_079276	chr2	2.07212	3.0526	0.678803	-3.61293	DDB1 and CUL4 associated factor 17 isoform 1
uc001xai.2	NM_001160148	Q8NEL9	DDHD1_HUMAN	DDHD1	NM_001160148	NP_001153620	chr14	2.8863	3.68822	0.782572	-4.30837	DDHD domain containing 1 isoform c
uc001ebs.2	NM_007204	Q9UHI6	DDX20_HUMAN	DDX20	NM_007204	NP_009135	chr1	6.0688	9.43826	0.643	-6.87617	DEAD (Asp-Glu-Ala-Asp) box polypeptide 20
uc002evh.1	NM_018380	Q9NUL7	DDX28_HUMAN	DDX28	NM_018380	NP_060850	chr16	5.90844	9.89532	0.597095	-5.95231	DEAD (Asp-Glu-Ala-Asp) box polypeptide 28
uc003irp.2	NM_017631	Q8IY21	DDX60_HUMAN	DDX60	NM_017631	NP_060101	chr4	0.644816	1.16572	0.553146	-4.35049	DEAD (Asp-Glu-Ala-Asp) box polypeptide 60
uc003irq.3	NM_001012967	Q5H9U9	DDX6L_HUMAN	DDX60L	NM_001012967	NP_001012985	chr4	2.21173	4.3502	0.50842	-9.39291	DEAD (Asp-Glu-Ala-Asp) box polypeptide 60-like
uc003zra.2	NM_014314	A2RU81	A2RU81_HUMAN	DDX58	NM_014314	NP_055129	chr9	0.883109	1.36738	0.645838	-2.58406	DEAD/H (Asp-Glu-Ala-Asp/His) box polypeptide
uc010kus.1	NM_001127453	O60443	DFNA5_HUMAN	DFNA5	NM_001127453	NP_001120925	chr7	3.27455	6.29661	0.52005	-7.62345	deafness, autosomal dominant 5 protein isoform
uc003gqx.2	NM_001358	O43143	DHX15_HUMAN	DHX15	NM_001358	NP_001349	chr4	22.7937	40.4904	0.56294	-19.8225	DEAH (Asp-Glu-Ala-His) box polypeptide 15
uc003jpx.2	NM_019030	Q7Z478	DHX29_HUMAN	DHX29	NM_019030	NP_061903	chr5	4.56971	9.12498	0.500791	-9.67435	DEAH (Asp-Glu-Ala-His) box polypeptide 29
uc010xyn.1	NM_014681	B4DMY8	B4DMY8_HUMAN	DHX34	NM_014681	NP_055496	chr19	6.11464	11.3767	0.537471	-9.58311	DEAH (Asp-Glu-Ala-His) box polypeptide 34
uc002xjh.2	NM_021931	A2RTX3	A2RTX3_HUMAN	DHX35	NM_021931	NP_068750	chr20	6.22972	10.1879	0.611484	-6.30002	DEAH (Asp-Glu-Ala-His) box polypeptide 35
uc003qjj.2	NM_182503	Q7Z6V5	ADAT2_HUMAN	ADAT2	NM_182503	NP_872309	chr6	1.85995	3.09618	0.600725	-5.39828	deaminase domain containing 1
uc004apd.2	NM_004938	B7ZLD2	B7ZLD2_HUMAN	DAPK1	NM_004938	NP_004929	chr9	4.28294	7.67728	0.557872	-10.9712	death-associated protein kinase 1
uc001qjx.1	NM_152640	Q8IZD4	DCP1B_HUMAN	DCP1B	NM_152640	NP_689853	chr12	0.628265	1.23724	0.507797	-2.87179	decapping enzyme Dcp1b
uc003xeg.2	NM_024940	Q9H7D0	DOCK5_HUMAN	DOCK5	NM_024940	NP_079216	chr8	13.8807	22.149	0.626694	-17.8373	dedicator of cytokinesis 5
uc001dap.2	NM_033407	Q96N67-5	Q96N67-5	DOCK7	NM_033407	NP_212132	chr1	3.64043	4.78122	0.761403	-4.02496	dedicator of cytokinesis 7
uc001vnt.2	NM_015296	Q9BZ29	DOCK9_HUMAN	DOCK9	NM_015296	NP_056111	chr13	2.40558	4.73745	0.50778	-12.7621	dedicator of cytokinesis 9 isoform a
uc001bmk.2	NM_024887	Q5T0A4	Q5T0A4_HUMAN	DHDDS	NM_024887	NP_079163	chr1	4.99376	8.76785	0.569553	-6.65258	dehydrodolichyl diphosphate synthase isoform a
uc001ild.3	NM_018706	Q96HY7	DHTK1_HUMAN	DHTKD1	NM_018706	NP_061176	chr10	7.31721	10.5634	0.692696	-6.04672	dehydrogenase E1 and transketolase domain
uc001wok.2	NM_001136050	Q96LJ7	DHRS1_HUMAN	DHRS1	NM_001136050	NP_001129522	chr14	4.31894	7.31582	0.590357	-5.96219	dehydrogenase/reductase (SDR family) member 1
uc010cof.2	NM_001105571	B9EJH3	B9EJH3_HUMAN	DHRS7C	NM_001105571	NP_001099041	chr17	2.00801	3.32939	0.603119	-2.01758	dehydrogenase/reductase (SDR family) member 7C
uc003jkl.3	NM_133433	Q6KC79	NIPBL_HUMAN	NIPBL	NM_133433	NP_597677	chr5	13.4452	19.5619	0.687317	-12.634	delangin isoform A
uc002vpv.2	NM_139072	Q8NFT8	DNER_HUMAN	DNER	NM_139072	NP_620711	chr2	11.1109	17.4468	0.636846	-7.76382	delta-notch-like EGF repeat-containing
uc010ppe.1	NM_001142795	Q6P3S1-5	Q6P3S1-5	DENND1B	NM_001142795	NP_001136267	chr1	1.50334	1.03211	1.45657	2.07294	DENN/MADD domain containing 1B isoform 1
uc002aph.2	NM_005848	Q7Z401	MYCPP_HUMAN	DENND4A	NM_005848	NP_005839	chr15	5.48963	6.71043	0.818075	-3.25757	DENN/MADD domain containing 4A isoform 2
uc001rki.1	NM_144973	Q6ZUT9	DEN5B_HUMAN	DENND5B	NM_144973	NP_659410	chr12	2.2473	4.32113	0.520073	-9.7095	DENN/MADD domain containing 5B
uc009xdc.2	NM_016448	Q9NZJ0	DTL_HUMAN	DTL	NM_016448	NP_057532	chr1	21.1605	31.2181	0.677828	-10.1283	denticleless homolog
uc003hfx.2	NM_000788	P27707	DCK_HUMAN	DCK	NM_000788	NP_000779	chr4	5.11261	8.19431	0.623923	-4.88866	deoxycytidine kinase
uc004fkw.1	NM_001009934	P49184	DNSL1_HUMAN	DNASE1L1	NM_001009934	NP_001009934	chrX	5.87152	11.4277	0.513795	-9.28892	deoxyribonuclease I-like 1 precursor
uc001dem.3	NM_001114120	Q5TB30-5	Q5TB30-5	DEPDC1	NM_001114120	NP_001107592	chr1	5.15686	6.07287	0.849164	-2.19008	DEP domain containing 1 isoform a
uc003jsh.2	NM_018369	A8K3R9	A8K3R9_HUMAN	DEPDC1B	NM_018369	NP_060839	chr5	6.95112	9.12208	0.76201	-2.94609	DEP domain containing 1B isoform 1
uc010daa.1	NM_001128631	Q8WVC6	DCAKD_HUMAN	DCAKD	NM_001128631	NP_001122103	chr17	4.83266	9.10192	0.530949	-6.59152	dephospho-CoA kinase domain containing
uc002iur.2	NM_003647	A1L4Q0	A1L4Q0_HUMAN	DGKE	NM_003647	NP_003638	chr17	1.61474	3.00083	0.538098	-6.67425	diacylglycerol kinase epsilon
uc003sqa.2	NM_139179	A4D2P3	A4D2P3_HUMAN	DAGLB	NM_139179	NP_631918	chr7	6.02475	10.5255	0.572396	-9.21558	diacylglycerol lipase, beta isoform 1
uc001vht.2	NM_001042517	Q9NSV4	DIAP3_HUMAN	DIAPH3	NM_001042517	NP_001035982	chr13	6.76771	9.75859	0.693513	-5.81538	diaphanous homolog 3 isoform a
uc001hhr.1	NM_014388	Q68CQ4	DEF_HUMAN	C1orf107	NM_014388	NP_055203	chr1	4.69066	8.33066	0.563061	-10.5768	digestive-organ expansion factor homolog
uc001pmo.2	NM_001931	Q86YI5	Q86YI5_HUMAN	DLAT	NM_001931	NP_001922	chr11	10.4118	15.0898	0.689989	-6.66025	dihydrolipoamide S-acetyltransferase precursor
uc003xfb.1	NM_001386	A8K5H2	A8K5H2_HUMAN	DPYSL2	NM_001386	NP_001377	chr8	20.2925	28.3093	0.716811	-8.89596	dihydropyrimidinase-like 2
uc001drv.2	NM_000110	Q12882	DPYD_HUMAN	DPYD	NM_000110	NP_000101	chr1	2.96571	3.72612	0.795923	-2.36849	dihydropyrimidine dehydrogenase isoform 1
uc003veh.2	NM_181581	A4D0R5	A4D0R5_HUMAN	DUS4L	NM_181581	NP_853559	chr7	2.35719	4.22125	0.55841	-4.2623	dihydrouridine synthase 4-like
uc001rwv.2	NM_173602	Q9P265	DIP2B_HUMAN	DIP2B	NM_173602	NP_775873	chr12	7.94849	13.0795	0.607705	-12.6182	DIP2 disco-interacting protein 2 homolog B
uc002aox.2	NM_130434	Q6V1X1-3	Q6V1X1-3	DPP8	NM_130434	NP_569118	chr15	7.24471	8.82707	0.820738	-3.1971	dipeptidyl peptidase 8 isoform 1
uc001oif.1	NM_130443	Q9NY33	DPP3_HUMAN	DPP3	NM_130443	NP_569710	chr11	13.2164	24.2019	0.54609	-10.6523	dipeptidyl peptidase III
uc001ckz.2	NM_001384	Q9BQC3	DPH2_HUMAN	DPH2	NM_001384	NP_001375	chr1	14.7978	25.6903	0.576009	-9.68833	diphthamide biosynthesis protein 2 isoform a
uc003dtd.2	NM_080927	Q96PD2	DCBD2_HUMAN	DCBLD2	NM_080927	NP_563615	chr3	4.2421	5.24431	0.808895	-2.73586	discoidin, CUB and LCCL domain containing 2
uc001xdz.1	NM_014992	Q9Y4D1	DAAM1_HUMAN	DAAM1	NM_014992	NP_055807	chr14	1.52739	2.85346	0.535277	-6.047	dishevelled-associated activator of
uc003efw.3	NM_032839	A8K561	A8K561_HUMAN	DIRC2	NM_032839	NP_116228	chr3	4.75407	7.86308	0.604607	-5.74926	disrupted in renal carcinoma 2
uc002ipv.2	NM_138281	Q92988	DLX4_HUMAN	DLX4	NM_138281	NP_612138	chr17	1.4633	2.45415	0.596257	-2.70977	distal-less homeobox 4 isoform a
uc001pmm.2	NM_033425	Q155Q3-2	Q155Q3-2	DIXDC1	NM_033425	NP_219493	chr11	2.72125	3.43871	0.791356	-2.68997	DIX domain containing 1 isoform b
uc001eeg.2	NM_022836	Q9H816	DCR1B_HUMAN	DCLRE1B	NM_022836	NP_073747	chr1	5.02233	9.12265	0.550535	-7.52382	DNA cross-link repair 1B (PSO2 homolog, S.
uc002wyc.2	NM_006892	Q9UBC3	DNM3B_HUMAN	DNMT3B	NM_006892	NP_008823	chr20	2.49212	3.43004	0.726558	-2.9423	DNA cytosine-5 methyltransferase 3 beta isoform
uc002elt.1	NM_032940	Q6FGR6	Q6FGR6_HUMAN	POLR2C	NM_032940	NP_116558	chr16	17.2469	33.1868	0.51969	-12.6023	DNA directed RNA polymerase II polypeptide C
uc001alc.2	NM_004402	Q5SR22	Q5SR22_HUMAN	DFFB	NM_004402	NP_004393	chr1	2.29513	3.40466	0.674113	-3.0766	DNA fragmentation factor, 40 kD, beta
uc003hom.2	NM_133636	Q8TDG4	HELQ_HUMAN	HELQ	NM_133636	NP_598375	chr4	1.62483	2.4185	0.671833	-2.67794	DNA helicase HEL308
uc003bcu.2	NM_032311	Q9BY77	PDIP3_HUMAN	POLDIP3	NM_032311	NP_115687	chr22	12.1387	23.5504	0.515436	-13.0515	DNA polymerase delta interacting protein 3
uc002lfj.3	NM_007195	Q9UNA4	POLI_HUMAN	POLI	NM_007195	NP_009126	chr18	0.703781	1.08338	0.649617	-2.77908	DNA polymerase iota
uc003pdx.2	NM_000947	P49643	PRI2_HUMAN	PRIM2	NM_000947	NP_000938	chr6	4.87975	5.96202	0.818472	-2.20305	DNA primase polypeptide 2
uc001jof.2	NM_001080449	P51530	DNA2L_HUMAN	DNA2	NM_001080449	NP_001073918	chr10	3.6168	5.91895	0.611055	-5.54515	DNA replication helicase 2 homolog
uc001odj.2	NM_002689	Q14181	DPOA2_HUMAN	POLA2	NM_002689	NP_002680	chr11	11.6554	22.4512	0.519145	-12.8437	DNA-directed DNA polymerase alpha 2
uc001ktj.1	NM_013274	Q9UGP5	DPOLL_HUMAN	POLL	NM_013274	NP_037406	chr10	3.93594	6.26897	0.627844	-5.56895	DNA-directed DNA polymerase lambda
uc001tlp.2	NM_018082	A8K6H0	A8K6H0_HUMAN	POLR3B	NM_018082	NP_060552	chr12	5.93049	8.97068	0.661098	-5.76788	DNA-directed RNA polymerase III B isoform 1
uc003vfn.2	NM_012328	Q6FIF1	Q6FIF1_HUMAN	DNAJB9	NM_012328	NP_036460	chr7	2.52052	4.39438	0.573579	-3.93068	DnaJ (Hsp40) homolog, subfamily B, member 9
uc002uow.1	NM_018981	Q8IXB1	DJC10_HUMAN	DNAJC10	NM_018981	NP_061854	chr2	8.66748	11.1106	0.780112	-4.20313	DnaJ (Hsp40) homolog, subfamily C, member 10
uc003eor.2	NM_015268	O75165	DJC13_HUMAN	DNAJC13	NM_015268	NP_056083	chr3	8.603	14.9548	0.575268	-13.7136	DnaJ (Hsp40) homolog, subfamily C, member 13
uc001jtr.2	NM_015190	Q2VIL4	Q2VIL4_HUMAN	DNAJC9	NM_015190	NP_056005	chr10	13.8202	22.1345	0.624373	-9.16434	DnaJ homolog, subfamily C, member 9
uc004bwr.2	NM_014908	Q9UPQ8	DOLK_HUMAN	DOLK	NM_014908	NP_055723	chr9	10.2196	14.1053	0.724525	-4.00685	dolichol kinase
uc004bxc.2	NM_020438	Q86YN1	DOPP1_HUMAN	DOLPP1	NM_020438	NP_065171	chr9	5.47809	10.0896	0.542946	-6.26712	dolichyl pyrophosphate phosphatase 1 isoform a
uc003pjs.1	NM_015018	Q5JWR5	DOP1_HUMAN	DOPEY1	NM_015018	NP_055833	chr6	1.97495	3.02533	0.652807	-5.03881	dopey family member 1
uc003tem.3	NM_015283	Q2PZI1	D19L1_HUMAN	DPY19L1	NM_015283	NP_056098	chr7	3.58652	5.27648	0.679718	-4.62886	dpy-19-like 1
uc002nth.1	NM_207325	Q6ZPD9	D19L3_HUMAN	DPY19L3	NM_207325	NP_997208	chr19	1.76381	2.28464	0.772031	-2.40028	dpy-19-like 3
uc003ygx.2	NM_181787	Q7Z388	D19L4_HUMAN	DPY19L4	NM_181787	NP_861452	chr8	4.0138	5.22723	0.767863	-3.5368	dpy-19-like 4
uc003flv.2	NM_017644	Q6TFL4	KLH24_HUMAN	KLHL24	NM_017644	NP_060114	chr3	3.85731	7.05524	0.54673	-9.86094	DRE1 protein
uc001zxs.2	NM_001144955	A8MTR3	A8MTR3_HUMAN	DTWD1	NM_001144955	NP_001138427	chr15	3.95113	6.03351	0.654864	-4.27189	DTW domain containing 1
uc003mbv.1	NM_004417	P28562	DUS1_HUMAN	DUSP1	NM_004417	NP_004408	chr5	77.4153	59.9922	1.29042	6.9813	dual specificity phosphatase 1
uc002ied.3	NM_004090	Q5U0J1	Q5U0J1_HUMAN	DUSP3	NM_004090	NP_004081	chr17	16.3148	22.4418	0.726982	-6.9538	dual specificity phosphatase 3
uc001str.3	NM_006482	B2R9V9	B2R9V9_HUMAN	DYRK2	NM_006482	NP_006473	chr12	2.64689	5.06128	0.522969	-7.87551	dual-specificity tyrosine-(Y)-phosphorylation
uc010jhi.2	NM_001135643	Q9UJW0	DCTN4_HUMAN	DCTN4	NM_001135643	NP_001129115	chr5	8.55983	16.6929	0.512782	-12.4054	dynactin 4 (p62) isoform a
uc001rld.2	NM_012062	O00429	DNM1L_HUMAN	DNM1L	NM_012062	NP_036192	chr12	10.7458	20.9845	0.512083	-14.3655	dynamin 1-like isoform 1
uc001mdw.3	NM_144666	B0I1S4	B0I1S4_HUMAN	DNHD1	NM_144666	NP_653267	chr11	2.27662	3.07895	0.739416	-4.98587	dynein heavy chain domain 1 isoform 1
uc001phn.1	NM_001080463	Q8NCM8-2	Q8NCM8-2	DYNC2H1	NM_001080463	NP_001073932	chr11	0.934747	1.34341	0.6958	-3.46014	dynein, cytoplasmic 2, heavy chain 1
uc002rgh.2	NM_021907	O60941	DTNB_HUMAN	DTNB	NM_021907	NP_068707	chr2	2.21832	3.74294	0.592668	-4.43389	dystrobrevin, beta isoform 1
uc003cxc.3	NM_004393	Q14118	DAG1_HUMAN	DAG1	NM_004393	NP_004384	chr3	52.4151	75.9594	0.690041	-16.8865	dystroglycan 1 preproprotein
uc004dda.1	NM_004006	P11532	DMD_HUMAN	DMD	NM_004006	NP_003997	chrX	2.42138	3.03157	0.798722	-3.63803	dystrophin Dp427m isoform
uc002erz.2	NM_001950	Q16254	E2F4_HUMAN	E2F4	NM_001950	NP_001941	chr16	22.105	37.2286	0.593763	-10.1259	E2F transcription factor 4
uc002rbh.2	NM_198256	O75461	E2F6_HUMAN	E2F6	NM_198256	NP_937987	chr2	1.27118	2.37214	0.535879	-3.88711	E2F transcription factor 6
uc001sym.3	NM_203394	Q96AV8	E2F7_HUMAN	E2F7	NM_203394	NP_976328	chr12	4.55273	8.16149	0.557831	-9.04854	E2F transcription factor 7
uc010zdi.1	NM_172070	Q6ZT12	UBR3_HUMAN	UBR3	NM_172070	NP_742067	chr2	4.01507	5.82673	0.689078	-5.94446	E3 ubiquitin-protein ligase UBR3
uc003ihp.1	NM_201999	Q15723-1	Q15723-1	ELF2	NM_201999	NP_973728	chr4	2.66373	3.68318	0.723215	-3.6103	E74-like factor 2 (ets domain transcription
uc004eve.3	NM_001127197	Q99607	ELF4_HUMAN	ELF4	NM_001127197	NP_001120669	chrX	10.1159	19.8006	0.51089	-13.4163	E74-like factor 4
uc002yko.3	NM_001100420	Q9NYK6	EURL_HUMAN	C21orf91	NM_001100420	NP_001093890	chr21	1.96849	2.5086	0.784696	-2.09215	early undifferentiated retina and lens isoform
uc002ryb.3	NM_001039753	Q6ZMW3	EMAL6_HUMAN	EML6	NM_001039753	NP_001034842	chr2	1.37817	2.10194	0.655666	-3.86456	echinoderm microtubule associated protein like
uc002rsi.2	NM_019063	Q9HC35	EMAL4_HUMAN	EML4	NM_019063	NP_061936	chr2	8.19298	13.2332	0.619124	-9.49283	echinoderm microtubule associated protein like 4
uc001kqa.3	NM_020354	Q9NQZ7	ENTP7_HUMAN	ENTPD7	NM_020354	NP_065087	chr10	2.63496	4.33417	0.60795	-6.7416	ectonucleoside triphosphate diphosphohydrolase
uc003xdl.2	NM_004901	Q9Y227	ENTP4_HUMAN	ENTPD4	NM_004901	NP_004892	chr8	6.55644	12.1542	0.53944	-8.57729	ectonucleoside triphosphate diphosphohydrolase 4
uc010tuo.1	NM_001249	A1L4C5	A1L4C5_HUMAN	ENTPD5	NM_001249	NP_001240	chr14	3.1954	5.68222	0.562351	-5.77982	ectonucleoside triphosphate diphosphohydrolase 5
uc003yte.2	NM_015137	Q14156	EFR3A_HUMAN	EFR3A	NM_015137	NP_055952	chr8	8.4859	12.257	0.692332	-6.58439	EFR3 homolog A
uc001huv.2	NM_022051	Q9GZT9	EGLN1_HUMAN	EGLN1	NM_022051	NP_071334	chr1	6.29521	9.74489	0.646002	-8.11281	egl nine homolog 1
uc001wsa.3	NM_022073	Q9H6Z9	EGLN3_HUMAN	EGLN3	NM_022073	NP_071356	chr14	6.88265	9.82658	0.700412	-4.82612	egl nine homolog 3
uc002sby.2	NM_015252	Q8NDI1	EHBP1_HUMAN	EHBP1	NM_015252	NP_056067	chr2	3.69969	5.17318	0.715168	-4.30464	EH domain binding protein 1 isoform 1
uc003fhd.2	NM_020390	B2R4V5	B2R4V5_HUMAN	EIF5A2	NM_020390	NP_065123	chr3	1.05139	1.77846	0.591181	-3.62302	eIF-5A2 protein
uc010nhv.2	NM_005229	B2R7H4	B2R7H4_HUMAN	ELK1	NM_005229	NP_005220	chrX	10.8684	20.5758	0.528213	-13.8275	ELK1 protein
uc003bzu.2	NM_033083	Q96JC9	EAF1_HUMAN	EAF1	NM_033083	NP_149074	chr3	6.13828	9.26508	0.662518	-5.88168	ELL associated factor 1
uc003hzz.2	NM_001130721	Q9H5J4	ELOV6_HUMAN	ELOVL6	NM_001130721	NP_001124193	chr4	3.10294	5.64962	0.54923	-5.72936	elongation of very long chain fatty acids-like
uc003pbr.1	NM_021814	Q9NYP7	ELOV5_HUMAN	ELOVL5	NM_021814	NP_068586	chr6	19.9621	27.1285	0.735835	-8.01693	elongation of very long chain fatty acids-like
uc001mtb.2	NM_019040	Q96EB1	ELP4_HUMAN	ELP4	NM_019040	NP_061913	chr11	5.93346	7.75469	0.765145	-2.36122	elongation protein 4 homolog
uc002kzk.1	NM_018255	Q6IA86	ELP2_HUMAN	ELP2	NM_018255	NP_060725	chr18	20.346	33.7003	0.603736	-10.5694	elongator protein 2
uc001oxl.2	NM_020193	Q7Z589	EMSY_HUMAN	C11orf30	NM_020193	NP_064578	chr11	4.25215	7.57753	0.561153	-10.6839	EMSY protein
uc001pfh.2	NM_015036	O94919	ENDD1_HUMAN	ENDOD1	NM_015036	NP_055851	chr11	0.72882	1.20266	0.606008	-2.60675	endonuclease domain containing 1 precursor
uc003nae.3	NM_001955	Q6FH53	Q6FH53_HUMAN	EDN1	NM_001955	NP_001946	chr6	1.19186	0.722803	1.64894	2.0345	endothelin 1 precursor
uc002esa.2	NM_024712	Q96BJ8-3	Q96BJ8-3	ELMO3	NM_024712	NP_078988	chr16	1.11757	1.79721	0.621834	-2.24488	engulfment and cell motility 3
uc001tkw.2	NM_001008394	Q8N140	EID3_HUMAN	EID3	NM_001008394	NP_001008395	chr12	1.01427	1.83243	0.553511	-2.09416	EP300 interacting inhibitor of differentiation
uc003tfp.2	NM_017549	A4D1W8	A4D1W8_HUMAN	EPDR1	NM_017549	NP_060019	chr7	10.6168	17.9271	0.592222	-8.02675	ependymin related protein 1 precursor
uc003uwn.1	NM_004444	Q541P7	Q541P7_HUMAN	EPHB4	NM_004444	NP_004435	chr7	6.21797	11.5962	0.536208	-10.9546	EPH receptor B4 precursor
uc001bge.2	NM_004442	P29323-3	P29323-3	EPHB2	NM_004442	NP_004433	chr1	0.663031	1.02073	0.649567	-2.12774	ephrin receptor EphB2 isoform 2 precursor
uc001csq.1	NM_001981	P42566	EPS15_HUMAN	EPS15	NM_001981	NP_001972	chr1	9.29675	11.4113	0.814696	-4.11772	epidermal growth factor receptor pathway
uc003zaa.1	NM_031308	P58107	EPIPL_HUMAN	EPPK1	NM_031308	NP_112598	chr8	6.44954	8.79093	0.733659	-5.62357	epiplakin 1
uc003cgk.2	NM_014805	Q7L775	EPMIP_HUMAN	EPM2AIP1	NM_014805	NP_055620	chr3	3.55829	6.27501	0.567058	-8.48676	EPM2A interacting protein 1
uc003owy.1	NM_001078176	B3KQV7	B3KQV7_HUMAN	SLC29A1	NM_001078176	NP_001071644	chr6	15.5613	25.0473	0.621276	-9.44023	equilibrative nucleoside transporter 1
uc010pok.1	NM_025191	Q9BZQ6	EDEM3_HUMAN	EDEM3	NM_025191	NP_079467	chr1	4.62232	7.89995	0.585107	-9.03009	ER degradation enhancer, mannosidase alpha-like
uc002hso.2	NM_004448	B2RZG3	B2RZG3_HUMAN	ERBB2	NM_004448	NP_004439	chr17	7.34357	11.0422	0.665044	-7.16602	erbB-2 isoform a
uc003jui.1	NM_018695	Q96RT1-2	Q96RT1-2	ERBB2IP	NM_018695	NP_061165	chr5	6.85548	9.72676	0.704806	-6.50925	ERBB2 interacting protein isoform 2
uc002rxl.2	NM_015701	B2RDB4	B2RDB4_HUMAN	ERLEC1	NM_015701	NP_056516	chr2	7.77969	13.7223	0.566937	-8.13247	erlectin isoform 1
uc001wzv.2	NM_014584	Q96HE7	ERO1A_HUMAN	ERO1L	NM_014584	NP_055399	chr14	11.7597	22.9428	0.512566	-12.7215	ERO1-like precursor
uc003kpv.1	NM_022140	A4FUI6	A4FUI6_HUMAN	EPB41L4A	NM_022140	NP_071423	chr5	1.70302	3.18662	0.534427	-6.82666	erythrocyte protein band 4.1-like 4
uc001lio.1	NM_015608	Q3B7T1-5	Q3B7T1-5	C10orf137	NM_015608	NP_056423	chr10	6.67959	10.0914	0.661909	-7.3182	erythroid differentiation-related factor 1
uc003xgg.2	NM_001017420	Q56NI9	ESCO2_HUMAN	ESCO2	NM_001017420	NP_001017420	chr8	4.35097	6.62547	0.656704	-5.63663	establishment of cohesion 1 homolog 2
uc002sdz.1	NM_019002	Q9NY74	ETAA1_HUMAN	ETAA1	NM_019002	NP_061875	chr2	3.93385	6.94973	0.566044	-5.95156	ETAA16 protein
uc001rft.2	NM_018638	Q9HBU6	EKI1_HUMAN	ETNK1	NM_018638	NP_061108	chr12	6.965	6.10136	1.14155	2.04994	ethanolamine kinase 1 isoform A
uc001qzz.2	NM_001987	A8K076	A8K076_HUMAN	ETV6	NM_001987	NP_001978	chr12	2.04934	3.59477	0.570089	-5.72157	ets variant 6
uc003fpz.2	NM_004454	B7Z7D7	B7Z7D7_HUMAN	ETV5	NM_004454	NP_004445	chr3	2.25738	3.78163	0.596933	-4.52937	ets variant gene 5 (ets-related molecule)
uc003eki.2	NM_021937	P57772	SELB_HUMAN	EEFSEC	NM_021937	NP_068756	chr3	7.47431	14.1569	0.527964	-7.78937	eukaryotic elongation factor,
uc001zkm.1	NM_001013703	Q9P2K8	E2AK4_HUMAN	EIF2AK4	NM_001013703	NP_001013725	chr15	4.91117	9.56738	0.513325	-13.2989	eukaryotic translation initiation factor 2 alpha
uc001jrb.2	NM_004096	Q13542	4EBP2_HUMAN	EIF4EBP2	NM_004096	NP_004087	chr10	9.90139	17.117	0.578452	-13.6288	eukaryotic translation initiation factor 4E
uc003jsm.3	NM_000082	B2RB64	B2RB64_HUMAN	ERCC8	NM_000082	NP_000073	chr5	1.70668	2.66794	0.6397	-3.43215	excision repair cross-complementing rodent
uc002dce.2	NM_005236	Q92889	XPF_HUMAN	ERCC4	NM_005236	NP_005227	chr16	2.45073	4.35374	0.562902	-7.35321	excision repair cross-complementing rodent
uc004eaq.1	NM_017669	Q2NKX8	ERC6L_HUMAN	ERCC6L	NM_017669	NP_060139	chrX	1.93583	3.54351	0.546305	-5.16794	excision repair protein ERCC6-like
uc001huq.2	NM_175876	B3KU33	B3KU33_HUMAN	EXOC8	NM_175876	NP_787072	chr1	3.2251	6.1825	0.52165	-7.94748	exocyst complex 84-kDa subunit
uc003hbf.1	NM_001024924	Q9NV70	EXOC1_HUMAN	EXOC1	NM_001024924	NP_001020095	chr4	3.22943	5.15726	0.626192	-4.43885	exocyst complex component 1 isoform 1
uc001xky.2	NM_018199	Q9NVH0	EXD2_HUMAN	EXD2	NM_018199	NP_060669	chr14	4.62879	7.27928	0.635886	-5.17441	exonuclease 3'-5' domain containing 2
uc010vbb.1	NM_001142725	A8K979	EXOD1_HUMAN	ERI2	NM_001142725	NP_001136197	chr16	1.65538	2.77183	0.597215	-4.03281	exoribonuclease 2 isoform 1
uc001dtk.1	NM_001439	B2R795	B2R795_HUMAN	EXTL2	NM_001439	NP_001430	chr1	3.13708	6.25418	0.501599	-6.5021	exostoses-like 2
uc003xgz.1	NM_001440	Q53XT3	Q53XT3_HUMAN	EXTL3	NM_001440	NP_001431	chr8	7.38646	12.5082	0.590529	-10.1659	exostoses-like 3
uc003yok.1	NM_000127	B2R7V2	B2R7V2_HUMAN	EXT1	NM_000127	NP_000118	chr8	7.05863	9.94015	0.710113	-4.40839	exostosin 1
uc001mxz.2	NM_207122	B2R5Z6	B2R5Z6_HUMAN	EXT2	NM_207122	NP_997005	chr11	12.2305	19.5272	0.626333	-9.0616	exostosin 2 isoform 2
uc001bpi.1	NM_001990	Q99504	EYA3_HUMAN	EYA3	NM_001990	NP_001981	chr1	8.943	11.5263	0.775879	-2.91675	eyes absent 3
uc003qed.3	NM_172105	O95677-4	O95677-4	EYA4	NM_172105	NP_742103	chr6	18.9014	30.5134	0.619444	-14.3471	eyes absent 4 isoform d
uc001ojw.2	NM_012308	Q9Y2K7	KDM2A_HUMAN	KDM2A	NM_012308	NP_036440	chr11	14.1971	20.8148	0.682066	-11.266	F-box and leucine-rich repeat protein 11
uc001qjh.2	NM_152441	Q8N1E6	FXL14_HUMAN	FBXL14	NM_152441	NP_689654	chr12	6.64434	8.40246	0.790762	-2.90676	F-box and leucine-rich repeat protein 14
uc002hrt.2	NM_032875	Q96IG2	FXL20_HUMAN	FBXL20	NM_032875	NP_116264	chr17	6.42596	8.02073	0.801169	-2.26216	F-box and leucine-rich repeat protein 20
uc001vkd.2	NM_012158	Q9UKT7	FBXL3_HUMAN	FBXL3	NM_012158	NP_036290	chr13	9.16437	15.025	0.609941	-7.94832	F-box and leucine-rich repeat protein 3
uc003ppf.1	NM_012160	Q9UKA2	FBXL4_HUMAN	FBXL4	NM_012160	NP_036292	chr6	10.6667	8.20177	1.30054	3.38846	F-box and leucine-rich repeat protein 4
uc003mbm.1	NM_012300	Q9UKB1	FBW1B_HUMAN	FBXW11	NM_012300	NP_036432	chr5	14.239	16.9879	0.838184	-3.57091	F-box and WD repeat domain containing 11 isoform
uc004bkm.1	NM_012164	Q9UKT8	FBXW2_HUMAN	FBXW2	NM_012164	NP_036296	chr9	14.9928	21.7471	0.689419	-11.8479	F-box and WD repeat domain containing 2
uc001twg.1	NM_153348	Q8N3Y1	FBXW8_HUMAN	FBXW8	NM_153348	NP_699179	chr12	2.35361	4.4984	0.523211	-6.81941	F-box and WD repeat domain containing 8 isoform
uc003wox.2	NM_183421	Q8TCJ0	FBX25_HUMAN	FBXO25	NM_183421	NP_904357	chr8	3.11129	5.17518	0.601194	-4.00059	F-box only protein 25 isoform 1
uc001muz.2	NM_012175	Q86X90	Q86X90_HUMAN	FBXO3	NM_012175	NP_036307	chr11	2.07442	3.04772	0.680647	-4.12476	F-box only protein 3 isoform 1
uc003qla.2	NM_032145	Q8TB52	FBX30_HUMAN	FBXO30	NM_032145	NP_115521	chr6	4.9825	8.75808	0.568903	-7.67355	F-box only protein 30
uc010aoo.2	NM_152231	Q9NWN3	FBX34_HUMAN	FBXO34	NM_152231	NP_689417	chr14	3.89992	6.17049	0.632028	-6.56331	F-box only protein 34
uc001hoh.2	NM_015176	Q9NVF7	FBX28_HUMAN	FBXO28	NM_015176	NP_055991	chr1	7.805	12.1965	0.639936	-8.04206	F-box protein 28 isoform a
uc001wvk.2	NM_203301	Q7Z6M2	FBX33_HUMAN	FBXO33	NM_203301	NP_976046	chr14	6.02637	8.69467	0.693111	-4.71387	F-box protein 33
uc003lpf.1	NM_205836	Q6PIJ6	FBX38_HUMAN	FBXO38	NM_205836	NP_995308	chr5	7.08663	11.6211	0.609806	-7.7665	F-box protein 38 isoform b
uc003app.3	NM_001102371	Q8IWF2	FXRD2_HUMAN	FOXRED2	NM_001102371	NP_001095841	chr22	6.77237	12.4382	0.544479	-10.8913	FAD-dependent oxidoreductase domain containing 2
uc004dvo.2	NM_152424	Q5JTC6	F123B_HUMAN	FAM123B	NM_152424	NP_689637	chrX	3.53069	6.166	0.572606	-8.81526	family with sequence similarity 123B
uc003svm.3	NM_032581	A4D145	A4D145_HUMAN	FAM126A	NM_032581	NP_115970	chr7	2.09594	4.04776	0.517803	-7.30596	family with sequence similarity 126, member A
uc002frp.2	NM_024792	A8K7Q0	A8K7Q0_HUMAN	FAM57A	NM_024792	NP_079068	chr17	16.8776	33.0457	0.510736	-12.2995	family with sequence similarity 57, member A
uc002kxk.1	NM_022751	Q9H706-3	Q9H706-3	FAM59A	NM_022751	NP_073588	chr18	2.09308	3.21118	0.651811	-2.96123	family with sequence similarity 59, member A
uc001rke.2	NM_001135812	B7Z287	B7Z287_HUMAN	FAM60A	NM_001135812	NP_001129284	chr12	3.91426	6.67663	0.586262	-5.79887	family with sequence similarity 60, member A
uc003wob.1	NM_020728	A0FGR8-2	A0FGR8-2	ESYT2	NM_020728	NP_065779	chr7	10.4845	20.5132	0.511112	-17.9823	family with sequence similarity 62 (C2 domain
uc001dpg.2	NM_001006605	Q5T7M9	FA69A_HUMAN	FAM69A	NM_001006605	NP_001006606	chr1	0.759007	1.23341	0.615372	-2.02432	family with sequence similarity 69, member A
uc003ncc.2	NM_016255	B2R725	B2R725_HUMAN	FAM8A1	NM_016255	NP_057339	chr6	3.06162	5.26498	0.581507	-5.94434	family with sequence similarity 8, member A1
uc004avh.2	NM_000136	B1ALR8	B1ALR8_HUMAN	FANCC	NM_000136	NP_000127	chr9	4.67803	6.69104	0.699147	-4.90193	Fanconi anemia, complementation group C
uc002uev.3	NM_024622	Q53R41	FAKD1_HUMAN	FASTKD1	NM_024622	NP_078898	chr2	2.81549	5.33997	0.527248	-5.5806	FAST kinase domains 1
uc003izf.2	NM_005245	Q14517	FAT1_HUMAN	FAT1	NM_005245	NP_005236	chr4	13.4853	12.6346	1.06734	2.07963	FAT tumor suppressor 1 precursor
uc001mld.2	NM_032228	Q8WVX9	FACR1_HUMAN	FAR1	NM_032228	NP_115604	chr11	9.23532	13.4794	0.685144	-7.1141	fatty acyl CoA reductase 1
uc009ytl.2	NM_014824	O94868	FCSD2_HUMAN	FCHSD2	NM_014824	NP_055639	chr11	3.20997	6.1266	0.523939	-7.63792	FCH and double SH3 domains 2
uc003kcl.2	NM_138782	Q0JRZ9	FCHO2_HUMAN	FCHO2	NM_138782	NP_620137	chr5	3.6391	4.56364	0.797413	-2.50951	FCH domain only 2 isoform a
uc002arg.2	NM_015322	Q9UK73	FEM1B_HUMAN	FEM1B	NM_015322	NP_056137	chr15	15.8937	12.9212	1.23005	4.93449	fem-1 homolog b
uc003kop.1	NM_005246	B2RCR4	B2RCR4_HUMAN	FER	NM_005246	NP_005237	chr5	7.0224	5.69112	1.23392	2.28803	fer (fps/fes related) tyrosine kinase
uc004ams.1	NM_174938	A2A2Y4	FRMD3_HUMAN	FRMD3	NM_174938	NP_777598	chr9	2.32466	3.82267	0.608126	-3.72268	FERM domain containing 3
uc002wbi.1	NM_014808	O94887	FARP2_HUMAN	FARP2	NM_014808	NP_055623	chr2	1.30321	2.43827	0.534481	-4.55695	FERM, RhoGEF and pleckstrin domain protein 2
uc001xac.2	NM_001134999	B5TJY2	B5TJY2_HUMAN	FERMT2	NM_001134999	NP_001128471	chr14	23.9601	35.4049	0.676746	-9.62556	fermitin family homolog 2 isoform 2
uc001pmc.3	NM_138378	Q9BRP7	FDXA1_HUMAN	FDXACB1	NM_138378	NP_612387	chr11	0.742058	1.39328	0.532596	-2.82365	ferredoxin-fold anticodon binding domain
uc002lgp.3	NM_001012515	Q8NAN0	Q8NAN0_HUMAN	FECH	NM_001012515	NP_001012533	chr18	4.62305	7.10263	0.650893	-6.86061	ferrochelatase isoform a precursor
uc001zwx.1	NM_000138	B2RUU0	B2RUU0_HUMAN	FBN1	NM_000138	NP_000129	chr15	1.2806	2.45403	0.521834	-7.57911	fibrillin 1 precursor
uc003iev.1	NM_002006	P09038	FGF2_HUMAN	FGF2	NM_002006	NP_001997	chr4	3.76414	5.69845	0.660555	-5.70717	fibroblast growth factor 2
uc001zxn.2	NM_002009	Q2TVT3	KGFL2_HUMAN	FGF7	NM_002009	NP_002000	chr15	1.48682	2.50732	0.59299	-3.6066	fibroblast growth factor 7 precursor
uc003mfm.2	NM_213647	P22455	FGFR4_HUMAN	FGFR4	NM_213647	NP_998812	chr5	2.57522	4.63285	0.555861	-5.30792	fibroblast growth factor receptor 4 isoform 1
uc001vcm.2	NM_001079673	Q9Y2H6	FND3A_HUMAN	FNDC3A	NM_001079673	NP_001073141	chr13	10.2954	20.3743	0.505311	-18.1989	fibronectin type III domain containing 3A
uc003fhy.2	NM_022763	Q53EP0	FND3B_HUMAN	FNDC3B	NM_022763	NP_073600	chr3	10.2117	11.7965	0.865659	-3.27972	fibronectin type III domain containing 3B
uc003djj.2	NM_001457	B2ZZ85	B2ZZ85_HUMAN	FLNB	NM_001457	NP_001448	chr3	65.683	118.345	0.555011	-44.2323	filamin B isoform 2
uc001asd.2	NM_004958	P42345	FRAP_HUMAN	MTOR	NM_004958	NP_004949	chr1	18.2968	33.0982	0.552805	-22.9796	FK506 binding protein 12-rapamycin associated
uc004bgs.2	NM_015258	Q5T1M5	FKB15_HUMAN	FKBP15	NM_015258	NP_056073	chr9	4.9082	9.57558	0.512575	-11.3882	FK506 binding protein 15, 133kDa
uc003tdh.2	NM_007270	O95302	FKBP9_HUMAN	FKBP9	NM_007270	NP_009201	chr7	5.30581	9.30384	0.570282	-7.60729	FK506 binding protein 9 precursor
uc001nsg.2	NM_004111	Q6FHX6	Q6FHX6_HUMAN	FEN1	NM_004111	NP_004102	chr11	42.1968	83.841	0.503296	-20.4432	flap structure-specific endonuclease 1
uc002gra.3	NM_144997	Q8NFG4	FLCN_HUMAN	FLCN	NM_144997	NP_659434	chr17	3.10662	4.53004	0.685781	-4.24739	folliculin isoform 1
uc001wuf.2	NM_004496	B2R9H6	B2R9H6_HUMAN	FOXA1	NM_004496	NP_004487	chr14	1.3224	1.94474	0.679987	-2.16741	forkhead box A1
uc002fjl.2	NM_001451	Q12946	FOXF1_HUMAN	FOXF1	NM_001451	NP_001442	chr16	3.02472	4.81787	0.627813	-3.60835	forkhead box F1
uc001chf.2	NM_014947	Q9UPW0	FOXJ3_HUMAN	FOXJ3	NM_014947	NP_055762	chr1	11.0806	17.1374	0.646575	-9.59616	forkhead box J3
uc001uxl.3	NM_002015	Q12778	FOXO1_HUMAN	FOXO1	NM_002015	NP_002006	chr13	0.610798	1.09036	0.56018	-4.40989	forkhead box O1
uc003dop.2	NM_032682	Q548T7	Q548T7_HUMAN	FOXP1	NM_032682	NP_116071	chr3	0.913771	1.18058	0.774001	-2.36806	forkhead box P1 isoform 1
uc004ezo.2	NM_001159702	Q13642	FHL1_HUMAN	FHL1	NM_001159702	NP_001153174	chrX	13.7899	22.1942	0.621328	-10.2156	four and a half LIM domains 1 isoform 1
uc002tcy.2	NM_001450	Q6I9R8	Q6I9R8_HUMAN	FHL2	NM_001450	NP_001441	chr2	2.94129	5.37958	0.546751	-7.34854	four and a half LIM domains 2
uc001mwh.2	NM_014344	Q86VR8	FJX1_HUMAN	FJX1	NM_014344	NP_055159	chr11	5.01195	7.91475	0.633241	-4.65098	four jointed box 1 precursor
uc003hlb.2	NM_025074	Q86XX4-2	Q86XX4-2	FRAS1	NM_025074	NP_079350	chr4	1.83336	2.58641	0.708844	-5.21175	Fraser syndrome 1
uc001uii.2	NM_007197	Q9ULW2	FZD10_HUMAN	FZD10	NM_007197	NP_009128	chr12	5.70516	8.02379	0.711031	-3.88106	frizzled 10 precursor
uc001pce.2	NM_012193	Q9ULV1	FZD4_HUMAN	FZD4	NM_012193	NP_036325	chr11	5.46538	6.36665	0.858438	-2.36434	frizzled 4 precursor
uc003ylj.2	NM_003506	O60353	FZD6_HUMAN	FZD6	NM_003506	NP_003497	chr8	6.28044	11.4895	0.546624	-8.98241	frizzled 6 isoform a precursor
uc002uyw.1	NM_003507	Q53S59	Q53S59_HUMAN	FZD7	NM_003507	NP_003498	chr2	2.51606	3.49853	0.719176	-2.69753	frizzled 7 precursor
uc001iyz.1	NM_031866	Q9H461	FZD8_HUMAN	FZD8	NM_031866	NP_114072	chr10	1.77962	3.42433	0.519699	-4.70228	frizzled 8 precursor
uc010cga.2	NM_001099642	Q8IYT2	FTSJ1_HUMAN	FTSJD1	NM_001099642	NP_001093112	chr16	3.2475	5.94094	0.546631	-6.60677	FtsJ methyltransferase domain containing 1
uc001bie.2	NM_000147	P04066	FUCO_HUMAN	FUCA1	NM_000147	NP_000138	chr1	1.81406	3.25285	0.557684	-3.50304	fucosidase, alpha-L-1, tissue precursor
uc001jva.2	NM_173540	Q495W5	FUT11_HUMAN	FUT11	NM_173540	NP_775811	chr10	5.14556	7.79369	0.660221	-4.79159	fucosyltransferase 11 (alpha (1,3)
uc004bcs.2	NM_006731	O75072	FKTN_HUMAN	FKTN	NM_006731	NP_006722	chr9	4.22915	5.7148	0.740035	-4.46101	fukutin
uc001fdc.1	CR613795			CR613795			chr1	1.98653	3.79249	0.523807	-2.90052	full-length cDNA clone CS0CAP002YE12 of Thymus of Homo sapiens (human).
uc010ben.1	CR610699			CR610699			chr15	14.0152	11.5569	1.21272	1.99413	full-length cDNA clone CS0DJ011YA18 of T cells (Jurkat cell line) Cot 10-normalized of Homo sapiens (human).
uc001pyu.2	CR599196			CR599196			chr11	17.1865	25.9414	0.662511	-4.85752	full-length cDNA clone CS0DK001YD21 of HeLa cells Cot 25-normalized of Homo sapiens (human).
uc003jpu.1	CR626610			CR626610			chr5	1.43039	2.3769	0.601787	-2.49042	full-length cDNA clone CS0DK002YL21 of HeLa cells Cot 25-normalized of Homo sapiens (human).
uc001yfk.2	CR597099			CR597099			chr14	0.803739	1.53891	0.522278	-2.10622	full-length cDNA clone CS0DK006YJ01 of HeLa cells Cot 25-normalized of Homo sapiens (human).
uc001mhz.1	CR598129			CR598129			chr11	2.10964	4.05341	0.520461	-4.7066	full-length cDNA clone CS0DK010YC18 of HeLa cells Cot 25-normalized of Homo sapiens (human).
uc001ode.2	CR609936			CR609936			chr11	0.799223	1.52464	0.524203	-2.31913	full-length cDNA clone CS0DN001YA08 of Adult brain of Homo sapiens (human).
uc002bfm.1	NM_000137	B2R9X1	B2R9X1_HUMAN	FAH	NM_000137	NP_000128	chr15	0.681066	1.16073	0.586759	-2.87921	fumarylacetoacetase
uc003pwi.1	NM_002031	P42685	FRK_HUMAN	FRK	NM_002031	NP_002022	chr6	2.33151	1.28567	1.81346	2.74099	fyn-related kinase
uc001tdp.3	NM_018351	Q6ZV73	FGD6_HUMAN	FGD6	NM_018351	NP_060821	chr12	1.91792	3.52416	0.544219	-7.69412	FYVE, RhoGEF and PH domain containing 6
uc003fce.2	NM_024996	Q96RP9	EFG1_HUMAN	GFM1	NM_024996	NP_079272	chr3	17.4224	28.1176	0.619625	-10.9231	G elongation factor, mitochondrial 1 precursor
uc001hlf.1	NM_018040	Q5VYK7	Q5VYK7_HUMAN	GPATCH2	NM_018040	NP_060510	chr1	2.18199	2.97433	0.733609	-2.64314	G patch domain containing 2
uc003xkj.2	NM_032777	Q96PE1	GP124_HUMAN	GPR124	NM_032777	NP_116166	chr8	1.24199	2.17466	0.571118	-4.49406	G protein-coupled receptor 124 precursor
uc003gqm.1	NM_145290	Q8IWK6	GP125_HUMAN	GPR125	NM_145290	NP_660333	chr4	2.51185	3.87438	0.648322	-5.36336	G protein-coupled receptor 125 precursor
uc010khe.2	NM_198569	Q6F3F6	Q6F3F6_HUMAN	GPR126	NM_198569	NP_940971	chr6	5.1859	6.24954	0.829804	-2.83673	G protein-coupled receptor 126 beta 1 precursor
uc010apj.2	NM_022571	Q8IZ08	GP135_HUMAN	GPR135	NM_022571	NP_072093	chr14	3.03618	1.82559	1.66312	2.61426	G protein-coupled receptor 135
uc003fgi.2	NM_014373	Q9UJ42	GP160_HUMAN	GPR160	NM_014373	NP_055188	chr3	0.996296	1.82924	0.544649	-3.00831	G protein-coupled receptor 160
uc001zkj.1	NM_007223	Q14439	GP176_HUMAN	GPR176	NM_007223	NP_009154	chr15	2.6932	4.96473	0.542466	-5.20936	G protein-coupled receptor 176
uc003qrm.3	NM_020823	Q9P2C4	TM181_HUMAN	TMEM181	NM_020823	NP_065874	chr6	7.02255	10.9248	0.642807	-8.28352	G protein-coupled receptor 178
uc003skb.2	NM_001098201	A8K6C5	A8K6C5_HUMAN	GPER	NM_001098201	NP_001091671	chr7	0.992172	1.88689	0.525823	-3.41119	G protein-coupled receptor 30
uc011dfz.1	NM_002082	P43250-2	P43250-2	GRK6	NM_002082	NP_002073	chr5	3.09963	5.20839	0.595122	-4.83233	G protein-coupled receptor kinase 6 isoform B
uc001zyb.2	NM_005254	A8IE52	A8IE52_HUMAN	GABPB1	NM_005254	NP_005245	chr15	7.08146	10.2513	0.690786	-4.75392	GA binding protein transcription factor, beta
uc001ewr.2	NM_144618	Q8TAK5	GABP2_HUMAN	GABPB2	NM_144618	NP_653219	chr1	4.38846	7.3586	0.596372	-4.35992	GA repeat binding protein, beta 2
uc003zve.2	NM_000155	Q5VZ81	Q5VZ81_HUMAN	GALT	NM_000155	NP_000146	chr9	4.1128	6.09983	0.674248	-3.22811	galactose-1-phosphate uridylyltransferase
uc003cfi.1	NM_000404	P16278	BGAL_HUMAN	GLB1	NM_000404	NP_000395	chr3	16.931	31.6004	0.535786	-12.88	galactosidase, beta 1 isoform a preproprotein
uc001qhp.2	NM_138342	Q8IW92	GLBL2_HUMAN	GLB1L2	NM_138342	NP_612351	chr11	1.06456	1.74962	0.608449	-3.70476	galactosidase, beta 1-like 2 precursor
uc001hxy.1	NM_006499	Q5T3P5	Q5T3P5_HUMAN	LGALS8	NM_006499	NP_006490	chr1	1.85896	3.00044	0.619563	-3.45848	galectin-8 isoform a
uc002sps.2	NM_000821	P38435	VKGC_HUMAN	GGCX	NM_000821	NP_000812	chr2	8.14333	14.702	0.553892	-9.00032	gamma-glutamyl carboxylase isoform 1
uc001ehf.2	NM_017686	Q9NXN4	GDAP2_HUMAN	GDAP2	NM_017686	NP_060156	chr1	4.8336	3.22635	1.49816	5.33555	ganglioside induced differentiation associated
uc002ktt.1	NM_005257	Q92908	GATA6_HUMAN	GATA6	NM_005257	NP_005248	chr18	3.1294	4.42025	0.707968	-3.09696	GATA binding protein 6
uc001fdb.3	NM_020699	Q8WXI9	P66B_HUMAN	GATAD2B	NM_020699	NP_065750	chr1	11.6293	22.4094	0.518946	-18.4651	GATA zinc finger domain containing 2B
uc003lvx.3	NM_015465	Q8TEQ6	GEMI5_HUMAN	GEMIN5	NM_015465	NP_056280	chr5	13.5369	20.0915	0.673761	-9.12849	gemin 5
uc010mzv.2	NM_012204	Q9UKN8	TF3C4_HUMAN	GTF3C4	NM_012204	NP_036336	chr9	30.9161	39.9076	0.774691	-7.14151	general transcription factor IIIC 4
uc001xix.2	NM_020806	Q9NQX3-2	Q9NQX3-2	GPHN	NM_020806	NP_065857	chr14	4.18859	7.80756	0.536479	-8.27425	gephyrin isoform 1
uc003kqw.3	NM_005023	P53609	PGTB1_HUMAN	PGGT1B	NM_005023	NP_005014	chr5	1.98624	3.61374	0.549635	-4.10659	geranylgeranyltransferase type 1 beta
uc001riq.2	NM_018318	Q7Z6B0	CCD91_HUMAN	CCDC91	NM_018318	NP_060788	chr12	2.71825	4.01346	0.677282	-3.13677	GGA binding partner
uc002fgo.2	NM_022041	Q9H2C0	GAN_HUMAN	GAN	NM_022041	NP_071324	chr16	4.84642	3.94965	1.22705	2.01412	gigaxonin
uc010cdj.2	NM_001126129	Q9BRX5	PSF3_HUMAN	GINS3	NM_001126129	NP_001119601	chr16	7.12308	12.1366	0.586911	-6.3063	GINS complex subunit 3 isoform a
uc004bvj.2	NM_001003722	Q53GS7	GLE1_HUMAN	GLE1	NM_001003722	NP_001003722	chr9	25.8896	43.4159	0.596316	-14.0451	GLE1 RNA export mediator homolog isoform 1
uc001sxs.2	NM_006851	P48060	GLIP1_HUMAN	GLIPR1	NM_006851	NP_006842	chr12	1.61557	3.04142	0.531191	-4.79387	GLI pathogenesis-related 1 precursor
uc010tqz.1	NM_004124	B2R499	B2R499_HUMAN	GMFB	NM_004124	NP_004115	chr14	8.46714	12.1042	0.699521	-5.6267	glia maturation factor, beta
uc001fjh.2	NM_000157	B4DMV8	B4DMV8_HUMAN	GBA	NM_000157	NP_000148	chr1	8.00087	15.4602	0.517515	-9.1403	glucocerebrosidase precursor
uc001bqz.2	NM_024482	B1AT47	B1AT47_HUMAN	GMEB1	NM_024482	NP_077808	chr1	5.88769	11.2573	0.523011	-6.62554	glucocorticoid modulatory element binding
uc003lnb.2	NM_001018076	B0LPG8	B0LPG8_HUMAN	NR3C1	NM_001018076	NP_001018086	chr5	8.65364	14.9466	0.578972	-13.2447	glucocorticoid receptor isoform alpha
uc001ssg.3	NM_002076	P15586	GNS_HUMAN	GNS	NM_002076	NP_002067	chr12	40.4172	47.8175	0.845239	-6.06157	glucosamine (N-acetyl)-6-sulfatase precursor
uc003gwy.2	NM_138335	Q8TDQ7	GNPI2_HUMAN	GNPDA2	NM_138335	NP_612208	chr4	1.77454	2.62235	0.676696	-3.55688	glucosamine-6-phosphate deaminase 2
uc003mze.2	NM_145655	Q6T5E5	Q6T5E5_HUMAN	GCNT2	NM_145655	NP_663630	chr6	2.3438	3.35188	0.699247	-4.25768	glucosaminyl (N-acetyl) transferase 2,
uc003nat.1	NM_018988	A8E4L6	A8E4L6_HUMAN	GFOD1	NM_018988	NP_061861	chr6	2.39227	3.86559	0.618864	-3.70109	glucose-fructose oxidoreductase domain
uc001keh.2	NM_005271	P00367	DHE3_HUMAN	GLUD1	NM_005271	NP_005262	chr10	10.4054	17.2175	0.604352	-8.65601	glutamate dehydrogenase 1 precursor
uc004eto.2	NM_012084	P49448	DHE4_HUMAN	GLUD2	NM_012084	NP_036216	chrX	0.760908	1.38668	0.548728	-2.3578	glutamate dehydrogenase 2 precursor
uc001mty.2	NM_001076786	Q2KHR3	QSER1_HUMAN	QSER1	NM_001076786	NP_001070254	chr11	15.7553	24.384	0.646135	-15.0511	glutamine and serine rich 1
uc001gpd.1	NM_001033044	A8YXX4	A8YXX4_HUMAN	GLUL	NM_001033044	NP_001028216	chr1	2.28924	3.93173	0.582247	-4.90841	glutamine synthetase
uc003cvv.2	NM_198880	A1L3Z9	A1L3Z9_HUMAN	QRICH1	NM_198880	NP_942581	chr3	19.8623	23.721	0.837329	-3.66273	glutamine-rich 1
uc003prm.2	NM_018292	Q9H0R6	QRSL1_HUMAN	QRSL1	NM_018292	NP_060762	chr6	2.86151	5.48107	0.522072	-7.66325	glutaminyl-tRNA synthase
uc010szi.1	NM_176818	O43716	GATCL_HUMAN	GATC	NM_176818	NP_789788	chr12	25.354	33.8922	0.748076	-2.41928	glutamyl-tRNA(Gln) amidotransferase, subunit C
uc002mvq.2	NM_000159	A8K2Z2	A8K2Z2_HUMAN	GCDH	NM_000159	NP_000150	chr19	5.00255	8.61975	0.580359	-5.56391	glutaryl-Coenzyme A dehydrogenase isoform a
uc003xih.1	NM_000637	P00390	GSHR_HUMAN	GSR	NM_000637	NP_000628	chr8	22.4488	37.0955	0.605163	-10.1247	glutathione reductase precursor
uc003hxz.3	NM_001031720	Q8NEC7	GSTCD_HUMAN	GSTCD	NM_001031720	NP_001026890	chr4	1.38954	2.60546	0.533317	-5.32152	glutathione S-transferase, C-terminal domain
uc003ddo.2	NM_145262	Q8IVS8	GLCTK_HUMAN	GLYCTK	NM_145262	NP_660305	chr3	0.932786	1.65197	0.564651	-3.13347	glycerate kinase isoform 1
uc002tzd.3	NM_000408	A8K4V0	A8K4V0_HUMAN	GPD2	NM_000408	NP_000399	chr2	6.87371	9.75295	0.704782	-6.22049	glycerol-3-phosphate dehydrogenase 2,
uc002ixk.1	NM_182569	A8W735	A8W735_HUMAN	GDPD1	NM_182569	NP_872375	chr17	0.682552	1.30895	0.521451	-2.29503	glycerophosphodiester phosphodiesterase domain
uc003edn.2	NM_002093	P49841-2	P49841-2	GSK3B	NM_002093	NP_002084	chr3	9.4803	14.1864	0.668267	-8.9791	glycogen synthase kinase 3 beta isoform 1
uc003cmr.1	NM_032806	B3KWC3	B3KWC3_HUMAN	C3orf39	NM_032806	NP_116195	chr3	5.26653	8.23838	0.639268	-4.55291	glycosyltransferase precursor
uc001cne.2	NM_032756	B2R9B0	B2R9B0_HUMAN	HPDL	NM_032756	NP_116145	chr1	10.6703	20.535	0.519616	-8.65734	glyoxalase domain containing 1
uc001rez.2	NM_016072	B2R4R4	B2R4R4_HUMAN	GOLT1B	NM_016072	NP_057156	chr12	4.50755	8.15255	0.5529	-6.8565	golgi transport 1 homolog B
uc001kux.1	NM_004193	Q92538	GBF1_HUMAN	GBF1	NM_004193	NP_004184	chr10	10.2907	18.3328	0.561328	-17.5693	golgi-specific brefeldin A resistant guanine
uc001pyx.2	NM_020716	Q3KR37	GRM1B_HUMAN	GRAMD1B	NM_020716	NP_065767	chr11	16.8324	25.2297	0.667165	-9.32239	GRAM domain containing 1B
uc003ijd.2	NM_207123	Q13480-2	Q13480-2	GAB1	NM_207123	NP_997006	chr4	0.946912	1.70963	0.553869	-4.77366	GRB2-associated binding protein 1 isoform a
uc002aem.2	NM_001018090	P0CAP1-11	P0CAP1-11	GCOM1	NM_001018090	NP_001018100	chr15	1.76451	3.46231	0.509633	-7.85114	GRINL1A combined protein isoform 1
uc004aox.3	NM_002048	B9EGM4	B9EGM4_HUMAN	GAS1	NM_002048	NP_002039	chr9	11.1745	18.467	0.605108	-7.98602	growth arrest-specific 1 precursor
uc001vtn.2	NM_024719	Q5TC63	GRTP1_HUMAN	GRTP1	NM_024719	NP_078995	chr13	2.76758	4.74561	0.583188	-4.43206	growth hormone regulated TBC protein 1
uc001kow.3	NM_014472	Q4KMY3	Q4KMY3_HUMAN	C10orf28	NM_014472	NP_055287	chr10	3.53132	4.64876	0.759626	-2.50513	growth inhibition and differentiation related
uc010xam.1	NM_001142966	Q9C091	GRB1L_HUMAN	GREB1L	NM_001142966	NP_001136438	chr18	4.8037	7.61011	0.631227	-7.27494	growth regulation by estrogen in breast
uc003lqj.2	NM_152407	Q8N3S0	Q8N3S0_HUMAN	GRPEL2	NM_152407	NP_689620	chr5	6.60102	8.94507	0.737951	-4.11267	GrpE-like 2, mitochondrial precursor
uc003uap.2	NM_005685	Q9UHL9-2	Q9UHL9-2	GTF2IRD1	NM_005685	NP_005676	chr7	6.93097	12.6867	0.546319	-11.8912	GTF2I repeat domain containing 1 isoform 2
uc003dzn.2	NM_014170	Q8N3Z3	GTPB8_HUMAN	GTPBP8	NM_014170	NP_054889	chr3	3.69249	5.02684	0.734555	-2.20531	GTP-binding protein 8 isoform 1
uc004bpp.2	NM_015635	Q14C86-6	Q14C86-6	GAPVD1	NM_015635	NP_056450	chr9	20.3718	23.3737	0.871571	-4.62297	GTPase activating protein and VPS9 domains 1
uc004aiq.2	NM_004293	Q5SZC7	Q5SZC7_HUMAN	GDA	NM_004293	NP_004284	chr9	31.4625	49.5494	0.634973	-19.4667	guanine deaminase
uc002zqf.1	NM_053004	Q9BYB4	GNB1L_HUMAN	GNB1L	NM_053004	NP_443730	chr22	2.33746	4.08648	0.571998	-3.31607	guanine nucleotide binding protein
uc002jfc.2	NM_006572	B2R977	B2R977_HUMAN	GNA13	NM_006572	NP_006563	chr17	6.66776	13.0794	0.509789	-13.4834	guanine nucleotide binding protein (G protein),
uc004dth.1	NM_019067	Q9NVN8	GNL3L_HUMAN	GNL3L	NM_019067	NP_061940	chrX	19.1597	32.6187	0.587384	-17.5821	guanine nucleotide binding protein-like 3
uc002zwu.1	NM_002073	B2R6C1	B2R6C1_HUMAN	GNAZ	NM_002073	NP_002064	chr22	3.62203	6.92172	0.523285	-6.64151	guanine nucleotide binding protein, alpha z
uc003fjv.3	NM_021629	B3KVK2	B3KVK2_HUMAN	GNB4	NM_021629	NP_067642	chr3	7.99635	10.2011	0.783869	-4.42445	guanine nucleotide-binding protein, beta-4
uc002abt.1	NM_016194	O14775	GBB5_HUMAN	GNB5	NM_016194	NP_057278	chr15	10.3923	14.8079	0.701803	-5.89151	guanine nucleotide-binding protein, beta-5
uc001pvg.2	NM_002105	B2R5B6	B2R5B6_HUMAN	H2AFX	NM_002105	NP_002096	chr11	72.4456	36.7515	1.97123	12.5887	H2A histone family, member X
uc002fwp.2	NM_031965	A8K9K0	A8K9K0_HUMAN	GSG2	NM_031965	NP_114171	chr17	6.81569	12.9715	0.525434	-8.43401	haspin
uc003ges.1	NM_024511	Q68CZ6	HAUS3_HUMAN	HAUS3	NM_024511	NP_078787	chr4	1.12389	1.76277	0.63757	-3.50196	HAUS augmin-like complex, subunit 3
uc003qin.2	NM_016217	Q9UBI9	HDC_HUMAN	HECA	NM_016217	NP_057301	chr6	3.13536	3.93136	0.797526	-2.38934	headcase
uc001wrf.3	NM_015473	Q86XA9	HTR5A_HUMAN	HEATR5A	NM_015473	NP_056288	chr14	18.3563	30.7129	0.597673	-18.0383	HEAT repeat containing 5A
uc002rpp.1	NM_019024	Q9P2D3	HTR5B_HUMAN	HEATR5B	NM_019024	NP_061897	chr2	3.14187	6.18675	0.507838	-10.3769	HEAT repeat containing 5B
uc002iyk.1	NM_022070	Q6AI08	HEAT6_HUMAN	HEATR6	NM_022070	NP_071353	chr17	8.87101	12.0545	0.735909	-4.72258	HEAT repeat containing 6
uc003zbk.3	NM_032450	Q8NDA8	HTR7A_HUMAN	HEATR7A	NM_032450	NP_115826	chr8	0.779806	1.16795	0.667668	-2.95142	HEAT repeat containing 7A isoform 1
uc003ifm.2	NM_014278	A2ICT2	A2ICT2_HUMAN	HSPA4L	NM_014278	NP_055093	chr4	9.1877	16.1114	0.570261	-9.10414	heat shock 70kDa protein 4-like
uc002yjt.2	NM_006948	B2R616	B2R616_HUMAN	HSPA13	NM_006948	NP_008879	chr21	6.59623	10.8266	0.60926	-7.16513	heat shock protein 70kDa family member 13
uc003hrw.1	NM_014606	A8K1S5	A8K1S5_HUMAN	HERC3	NM_014606	NP_055421	chr4	2.61636	4.03451	0.648494	-4.8809	hect domain and RLD 3
uc001jng.3	NM_022079	Q5GLZ8	HERC4_HUMAN	HERC4	NM_022079	NP_071362	chr10	6.26802	9.33499	0.671454	-8.87128	hect domain and RLD 4 isoform a
uc002jfx.3	NM_014877	P42694	HELZ_HUMAN	HELZ	NM_014877	NP_055692	chr17	4.75834	6.59028	0.722023	-7.18332	helicase with zinc finger domain
uc003ewr.1	NM_003071	Q14527	HLTF_HUMAN	HLTF	NM_003071	NP_003062	chr3	15.953	26.6535	0.598532	-13.4785	helicase-like transcription factor
uc002gof.3	NM_001303	Q12887	COX10_HUMAN	COX10	NM_001303	NP_001294	chr17	6.34689	9.8513	0.644269	-5.28267	heme A	farnesyltransferase precursor
uc001rqd.2	NM_017842	Q6P1K1	HRG1_HUMAN	SLC48A1	NM_017842	NP_060312	chr12	5.45916	10.7194	0.509279	-8.5959	heme-responsive gene 1
uc003dav.2	NM_016173	Q9Y5R4	HEMK1_HUMAN	HEMK1	NM_016173	NP_057257	chr3	1.32609	2.53975	0.522135	-5.51091	HemK methyltransferase family member 1
uc003nfx.1	NM_000410	B2CKL0	B2CKL0_HUMAN	HFE	NM_000410	NP_000401	chr6	4.66325	8.34518	0.558795	-5.52206	hemochromatosis protein isoform 1 precursor
uc001jvk.2	NM_003635	P52849	NDST2_HUMAN	NDST2	NM_003635	NP_003626	chr10	2.87302	4.42615	0.649101	-4.4178	heparan glucosaminyl
uc010osk.1	NM_012262	Q7LGA3	HS2ST_HUMAN	HS2ST1	NM_012262	NP_036394	chr1	2.34079	4.53754	0.515872	-10.672	heparan sulfate 2-O-sulfotransferase 1 isoform
uc011mvd.1	NM_001077188	Q96MM7	H6ST2_HUMAN	HS6ST2	NM_001077188	NP_001070656	chrX	13.9251	17.7001	0.786724	-4.98346	heparan sulfate 6-O-sulfotransferase 2 isoform
uc003ibu.2	NM_022569	Q9H3R1	NDST4_HUMAN	NDST4	NM_022569	NP_072091	chr4	2.44037	1.54065	1.58399	2.51468	heparan sulfate N-deacetylase/N-sulfotransferase
uc003hoj.3	NM_001098540	Q9Y251	HPSE_HUMAN	HPSE	NM_001098540	NP_001092010	chr4	2.76935	4.41351	0.62747	-2.94973	heparanase precursor
uc001kuj.2	NM_024747	Q5VV69	Q5VV69_HUMAN	HPS6	NM_024747	NP_079023	chr10	8.49642	13.0741	0.649865	-5.60851	Hermansky-Pudlak syndrome-6
uc003tes.3	NM_022373	A4D1Y8	A4D1Y8_HUMAN	HERPUD2	NM_022373	NP_071768	chr7	5.60392	7.71895	0.725995	-3.48382	HERPUD family member 2
uc001vgy.1	NM_001011725	B4E0B5	B4E0B5_HUMAN	HNRNPA1L2	NM_001011725	NP_001011725	chr13	0.921661	1.82304	0.505563	-3.074	heterogeneous nuclear ribonucleoprotein A1-like
uc001dst.2	NM_033055	Q96MC6	HIAT1_HUMAN	HIAT1	NM_033055	NP_149044	chr1	16.0242	28.252	0.56719	-10.7141	hippocampus abundant transcript 1
uc004aur.2	NM_032558	Q5SR56	HIAL1_HUMAN	HIATL1	NM_032558	NP_115947	chr9	18.195	24.3637	0.746806	-5.85013	hippocampus abundant transcript-like 1
uc003koe.2	NM_015216	O43314-2	O43314-2	HISPPD1	NM_015216	NP_056031	chr5	3.83773	6.60619	0.580929	-7.45574	Histidine acid phosphatase domain containing 1
uc002vyk.3	NM_006037	P56524	HDAC4_HUMAN	HDAC4	NM_006037	NP_006028	chr2	1.50329	2.87433	0.523006	-8.1135	histone deacetylase 4
uc002vpd.2	NM_001135187	B3KUL1	B3KUL1_HUMAN	AGFG1	NM_001135187	NP_001128659	chr2	5.80048	10.9381	0.530302	-13.5099	HIV-1 Rev binding protein isoform 1
uc003lrk.3	NM_014983	Q562E5	Q562E5_HUMAN	HMGXB3	NM_014983	NP_055798	chr5	11.293	20.0858	0.56224	-13.1298	HMG box domain containing 3
uc003vdy.2	NM_012257	B3KVB7	B3KVB7_HUMAN	HBP1	NM_012257	NP_036389	chr7	7.45655	14.5141	0.513745	-13.0621	HMG-box transcription factor 1
uc001sem.2	NM_014212	A8K7D1	A8K7D1_HUMAN	HOXC11	NM_014212	NP_055027	chr12	5.68761	10.654	0.533848	-6.36997	homeobox C11
uc003xhd.3	NM_001135726	A8K3R8	A8K3R8_HUMAN	HMBOX1	NM_001135726	NP_001129198	chr8	7.24402	11.4287	0.633844	-6.75832	homeobox containing 1
uc001wja.2	NM_020834	B4DLB7	B4DLB7_HUMAN	HOMEZ	NM_020834	NP_065885	chr14	4.644	8.09856	0.573436	-8.67108	homeodomain leucine zipper protein
uc002ykb.2	NR_027790			C21orf34	NR_027790		chr21	3.51061	1.95139	1.79903	3.84569	Homo sapiens C21ORF34 (C21orf34) mRNA, partial cds, alternatively spliced.
uc003bmr.1	BC048192			BC048192			chr22	1.35612	2.25062	0.602555	-2.01662	Homo sapiens carnitine palmitoyltransferase 1B (muscle), mRNA (cDNA clone IMAGE:4634352).
uc002kwv.3	BC042986			BC042986			chr18	2.44892	3.50157	0.699379	-2.09665	Homo sapiens cDNA clone IMAGE	5296106
uc003djn.2	BC041347			BC041347			chr3	4.91488	9.67408	0.508046	-8.77915	Homo sapiens cDNA clone IMAGE	5272221
uc009yqb.1	BC104003			BC104003			chr11	6.84876	12.3946	0.552562	-5.19573	Homo sapiens cDNA clone IMAGE	40024031
uc002apt.1	BC066984			SNAPC5			chr15	8.68706	15.58	0.557579	-3.40879	Homo sapiens cDNA clone IMAGE	4826623
uc003lzy.3	M55536			M55536			chr5	11.0535	19.7664	0.559207	-11.9579	Homo sapiens cDNA clone IMAGE	5299317
uc010dck.1	BC114339			BC114339			chr17	25.6127	46.0984	0.555609	-8.36317	Homo sapiens cDNA clone IMAGE	40030321
uc002erg.1	BC007896			BC007896			chr16	2.29939	3.58452	0.641476	-2.45712	Homo sapiens cDNA clone IMAGE:3530459, **** WARNING: chimeric clone ****.
uc004aeb.2	BC011779			BC011779			chr9	1.70702	0.864175	1.97531	2.32994	Homo sapiens cDNA clone IMAGE:3941306, partial cds.
uc002dyu.2	BC073814			ZNF785			chr16	3.36276	5.26401	0.63882	-2.75727	Homo sapiens cDNA clone IMAGE:4906981, partial cds.
uc001cjy.2	BC094867			BC094867			chr1	3.22997	5.0622	0.638055	-2.14474	Homo sapiens cDNA clone IMAGE:5485613, partial cds.
uc001iot.1	BC078172			BC078172			chr10	140.141	263.597	0.531649	-21.404	Homo sapiens cDNA clone IMAGE:5760022, partial cds.
uc010fnw.1	BC072675			BC072675			chr2	4.86144	9.10632	0.533853	-4.54292	Homo sapiens cDNA clone IMAGE:6007927, partial cds.
uc010dqt.2	NR_024484			LOC400657	NR_024484		chr18	1.16202	2.16321	0.537175	-3.71384	Homo sapiens cDNA FLJ10991 fis, clone PLACE1002072.
uc001eqi.1	AK023809			AK023809			chr1	0.943328	1.52791	0.617398	-2.77071	Homo sapiens cDNA FLJ11104 fis, clone PLACE1005730.
uc002xig.3	BC012894			LOC388796			chr20	7.01299	10.9689	0.639353	-6.50037	Homo sapiens cDNA FLJ12683 fis, clone NT2RM4002457.
uc003zzp.1	BC067112			BC067112			chr9	15.2236	23.7141	0.641962	-6.52073	Homo sapiens cDNA FLJ13634 fis, clone PLACE1011133.
uc010lac.1	AK310370			LOC493754			chr7	1.82018	2.34357	0.776667	-2.35357	Homo sapiens cDNA FLJ14309 fis, clone PLACE3000221.
uc002iwa.2	AK000271			AK000271			chr17	1.37768	2.56072	0.538007	-3.1692	Homo sapiens cDNA FLJ20264 fis, clone COLF7912.
uc010eux.2	NR_026052			MGC2752	NR_026052		chr19	4.21051	7.18161	0.586291	-6.42843	Homo sapiens cDNA FLJ20820 fis, clone ADSE00490.
uc001tfg.2	NR_027157			LOC100128191	NR_027157		chr12	8.66696	13.3031	0.651499	-6.14672	Homo sapiens cDNA FLJ30024 fis, clone 3NB692001034.
uc002eck.3	NR_024034			C16orf67	NR_024034		chr16	2.49623	3.71772	0.67144	-2.26882	Homo sapiens cDNA FLJ30136 fis, clone BRACE2000077.
uc003lpb.1	AK054753			AK054753			chr5	1.34948	2.38165	0.566615	-2.73703	Homo sapiens cDNA FLJ30191 fis, clone BRACE2001313.
uc001stp.1	CR624880			CR624880			chr12	1.1978	1.91461	0.625613	-2.1265	Homo sapiens cDNA FLJ30383 fis, clone BRACE2008102.
uc004cgv.3	AK308497			AK308497			chr9	6.99655	13.4618	0.519734	-8.37615	Homo sapiens cDNA FLJ30516 fis, clone BRAWH2000697.
uc003mur.3	BX640709			DKFZp686I15217			chr6	1.03476	1.93084	0.535912	-2.36794	Homo sapiens cDNA FLJ30534 fis, clone BRAWH2001141.
uc001rvg.2	NR_027499			LOC100286844	NR_027499		chr12	1.25397	2.15224	0.582635	-3.05529	Homo sapiens cDNA FLJ30580 fis, clone BRAWH2006996.
uc003wjz.1	AK055458			AK055458			chr7	0.59283	1.06284	0.557782	-2.36702	Homo sapiens cDNA FLJ30757 fis, clone FEBRA2000468.
uc003akv.1	CR617637			CR617637			chr22	0.856179	1.55561	0.550382	-2.96929	Homo sapiens cDNA FLJ30933 fis, clone FEBRA2006977.
uc004cjg.1	NR_024580			LOC100131193	NR_024580		chr9	2.46649	4.47505	0.551165	-4.25331	Homo sapiens cDNA FLJ30985 fis, clone HHDPC2000462.
uc001buv.3	AL833686			MTMR9L			chr1	1.60884	2.72002	0.59148	-3.18926	Homo sapiens cDNA FLJ30998 fis, clone HLUNG1000105, weakly similar to MYOTUBULARIN.
uc003tau.2	NR_002186			DKFZP586I1420	NR_002186		chr7	1.64735	2.883	0.571403	-3.44831	Homo sapiens cDNA FLJ31332 fis, clone MAMGL1000096.
uc002efk.1	AK056051			SIAH1			chr16	4.91498	9.71928	0.505693	-6.73196	Homo sapiens cDNA FLJ31489 fis, clone NT2NE2003308.
uc001ium.2	AL832706			LOC387647			chr10	4.06188	6.32076	0.642626	-3.5324	Homo sapiens cDNA FLJ31518 fis, clone NT2RI2000064.
uc001hsm.1	AK056556			AK056556			chr1	0.840856	1.49732	0.561573	-2.62369	Homo sapiens cDNA FLJ31994 fis, clone NT2RP7009215.
uc002sga.2	BC040598			BC040598			chr2	1.21208	1.99298	0.608174	-4.05616	Homo sapiens cDNA FLJ32260 fis, clone PROST1000334.
uc011aiz.1	NR_024448			LOC91316	NR_024448		chr22	2.21683	3.42689	0.646894	-4.62022	Homo sapiens cDNA FLJ32313 fis, clone PROST2003232, weakly similar to BETA-GLUCURONIDASE PRECURSOR (EC 3.2.1.31).
uc003flq.1	AK057000			AK057000			chr3	0.894907	1.69799	0.527039	-2.31519	Homo sapiens cDNA FLJ32438 fis, clone SKMUS2001402.
uc002czn.2	AK057657			AK057657			chr16	6.29375	12.5022	0.503413	-10.2063	Homo sapiens cDNA FLJ33095 fis, clone TRACH2000708.
uc002ist.1	AK090674			AK090674			chr17	1.53307	2.38487	0.642833	-2.68072	Homo sapiens cDNA FLJ33355 fis, clone BRACE2005151.
uc001nxj.1	CR936784			CR936784			chr11	14.5766	18.4519	0.789976	-4.41482	Homo sapiens cDNA FLJ33503 fis, clone BRAMY2004521.
uc002lvd.1	AX746733			AX746733			chr19	1.69908	3.13697	0.541632	-3.92121	Homo sapiens cDNA FLJ33701 fis, clone BRAWH2005524.
uc003jfw.2	NR_027253			LOC285696	NR_027253		chr5	1.20696	1.83487	0.65779	-2.28801	Homo sapiens cDNA FLJ34047 fis, clone FCBBF3000001.
uc001shz.1	AX747140			AX747140			chr12	1.4636	2.39905	0.610076	-2.43945	Homo sapiens cDNA FLJ34386 fis, clone HCHON1000166.
uc002fjk.1	CR605298			CR605298			chr16	1.34361	2.4131	0.556797	-3.20968	Homo sapiens cDNA FLJ34515 fis, clone HLUNG2006614.
uc003kjy.1	AK091866			AK091866			chr5	4.83179	2.98457	1.61892	3.23883	Homo sapiens cDNA FLJ34547 fis, clone HLUNG2009067.
uc001gfk.1	DQ576756			DQ576756			chr1	13.5638	18.5289	0.732034	-4.15009	Homo sapiens cDNA FLJ34896 fis, clone NT2NE2018180.
uc001ohw.1	AX747485			AX747485			chr11	4.98744	8.65685	0.576127	-5.71677	Homo sapiens cDNA FLJ35009 fis, clone OCBBF2012320.
uc003myx.2	BC012200			BC012200			chr6	3.42439	6.75487	0.506952	-5.00646	Homo sapiens cDNA FLJ35074 fis, clone PLACE6001118.
uc003ywt.1	CR590598			CR590598			chr8	11.434	17.9136	0.638289	-5.40447	Homo sapiens cDNA FLJ35113 fis, clone PLACE6007242.
uc004brf.1	AX747547			AX747547			chr9	0.925054	1.65731	0.558165	-2.40171	Homo sapiens cDNA FLJ35121 fis, clone PLACE6007787.
uc003hrz.1	AX748242			FAM13AOS			chr4	0.780071	1.54782	0.503981	-3.92847	Homo sapiens cDNA FLJ36331 fis, clone THYMU2006048.
uc003vck.2	NR_024586			LOC100216545	NR_024586		chr7	1.43391	2.2729	0.63087	-2.90885	Homo sapiens cDNA FLJ37053 fis, clone BRACE2013855.
uc003jka.1	AK094621			AK094621			chr5	1.87674	3.50375	0.535637	-4.98343	Homo sapiens cDNA FLJ37302 fis, clone BRAMY2016009.
uc002dkd.1	AK095585			AK095585			chr16	1.14566	2.25139	0.508867	-3.87507	Homo sapiens cDNA FLJ38266 fis, clone FCBBF3001890.
uc001vks.2	BX647243			BX647243			chr13	1.13514	1.58244	0.717334	-2.68895	Homo sapiens cDNA FLJ38460 fis, clone FEBRA2020801.
uc001nvt.2	AK095849			SNHG1			chr11	35.8235	55.5516	0.644869	-12.0362	Homo sapiens cDNA FLJ38530 fis, clone HCHON2001039.
uc002avj.1	BC018074			ADPGK			chr15	4.78309	3.24503	1.47397	2.44875	Homo sapiens cDNA FLJ38676 fis, clone IMR322000383.
uc003tbe.1	BX648714			BX648714			chr7	0.904545	1.79637	0.503541	-5.50668	Homo sapiens cDNA FLJ38737 fis, clone KIDNE2011200.
uc003yvm.2	DQ574852			DQ574852			chr8	23.9894	27.4274	0.87465	-3.06272	Homo sapiens cDNA FLJ38845 fis, clone MESAN2003709.
uc001qdr.1	AK096370			AK096370			chr11	1.514	2.61543	0.578874	-3.70644	Homo sapiens cDNA FLJ39051 fis, clone NT2RP7011452.
uc002cqy.3	NR_015441			LOC652276	NR_015441		chr16	1.09332	1.78905	0.611119	-2.38973	Homo sapiens cDNA FLJ39075 fis, clone NT2RP7016911.
uc003bzk.1	AK096625			AK096625			chr3	11.0639	19.7795	0.559359	-9.68131	Homo sapiens cDNA FLJ39306 fis, clone OCBBF2013123.
uc004ewi.2	NR_026975			LOC286467	NR_026975		chrX	1.77395	2.79729	0.634166	-2.99885	Homo sapiens cDNA FLJ40592 fis, clone THYMU2010192.
uc001edv.1	AK123199			AK123199			chr1	2.97945	4.39383	0.678099	-2.3799	Homo sapiens cDNA FLJ41205 fis, clone BRALZ2010186.
uc009yby.1	AK123483			AK123483			chr11	0.787334	1.55612	0.505959	-2.58595	Homo sapiens cDNA FLJ41489 fis, clone BRTHA2004582.
uc003nbc.1	BX640678			BX640678			chr6	4.42315	7.99393	0.553314	-7.00539	Homo sapiens cDNA FLJ41756 fis, clone IMR322002035.
uc003nar.2	AK127555			AK127555			chr6	2.31474	3.19224	0.725113	-2.26613	Homo sapiens cDNA FLJ41920 fis, clone PERIC2002452.
uc001pyd.1	AK123947			AK123947			chr11	1.04162	0.576322	1.80735	2.56228	Homo sapiens cDNA FLJ41953 fis, clone PROST2019253.
uc002aqr.1	BC047537			BC047537			chr15	1.00947	1.71281	0.589363	-3.02749	Homo sapiens cDNA FLJ42308 fis, clone TRACH2005796.
uc002jdy.1	BC070350			BC070350			chr17	0.539137	1.01717	0.530035	-2.28921	Homo sapiens cDNA FLJ42435 fis, clone BLADE2006849.
uc003ysa.1	AK125310			AK125310			chr8	126.275	207.311	0.609108	-22.9452	Homo sapiens cDNA FLJ43320 fis, clone NT2RI2024935.
uc003vqq.2	AK125651			FLJ43663			chr7	7.55123	4.53069	1.66668	4.91713	Homo sapiens cDNA FLJ43663 fis, clone SYNOV4005989.
uc002rse.2	AK126414			DKFZp781C08198			chr2	1.05744	1.89763	0.557242	-2.36926	Homo sapiens cDNA FLJ44450 fis, clone UTERU2022981.
uc010hrn.2	NR_024618			LOC100129550	NR_024618		chr3	0.874845	1.59799	0.547465	-4.04087	Homo sapiens cDNA FLJ45384 fis, clone BRHIP3021987.
uc003enb.1	CR593374			CR593374			chr3	0.708332	1.21601	0.582503	-2.64805	Homo sapiens cDNA FLJ45897 fis, clone OCBBF3025131.
uc003tjd.2	BX538054			POLR2J4			chr7	0.903457	1.72148	0.524814	-4.89806	Homo sapiens cDNA FLJ58900 complete cds, weakly similar to Uroplakin-3B precursor.
uc011egl.1	NR_026861			C6orf176	NR_026861		chr6	18.0304	23.9263	0.753583	-5.941	Homo sapiens cDNA FLJ76352 complete cds.
uc002lcc.1	AK074561			C18orf23			chr18	3.58179	2.53217	1.41452	2.01467	Homo sapiens cDNA FLJ90080 fis, clone HEMBA1004797.
uc009zxi.1	AK311480			LOC338799			chr12	2.00533	3.66783	0.546735	-2.54267	Homo sapiens cDNA, FLJ18522.
uc002kmi.2	BC094703			BC094703			chr18	1.66691	3.19445	0.521814	-4.95025	Homo sapiens cDNA, FLJ92483.
uc010hyn.1	AK309325			AK309325			chr3	1.14175	2.05845	0.554664	-2.48904	Homo sapiens cDNA, FLJ99355.
uc010bqq.1	AK309376			LUC7L			chr16	2.71947	4.83747	0.562168	-3.53479	Homo sapiens cDNA, FLJ99417.
uc001xsm.2	AK025117			AK025117			chr14	1.09147	2.07764	0.525342	-3.55917	Homo sapiens cDNA: FLJ21464 fis, clone COL04768.
uc001hns.1	AK025140			AK025140			chr1	6.26418	8.63458	0.725476	-3.21194	Homo sapiens cDNA: FLJ21487 fis, clone COL05419.
uc004ebm.1	NR_001564			XIST	NR_001564		chrX	1.25615	2.12801	0.590293	-7.41458	Homo sapiens cDNA: FLJ21545 fis, clone COL06195.
uc001jcf.2	DL492557			DL492557			chr10	4.61262	8.5717	0.538122	-6.27254	Homo sapiens cDNA: FLJ21819 fis, clone HEP01185.
uc001xfp.2	AK026100			AK026100			chr14	2.89796	4.61981	0.627289	-2.82812	Homo sapiens cDNA: FLJ22447 fis, clone HRC09479.
uc004coq.3	DQ582201			DQ582201			chrM	154.861	258.833	0.598304	-6.60141	Homo sapiens cDNA: FLJ22857 fis, clone KAT01615.
uc001jab.3	BC045697			ZNF37B			chr10	1.60422	2.58341	0.620971	-5.40899	Homo sapiens cDNA: FLJ23327 fis, clone HEP12630, highly similar to HSZNF37 Homo sapiens ZNF37A mRNA for zinc finger protein.
uc003hdk.2	NR_015439			LOC550112	NR_015439		chr4	0.683468	1.03747	0.658785	-2.08046	Homo sapiens chromosome 4 cDNA.
uc010gpb.1	BX537588			white			chr21	4.82678	7.11108	0.678768	-3.04274	Homo sapiens clone 23819 white protein homolog mRNA, partial cds.
uc002ttw.3	NR_024275			LOC151162	NR_024275		chr2	5.40324	9.49469	0.569081	-8.70291	Homo sapiens clone 24711 mRNA sequence.
uc001ody.2	AF113016			AF113016			chr11	846.931	915.493	0.925109	-10.9027	Homo sapiens clone alpha_est218/52C1 mRNA sequence.
uc002dkc.1	AF086142			AF086142			chr16	0.579121	1.14659	0.505079	-2.05253	Homo sapiens full length insert cDNA clone ZA79F02.
uc003kfk.2	BC039455			BC039455			chr5	2.55897	4.74688	0.539085	-3.42192	Homo sapiens full length insert cDNA clone ZD88B10.
uc001zyh.3	NR_024490			LOC100129387	NR_024490		chr15	6.14743	8.78973	0.699387	-4.79325	Homo sapiens GA binding protein transcription factor, beta subunit 2, mRNA (cDNA clone IMAGE:3926083).
uc003lqz.2	BC005905			BC005905			chr5	2.16231	3.29084	0.65707	-2.52591	Homo sapiens HLCDGP1 mRNA, complete cds.
uc002axu.2	BC013681			BC013681			chr15	1.84667	3.4527	0.534847	-4.62975	Homo sapiens hypothetical LOC729739, mRNA (cDNA clone IMAGE:3881890), with apparent retained intron.
uc003wof.2	NR_024394			LOC154822	NR_024394		chr7	1.32742	2.21142	0.600256	-3.34346	Homo sapiens hypothetical protein LOC154822, mRNA (cDNA clone IMAGE:3528300), partial cds.
uc002uib.2	BC040565			BC040565			chr2	0.974328	1.77674	0.54838	-2.68245	Homo sapiens hypothetical protein LOC339751, mRNA (cDNA clone IMAGE:5266974).
uc003jgt.1	CQ819111			CQ819111			chr5	8.14926	13.1071	0.621745	-5.76367	Homo sapiens hypothetical protein LOC340109, mRNA (cDNA clone IMAGE:5578073), partial cds.
uc001jef.2	BC033221			LOC643650			chr10	1.23449	2.06073	0.599056	-2.74295	Homo sapiens hypothetical protein LOC643650, mRNA (cDNA clone IMAGE:5019308), partial cds.
uc002vsa.2	BC069004			BC069004			chr2	2.2848	1.15063	1.9857	2.04437	Homo sapiens hypothetical protein MGC4771, mRNA (cDNA clone IMAGE:3542169), partial cds.
uc004coz.1	AF079515			AF079515			chrM	209.896	285.09	0.736244	-8.74058	Homo sapiens isolate ON mitochondrial control region, partial sequence.
uc001sqc.1	DQ925367			CYP1			chr12	1.52644	2.81016	0.543188	-2.38305	Homo sapiens mRNA for 25-hydroxyvitamin D3 1-alpha-hydroxylase, complete cds.
uc003jbb.1	AK074086			FLJ00157			chr5	11.2161	20.5319	0.546276	-7.24811	Homo sapiens mRNA for FLJ00157 protein.
uc002sis.3	AL117579			KIAA0857			chr2	6.16377	11.6717	0.528094	-8.09123	Homo sapiens mRNA for KIAA0857 protein, partial cds.
uc009yzo.1	AF527782			KIAA1149			chr11	11.5834	18.3985	0.629581	-2.29299	Homo sapiens mRNA for KIAA1149 protein, partial cds.
uc001cza.2	BX537912			KIAA1915			chr1	1.56077	2.51679	0.620142	-3.44478	Homo sapiens mRNA for KIAA1915 protein, partial cds.
uc003ggh.2	NR_015453			C4orf10	NR_015453		chr4	2.2742	3.41663	0.665625	-4.41576	Homo sapiens mRNA, exon 1, 2, 3, 4, clone:RES4-24A.
uc003isk.1	BC058818			BC058818			chr4	2.42801	4.22792	0.57428	-3.52978	Homo sapiens mRNA; cDNA DKFZp564I0463 (from clone DKFZp564I0463).
uc003ebh.1	BC016962			BC016962			chr3	3.32479	4.88582	0.680497	-2.53013	Homo sapiens mRNA; cDNA DKFZp586B211 (from clone DKFZp586B211).
uc001osl.2	AL832797			AL832797			chr11	13.0965	23.3022	0.562025	-9.51165	Homo sapiens mRNA; cDNA DKFZp667J0623 (from clone DKFZp667J0623).
uc010wks.1	NR_027416			LOC100272146	NR_027416		chr17	0.602545	1.17222	0.514021	-2.80726	Homo sapiens nuclear factor erythroid-derived 2, like 3 pseudogene (LOC100272146), non-coding RNA.
uc001pqf.2	BC001774			PAFAH1B2			chr11	7.17051	11.8394	0.605647	-6.01116	Homo sapiens platelet-activating factor acetylhydrolase, isoform Ib, beta subunit 30kDa, mRNA (cDNA clone IMAGE:3355383), partial cds.
uc001bqo.2	AK092096			TRG11			chr1	12.9137	8.24659	1.56595	5.61506	Homo sapiens PNAS-123 mRNA, complete cds.
uc003jbd.2	NR_024158			LOC25845	NR_024158		chr5	11.6296	22.9325	0.507123	-9.31716	Homo sapiens PP7080 mRNA, complete cds.
uc002jsc.1	CR601950			CR601950			chr17	7.46443	9.85267	0.757604	-3.55447	Homo sapiens primary hepatoblastoma cDNA, clone:HKMT0728, full insert sequence.
uc003jqp.2	BC071555			BC071555			chr5	7.41791	11.0303	0.672503	-4.92653	Homo sapiens primary neuroblastoma cDNA, clone:Nbla10111, full insert sequence.
uc010mdq.2	NR_003367			Pvt1	NR_003367		chr8	17.2478	9.89823	1.74251	7.25247	Homo sapiens Pvt1 oncogene (non-protein coding), mRNA (cDNA clone IMAGE:5517530), with apparent retained intron.
uc003twe.2	CR599716			SBDSP			chr7	2.17017	4.25139	0.510463	-4.2441	Homo sapiens Shwachman-Bodian-Diamond syndrome pseudogene, mRNA (cDNA clone IMAGE:4329436).
uc003vim.2	NR_002330			ST7OT1	NR_002330		chr7	1.58815	2.897	0.548203	-3.0688	Homo sapiens ST7OT1 mRNA, non-coding transcript.
uc001crl.2	NR_026878			MGC12982	NR_026878		chr1	1.84436	3.52461	0.523282	-4.18881	Homo sapiens, clone IMAGE:3354505, mRNA.
uc002cuc.2	BC013599			BC013599			chr16	2.67328	5.04266	0.530133	-3.27674	Homo sapiens, clone IMAGE:3862054, mRNA.
uc001edd.2	BX648855			BX648855			chr1	1.82567	3.02355	0.603815	-3.34799	Homo sapiens, clone IMAGE:3890352, mRNA.
uc003iby.2	NR_003584			SNHG8	NR_003584		chr4	72.3519	37.6299	1.92272	7.62859	Homo sapiens, clone IMAGE:4249217, mRNA.
uc001cvg.2	BC033363			BC033363			chr1	2.10252	4.19773	0.500871	-3.33748	Homo sapiens, clone IMAGE:4753714, mRNA.
uc003xcr.2	BC043400			BC043400			chr8	15.6321	20.1915	0.774193	-3.59187	Homo sapiens, clone IMAGE:6016214, mRNA.
uc002eym.1	NM_058219	Q5RKV6	EXOS6_HUMAN	EXOSC6	NM_058219	NP_478126	chr16	8.90194	10.9536	0.812697	-2.01368	homolog of yeast mRNA transport regulator 3
uc003yra.3	NM_017956	Q53H54	TYW2_HUMAN	TRMT12	NM_017956	NP_060426	chr8	5.53225	9.89377	0.559165	-5.95527	homolog of yeast tRNA methyltransferase 12
uc003qjd.2	NM_006734	P31629	ZEP2_HUMAN	HIVEP2	NM_006734	NP_006725	chr6	1.5768	2.88023	0.547457	-6.96271	human immunodeficiency virus type I enhancer
uc003nac.2	NM_002114	P15822	ZEP1_HUMAN	HIVEP1	NM_002114	NP_002105	chr6	3.30511	4.7437	0.696737	-5.21401	human immunodeficiency virus type I enhancer
uc011bvq.1	NM_002111	P42858	HD_HUMAN	HTT	NM_002111	NP_002102	chr4	6.62183	11.7775	0.562244	-15.8742	huntingtin
uc001syk.1	NM_015336	Q8IUH5	ZDH17_HUMAN	ZDHHC17	NM_015336	NP_056151	chr12	4.88895	6.77526	0.721588	-4.18439	huntingtin interacting protein 14
uc001tmx.1	NM_007076	Q9BVA6	FICD_HUMAN	FICD	NM_007076	NP_009007	chr12	1.15212	1.98392	0.580729	-2.15771	Huntingtin interacting protein E
uc003toe.1	NM_004507	A4D2F2	A4D2F2_HUMAN	HUS1	NM_004507	NP_004498	chr7	3.92493	6.28668	0.624325	-4.51342	HUS1 checkpoint protein
uc003czv.2	NM_003773	B3KRZ2	B3KRZ2_HUMAN	HYAL2	NM_003773	NP_003764	chr3	7.41496	11.0767	0.669419	-6.2706	hyaluronoglucosaminidase 2 precursor
uc003czd.1	NM_003549	O43820	HYAL3_HUMAN	HYAL3	NM_003549	NP_003540	chr3	5.89764	11.4952	0.513055	-9.40892	hyaluronoglucosaminidase 3 precursor
uc001puz.1	NM_000190	A8K2L0	A8K2L0_HUMAN	HMBS	NM_000190	NP_000181	chr11	9.47979	16.5035	0.574411	-7.63047	hydroxymethylbilane synthase isoform 1
uc002rxi.3	NM_001164165	Q2TAI4	Q2TAI4_HUMAN	LOC100302652	NM_001164165	NP_001157637	chr2	4.46842	7.74883	0.576657	-5.23439	hypothetical protein LOC100302652
uc001wrj.2	NM_080664	Q96FN9	DTD2_HUMAN	C14orf126	NM_080664	NP_542395	chr14	1.83208	3.59338	0.50985	-4.53946	hypothetical protein LOC112487
uc003wgy.2	NM_138434	Q96FA7	CG029_HUMAN	C7orf29	NM_138434	NP_612443	chr7	8.18057	15.4184	0.53057	-9.18702	hypothetical protein LOC113763
uc001qxq.2	NM_153022	Q4KMG9-2	Q4KMG9-2	C12orf59	NM_153022	NP_694567	chr12	3.34616	5.29271	0.63222	-3.91937	hypothetical protein LOC120939
uc001ypy.1	NM_174891	B2RPK9	B2RPK9_HUMAN	C14orf79	NM_174891	NP_777551	chr14	3.41588	5.25412	0.650134	-3.06182	hypothetical protein LOC122616
uc010dli.2	NM_152352	Q96ND0	CR019_HUMAN	C18orf19	NM_152352	NP_689565	chr18	6.766	8.36846	0.808512	-2.93641	hypothetical protein LOC125228
uc002sou.3	NM_001080824	Q86V40	U632B_HUMAN	C2orf89	NM_001080824	NP_001074293	chr2	7.31156	13.6345	0.536256	-10.744	hypothetical protein LOC129293 precursor
uc002tsd.2	NM_001009993	A1KXE4	F168B_HUMAN	FAM168B	NM_001009993	NP_001009993	chr2	15.294	27.4797	0.556556	-15.6166	hypothetical protein LOC130074
uc003fog.2	NM_144635	Q6UXB0	F131A_HUMAN	FAM131A	NM_144635	NP_653236	chr3	2.12721	3.77762	0.563109	-4.85199	hypothetical protein LOC131408 precursor
uc003jeo.2	NM_199133	B4DT41	B4DT41_HUMAN	FAM173B	NM_199133	NP_954584	chr5	4.86088	7.73177	0.628689	-3.96494	hypothetical protein LOC134145
uc003kzz.2	NM_001135586	Q7Z6I8	CE024_HUMAN	C5orf24	NM_001135586	NP_001129058	chr5	9.82565	15.1885	0.646914	-8.5115	hypothetical protein LOC134553
uc004ajq.2	NM_152420	Q8N4J0	CI041_HUMAN	C9orf41	NM_152420	NP_689633	chr9	4.52546	7.80291	0.579971	-4.94092	hypothetical protein LOC138199
uc004cik.2	NM_152421	Q5VUD6	FA69B_HUMAN	FAM69B	NM_152421	NP_689634	chr9	0.880757	1.64204	0.536378	-3.19458	hypothetical protein LOC138311
uc004elw.2	NM_207318	B0QYU2	B0QYU2_HUMAN	CXorf39	NM_207318	NP_997201	chrX	14.484	18.678	0.775456	-4.26738	hypothetical protein LOC139231
uc002wxu.3	NM_080616	Q96MY1	CT112_HUMAN	C20orf112	NM_080616	NP_542183	chr20	2.01221	3.22899	0.623169	-5.29205	hypothetical protein LOC140688
uc001srw.3	NM_152440	Q96MD2-2	Q96MD2-2	C12orf66	NM_152440	NP_689653	chr12	1.68729	2.94177	0.573565	-3.3687	hypothetical protein LOC144577
uc001xux.2	NM_152446	Q6ZU80	CN145_HUMAN	C14orf145	NM_152446	NP_689659	chr14	1.27716	2.46738	0.517619	-6.24663	hypothetical protein LOC145508
uc003bbz.2	NM_001002034	Q6ICB4	F109B_HUMAN	FAM109B	NM_001002034	NP_001002034	chr22	3.01947	4.23796	0.712483	-2.3737	hypothetical protein LOC150368
uc003fum.3	NM_152531	Q8NBI6	CC021_HUMAN	C3orf21	NM_152531	NP_689744	chr3	9.08821	16.3141	0.557078	-9.63858	hypothetical protein LOC152002
uc003glg.1	CR604280	Q8IYL2	TRM44_HUMAN	C4orf23	NM_152544	NP_689757	chr4	1.48891	2.01389	0.739318	-2.39113	hypothetical protein LOC152992 isoform 2
uc003yho.1	NM_177965	Q96NL8	CH037_HUMAN	C8orf37	NM_177965	NP_808880	chr8	1.77658	2.892	0.61431	-2.74071	hypothetical protein LOC157657
uc004chy.2	NM_152571	Q8N9P6	CI163_HUMAN	C9orf163	NM_152571	NP_689784	chr9	3.01179	1.62632	1.85191	3.03846	hypothetical protein LOC158055
uc004atu.3	NM_198841	Q5T036	F120S_HUMAN	FAM120AOS	NM_198841	NP_942138	chr9	8.41311	14.3546	0.58609	-9.52478	hypothetical protein LOC158293
uc004bgf.1	NM_133465	Q8N8K9	K1958_HUMAN	KIAA1958	NM_133465	NP_597722	chr9	10.6569	7.89816	1.34929	3.28089	hypothetical protein LOC158405
uc004dew.2	NM_144970	Q8TB03	CX038_HUMAN	CXorf38	NM_144970	NP_659407	chrX	2.1638	3.39513	0.637324	-3.63571	hypothetical protein LOC159013
uc001wol.1	NM_174913	Q86U38	CN021_HUMAN	C14orf21	NM_174913	NP_777573	chr14	14.2312	24.4862	0.581192	-8.46795	hypothetical protein LOC161424
uc002ial.2	NM_178126	Q86VR2	F134C_HUMAN	FAM134C	NM_178126	NP_835227	chr17	10.9768	13.4595	0.815543	-3.50014	hypothetical protein LOC162427
uc001ibp.2	NM_152609	Q6PJW8	CA071_HUMAN	C1orf71	NM_152609	NP_689822	chr1	4.15031	7.54467	0.550099	-8.45819	hypothetical protein LOC163882 isoform 1
uc011lwy.1	NM_001101338			LOC169834	NM_001101338	NP_001094808	chr9	1.19039	1.95145	0.610003	-2.3441	hypothetical protein LOC169834
uc001bor.2	NM_001143912	Q8TAV0-3	Q8TAV0-3	FAM76A	NM_001143912	NP_001137384	chr1	0.988142	1.54534	0.639433	-2.32842	hypothetical protein LOC199870 isoform 1
uc003dja.2	NM_152678	Q8IWF6	F116A_HUMAN	FAM116A	NM_152678	NP_689891	chr3	4.0443	7.06204	0.572681	-7.00533	hypothetical protein LOC201627
uc003zqq.2	NM_018325	A8K5W0	A8K5W0_HUMAN	C9orf72	NM_018325	NP_060795	chr9	1.21039	1.75397	0.690088	-2.28367	hypothetical protein LOC203228 isoform a
uc010zhb.1	NM_153689	Q8N8R5	CB069_HUMAN	C2orf69	NM_153689	NP_710156	chr2	2.73791	4.90982	0.557641	-5.46305	hypothetical protein LOC205327 precursor
uc003evo.2	NM_173552	Q8NDZ4	CC058_HUMAN	C3orf58	NM_173552	NP_775823	chr3	8.58687	7.29465	1.17715	2.18629	hypothetical protein LOC205428 isoform a
uc011dio.1	NM_001135575			LOC221710	NM_001135575	NP_001129047	chr6	4.1956	7.50365	0.559141	-7.54064	hypothetical protein LOC221710
uc011kha.1	NM_001142749	A8MWY0	K132L_HUMAN	KIAA1324L	NM_001142749	NP_001136221	chr7	2.59262	4.24735	0.610409	-4.5088	hypothetical protein LOC222223 isoform 1
uc003pck.2	NM_001010872	Q5T0W9	FA83B_HUMAN	FAM83B	NM_001010872	NP_001010872	chr6	6.53483	5.28078	1.23748	2.02558	hypothetical protein LOC222584
uc001uyj.2	NM_015058	A3KMH1	K0564_HUMAN	KIAA0564	NM_015058	NP_055873	chr13	3.47544	5.34495	0.65023	-5.9939	hypothetical protein LOC23078 isoform a
uc001lib.3	NM_032182	Q15018	F175B_HUMAN	FAM175B	NM_032182	NP_115558	chr10	6.8459	9.00613	0.760139	-3.18659	hypothetical protein LOC23172
uc001oty.1	NM_015159	Q92567-2	Q92567-2	FAM168A	NM_015159	NP_055974	chr11	11.3825	14.375	0.791827	-2.66177	hypothetical protein LOC23201
uc002dow.2	NM_015202	O60303	K0556_HUMAN	KIAA0556	NM_015202	NP_056017	chr16	2.55576	4.9048	0.521073	-8.66495	hypothetical protein LOC23247
uc001tld.2	NM_015275	Q2M389	K1033_HUMAN	KIAA1033	NM_015275	NP_056090	chr12	6.92563	8.61226	0.804159	-3.46897	hypothetical protein LOC23325
uc003tfd.2	NM_001100425	Q8NCT3	K0895_HUMAN	KIAA0895	NM_001100425	NP_001093895	chr7	2.66797	3.49326	0.763748	-2.90059	hypothetical protein LOC23366 isoform 1
uc003jdm.3	NM_015325	Q9Y2F5	K0947_HUMAN	KIAA0947	NM_015325	NP_056140	chr5	24.1463	30.6158	0.788686	-8.29757	hypothetical protein LOC23379
uc002nmk.3	NM_015329	Q9Y6X3	K0892_HUMAN	KIAA0892	NM_015329	NP_056144	chr19	5.27995	9.35262	0.564542	-10.1736	hypothetical protein LOC23383 precursor
uc003osp.1	NM_015349	A1L3W2	A1L3W2_HUMAN	KIAA0240	NM_015349	NP_056164	chr6	5.40733	6.4938	0.832691	-2.81467	hypothetical protein LOC23506
uc004bdt.3	NM_032012	Q9H330-2	Q9H330-2	C9orf5	NM_032012	NP_114401	chr9	16.8043	24.3322	0.690623	-11.5537	hypothetical protein LOC23731
uc003alp.3	NM_173566	Q5THK1	CV030_HUMAN	C22orf30	NM_173566	NP_775837	chr22	3.64252	6.54881	0.55621	-11.1742	hypothetical protein LOC253143
uc001gal.2	NM_001013625	Q5VTH2	CA192_HUMAN	C1orf192	NM_001013625	NP_001013647	chr1	4.80457	9.01821	0.532763	-3.62314	hypothetical protein LOC257177
uc001kmv.2	NM_015652	Q8N655	CJ012_HUMAN	C10orf12	NM_015652	NP_056467	chr10	1.94082	3.53015	0.549786	-7.75978	hypothetical protein LOC26148
uc002jgi.3	NM_181655	Q2M2W7	CQ058_HUMAN	C17orf58	NM_181655	NP_858041	chr17	1.81722	3.21051	0.566023	-2.79127	hypothetical protein LOC284018 isoform a
uc010ouy.1	NM_001010883	Q5T8I3	F102B_HUMAN	FAM102B	NM_001010883	NP_001010883	chr1	38.3137	69.2153	0.553543	-24.8524	hypothetical protein LOC284611
uc002svp.1	NM_001037228	Q3KRF4	Q3KRF4_HUMAN	LOC285033	NM_001037228	NP_001032305	chr2	8.25758	10.5961	0.779304	-2.46614	hypothetical protein LOC285033
uc002uws.3	NM_173822	Q8IXS8	F126B_HUMAN	FAM126B	NM_173822	NP_776183	chr2	1.07951	1.70182	0.634327	-4.33971	hypothetical protein LOC285172
uc011cuk.1	NM_001145678	O94914	K0825_HUMAN	C5orf36	NM_001145678	NP_001139150	chr5	7.62874	4.89407	1.55877	6.70383	hypothetical protein LOC285600 isoform 1
uc003jmo.2	NM_175921	A6NDU8	CE051_HUMAN	C5orf51	NM_175921	NP_787117	chr5	9.22728	13.9524	0.661339	-7.81847	hypothetical protein LOC285636
uc003psy.3	NM_173830	Q8IYX8	CF182_HUMAN	C6orf182	NM_173830	NP_776191	chr6	0.83462	1.63269	0.511194	-3.7064	hypothetical protein LOC285753
uc004brn.1	NM_001012502	Q5JU67	CI117_HUMAN	C9orf117	NM_001012502	NP_001012520	chr9	2.34855	4.6764	0.502213	-4.36601	hypothetical protein LOC286207
uc001tqu.3	NM_013300	Q8WUB2	CL024_HUMAN	C12orf24	NM_013300	NP_037432	chr12	6.37873	11.5752	0.551069	-7.31515	hypothetical protein LOC29902
uc009xqz.2	NM_173348	Q96BN6	F149B_HUMAN	FAM149B1	NM_173348	NP_775483	chr10	1.57632	2.68725	0.586593	-3.46456	hypothetical protein LOC317662
uc002gyw.3	NM_001113434	B2RN29	B2RN29_HUMAN	C17orf51	NM_001113434	NP_001106905	chr17	1.43674	2.72476	0.527292	-6.7655	hypothetical protein LOC339263
uc001alf.2	NM_207356	Q8IYL3	CA174_HUMAN	C1orf174	NM_207356	NP_997239	chr1	7.78154	10.102	0.7703	-2.94195	hypothetical protein LOC339448
uc003qxb.2	NM_001029863	Q7Z4R8	CF120_HUMAN	C6orf120	NM_001029863	NP_001025034	chr6	6.07746	8.05385	0.754603	-3.6505	hypothetical protein LOC387263 precursor
uc011czc.1	NM_001161546			LOC389333	NM_001161546	NP_001155018	chr5	2.21596	3.30955	0.669564	-2.91761	hypothetical protein LOC389333
uc003zdp.1	NM_001001795	Q6P1X6	CH082_HUMAN	MGC70857	NM_001001795	NP_001001795	chr8	1.5493	2.72098	0.569391	-2.99623	hypothetical protein LOC414919
uc001fpu.2	NM_015997	Q96FB5	CA066_HUMAN	C1orf66	NM_015997	NP_057081	chr1	10.0064	18.1444	0.551489	-8.34221	hypothetical protein LOC51093 isoform 1
uc003ybd.2	NM_016010	B2R9B8	B2R9B8_HUMAN	FAM164A	NM_016010	NP_057094	chr8	0.722609	1.17146	0.616844	-2.10828	hypothetical protein LOC51101
uc003prq.2	NM_016487	B3KRG9	B3KRG9_HUMAN	C6orf203	NM_016487	NP_057571	chr6	2.12764	3.9608	0.537175	-3.32176	hypothetical protein LOC51250 isoform a
uc003lbz.2	NM_016603	Q9NYF5	FA13B_HUMAN	FAM13B	NM_016603	NP_057687	chr5	4.26407	7.23669	0.58923	-7.40813	hypothetical protein LOC51306 isoform 1
uc002zjf.2	NM_058180	P58505	CU058_HUMAN	C21orf58	NM_058180	NP_478060	chr21	4.42157	7.03848	0.6282	-5.89077	hypothetical protein LOC54058
uc003xce.2	NM_001013842	Q8NAV2	CH058_HUMAN	C8orf58	NM_001013842	NP_001013864	chr8	2.90188	5.09616	0.569425	-3.98789	hypothetical protein LOC541565
uc004fdy.2	NM_001013845	Q96DE9	CX04B_HUMAN	CXorf40B	NM_001013845	NP_001013867	chrX	1.86744	2.99968	0.622547	-2.76373	hypothetical protein LOC541578
uc003jfj.2	NM_019018	Q9NUU6	F105A_HUMAN	FAM105A	NM_019018	NP_061891	chr5	1.79048	2.9134	0.614568	-4.85959	hypothetical protein LOC54491
uc002afj.2	NM_001040450	Q8NBR6	FA63B_HUMAN	FAM63B	NM_001040450	NP_001035540	chr15	2.8087	3.80399	0.738356	-2.95355	hypothetical protein LOC54629 isoform a
uc001iij.2	NM_017782	Q5VWN6	CJ018_HUMAN	C10orf18	NM_017782	NP_060252	chr10	12.0942	16.4049	0.737232	-8.66295	hypothetical protein LOC54906
uc001xcm.2	NM_017799	B3KPF5	B3KPF5_HUMAN	C14orf101	NM_017799	NP_060269	chr14	1.16398	1.53427	0.758656	-1.97555	hypothetical protein LOC54916
uc001rrx.2	NM_017822	Q9H9L4	CL041_HUMAN	C12orf41	NM_017822	NP_060292	chr12	12.9928	19.4088	0.669428	-6.82906	hypothetical protein LOC54934
uc001tjg.2	NM_017915	B4E0Y0	B4E0Y0_HUMAN	C12orf48	NM_017915	NP_060385	chr12	4.14554	6.15314	0.673727	-4.85921	hypothetical protein LOC55010
uc002wju.1	NM_018347	B3KSD0	B3KSD0_HUMAN	C20orf29	NM_018347	NP_060817	chr20	3.43442	6.62065	0.518744	-4.99158	hypothetical protein LOC55317
uc003jhj.3	NM_018356	Q49AR2	CE022_HUMAN	C5orf22	NM_018356	NP_060826	chr5	6.55638	11.1957	0.585616	-7.67045	hypothetical protein LOC55322
uc002taw.3	NM_017546	Q9UKZ1	CB029_HUMAN	C2orf29	NM_017546	NP_060016	chr2	14.6536	24.957	0.587156	-9.26575	hypothetical protein LOC55571
uc009vos.1	NM_017940	B7Z7R4	B7Z7R4_HUMAN	NBPF1	NM_017940	NP_060410	chr1	1.54755	2.11672	0.731109	-3.09558	hypothetical protein LOC55672
uc001vzp.2	NM_018071	Q8TER5	SOLO_HUMAN	FLJ10357	NM_018071	NP_060541	chr14	1.4791	2.74999	0.537857	-5.97298	hypothetical protein LOC55701
uc001krs.2	NM_001136123	B1AL17	B1AL17_HUMAN	FAM178A	NM_001136123	NP_001129595	chr10	2.61413	4.61444	0.566511	-7.89957	hypothetical protein LOC55719 isoform 2
uc001ggq.2	NM_018186	Q9NSG2	CA112_HUMAN	C1orf112	NM_018186	NP_060656	chr1	4.32942	6.10099	0.709626	-4.48451	hypothetical protein LOC55732
uc002wme.3	NM_019593	Q9NPB8	GDE5_HUMAN	RP5-1022P6.2	NM_019593	NP_062539	chr20	0.849843	1.23082	0.690469	-2.44598	hypothetical protein LOC56261
uc001bjw.2	NM_020317	Q9BUV0	CA063_HUMAN	C1orf63	NM_020317	NP_064713	chr1	15.6693	20.6647	0.758264	-3.4068	hypothetical protein LOC57035
uc003mdy.2	NM_001079685	B8K1S6	B8K1S6_HUMAN	KIAA1191	NM_001079685	NP_001073153	chr5	12.0483	22.4283	0.537192	-10.7865	hypothetical protein LOC57179 isoform a
uc003zue.3	NM_020702	Q6NSJ0	K1161_HUMAN	KIAA1161	NM_020702	NP_065753	chr9	7.13185	9.18004	0.776887	-3.51437	hypothetical protein LOC57462
uc011koy.1	NM_020704	A4D1K4	A4D1K4_HUMAN	FAM40B	NM_020704	NP_065755	chr7	1.89362	2.42903	0.779577	-2.09813	hypothetical protein LOC57464 isoform a
uc003ixf.3	NM_020827	B3KRP7	B3KRP7_HUMAN	KIAA1430	NM_020827	NP_065878	chr4	4.63163	6.51203	0.711242	-4.86238	hypothetical protein LOC57587
uc001rbi.2	NM_020853	A2RU67	K1467_HUMAN	KIAA1467	NM_020853	NP_065904	chr12	2.0887	3.50255	0.596336	-4.61489	hypothetical protein LOC57613
uc002lil.2	NM_020854	Q9P260	K1468_HUMAN	KIAA1468	NM_020854	NP_065905	chr18	4.85345	7.36301	0.659167	-5.99904	hypothetical protein LOC57614
uc002fib.2	NM_020947	Q6P9B6	K1609_HUMAN	KIAA1609	NM_020947	NP_065998	chr16	2.39053	4.41981	0.540867	-6.58237	hypothetical protein LOC57707
uc002jyg.1	AB046838	Q9HCF4-3	Q9HCF4-3	KIAA1618	NM_020954	NP_066005	chr17	8.90419	16.1081	0.552776	-14.2281	hypothetical protein LOC57714
uc002ypr.1	NM_058187	P58658	CU063_HUMAN	C21orf63	NM_058187	NP_478067	chr21	6.31615	11.461	0.551099	-8.01872	hypothetical protein LOC59271 precursor
uc002rec.2	NM_021925	Q9H6V9	CB043_HUMAN	C2orf43	NM_021925	NP_068744	chr2	3.68389	6.93646	0.531091	-7.03576	hypothetical protein LOC60526
uc010qss.1	NM_001134672	Q5T373	Q5T373_HUMAN	C10orf84	NM_001134672	NP_001128144	chr10	2.82	5.45684	0.516782	-5.576	hypothetical protein LOC63877
uc003jny.2	NM_022483	B2RDA6	B2RDA6_HUMAN	C5orf28	NM_022483	NP_071928	chr5	2.49014	4.62789	0.538073	-5.16411	hypothetical protein LOC64417
uc002wgz.1	NM_022760	Q9H1Q7	F113A_HUMAN	FAM113A	NM_022760	NP_073597	chr20	5.86035	10.8473	0.540257	-6.85092	hypothetical protein LOC64773
uc002sno.2	NM_003203	P16383	GCF_HUMAN	C2orf3	NM_003203	NP_003194	chr2	2.48342	3.66811	0.677028	-3.73184	hypothetical protein LOC6936
uc003imj.2	NM_001109977	Q05DH4	F16A1_HUMAN	FAM160A1	NM_001109977	NP_001103447	chr4	5.57453	4.09687	1.36068	3.12624	hypothetical protein LOC729830
uc002ifi.1	NM_024032	Q8N3J3	CQ053_HUMAN	C17orf53	NM_024032	NP_076937	chr17	3.97266	5.80209	0.684694	-3.31331	hypothetical protein LOC78995
uc002gsg.1	NM_024052	Q8IVV7	CQ039_HUMAN	C17orf39	NM_024052	NP_076957	chr17	5.26753	10.1886	0.517003	-9.41876	hypothetical protein LOC79018
uc002cyz.2	NM_024109	Q9BUU2	CP068_HUMAN	C16orf68	NM_024109	NP_077014	chr16	4.94437	6.88119	0.718534	-2.42039	hypothetical protein LOC79091
uc002vjw.3	NM_024293	Q8NC44	F134A_HUMAN	FAM134A	NM_024293	NP_077269	chr2	8.61636	15.3173	0.562526	-10.5765	hypothetical protein LOC79137
uc002uvm.2	NM_024520	Q8WWC4	CB047_HUMAN	C2orf47	NM_024520	NP_078796	chr2	5.96617	10.1784	0.586159	-4.59566	hypothetical protein LOC79568 precursor
uc009xwy.1	NM_024541	Q5T2E6	CJ076_HUMAN	C10orf76	NM_024541	NP_078817	chr10	4.70295	8.49156	0.553838	-7.79358	hypothetical protein LOC79591
uc001wxo.1	NM_024558	B7ZLA3	B7ZLA3_HUMAN	C14orf138	NM_024558	NP_078834	chr14	1.6863	2.97019	0.567744	-3.00179	hypothetical protein LOC79609 isoform a
uc001zhp.2	NM_024713	A8KAF6	A8KAF6_HUMAN	C15orf29	NM_024713	NP_078989	chr15	0.572731	1.06496	0.537796	-2.79894	hypothetical protein LOC79768
uc001tvz.1	NM_024738	Q9H741	CL049_HUMAN	C12orf49	NM_024738	NP_079014	chr12	10.4773	14.7436	0.710635	-4.86681	hypothetical protein LOC79794 precursor
uc002rum.2	NM_024766	Q7Z624	CB034_HUMAN	C2orf34	NM_024766	NP_079042	chr2	1.74381	3.39283	0.51397	-3.99392	hypothetical protein LOC79823
uc001lgw.2	NM_024942	Q9H8K7	CJ088_HUMAN	C10orf88	NM_024942	NP_079218	chr10	1.68892	3.27992	0.514928	-4.59054	hypothetical protein LOC80007
uc010tup.1	NM_025057	Q8ND07	CN045_HUMAN	C14orf45	NM_025057	NP_079333	chr14	0.647935	1.04761	0.618487	-2.07466	hypothetical protein LOC80127
uc003ifr.2	NM_001039717	Q0P651	CD029_HUMAN	C4orf29	NM_001039717	NP_001034806	chr4	1.59055	2.42811	0.655057	-2.5204	hypothetical protein LOC80167 precursor
uc001ina.1	NM_031453	Q9H098-2	Q9H098-2	FAM107B	NM_031453	NP_113641	chr10	9.24245	17.9793	0.51406	-13.2174	hypothetical protein LOC83641
uc010jbd.2	NM_032042	Q8WUF8	F172A_HUMAN	FAM172A	NM_032042	NP_114431	chr5	1.70688	2.95447	0.577727	-4.62694	hypothetical protein LOC83989 isoform 1
uc001mck.3	NM_032127	Q8N612-2	Q8N612-2	FAM160A2	NM_032127	NP_115503	chr11	6.96162	9.34265	0.745144	-4.1641	hypothetical protein LOC84067 isoform 1
uc001szq.2	NM_032230	Q8N6Q8	CL026_HUMAN	C12orf26	NM_032230	NP_115606	chr12	0.935593	1.60711	0.582158	-2.11269	hypothetical protein LOC84190
uc003hck.2	NM_032313	Q8NC60	CD014_HUMAN	C4orf14	NM_032313	NP_115689	chr4	10.4253	16.4673	0.63309	-6.17296	hypothetical protein LOC84273
uc003spu.2	NM_001037163	Q7Z4H9	SIPAR_HUMAN	C7orf70	NM_001037163	NP_001032240	chr7	2.86933	5.1862	0.553262	-4.38285	hypothetical protein LOC84792
uc001tur.1	NM_032848	Q96K30	CL052_HUMAN	C12orf52	NM_032848	NP_116237	chr12	11.4619	19.1823	0.597524	-6.60615	hypothetical protein LOC84934
uc001atk.2	NM_138346	Q8IYS2	K2013_HUMAN	KIAA2013	NM_138346	NP_612355	chr1	3.2015	5.73677	0.558068	-5.1127	hypothetical protein LOC90231 precursor
uc003kog.1	NM_033211	Q96GV9	CE030_HUMAN	C5orf30	NM_033211	NP_149988	chr5	7.61523	9.90984	0.768451	-3.41426	hypothetical protein LOC90355
uc001tmb.2	NM_152261	Q8WUH6	CL023_HUMAN	C12orf23	NM_152261	NP_689474	chr12	8.27535	12.9634	0.638363	-6.57728	hypothetical protein LOC90488
uc002dzo.2	NM_001014979	A1A4V9-2	A1A4V9-2	C16orf93	NM_001014979	NP_001014979	chr16	2.03696	3.54685	0.5743	-3.44777	hypothetical protein LOC90835
uc001ofo.3	NM_138368	Q2VPB7	Q2VPB7_HUMAN	DKFZp761E198	NM_138368	NP_612377	chr11	9.04096	16.737	0.540178	-11.5863	hypothetical protein LOC91056
uc003gtn.2	NM_138389	Q8IWE2	NXP20_HUMAN	FAM114A1	NM_138389	NP_612398	chr4	3.8621	5.05289	0.764334	-2.03262	hypothetical protein LOC92689
uc001gkn.3	NM_001162895			KIAA0040	NM_001162895	NP_001156367	chr1	2.38935	4.63791	0.515178	-6.81488	hypothetical protein LOC9674
uc002hbu.2	NM_014680	Q14667	K0100_HUMAN	KIAA0100	NM_014680	NP_055495	chr17	48.8731	76.7495	0.636787	-24.6232	hypothetical protein LOC9703 precursor
uc003wdo.1	NM_014719	Q9Y4C2	F115A_HUMAN	FAM115A	NM_014719	NP_055534	chr7	3.12211	3.95907	0.788599	-2.17694	hypothetical protein LOC9747
uc001xlk.2	NM_014734	Q92537	K0247_HUMAN	KIAA0247	NM_014734	NP_055549	chr14	2.10975	3.61024	0.584378	-5.29338	hypothetical protein LOC9766 precursor
uc003gjq.3	NM_001100590	Q92628	K0232_HUMAN	KIAA0232	NM_001100590	NP_001094060	chr4	2.01205	4.00327	0.502601	-8.36953	hypothetical protein LOC9778
uc001cqk.3	NM_014774	O75071	K0494_HUMAN	KIAA0494	NM_014774	NP_055589	chr1	14.2892	17.7823	0.803562	-5.18507	hypothetical protein LOC9813
uc001rfq.2	NM_014802	Q86YS7	K0528_HUMAN	KIAA0528	NM_014802	NP_055617	chr12	4.08771	6.57383	0.621815	-6.08709	hypothetical protein LOC9847
uc001xqb.2	NM_001039479	B4E2C7	B4E2C7_HUMAN	KIAA0317	NM_001039479	NP_001034568	chr14	9.03471	14.036	0.64368	-8.67781	hypothetical protein LOC9870
uc001gmc.2	NM_014864	Q5W0C3	Q5W0C3_HUMAN	FAM20B	NM_014864	NP_055679	chr1	14.6573	19.3569	0.75721	-6.67733	hypothetical protein LOC9917 precursor
uc001xfq.2	NM_001530	Q16665	HIF1A_HUMAN	HIF1A	NM_001530	NP_001521	chr14	51.096	95.3987	0.535604	-26.7993	hypoxia-inducible factor 1, alpha subunit
uc003cvg.2	NM_177939	Q9NXG6	P4HTM_HUMAN	P4HTM	NM_177939	NP_808808	chr3	10.9404	20.7435	0.527415	-11.6172	hypoxia-inducible factor prolyl 4-hydroxylase
uc003ncs.2	NM_182757	B3KUA8	B3KUA8_HUMAN	RNF144B	NM_182757	NP_877434	chr6	0.880387	1.41809	0.620828	-2.73245	IBR domain containing 2
uc003oju.3	NM_017754	Q6BDS2	URFB1_HUMAN	UHRF1BP1	NM_017754	NP_060224	chr6	8.95677	16.015	0.559276	-16.394	ICBP90 binding protein 1
uc011mxe.1	NM_000202	P22304	IDS_HUMAN	IDS	NM_000202	NP_000193	chrX	1.46023	2.87923	0.507162	-7.11107	iduronate-2-sulfatase isoform a precursor
uc003lfb.1	NM_001007189	A6NJ69	IGIP_HUMAN	C5orf53	NM_001007189	NP_001007190	chr5	1.5177	2.23278	0.679733	-2.16986	IgA-inducing protein precursor
uc010eiv.2	NM_001007561	B2RNP3	B2RNP3_HUMAN	IRGQ	NM_001007561	NP_001007562	chr19	2.10676	4.05133	0.520016	-8.96387	immunity-related GTPase family, Q
uc001ook.1	NM_002180	P38935	SMBP2_HUMAN	IGHMBP2	NM_002180	NP_002171	chr11	3.74093	7.16166	0.522354	-8.99133	immunoglobulin mu binding protein 2
uc011bod.1	NM_178822	Q6WRI0	IGS10_HUMAN	IGSF10	NM_178822	NP_849144	chr3	1.0182	1.90719	0.533876	-5.3689	immunoglobulin superfamily, member 10 precursor
uc001egq.1	NM_001542	A6NJZ6	A6NJZ6_HUMAN	IGSF3	NM_001542	NP_001533	chr1	0.833334	1.66136	0.501598	-5.233	immunoglobulin superfamily, member 3 isoform 1
uc002kvh.3	NM_018439	Q9P2X3	IMPCT_HUMAN	IMPACT	NM_018439	NP_060909	chr18	3.50619	4.71488	0.743643	-3.17605	Impact homolog
uc001ckx.2	NM_014652	O94829	IPO13_HUMAN	IPO13	NM_014652	NP_055467	chr1	5.10984	9.95245	0.513425	-9.868	importin 13
uc002zee.2	NM_015259	A0N0L8	A0N0L8_HUMAN	ICOSLG	NM_015259	NP_056074	chr21	1.31098	2.60976	0.502337	-4.63682	inducible T-cell co-stimulator ligand precursor
uc003pjl.1	NM_015525	Q9P2D0	IBTK_HUMAN	IBTK	NM_015525	NP_056340	chr6	8.78399	14.1807	0.619435	-10.7751	inhibitor of Bruton's tyrosine kinase
uc002wwg.1	NM_002165	A8K537	A8K537_HUMAN	ID1	NM_002165	NP_002156	chr20	185.09	299.709	0.617564	-20.3314	inhibitor of DNA binding 1 isoform a
uc001bhh.3	NM_002167	A8K1T8	A8K1T8_HUMAN	ID3	NM_002167	NP_002158	chr1	99.1753	153.661	0.645416	-16.6024	inhibitor of DNA binding 3
uc003vjn.2	NM_019071	Q9NXR8	ING3_HUMAN	ING3	NM_019071	NP_061944	chr7	0.99381	1.51002	0.658144	-3.09828	inhibitor of growth family, member 3 isoform 1
uc011mzr.1	NM_001099856	Q7Z7F1	Q7Z7F1_HUMAN	IKBKG	NM_001099856	NP_001093326	chrX	1.67906	2.84059	0.591097	-3.35352	inhibitor of kappa light polypeptide gene
uc004bdm.3	NM_003640	Q4LE38	Q4LE38_HUMAN	IKBKAP	NM_003640	NP_003631	chr9	11.0344	17.2318	0.64035	-11.518	inhibitor of kappa light polypeptide gene
uc002vaz.3	NM_017759	B9EG77	B9EG77_HUMAN	INO80D	NM_017759	NP_060229	chr2	2.78442	2.30305	1.20901	2.51376	INO80 complex subunit D
uc001ybh.2	NM_001142593	Q13572	ITPK1_HUMAN	ITPK1	NM_001142593	NP_001136065	chr14	16.699	24.8343	0.672415	-9.79446	inositol 1,3,4-triphosphate 5/6 kinase isoform
uc004asl.1	NM_022755	Q9H8X2	IPPK_HUMAN	IPPK	NM_022755	NP_073592	chr9	3.31406	6.37016	0.520247	-8.2133	inositol 1,3,4,5,6-pentakisphosphate 2-kinase
uc001kyf.2	NM_033397	Q8IWB1	IPRI_HUMAN	ITPRIP	NM_033397	NP_203755	chr10	7.92124	11.5223	0.687472	-6.0491	inositol 1,4,5-triphosphate receptor interacting
uc003bqa.2	NM_001099952	Q14643-3	Q14643-3	ITPR1	NM_001099952	NP_001093422	chr3	26.1178	44.3331	0.589127	-25.1674	inositol 1,4,5-triphosphate receptor, type 1
uc001rhg.2	NM_002223	Q14571	ITPR2_HUMAN	ITPR2	NM_002223	NP_002214	chr12	3.81603	5.90057	0.646723	-8.35727	inositol 1,4,5-triphosphate receptor, type 2
uc003xte.3	NM_017813	Q9NX62	IMPA3_HUMAN	IMPAD1	NM_017813	NP_060283	chr8	9.79311	16.4631	0.594851	-12.4501	inositol monophosphatase domain containing 1
uc001jkb.2	NM_152230	Q8NFU5	IPMK_HUMAN	IPMK	NM_152230	NP_689416	chr10	6.01843	3.20832	1.87588	3.64216	inositol polyphosphate multikinase
uc002syy.2	NM_001134224	Q96PE3	INP4A_HUMAN	INPP4A	NM_001134224	NP_001127696	chr2	4.97668	5.82696	0.854079	-2.2747	inositol polyphosphate-4-phosphatase, type 1
uc004cho.2	NM_019892	Q9NRR6	INP5E_HUMAN	INPP5E	NM_019892	NP_063945	chr9	5.95498	8.23857	0.722817	-3.81565	inositol polyphosphate-5-phosphatase E
uc002fsr.2	NM_016532	B2R750	B2R750_HUMAN	INPP5K	NM_016532	NP_057616	chr17	5.28769	9.00812	0.586992	-6.49782	inositol polyphosphate-5-phosphatase K isoform
uc003wly.2	NM_005542	A8K6L0	A8K6L0_HUMAN	INSIG1	NM_005542	NP_005533	chr7	21.5819	27.5331	0.783852	-5.03077	insulin induced gene 1 isoform 1
uc001kia.2	NM_004969	P14735	IDE_HUMAN	IDE	NM_004969	NP_004960	chr10	9.28954	15.3134	0.606628	-8.54988	insulin-degrading enzyme isoform 1 precursor
uc002bul.2	NM_000875	P08069	IGF1R_HUMAN	IGF1R	NM_000875	NP_000866	chr15	22.8135	37.0697	0.615423	-21.9239	insulin-like growth factor 1 receptor precursor
uc003swg.2	NM_006547	O00425	IF2B3_HUMAN	IGF2BP3	NM_006547	NP_006538	chr7	5.66629	8.32399	0.680718	-6.31485	insulin-like growth factor 2 mRNA binding
uc002iom.2	NM_006546	Q9NZI8	IF2B1_HUMAN	IGF2BP1	NM_006546	NP_006537	chr17	5.94475	10.8864	0.546069	-12.9057	insulin-like growth factor 2 mRNA binding
uc003hcn.2	NM_001553	Q16270	IBP7_HUMAN	IGFBP7	NM_001553	NP_001544	chr4	2.17189	3.60739	0.602068	-2.5928	insulin-like growth factor binding protein 7
uc002izn.2	NM_020748	Q9H0H0	INT2_HUMAN	INTS2	NM_020748	NP_065799	chr17	5.61531	6.86002	0.818556	-2.93028	integrator complex subunit 2
uc001nud.2	NM_030628	Q6P9B9	INT5_HUMAN	INTS5	NM_030628	NP_085131	chr11	14.8421	21.6041	0.687004	-7.02449	integrator complex subunit 5
uc001hiw.1	NM_015434	Q9NVH2	INT7_HUMAN	INTS7	NM_015434	NP_056249	chr1	14.7859	25.3584	0.583078	-11.1458	integrator complex subunit 7
uc003xha.2	NM_018250	Q9NV88	INT9_HUMAN	INTS9	NM_018250	NP_060720	chr8	3.99612	6.02557	0.663193	-3.83933	integrator complex subunit 9 isoform 1
uc001sga.2	NM_002205	P08648	ITA5_HUMAN	ITGA5	NM_002205	NP_002196	chr12	22.4891	39.031	0.576185	-15.565	integrin alpha 5 precursor
uc002uhp.1	NM_001079818	P23229-3	P23229-3	ITGA6	NM_001079818	NP_001073286	chr2	9.09191	11.9067	0.763596	-5.1241	integrin alpha chain, alpha 6 isoform a
uc002eet.2	NM_030790	Q8TB96	TIP_HUMAN	ITFG1	NM_030790	NP_110417	chr16	8.14723	14.5708	0.559147	-8.50504	integrin alpha FG-GAP repeat containing 1
uc003jou.2	NM_181501	P56199	ITA1_HUMAN	ITGA1	NM_181501	NP_852478	chr5	5.75251	8.4891	0.677635	-7.97498	integrin, alpha 1 precursor
uc003suu.2	NM_002214	A4D133	A4D133_HUMAN	ITGB8	NM_002214	NP_002205	chr7	6.51182	5.78211	1.1262	2.00956	integrin, beta 8 precursor
uc002mnq.2	NM_000201	B2R6M3	B2R6M3_HUMAN	ICAM1	NM_000201	NP_000192	chr19	8.80854	15.9798	0.551229	-9.37298	intercellular adhesion molecule 1 precursor
uc001gnm.2	NM_022347	Q9H496	Q9H496_HUMAN	TOR1AIP2	NM_022347	NP_071742	chr1	44.9996	38.8593	1.15802	2.72141	interferon alpha responsive
uc002yrp.3	NM_005534	A8K881	A8K881_HUMAN	IFNGR2	NM_005534	NP_005525	chr21	8.76045	17.2992	0.506409	-9.2883	interferon gamma receptor 2 precursor
uc003kxa.2	NM_002198	Q6FHN8	Q6FHN8_HUMAN	IRF1	NM_002198	NP_002189	chr5	1.90886	3.4949	0.546184	-4.90715	interferon regulatory factor 1
uc001hwf.2	NM_001077397	B1AM36	B1AM36_HUMAN	IRF2BP2	NM_001077397	NP_001070865	chr1	14.03	27.7326	0.505902	-16.9621	interferon regulatory factor 2 binding protein 2
uc002bmt.2	NM_022767	Q8WTP8	AEN_HUMAN	AEN	NM_022767	NP_073604	chr15	9.35039	16.3311	0.57255	-9.50961	interferon stimulated exonuclease gene
uc003vgh.2	NM_001007245	A4D0U1	A4D0U1_HUMAN	IFRD1	NM_001007245	NP_001007246	chr7	6.93906	9.37826	0.739909	-4.41549	interferon-related developmental regulator 1
uc003svj.3	NM_000600	Q75MH2	Q75MH2_HUMAN	IL6	NM_000600	NP_000591	chr7	1.73665	3.19302	0.543889	-3.82797	interleukin 6 precursor
uc003jqq.2	NM_002184	P40189	IL6RB_HUMAN	IL6ST	NM_002184	NP_002175	chr5	13.873	18.4326	0.752635	-5.00145	interleukin 6 signal transducer isoform 1
uc003pim.2	NM_001010844	Q5VVH5	IKBP1_HUMAN	IRAK1BP1	NM_001010844	NP_001010844	chr6	2.25344	3.77888	0.596325	-3.92251	interleukin-1 receptor-associated kinase 1
uc003bve.1	NM_001570	O43187	IRAK2_HUMAN	IRAK2	NM_001570	NP_001561	chr3	2.85453	5.13425	0.555979	-5.41673	interleukin-1 receptor-associated kinase 2
uc003pbi.2	NM_014920	A7MD41	A7MD41_HUMAN	ICK	NM_014920	NP_055735	chr6	1.89885	2.8631	0.663214	-4.04448	intestinal cell kinase
uc004bap.1	NM_014425	Q9Y283	INVS_HUMAN	INVS	NM_014425	NP_055240	chr9	5.77287	7.97476	0.723893	-4.33985	inversin isoform a
uc002bdr.2	NM_004136	P48200	IREB2_HUMAN	IREB2	NM_004136	NP_004127	chr15	12.095	23.1599	0.522238	-17.7493	iron-responsive element binding protein 2
uc001cca.1	NM_024640	Q86U90	YRDC_HUMAN	YRDC	NM_024640	NP_078916	chr1	10.1587	20.1341	0.504553	-9.02609	ischemia/reperfusion inducible protein
uc003kva.2	NM_016048	Q96CN7	ISOC1_HUMAN	ISOC1	NM_016048	NP_057132	chr5	9.79615	14.3713	0.681647	-4.49092	isochorismatase domain containing 1
uc002bdd.2	NM_005530	P50213	IDH3A_HUMAN	IDH3A	NM_005530	NP_005521	chr15	15.2412	25.4097	0.59982	-10.5259	isocitrate dehydrogenase 3 (NAD+) alpha
uc001amk.2	NM_012405	Q6FHT0	Q6FHT0_HUMAN	ICMT	NM_012405	NP_036537	chr1	25.3032	48.4214	0.522563	-21.7998	isoprenylcysteine carboxyl methyltransferase
uc002wnw.2	NM_000214	P78504	JAG1_HUMAN	JAG1	NM_000214	NP_000205	chr20	0.927201	1.73475	0.534488	-4.77248	jagged 1 precursor
uc001dbu.1	NM_002227	P23458	JAK1_HUMAN	JAK1	NM_002227	NP_002218	chr1	7.55868	13.189	0.573105	-14.3649	janus kinase 1
uc002hgs.2	NM_015355	Q15022	SUZ12_HUMAN	SUZ12	NM_015355	NP_056170	chr17	13.01	19.6479	0.662159	-8.56665	joined to JAZF1
uc003vvm.2	NM_030647	Q6ZMT4	JHD1D_HUMAN	JHDM1D	NM_030647	NP_085150	chr7	0.964228	1.50427	0.640995	-3.67051	jumonji C domain containing histone demethylase
uc010ytj.1	NM_001146688	Q9P0K0	Q9P0K0_HUMAN	KDM3A	NM_001146688	NP_001140160	chr2	8.6871	13.1371	0.661263	-7.36436	jumonji domain containing 1A
uc001jmn.2	NM_032776	Q15652	JHD2C_HUMAN	JMJD1C	NM_032776	NP_116165	chr10	5.07369	6.28983	0.806649	-3.96767	jumonji domain containing 1C isoform a
uc003zkh.2	NM_015061	Q9H3R0	KDM4C_HUMAN	KDM4C	NM_015061	NP_055876	chr9	2.7393	3.68126	0.744121	-3.83202	jumonji domain containing 2C isoform 1
uc001gyf.2	NM_006618	Q9UGL1	KDM5B_HUMAN	KDM5B	NM_006618	NP_006609	chr1	7.46119	11.0275	0.676596	-7.51505	jumonji, AT rich interactive domain 1B
uc002mvc.2	NM_002229	Q5U079	Q5U079_HUMAN	JUNB	NM_002229	NP_002220	chr19	97.6347	134.138	0.727869	-11.2084	jun B proto-oncogene
uc001cze.2	NM_002228	P05412	JUN_HUMAN	JUN	NM_002228	NP_002219	chr1	7.89452	4.30115	1.83544	5.52966	jun oncogene
uc003cbq.2	NM_003884	Q92831	PCAF_HUMAN	KAT2B	NM_003884	NP_003875	chr3	2.03082	3.13082	0.648656	-3.72046	K(lysine) acetyltransferase 2B
uc003ccj.2	NM_020345	Q9NYS0	KBRS1_HUMAN	NKIRAS1	NM_020345	NP_065078	chr3	1.26874	2.15999	0.58738	-2.568	kappa B-ras 1
uc003efe.2	NM_002264	Q6IBQ9	Q6IBQ9_HUMAN	KPNA1	NM_002264	NP_002255	chr3	7.22619	12.5829	0.574288	-12.4223	karyopherin alpha 1
uc001vdj.2	NM_002267	Q5JVM9	Q5JVM9_HUMAN	KPNA3	NM_002267	NP_002258	chr13	6.26818	11.737	0.534051	-9.90788	karyopherin alpha 3
uc001bug.2	NM_012316	O60684	IMA7_HUMAN	KPNA6	NM_012316	NP_036448	chr1	15.8848	29.9822	0.529808	-20.9216	karyopherin alpha 6
uc001ksr.2	NM_030929	Q96I82	KAZD1_HUMAN	KAZALD1	NM_030929	NP_112191	chr10	7.68132	9.06296	0.847551	-2.09945	Kazal-type serine peptidase inhibitor domain 1
uc001vpq.3	NM_024089	Q6UW63	KDEL1_HUMAN	KDELC1	NM_024089	NP_076994	chr13	4.87278	8.98954	0.54205	-6.00885	KDEL (Lys-Asp-Glu-Leu) containing 1 precursor
uc001pkj.2	NM_153705	Q7Z4H8	KDEL2_HUMAN	KDELC2	NM_153705	NP_714916	chr11	4.65859	8.77015	0.531187	-8.80067	KDEL (Lys-Asp-Glu-Leu) containing 2 precursor
uc003sqe.3	NM_006854	P33947	ERD22_HUMAN	KDELR2	NM_006854	NP_006845	chr7	36.4414	72.5099	0.502571	-21.4925	KDEL receptor 2 isoform 1
uc003vpj.1	NM_014997	Q6PID8	KLD10_HUMAN	KLHDC10	NM_014997	NP_055812	chr7	9.10995	12.051	0.755952	-4.59563	kelch domain containing 10
uc001wwx.2	NM_014315	B3KPF9	B3KPF9_HUMAN	KLHDC2	NM_014315	NP_055130	chr14	14.3828	27.4137	0.524657	-9.87636	kelch domain containing 2
uc001nfz.2	NM_018095	Q9NVX7	KBTB4_HUMAN	KBTBD4	NM_018095	NP_060565	chr11	14.8601	22.6622	0.655721	-8.03963	kelch repeat and BTB (POZ) domain containing 4
uc002hyf.1	NM_018143	Q9NVR0	KLH11_HUMAN	KLHL11	NM_018143	NP_060613	chr17	12.6561	7.77931	1.6269	4.93071	kelch-like 11 precursor
uc001gyo.1	NM_021633	B7Z7B8	B7Z7B8_HUMAN	KLHL12	NM_021633	NP_067646	chr1	5.9706	9.24946	0.645508	-5.50265	kelch-like 12
uc004eql.2	NM_033495	Q9H8J3	Q9H8J3_HUMAN	KLHL13	NM_033495	NP_277030	chrX	4.5354	6.05072	0.749564	-3.97449	kelch-like 13
uc003crd.2	NM_025010	Q7Z3E8	Q7Z3E8_HUMAN	KLHL18	NM_025010	NP_079286	chr3	3.42191	4.70295	0.72761	-4.08391	kelch-like 18
uc001aoa.2	NM_014851	Q9UJP4	KLH21_HUMAN	KLHL21	NM_014851	NP_055666	chr1	7.76183	14.0631	0.551929	-12.3024	kelch-like 21
uc002ufh.1	NM_144711	Q8NBE8	KLH23_HUMAN	KLHL23	NM_144711	NP_653312	chr2	3.17214	4.8544	0.653456	-3.21713	kelch-like 23
uc002njz.1	NM_018316	Q53HC5	KLH26_HUMAN	KLHL26	NM_018316	NP_060786	chr19	2.01598	3.85939	0.522357	-4.90508	kelch-like 26
uc003zoy.2	NM_018847	B7Z4L9	B7Z4L9_HUMAN	KLHL9	NM_018847	NP_061335	chr9	7.78915	10.0934	0.771709	-4.07759	kelch-like 9
uc002mor.1	NM_203500	Q14145	KEAP1_HUMAN	KEAP1	NM_203500	NP_987096	chr19	10.4274	19.4108	0.537196	-9.81181	kelch-like ECH-associated protein 1
uc001rzx.2	NM_182507	Q6KB66	K2C80_HUMAN	KRT80	NM_182507	NP_872313	chr12	30.2176	52.0902	0.580101	-17.98	keratin 80 isoform a
uc003pgn.3	NM_030568	Q5JSQ7	Q5JSQ7_HUMAN	KHDC1	NM_030568	NP_085045	chr6	1.88265	2.65519	0.709044	-2.48483	KH homology domain containing 1
uc003neh.1	NM_014809	Q5VV43	K0319_HUMAN	KIAA0319	NM_014809	NP_055624	chr6	2.12655	3.30466	0.643502	-4.74471	KIAA0319 precursor
uc004bfe.1	NM_001080398	Q5VYK3	ECM29_HUMAN	KIAA0368	NM_001080398	NP_001073867	chr9	22.2339	36.355	0.61158	-17.9476	KIAA0368 protein
uc001qye.2	NM_013431	O43908	NKG2F_HUMAN	KLRC4	NM_013431	NP_038459	chr12	2.76986	4.57193	0.605841	-2.26928	killer cell lectin-like receptor subfamily C,
uc009xti.2	NM_001126049	B2CW77	KILIN_HUMAN	KILLIN	NM_001126049	NP_001119521	chr10	1.06128	0.582563	1.82175	2.27872	killin protein
uc002qzc.2	NM_020738	Q9ULH0	KDIS_HUMAN	KIDINS220	NM_020738	NP_065789	chr2	4.78086	8.2324	0.580736	-10.2736	kinase D-interacting substrate of 220 kDa
uc001gcc.1	NM_175866	A8K8K4	A8K8K4_HUMAN	UHMK1	NM_175866	NP_787062	chr1	20.2705	28.8756	0.701993	-7.35678	kinase interacting stathmin
uc002wmr.2	NM_017671	Q9BQL6	FERM1_HUMAN	FERMT1	NM_017671	NP_060141	chr20	4.1119	6.93783	0.592679	-8.16647	kindlin-1
uc010ppk.1	NM_014875	Q15058	KIF14_HUMAN	KIF14	NM_014875	NP_055690	chr1	8.60584	13.6878	0.628724	-10.2218	kinesin family member 14
uc001aqw.3	NM_015074	Q4VXC5	Q4VXC5_HUMAN	KIF1B	NM_015074	NP_055889	chr1	4.0473	7.56135	0.535262	-15.3178	kinesin family member 1B isoform b
uc001gvr.1	NM_017596	O75037-2	O75037-2	KIF21B	NM_017596	NP_060066	chr1	0.604185	1.14493	0.527705	-5.19144	kinesin family member 21B
uc003zua.3	NM_194313	Q5T7B8	KIF24_HUMAN	KIF24	NM_194313	NP_919289	chr9	2.84218	5.36815	0.529452	-8.16344	kinesin family member 24
uc003jsz.3	NM_001098511	O00139-4	O00139-4	KIF2A	NM_001098511	NP_001091981	chr5	10.5316	19.4123	0.542522	-11.1257	kinesin heavy chain member 2 isoform 2
uc001wws.3	NM_018139	C0JAP7	C0JAP7_HUMAN	C14orf104	NM_018139	NP_060609	chr14	6.36152	9.0994	0.699114	-4.13332	kintoun isoform 1
uc001tav.2	NM_000899	P21583	SCF_HUMAN	KITLG	NM_000899	NP_000890	chr12	1.00933	1.42502	0.70829	-2.13683	KIT ligand isoform b precursor
uc002glf.1	NM_213597	Q6ZNG9	KRBA2_HUMAN	KRBA2	NM_213597	NP_998762	chr17	1.16967	2.14273	0.545877	-3.22356	KRAB-A domain containing 2
uc001zfo.2	NM_015995	Q9Y2Y9	KLF13_HUMAN	KLF13	NM_015995	NP_057079	chr15	16.9542	26.1616	0.648056	-12.7977	Kruppel-like factor 13
uc003gth.3	NM_016531	P57682	KLF3_HUMAN	KLF3	NM_016531	NP_057615	chr4	4.27133	7.1969	0.593495	-7.83262	Kruppel-like factor 3 (basic)
uc004bdg.2	NM_004235	O43474-1	O43474-1	KLF4	NM_004235	NP_004226	chr9	5.60206	10.9988	0.509336	-8.7099	Kruppel-like factor 4 (gut)
uc001vje.2	NM_001730	Q5T6X2	Q5T6X2_HUMAN	KLF5	NM_001730	NP_001721	chr13	68.1074	86.8221	0.784448	-9.54127	Kruppel-like factor 5
uc004aht.2	NM_001206	B2R943	B2R943_HUMAN	KLF9	NM_001206	NP_001197	chr9	0.74398	1.21883	0.610406	-2.73809	Kruppel-like factor 9
uc003lvp.2	NM_033551	Q6PKG0	LARP1_HUMAN	LARP1	NM_033551	NP_291029	chr5	57.5048	95.3898	0.60284	-29.8712	la related protein isoform 2
uc001gnq.2	NM_015602	Q5JTV8	TOIP1_HUMAN	TOR1AIP1	NM_015602	NP_056417	chr1	9.68318	16.9237	0.572167	-9.82544	lamina-associated polypeptide 1B
uc002kuq.2	NM_198129	Q16787	LAMA3_HUMAN	LAMA3	NM_198129	NP_937762	chr18	4.51791	7.47996	0.604002	-9.98422	laminin alpha 3 subunit isoform 1
uc010zjh.1	NM_001136574	Q53TN2	Q53TN2_HUMAN	LANCL1	NM_001136574	NP_001130046	chr2	27.259	34.0653	0.800198	-6.27716	lanthionine synthetase C-like protein 1
uc003fch.2	NM_020169	Q9BS40	LXN_HUMAN	LXN	NM_020169	NP_064554	chr3	3.51914	5.38403	0.653625	-2.31328	latexin
uc003qmu.1	NM_004690	O95835	LATS1_HUMAN	LATS1	NM_004690	NP_004681	chr6	8.03766	5.68541	1.41374	4.71953	LATS homolog 1
uc001unr.3	NM_014572	Q9NRM7	LATS2_HUMAN	LATS2	NM_014572	NP_055387	chr13	3.58186	6.13436	0.5839	-6.98276	LATS, large tumor suppressor, homolog 2
uc010iar.2	NM_001136049	B4DR62	B4DR62_HUMAN	LMLN	NM_001136049	NP_001129521	chr3	0.991081	1.50075	0.660392	-3.11178	leishmanolysin-like isoform 1
uc001dcf.2	NM_017526	Q6FHL5	Q6FHL5_HUMAN	LEPROT	NM_017526	NP_059996	chr1	11.6246	18.288	0.635641	-4.81387	leptin receptor gene-related protein
uc002gsp.2	NM_004140	A7MBM7	A7MBM7_HUMAN	LLGL1	NM_004140	NP_004131	chr17	5.53075	9.01566	0.613461	-6.64105	lethal giant larvae homolog 1
uc003zdk.1	NM_014665	Q15048	LRC14_HUMAN	LRRC14	NM_014665	NP_055480	chr8	5.88399	9.07654	0.648264	-6.70657	leucine rich repeat containing 14
uc011djw.1	FJ009082	Q5VZK9	LR16A_HUMAN	LRRC16A	NM_017640	NP_060110	chr6	4.73106	8.56668	0.552263	-10.4239	leucine rich repeat containing 16A
uc003zdm.2	NM_001024678	Q50LG9	LRC24_HUMAN	LRRC24	NM_001024678	NP_001019849	chr8	3.19186	5.60405	0.569562	-4.63904	leucine rich repeat containing 24 precursor
uc002hgu.2	NM_052888	A6NF04	A6NF04_HUMAN	LRRC37B	NM_052888	NP_443120	chr17	0.954397	1.4503	0.658068	-2.03646	leucine rich repeat containing 37B precursor
uc001der.1	NM_017768	Q9H9A6	LRC40_HUMAN	LRRC40	NM_017768	NP_060238	chr1	3.07534	4.49465	0.684222	-3.01495	leucine rich repeat containing 40
uc002asw.2	NM_017691	Q8IUZ0	LRC49_HUMAN	LRRC49	NM_017691	NP_060161	chr15	0.934874	1.58632	0.589335	-2.888	leucine rich repeat containing 49
uc001zqc.2	NM_153260	Q8N9N7	LRC57_HUMAN	LRRC57	NM_153260	NP_694992	chr15	5.59505	7.73374	0.72346	-3.26791	leucine rich repeat containing 57
uc003edr.2	NM_001099678	Q96CX6	LRC58_HUMAN	LRRC58	NM_001099678	NP_001093148	chr3	12.7254	18.8935	0.673533	-10.5639	leucine rich repeat containing 58
uc003wgw.2	NM_023942	Q9BV99	LRC61_HUMAN	LRRC61	NM_023942	NP_076431	chr7	15.7504	31.4863	0.500231	-15.5342	leucine rich repeat containing 61
uc002mir.2	NM_025061	B3KR78	B3KR78_HUMAN	LRRC8E	NM_025061	NP_079337	chr19	2.95538	4.47626	0.660234	-3.69368	leucine rich repeat containing 8 family, member
uc010odv.1	NM_001142546	Q86V48	LUZP1_HUMAN	LUZP1	NM_001142546	NP_001136018	chr1	5.79392	9.57508	0.605104	-10.5114	leucine zipper protein 1
uc003beu.1	NM_032287	Q6ICC9	LDOCL_HUMAN	LDOC1L	NM_032287	NP_115663	chr22	16.008	22.2982	0.717907	-8.04952	leucine zipper, down-regulated in cancer 1-like
uc002boe.2	NM_152259	Q7Z2Z1	CO042_HUMAN	C15orf42	NM_152259	NP_689472	chr15	9.05045	15.2639	0.592933	-12.9212	leucine-rich repeat kinase 1
uc002zfa.2	NM_030891	Q9BY71	LRRC3_HUMAN	LRRC3	NM_030891	NP_112153	chr21	1.22847	2.24597	0.546965	-3.11962	leucine-rich repeat-containing 3 precursor
uc001mrj.3	NM_018490	Q59ER8	Q59ER8_HUMAN	LGR4	NM_018490	NP_060960	chr11	15.6682	22.4873	0.696759	-8.72763	leucine-rich repeat-containing G protein-coupled
uc001sqr.2	NM_153377	Q6UXM1	LRIG3_HUMAN	LRIG3	NM_153377	NP_700356	chr12	5.2883	3.83663	1.37837	3.04193	leucine-rich repeats and immunoglobulin-like
uc002zto.2	NM_006767	Q20WK0	Q20WK0_HUMAN	LZTR1	NM_006767	NP_006758	chr22	2.59137	4.92236	0.526449	-8.52861	leucine-zipper-like transcription regulator 1
uc003cop.1	NM_015340	Q15031	SYLM_HUMAN	LARS2	NM_015340	NP_056155	chr3	10.898	17.9993	0.60547	-9.60417	leucyl-tRNA synthetase 2, mitochondrial
uc003kmw.1	NM_175920	Q9UIQ6-2	Q9UIQ6-2	LNPEP	NM_175920	NP_787116	chr5	6.87754	4.73029	1.45394	4.20291	leucyl/cystinyl aminopeptidase isoform 2
uc003agz.2	NM_002309	B2RCW7	B2RCW7_HUMAN	LIF	NM_002309	NP_002300	chr22	1.23538	2.29814	0.537556	-4.06245	leukemia inhibitory factor (cholinergic
uc003jli.2	NM_002310	P42702	LIFR_HUMAN	LIFR	NM_002310	NP_002301	chr5	6.34171	12.2613	0.517216	-16.1907	leukemia inhibitory factor receptor precursor
uc001woq.1	NM_019839	Q9NPC1	LT4R2_HUMAN	LTB4R2	NM_019839	NP_062813	chr14	3.06064	5.00516	0.611498	-4.26607	leukotriene B4 receptor 2
uc003gpq.2	NM_153686	Q8N3X6-3	Q8N3X6-3	LCORL	NM_153686	NP_710153	chr4	2.49983	4.42573	0.564841	-4.89883	ligand dependent nuclear receptor
uc001url.3	NM_153371	Q8N448	LNX2_HUMAN	LNX2	NM_153371	NP_699202	chr13	2.35231	4.13894	0.568337	-5.55652	ligand of numb-protein X 2
uc002hik.1	NM_013975	P49916	DNLI3_HUMAN	LIG3	NM_013975	NP_039269	chr17	10.8301	14.3766	0.753317	-4.84766	ligase III, DNA, ATP-dependent isoform alpha
uc001heh.2	NM_006893	P41214	LIGA_HUMAN	LGTN	NM_006893	NP_008824	chr1	15.0942	30.1394	0.500814	-13.6869	ligatin
uc003aci.2	NM_152841	Q9NQG7-3	Q9NQG7-3	HPS4	NM_152841	NP_690054	chr22	1.80079	2.6415	0.681732	-4.29232	light ear protein isoform b
uc003frs.1	NM_005578	A1L4L6	A1L4L6_HUMAN	LPP	NM_005578	NP_005569	chr3	3.06822	4.6798	0.65563	-7.00202	LIM domain containing preferred translocation
uc003coq.2	NM_014240	Q9UGP4	LIMD1_HUMAN	LIMD1	NM_014240	NP_055055	chr3	7.79057	12.0571	0.646139	-8.4067	LIM domains containing 1
uc003wmw.3	NM_022458	A4D242	A4D242_HUMAN	LMBR1	NM_022458	NP_071903	chr7	4.37998	7.18915	0.609249	-7.68084	limb region 1 protein
uc002erd.2	NM_025187	Q9BSU1	CP070_HUMAN	C16orf70	NM_025187	NP_079463	chr16	3.51557	6.04299	0.58176	-6.60055	lin-10
uc003hnx.3	NM_194282	Q6MZP7	LIN54_HUMAN	LIN54	NM_194282	NP_919258	chr4	4.63718	5.38772	0.860695	-1.96299	lin-54 homolog isoform a
uc001mrl.2	NM_018362	Q9NUP9	LIN7C_HUMAN	LIN7C	NM_018362	NP_060832	chr11	11.2215	16.7533	0.669804	-8.00774	lin-7 homolog C
uc001hqa.2	NM_173083	Q5TKA1-2	Q5TKA1-2	LIN9	NM_173083	NP_775106	chr1	2.38897	3.93812	0.606625	-4.34182	lin-9 homolog
uc003fpm.2	NM_139248	Q8WWY8	LIPH_HUMAN	LIPH	NM_139248	NP_640341	chr3	6.21599	9.0776	0.684761	-3.9853	lipase, member H precursor
uc002rbt.2	NM_145693	Q14693	LPIN1_HUMAN	LPIN1	NM_145693	NP_663731	chr2	7.31571	9.5807	0.763588	-4.80954	lipin 1
uc002klo.2	NM_014646	Q92539	LPIN2_HUMAN	LPIN2	NM_014646	NP_055461	chr18	7.96716	14.6955	0.542151	-12.7814	lipin 2
uc001rth.3	NM_018113	Q6UX01	LMBRL_HUMAN	LMBR1L	NM_018113	NP_060583	chr12	1.89066	2.82206	0.669958	-2.71587	lipocalin-interacting membrane receptor
uc001enr.2	NM_153713	Q8IVB5	LIX1L_HUMAN	LIX1L	NM_153713	NP_714924	chr1	21.4023	13.036	1.64178	5.04877	Lix1 homolog (mouse) like
uc003jkb.1	NM_001007527	Q68DH5	LMBD2_HUMAN	LMBRD2	NM_001007527	NP_001007528	chr5	8.36506	6.09386	1.3727	3.30089	LMBR1 domain containing 2
uc001hjz.2	NM_144567	B7Z2U4	B7Z2U4_HUMAN	ANGEL2	NM_144567	NP_653168	chr1	2.66769	4.91791	0.542444	-7.14029	LOC90806 protein
uc003wwd.1	NM_152271	B4DM29	B4DM29_HUMAN	LONRF1	NM_152271	NP_689484	chr8	1.27008	2.32451	0.546387	-3.85637	LON peptidase N-terminal domain and ring finger
uc004eqw.2	NM_001031855	Q496Y0	LONF3_HUMAN	LONRF3	NM_001031855	NP_001027026	chrX	4.90934	7.11455	0.690042	-4.13448	LON peptidase N-terminal domain and ring finger
uc001mwk.1	NM_174902	B9EG81	B9EG81_HUMAN	LDLRAD3	NM_174902	NP_777562	chr11	10.7106	12.9196	0.829022	-2.66758	low density lipoprotein receptor class A domain
uc002mqk.3	NM_000527	C0JYY8	C0JYY8_HUMAN	LDLR	NM_000527	NP_000518	chr19	23.0764	45.9949	0.501715	-23.2773	low density lipoprotein receptor precursor
uc001ndn.3	NM_002334	O75096	LRP4_HUMAN	LRP4	NM_002334	NP_002325	chr11	2.64377	3.94266	0.670556	-5.02866	low density lipoprotein receptor-related protein
uc001rah.3	NM_002336	O75581	LRP6_HUMAN	LRP6	NM_002336	NP_002327	chr12	5.19273	9.92696	0.523093	-14.1074	low density lipoprotein receptor-related protein
uc001cvi.1	NM_004631	Q14114	LRP8_HUMAN	LRP8	NM_004631	NP_004622	chr1	17.7179	22.3488	0.792791	-6.38138	low density lipoprotein receptor-related protein
uc003yma.2	NM_013437	A8K137	A8K137_HUMAN	LRP12	NM_013437	NP_038465	chr8	0.995773	1.7825	0.558639	-5.30209	low density lipoprotein-related protein 12
uc003lxe.1	NM_173491	P83369	LSM11_HUMAN	LSM11	NM_173491	NP_775762	chr5	3.43385	4.60181	0.746195	-3.58841	LSM11, U7 small nuclear RNA associated
uc002ukc.1	NM_030650	Q9C0E8	LNP_HUMAN	KIAA1715	NM_030650	NP_085153	chr2	3.21647	4.15637	0.773865	-2.95469	Lunapark
uc002jjm.3	NM_017941	Q9BSJ5	CQ080_HUMAN	C17orf80	NM_017941	NP_060411	chr17	3.92646	7.36789	0.532916	-7.51044	lung cancer-related protein 8 isoform a
uc002bvl.2	NM_152449	A6NII6	A6NII6_HUMAN	LYSMD4	NM_152449	NP_689662	chr15	1.6833	2.93707	0.573124	-4.78624	LysM, putative peptidoglycan-binding, domain
uc003kjr.2	NM_198273	A8K613	A8K613_HUMAN	LYSMD3	NM_198273	NP_938014	chr5	2.63097	4.53199	0.580533	-5.29184	LysM, putative peptidoglycan-binding, domain
uc002rnl.2	NM_001002257	A6H8Z7	A6H8Z7_HUMAN	LCLAT1	NM_001002257	NP_001002257	chr2	3.67374	5.28031	0.695742	-5.00231	lysocardiolipin acyltransferase 1 isoform 2
uc001hiv.2	NM_014873	Q53YL2	Q53YL2_HUMAN	LPGAT1	NM_014873	NP_055688	chr1	9.74983	11.7919	0.826823	-4.30632	lysophosphatidylglycerol acyltransferase 1
uc003xry.2	NM_006330	Q6IAQ1	Q6IAQ1_HUMAN	LYPLA1	NM_006330	NP_006321	chr8	4.68736	8.78301	0.533686	-6.50641	lysophospholipase 1
uc002evr.2	NM_012320	B3KMF3	B3KMF3_HUMAN	PLA2G15	NM_012320	NP_036452	chr16	3.65083	6.20829	0.588057	-5.42511	lysophospholipase 3 (lysosomal phospholipase A2)
uc004ess.3	NM_001122606	Q6Q3G8	Q6Q3G8_HUMAN	LAMP2	NM_001122606	NP_001116078	chrX	6.83735	11.4829	0.595438	-11.8883	lysosomal-associated membrane protein 2 isoform
uc003ksu.2	NM_002317	P28300	LYOX_HUMAN	LOX	NM_002317	NP_002308	chr5	7.13153	9.58543	0.743997	-4.17626	lysyl oxidase preproprotein
uc001kgr.1	NM_016195	Q96Q89-3	Q96Q89-3	KIF20B	NM_016195	NP_057279	chr10	5.77078	10.1536	0.568347	-10.5337	M-phase phosphoprotein 1
uc001uel.2	NM_022782	Q99550	MPP9_HUMAN	MPHOSPH9	NM_022782	NP_073619	chr12	4.19229	7.35173	0.570245	-6.96092	M-phase phosphoprotein 9
uc003cxy.3	NM_002447	Q04912	RON_HUMAN	MST1R	NM_002447	NP_002438	chr3	15.0783	27.2306	0.553725	-15.0428	macrophage stimulating 1 receptor precursor
uc002urz.2	NM_017694	Q6ZSS7	MFSD6_HUMAN	MFSD6	NM_017694	NP_060164	chr2	2.38756	3.41885	0.69835	-3.28718	major facilitator superfamily domain containing
uc003zdi.1	NM_138431	Q96ES6	MFSD3_HUMAN	MFSD3	NM_138431	NP_612440	chr8	9.85998	17.8013	0.55389	-6.55178	major facilitator superfamily domain containing
uc001sci.1	NM_032889	Q6N075	MFSD5_HUMAN	MFSD5	NM_032889	NP_116278	chr12	9.78983	19.0057	0.515099	-9.2027	major facilitator superfamily domain containing
uc003fcl.1	NM_022736	Q9H3U5	MFSD1_HUMAN	MFSD1	NM_022736	NP_073573	chr3	16.3439	29.0422	0.562765	-10.2493	major facilitator superfamily domain containing
uc002jtc.2	NM_024311	O43934	MFS11_HUMAN	MFSD11	NM_024311	NP_077287	chr17	28.8567	33.6219	0.858272	-3.89452	major facilitator superfamily domain containing
uc003bxd.2	NM_014160	Q9H000	MKRN2_HUMAN	MKRN2	NM_014160	NP_054879	chr3	10.684	15.5953	0.68508	-5.51485	makorin ring finger protein 2
uc003wsj.1	NM_004225	Q9Y4C4	MFHA1_HUMAN	MFHAS1	NM_004225	NP_004216	chr8	6.72551	9.04644	0.743444	-4.56844	malignant fibrous histiocytoma amplified
uc002jad.2	NM_006039	A6H8K4	A6H8K4_HUMAN	MRC2	NM_006039	NP_006030	chr17	2.77643	4.12965	0.672315	-4.6596	mannose receptor, C type 2
uc003pym.1	NM_005907	P33908	MA1A1_HUMAN	MAN1A1	NM_005907	NP_005898	chr6	1.07937	1.59914	0.674967	-2.37092	mannosidase, alpha, class 1A, member 1
uc003kou.1	NM_002372	Q16706	MA2A1_HUMAN	MAN2A1	NM_002372	NP_002363	chr5	10.468	13.5924	0.770134	-5.05665	mannosidase, alpha, class 2A, member 1
uc001cby.2	NM_001113482	Q5VSG8	MANEL_HUMAN	MANEAL	NM_001113482	NP_001106954	chr1	11.5995	23.1405	0.501266	-12.7019	mannosidase, endo-alpha-like isoform 3
uc001hmn.3	NM_018650	Q9P0L2	MARK1_HUMAN	MARK1	NM_018650	NP_061120	chr1	0.775693	1.40533	0.551964	-4.08961	MAP/microtubule affinity-regulating kinase 1
uc001nxw.2	NM_001039469	Q7KZI7	MARK2_HUMAN	MARK2	NM_001039469	NP_001034558	chr11	10.4105	19.2594	0.540542	-13.499	MAP/microtubule affinity-regulating kinase 2
uc003hvg.2	NM_021970	Q9UHA4	MPKS1_HUMAN	MAPKSP1	NM_021970	NP_068805	chr4	1.35591	2.45946	0.551302	-4.22145	MAPK scaffold protein 1
uc003ihz.1	NM_018717	Q96JK9	MAML3_HUMAN	MAML3	NM_018717	NP_061187	chr4	2.19851	3.17652	0.692111	-3.88177	mastermind-like 3
uc002sfy.2	NM_002357	Q05195	MAD1_HUMAN	MXD1	NM_002357	NP_002348	chr2	2.91495	4.70515	0.619522	-5.51788	MAX dimerization protein 1
uc010ucy.1	NM_001164273	Q8IWI9	MGAP_HUMAN	MGA	NM_001164273	NP_001157745	chr15	16.3244	23.2321	0.702666	-14.119	MAX-interacting protein isoform 1
uc001pvq.2	NM_198971	B3KPH6	B3KPH6_HUMAN	HINFP	NM_198971	NP_945322	chr11	2.84032	4.92336	0.576906	-5.06006	MBD2 (methyl-CpG-binding protein)-interacting
uc002itr.3	NM_017643	Q05BQ5	MBTD1_HUMAN	MBTD1	NM_017643	NP_060113	chr17	2.88479	4.36916	0.660262	-4.95057	mbt domain containing 1
uc003pnn.1	NM_014611	Q5T794	Q5T794_HUMAN	MDN1	NM_014611	NP_055426	chr6	14.6915	22.7506	0.64576	-19.8178	MDN1, midasin homolog
uc001tvw.2	NM_015335	Q71F56	MD13L_HUMAN	MED13L	NM_015335	NP_056150	chr12	8.0521	10.7986	0.745662	-6.60167	mediator complex subunit 13-like
uc004dex.3	NM_004229	O60244	MED14_HUMAN	MED14	NM_004229	NP_004220	chrX	15.5984	26.6592	0.585105	-16.5481	mediator complex subunit 14
uc001pem.3	NM_004268	Q9NVC6	MED17_HUMAN	MED17	NM_004268	NP_004259	chr11	8.93325	13.6111	0.656323	-7.78732	mediator complex subunit 17
uc003qcs.1	NM_004830	Q9ULK4	MED23_HUMAN	MED23	NM_004830	NP_004821	chr6	2.83393	4.41952	0.641229	-5.12211	mediator complex subunit 23 isoform a
uc002nen.1	NM_004831	O95402	MED26_HUMAN	MED26	NM_004831	NP_004822	chr19	5.56578	8.32937	0.668212	-5.35301	mediator complex subunit 26
uc003gpi.1	NM_025205	Q9H204	MED28_HUMAN	MED28	NM_025205	NP_079481	chr4	8.38447	12.8914	0.650391	-4.36848	mediator complex subunit 28
uc002grh.1	NM_018019	Q9NWA0	MED9_HUMAN	MED9	NM_018019	NP_060489	chr17	4.35774	8.37673	0.52022	-6.13304	mediator complex subunit 9
uc002dcg.2	NM_014048	Q9ULH7-4	Q9ULH7-4	MKL2	NM_014048	NP_054767	chr16	5.41999	7.20576	0.752175	-5.83891	megakaryoblastic leukemia 2 protein
uc001zjr.2	NM_170675	O14770	MEIS2_HUMAN	MEIS2	NM_170675	NP_733775	chr15	2.0554	2.85684	0.719464	-2.79335	Meis homeobox 2 isoform c
uc002ndn.3	NM_005370	Q5JPC4	Q5JPC4_HUMAN	RAB8A	NM_005370	NP_005361	chr19	17.0701	33.1961	0.514219	-16.0032	mel transforming oncogene
uc004ezi.1	NM_173470	Q8N4V1-2	Q8N4V1-2	MMGT1	NM_173470	NP_775741	chrX	7.12776	12.2787	0.580498	-8.04382	membrane magnesium transporter 1 precursor
uc003fad.1	NM_007288	A8K6U6	A8K6U6_HUMAN	MME	NM_007288	NP_009219	chr3	1.45027	1.98462	0.730755	-2.46249	membrane metallo-endopeptidase
uc001xjc.2	NM_022474	A1L380	A1L380_HUMAN	MPP5	NM_022474	NP_071919	chr14	5.51339	10.7215	0.514235	-11.4034	membrane protein, palmitoylated 5
uc003swx.2	NM_016447	A4D157	A4D157_HUMAN	MPP6	NM_016447	NP_057531	chr7	11.1716	15.3435	0.728098	-4.21008	membrane protein, palmitoylated 6
uc003jet.1	NM_005885	A5PKZ4	A5PKZ4_HUMAN	2010-03-06	NM_005885	NP_005876	chr5	61.1121	66.7057	0.916145	-3.92139	membrane-associated ring finger (C3HC4) 6
uc004dae.2	NM_015884	O43462	MBTP2_HUMAN	MBTPS2	NM_015884	NP_056968	chrX	10.7759	16.3802	0.657859	-9.78322	membrane-bound transcription factor peptidase,
uc003adj.2	NM_002430	Q10571	MN1_HUMAN	MN1	NM_002430	NP_002421	chr22	4.07133	7.80994	0.5213	-10.9851	meningioma 1
uc003yww.1	NM_016647	Q8WUY1	CH055_HUMAN	C8orf55	NM_016647	NP_057731	chr8	21.2039	32.4642	0.653148	-9.39671	mesenchymal stem cell protein DSCD75 precursor
uc002bfz.2	NM_022566	Q9H1K6	MESD1_HUMAN	MESDC1	NM_022566	NP_072088	chr15	9.62364	12.5481	0.766938	-3.67745	mesoderm development candidate 1
uc003jra.1	NM_152622	Q7Z3K6-3	Q7Z3K6-3	MIER3	NM_152622	NP_689835	chr5	4.25564	6.24461	0.681491	-5.02344	mesoderm induction early response 1, family
uc003vqg.2	NM_002402	B2R6S1	B2R6S1_HUMAN	MEST	NM_002402	NP_002393	chr7	12.3432	19.1807	0.643522	-7.14571	mesoderm specific transcript isoform a
uc003vij.2	NM_000245	A1L467	A1L467_HUMAN	MET	NM_000245	NP_000236	chr7	14.814	24.7939	0.597485	-15.2213	met proto-oncogene isoform b precursor
uc002ukx.2	NM_006554	O75431	MTX2_HUMAN	MTX2	NM_006554	NP_006545	chr2	5.39021	10.22	0.527416	-5.61597	metaxin 2
uc010jag.2	NM_001010891	Q5HYI7	MTX3_HUMAN	MTX3	NM_001010891	NP_001010891	chr5	2.608	4.54042	0.574396	-8.19787	metaxin 3
uc010vor.1	NM_001159378	B7ZLC0	B7ZLC0_HUMAN	MTHFSD	NM_001159378	NP_001152850	chr16	2.50819	4.10795	0.610571	-4.27373	methenyltetrahydrofolate synthetase domain
uc001ssm.2	NM_001031679	Q8IXL7	MSRB3_HUMAN	MSRB3	NM_001031679	NP_001026849	chr12	4.67001	7.78811	0.599633	-6.66482	methionine sulfoxide reductase B3 isoform 2
uc003jed.2	NM_024010	Q9UBK8	MTRR_HUMAN	MTRR	NM_024010	NP_076915	chr5	19.025	28.7291	0.662222	-8.88625	methionine synthase reductase isoform 2
uc002uuq.2	NM_138395	Q96GW9	SYMM_HUMAN	MARS2	NM_138395	NP_612404	chr2	11.889	8.86194	1.34158	3.56369	methionine-tRNA synthetase 2 precursor
uc003fle.2	NM_020166	Q96RQ3	MCCA_HUMAN	MCCC1	NM_020166	NP_064551	chr3	3.97629	7.22192	0.550587	-6.99464	methylcrotonoyl-Coenzyme A carboxylase 1 (alpha)
uc009vxv.2	NM_015506	Q9Y4U1	MMAC_HUMAN	MMACHC	NM_015506	NP_056321	chr1	5.66422	8.26617	0.685229	-4.07402	methylmalonic aciduria (cobalamin deficiency)
uc003ozg.3	NM_000255	P22033	MUTA_HUMAN	MUT	NM_000255	NP_000246	chr6	5.92297	10.4423	0.567209	-6.89741	methylmalonyl Coenzyme A mutase precursor
uc001nug.1	NM_001043229	A8MUP2	MTL12_HUMAN	METTL12	NM_001043229	NP_001036694	chr11	4.60557	2.69636	1.70807	2.47251	methyltransferase like 12 precursor
uc002izv.2	NM_181725	Q96IZ6	MTL2A_HUMAN	METTL2A	NM_181725	NP_859076	chr17	1.58766	2.97949	0.532863	-3.91617	methyltransferase like 2A
uc003vnf.2	NM_018396	Q6P1Q9	MTL2B_HUMAN	METTL2B	NM_018396	NP_060866	chr7	2.21516	3.41316	0.649005	-2.62429	methyltransferase like 2B
uc003wqi.2	NM_024596	Q8NEM0	MCPH1_HUMAN	MCPH1	NM_024596	NP_078872	chr8	1.33742	2.49453	0.536139	-6.45785	microcephalin
uc001rui.1	NM_001012300	Q96EZ8-2	Q96EZ8-2	MCRS1	NM_001012300	NP_001012300	chr12	17.9692	33.5378	0.535788	-12.5474	microspherule protein 1 isoform 2
uc001mjz.2	NM_014632	O94851	MICA2_HUMAN	MICAL2	NM_014632	NP_055447	chr11	1.07438	1.82322	0.589273	-5.31189	microtubule associated monoxygenase, calponin
uc003ptk.2	NM_022765	Q8TDZ2	MICA1_HUMAN	MICAL1	NM_022765	NP_073602	chr6	1.74397	3.29603	0.529111	-5.13289	microtubule associated monoxygenase, calponin
uc001itl.2	NM_032844	Q96GX5-3	Q96GX5-3	MASTL	NM_032844	NP_116233	chr10	4.99158	8.15754	0.611898	-5.9128	microtubule associated serine/threonine
uc004cti.3	NM_033290	O15344	TRI18_HUMAN	MID1	NM_033290	NP_150632	chrX	4.43039	6.36009	0.696591	-6.56539	midline 1
uc002ktq.2	NM_020774	Q86YT6	MIB1_HUMAN	MIB1	NM_020774	NP_065825	chr18	9.6295	11.8808	0.810511	-5.02382	mindbomb homolog 1
uc003xql.1	NM_005914	P33991	MCM4_HUMAN	MCM4	NM_005914	NP_005905	chr8	67.3007	129.585	0.519355	-30.4948	minichromosome maintenance complex component 4
uc003srf.2	NM_019005	B2RTV6	B2RTV6_HUMAN	MIOS	NM_019005	NP_061878	chr7	4.45624	7.75874	0.57435	-6.31565	missing oocyte, meiosis regulator, homolog
uc003kdh.1	NM_032380	Q969S9	EFG2_HUMAN	GFM2	NM_032380	NP_115756	chr5	7.43961	14.7825	0.503272	-10.465	mitochondrial elongation factor G2 isoform 1
uc001mdn.3	NM_012192	B2R4A9	B2R4A9_HUMAN	FXC1	NM_012192	NP_036324	chr11	11.2715	16.6259	0.677949	-5.92908	mitochondrial import inner membrane translocase
uc001uox.3	NM_005932	Q99797	MIPEP_HUMAN	MIPEP	NM_005932	NP_005923	chr13	3.22763	6.06501	0.532173	-5.24426	mitochondrial intermediate peptidase precursor
uc001hmc.2	NM_018060	B2RPG8	B2RPG8_HUMAN	IARS2	NM_018060	NP_060530	chr1	35.3266	62.2524	0.567474	-18.4427	mitochondrial isoleucine tRNA synthetase
uc001pbz.2	NM_001014811	Q16798	MAON_HUMAN	ME3	NM_001014811	NP_001014811	chr11	2.92164	3.79877	0.7691	-1.97622	mitochondrial malic enzyme 3 precursor
uc003bdl.1	NM_173467	Q8IVS2	FABD_HUMAN	MCAT	NM_173467	NP_775738	chr22	5.00056	9.15897	0.545974	-5.73819	mitochondrial malonyltransferase isoform a
uc002snl.2	NM_014763	P49406	RM19_HUMAN	MRPL19	NM_014763	NP_055578	chr2	6.11533	8.93694	0.684276	-7.12569	mitochondrial ribosomal protein L19 precursor
uc001oda.1	NM_004927	B2R4G6	B2R4G6_HUMAN	MRPL49	NM_004927	NP_004918	chr11	20.6884	35.867	0.576809	-10.4433	mitochondrial ribosomal protein L49
uc003kbz.3	NM_015084	Q92552	RT27_HUMAN	MRPS27	NM_015084	NP_055899	chr5	22.9896	44.8334	0.512777	-18.4769	mitochondrial ribosomal protein S27
uc010kav.2	NM_001123226	B3KQB5	B3KQB5_HUMAN	MTO1	NM_001123226	NP_001116698	chr6	8.84185	16.3715	0.540075	-9.73838	mitochondrial translation optimization 1 homolog
uc001ehn.2	NM_015836	B2R9D4	B2R9D4_HUMAN	WARS2	NM_015836	NP_056651	chr1	9.04184	11.8644	0.762101	-3.90264	mitochondrial tryptophanyl tRNA synthetase 2
uc003wxv.2	NM_001001924	Q9ULD2	MTUS1_HUMAN	MTUS1	NM_001001924	NP_001001924	chr8	4.80491	7.95502	0.60401	-8.84679	mitochondrial tumor suppressor 1 isoform 1
uc001bdi.3	NM_024544	Q969V5	MUL1_HUMAN	MUL1	NM_024544	NP_078820	chr1	8.29162	14.4035	0.575667	-7.20047	mitochondrial ubiquitin ligase activator of NFKB
uc003fjs.2	NM_033540	B2RAR1	B2RAR1_HUMAN	MFN1	NM_033540	NP_284941	chr3	12.0959	16.491	0.733484	-5.32842	mitofusin 1
uc009vni.2	NM_001127660	A8K1B3	A8K1B3_HUMAN	MFN2	NM_001127660	NP_001121132	chr1	25.689	43.7224	0.587548	-16.6967	mitofusin 2
uc002zvn.2	NM_002745	B3KR49	B3KR49_HUMAN	MAPK1	NM_002745	NP_002736	chr22	11.7445	20.6691	0.568218	-13.8747	mitogen-activated protein kinase 1
uc002gvp.2	NM_002749	Q13164	MK07_HUMAN	MAPK7	NM_002749	NP_002740	chr17	2.2302	4.07508	0.547278	-4.84125	mitogen-activated protein kinase 7 isoform 1
uc002aqu.2	NM_145160	Q13163	MP2K5_HUMAN	MAP2K5	NM_145160	NP_660143	chr15	4.00542	5.29029	0.757126	-2.74256	mitogen-activated protein kinase kinase 5
uc002jij.2	NM_002758	A8K3Y2	A8K3Y2_HUMAN	MAP2K6	NM_002758	NP_002749	chr17	4.24336	5.59655	0.75821	-3.07438	mitogen-activated protein kinase kinase 6
uc002rro.2	NM_003618	Q8IVH8	M4K3_HUMAN	MAP4K3	NM_003618	NP_003609	chr2	2.80049	5.08991	0.550205	-6.00341	mitogen-activated protein kinase kinase kinase
uc003qhc.2	NM_005923	Q99683	M3K5_HUMAN	MAP3K5	NM_005923	NP_005914	chr6	4.06288	5.90549	0.687984	-4.77029	mitogen-activated protein kinase kinase kinase
uc002toj.1	NM_006609	B9EG87	B9EG87_HUMAN	MAP3K2	NM_006609	NP_006600	chr2	7.12207	8.2915	0.85896	-2.20653	mitogen-activated protein kinase kinase kinase
uc003qtn.2	NM_005922	B7ZLD3	B7ZLD3_HUMAN	MAP3K4	NM_005922	NP_005913	chr6	3.27425	5.79263	0.565244	-7.68197	mitogen-activated protein kinase kinase kinase 4
uc004dcj.2	NM_152787	Q8N5C8	TAB3_HUMAN	MAP3K7IP3	NM_152787	NP_690000	chrX	5.9578	10.6455	0.559653	-10.9227	mitogen-activated protein kinase kinase kinase 7
uc001hvt.3	NM_032435	B2RN34	B2RN34_HUMAN	KIAA1804	NM_032435	NP_115811	chr1	8.70516	7.64259	1.13903	2.33885	mixed lineage kinase 4
uc001kns.3	NM_022362	Q96T76	MMS19_HUMAN	MMS19	NM_022362	NP_071757	chr10	15.6399	24.0376	0.650644	-9.24331	MMS19 nucleotide excision repair homolog
uc002luv.2	NM_130807	Q96BX8	MOL2A_HUMAN	MOBKL2A	NM_130807	NP_570719	chr19	3.49493	6.1593	0.567423	-5.65259	MOB-LAK
uc003hfw.2	NM_173468	A6NDE7	A6NDE7_HUMAN	MOBKL1A	NM_173468	NP_775739	chr4	1.69496	2.47836	0.683902	-3.87895	MOB1, Mps One Binder kinase activator-like 1A
uc003zqn.2	NM_024761	Q86TA1	MOL2B_HUMAN	MOBKL2B	NM_024761	NP_079037	chr9	4.98723	6.428	0.77586	-3.6849	MOB1, Mps One Binder kinase activator-like 2B
uc002skh.3	NM_018221	Q9H8S9	MOL1B_HUMAN	MOBKL1B	NM_018221	NP_060691	chr2	11.3291	20.4914	0.552871	-9.31478	Mob4B protein
uc003vsl.2	NM_024033	Q9BWK5	MRI_HUMAN	C7orf49	NM_024033	NP_076938	chr7	6.77755	9.71282	0.697794	-5.31499	modulator of retrovirus infection
uc002kzq.3	NM_017947	Q96EN8	MOCOS_HUMAN	MOCOS	NM_017947	NP_060417	chr18	58.2284	68.9486	0.84452	-5.22833	molybdenum cofactor sulfurase
uc001sre.2	NM_015026	Q7Z3U7-4	Q7Z3U7-4	MON2	NM_015026	NP_055841	chr12	3.11091	5.65083	0.550523	-10.6359	MON2 homolog
uc002yvi.2	NM_015358	Q14149	MORC3_HUMAN	MORC3	NM_015358	NP_056173	chr21	4.36434	5.29105	0.824854	-2.05554	MORC family CW-type zinc finger 3
uc010xdp.1	NM_005359	A8K405	A8K405_HUMAN	SMAD4	NM_005359	NP_005350	chr18	6.23653	10.8259	0.576076	-13.5205	mothers against decapentaplegic homolog 4
uc001sui.2	NM_002392	Q00987	MDM2_HUMAN	MDM2	NM_002392	NP_002383	chr12	5.13817	9.41982	0.545464	-11.1378	mouse double minute 2 homolog isoform MDM2
uc001eck.2	NM_001130079	Q9HCE1	MOV10_HUMAN	MOV10	NM_001130079	NP_001123551	chr1	14.2728	22.0363	0.647694	-9.63915	Mov10, Moloney leukemia virus 10, homolog
uc002ddn.2	NM_001128423	Q2QL34	MP17L_HUMAN	MPV17L	NM_001128423	NP_001121895	chr16	2.6615	3.80249	0.699938	-2.35193	MPV17 mitochondrial membrane protein-like
uc003neb.2	NM_020662	A8K4U3	A8K4U3_HUMAN	MRS2	NM_020662	NP_065713	chr6	7.38905	11.2852	0.654755	-6.19479	MRS2-like, magnesium homeostasis factor
uc002mkp.2	NM_024690	B5ME49	B5ME49_HUMAN	MUC16	NM_024690	NP_078966	chr19	20.7373	33.4249	0.620413	-40.3074	mucin 16
uc002lhm.1	NM_006785	Q9UDY8	MALT1_HUMAN	MALT1	NM_006785	NP_006776	chr18	5.66413	10.0379	0.564275	-8.89931	mucosa associated lymphoid tissue lymphoma
uc001cpn.2	NM_006369	A8K5G8	A8K5G8_HUMAN	LRRC41	NM_006369	NP_006360	chr1	12.4512	17.0787	0.729047	-5.55683	MUF1 protein
uc003kkx.2	NM_024717	Q6DN14	MCTP1_HUMAN	MCTP1	NM_024717	NP_078993	chr5	3.25207	5.64246	0.576358	-6.02096	multiple C2 domains, transmembrane 1 isoform L
uc001keu.2	NM_004897	Q9UNW1	MINP1_HUMAN	MINPP1	NM_004897	NP_004888	chr10	6.7591	11.2906	0.598649	-6.3962	multiple inositol polyphosphate histidine
uc001ofv.3	NM_025128	Q96NY9	MUS81_HUMAN	MUS81	NM_025128	NP_079404	chr11	8.64023	16.2223	0.532614	-9.22934	MUS81 endonuclease homolog
uc003ezm.2	NM_207293	Q9NR56	MBNL1_HUMAN	MBNL1	NM_207293	NP_997176	chr3	12.1673	15.2718	0.796717	-5.46584	muscleblind-like 1 isoform c
uc001vmz.2	NM_144778	Q5VZF2-2	Q5VZF2-2	MBNL2	NM_144778	NP_659002	chr13	6.04868	11.6424	0.51954	-12.2877	muscleblind-like 2 isoform 1
uc004ewv.3	NM_018388	Q9NUK0	MBNL3_HUMAN	MBNL3	NM_018388	NP_060858	chrX	32.0334	24.2065	1.32334	6.306	muscleblind-like 3 isoform G
uc011kpm.1	NM_013255	Q9UL63	MKLN1_HUMAN	MKLN1	NM_013255	NP_037387	chr7	4.16004	7.17741	0.579602	-12.2311	muskelin 1, intracellular mediator containing
uc001psn.2	NM_005797	A8K2R1	A8K2R1_HUMAN	MPZL2	NM_005797	NP_005788	chr11	8.41448	13.3643	0.629623	-7.23372	myelin protein zero-like 2 precursor
uc011ayi.1	NM_002468	Q99836	MYD88_HUMAN	MYD88	NM_002468	NP_002459	chr3	1.87784	3.06494	0.612682	-3.41099	myeloid differentiation primary response gene
uc003hqj.3	NM_005935	P51825	AFF1_HUMAN	AFF1	NM_005935	NP_005926	chr4	12.9877	16.0531	0.809044	-6.10257	myeloid/lymphoid or mixed-lineage leukemia
uc003wla.2	NM_170606	Q8NEZ4	MLL3_HUMAN	MLL3	NM_170606	NP_733751	chr7	5.35422	7.05558	0.758863	-7.14792	myeloid/lymphoid or mixed-lineage leukemia 3
uc002bvf.2	NM_005587	Q02078-5	Q02078-5	MEF2A	NM_005587	NP_005578	chr15	4.6645	7.71945	0.604252	-7.4965	myocyte enhancer factor 2A isoform 1
uc003vhf.2	NM_199072	Q9P1T7	MDFIC_HUMAN	MDFIC	NM_199072	NP_951038	chr7	4.30395	6.74033	0.638538	-5.68036	MyoD family inhibitor domain containing protein
uc003fft.2	NM_018657	B2R6C9	B2R6C9_HUMAN	MYNN	NM_018657	NP_061127	chr3	4.93022	7.75481	0.635763	-5.08162	myoneurin
uc001vqt.1	NM_015011	Q9Y6X6	MYO16_HUMAN	MYO16	NM_015011	NP_055826	chr13	1.30318	0.690336	1.88775	3.70538	myosin heavy chain Myr 8
uc010fsg.2	NM_001130158	B0I1S9	B0I1S9_HUMAN	MYO1B	NM_001130158	NP_001123630	chr2	1.72693	3.10423	0.556316	-6.33409	myosin IB isoform 1
uc002atl.3	NM_006901	B2RTY4	MYO9A_HUMAN	MYO9A	NM_006901	NP_008832	chr15	2.45254	3.49628	0.701472	-5.61107	myosin IXA
uc010wcy.1	NM_001163735	Q96H55	MYO19_HUMAN	MYO19	NM_001163735	NP_001157207	chr17	19.8268	32.4081	0.611785	-15.5172	myosin XIX isoform 2
uc003vte.3	NM_145808	Q69YG1	Q69YG1_HUMAN	MTPN	NM_145808	NP_665807	chr7	38.3913	57.0968	0.672389	-13.1086	myotrophin
uc001etl.3	NM_001145862	A4FU01	MTMRB_HUMAN	MTMR11	NM_001145862	NP_001139334	chr1	0.906176	1.40211	0.646294	-2.06543	myotubularin related protein 11 isoform a
uc003jhq.2	NM_001040446	Q9C0I1	MTMRC_HUMAN	MTMR12	NM_001040446	NP_001035536	chr5	9.17214	12.7759	0.717923	-6.01299	myotubularin related protein 12
uc001zff.2	NM_014967	Q9Y2M0	MTMRF_HUMAN	MTMR15	NM_014967	NP_055782	chr15	5.55715	9.50304	0.584777	-8.91303	myotubularin related protein 15 isoform a
uc002iwj.2	NM_004687	Q9NYA4	MTMR4_HUMAN	MTMR4	NM_004687	NP_004678	chr17	9.56954	11.847	0.807757	-4.29917	myotubularin related protein 4
uc001uqf.3	NM_004685	Q9Y217	MTMR6_HUMAN	MTMR6	NM_004685	NP_004676	chr13	2.63643	3.37964	0.78009	-2.42882	myotubularin related protein 6
uc003wtm.2	NM_015458	Q96QG7	MTMR9_HUMAN	MTMR9	NM_015458	NP_056273	chr8	2.6176	3.39645	0.770689	-2.97075	myotubularin related protein 9
uc004fei.2	NM_003828	Q13613	MTMR1_HUMAN	MTMR1	NM_003828	NP_003819	chrX	7.71948	14.8514	0.519782	-12.3678	myotubularin-related protein 1
uc001pfu.2	NM_016156	Q13614	MTMR2_HUMAN	MTMR2	NM_016156	NP_057240	chr11	11.5464	19.0207	0.607044	-10.7438	myotubularin-related protein 2 isoform 1
uc010lqg.1	NM_022087	Q8NCW6	GLT11_HUMAN	GALNT11	NM_022087	NP_071370	chr7	2.00468	3.37735	0.593566	-5.89861	N-acetylgalactosaminyltransferase 11
uc001tit.2	NM_024312	Q3T906	GNPTA_HUMAN	GNPTAB	NM_024312	NP_077288	chr12	12.0194	16.2806	0.738261	-7.72669	N-acetylglucosamine-1-phosphate transferase
uc002ttv.1	NM_002410	Q09328	MGT5A_HUMAN	MGAT5	NM_002410	NP_002401	chr2	12.9567	10.3649	1.25007	2.60246	N-acetylglucosaminyltransferase V
uc001mvk.2	NM_024662	Q9H0A0	NAT10_HUMAN	NAT10	NM_024662	NP_078938	chr11	22.2046	43.0714	0.51553	-18.9996	N-acetyltransferase 10 isoform a
uc001xcx.3	NM_001011713	Q147X3	MAK3_HUMAN	NAT12	NM_001011713	NP_001011713	chr14	3.47425	6.68865	0.519424	-7.79555	N-acetyltransferase 12
uc003vbd.2	NM_001122838	Q6IQ20	NAPEP_HUMAN	NAPEPLD	NM_001122838	NP_001116310	chr7	1.27136	1.78135	0.713703	-2.71372	N-acyl phosphatidylethanolamine phospholipase D
uc003lsk.3	NM_001543	P52848	NDST1_HUMAN	NDST1	NM_001543	NP_001534	chr5	4.69101	6.69043	0.701152	-6.00847	N-deacetylase/N-sulfotransferase (heparan
uc002wta.2	NM_022080	Q9H115	SNAB_HUMAN	NAPB	NM_022080	NP_071363	chr20	1.52071	2.44295	0.622488	-3.22423	N-ethylmaleimide-sensitive factor attachment
uc003yug.2	NM_006096	Q6IBG2	Q6IBG2_HUMAN	NDRG1	NM_006096	NP_006087	chr8	49.1092	75.0091	0.65471	-22.4388	N-myc downstream regulated 1
uc002jxz.3	NM_000199	P51688	SPHM_HUMAN	SGSH	NM_000199	NP_000190	chr17	2.85435	5.08849	0.560941	-6.79745	N-sulfoglucosamine sulfohydrolase precursor
uc001oqn.2	NM_018161	Q6IA69	NADE1_HUMAN	NADSYN1	NM_018161	NP_060631	chr11	4.16336	7.94294	0.524159	-9.63392	NAD synthetase 1
uc003cvq.2	NM_199069	Q9BU61	CC060_HUMAN	NDUFAF3	NM_199069	NP_951032	chr3	18.3902	36.4855	0.504042	-12.0912	NADH dehydrogenase (ubiquinone) 1 alpha
uc002cnx.2	NM_172168	Q8NFA2	NOXO1_HUMAN	NOXO1	NM_172168	NP_751908	chr16	0.81555	1.50147	0.543168	-2.01569	NADPH oxidase organizer 1 isoform c
uc004cxx.2	NM_198270	Q6T4R5	NHS_HUMAN	NHS	NM_198270	NP_938011	chrX	2.22879	3.14194	0.709369	-4.30434	Nance-Horan syndrome protein isoform 1
uc009xzf.1	NM_199461	Q8WY41	NANO1_HUMAN	NANOS1	NM_199461	NP_955631	chr10	0.871956	1.53285	0.568847	-3.29069	nanos homolog 1
uc002izj.2	NM_199290	B4DDI8	B4DDI8_HUMAN	NACA2	NM_199290	NP_954984	chr17	1.46711	2.83987	0.516611	-2.12337	nascent-polypeptide-associated complex alpha
uc004axv.1	NM_016481	Q9BU70	NAP1_HUMAN	C9orf156	NM_016481	NP_057565	chr9	1.94759	3.34271	0.582638	-4.19776	Nef associated protein 1
uc010crj.2	NM_016231	Q9UBE8	NLK_HUMAN	NLK	NM_016231	NP_057315	chr17	12.2698	8.3879	1.46279	4.88673	nemo like kinase
uc003yoq.2	NM_002514	P48745	NOV_HUMAN	NOV	NM_002514	NP_002505	chr8	12.4944	18.048	0.69229	-5.60123	nephroblastoma overexpressed precursor
uc003epe.1	NM_153240	Q7Z494	NPHP3_HUMAN	NPHP3	NM_153240	NP_694972	chr3	2.23112	3.13099	0.712593	-4.24216	nephrocystin 3
uc001alq.1	NM_015102	O75161	NPHP4_HUMAN	NPHP4	NM_015102	NP_055917	chr1	2.29671	2.92983	0.783907	-2.82535	nephroretinin
uc001tei.2	NM_021229	B2RNC2	B2RNC2_HUMAN	NTN4	NM_021229	NP_067052	chr12	4.31293	6.7538	0.638593	-4.92348	netrin 4 precursor
uc001tev.3	NM_001135176	B0AZN0	B0AZN0_HUMAN	NEDD1	NM_001135176	NP_001128648	chr12	4.53153	7.14673	0.634071	-5.53647	neural precursor cell expressed, developmentally
uc002lgy.2	NM_001144967	Q96PU5	NED4L_HUMAN	NEDD4L	NM_001144967	NP_001138439	chr18	3.75522	7.50601	0.500295	-12.8273	neural precursor cell expressed, developmentally
uc002adi.2	NM_198400	A6ND72	A6ND72_HUMAN	NEDD4	NM_198400	NP_940682	chr15	6.56799	9.82253	0.668666	-7.70873	neural precursor cell expressed, developmentally
uc001nsa.2	NM_006133	Q9Y4D2	DGLA_HUMAN	DAGLA	NM_006133	NP_006124	chr11	0.828375	1.40744	0.588569	-3.31158	neural stem cell-derived dendrite regulator
uc002uzt.3	NM_001114132	Q6ZS30-2	Q6ZS30-2	NBEAL1	NM_001114132	NP_001107604	chr2	3.56148	2.2977	1.55002	4.86143	neurobeachin-like 1 isoform 3
uc009wgu.2	NM_002524	A8K8Z5	A8K8Z5_HUMAN	NRAS	NM_002524	NP_002515	chr1	18.2302	24.6792	0.738685	-7.13211	neuroblastoma RAS viral (v-ras) oncogene homolog
uc002rcc.1	NM_015909	A2RRP1	NBAS_HUMAN	NBAS	NM_015909	NP_056993	chr2	5.82243	10.9419	0.532123	-12.2784	neuroblastoma-amplified protein
uc001iia.2	NM_001047160	Q5SQI5	Q5SQI5_HUMAN	NET1	NM_001047160	NP_001040625	chr10	7.56408	13.2444	0.571113	-8.61936	neuroepithelial cell transforming gene 1 isoform
uc003age.3	NM_000268	P35240	MERL_HUMAN	NF2	NM_000268	NP_000259	chr22	6.57153	10.8173	0.6075	-9.61964	neurofibromin 2 isoform 1
uc003juf.2	NM_020726	Q9BYT8	NEUL_HUMAN	NLN	NM_020726	NP_065777	chr5	7.3522	10.6148	0.69264	-5.22595	neurolysin precursor
uc001iwx.3	NM_003873	B0LPG9	B0LPG9_HUMAN	NRP1	NM_003873	NP_003864	chr10	1.48853	2.19182	0.679132	-3.99097	neuropilin 1 isoform a
uc002eer.1	NM_018092	Q8NC67	NETO2_HUMAN	NETO2	NM_018092	NP_060562	chr16	12.2661	19.0205	0.64489	-8.0856	neuropilin- and tolloid-like protein 2
uc002avs.2	NM_012428	Q9Y639-2	Q9Y639-2	NPTN	NM_012428	NP_036560	chr15	24.3395	39.8397	0.610935	-10.7278	neuroplastin isoform b precursor
uc001uxc.2	NM_001012754	Q5JS37	NHLC3_HUMAN	NHLRC3	NM_001012754	NP_001012772	chr13	1.52959	2.7641	0.553377	-4.96545	NHL repeat containing 3 isoform a
uc003yej.1	NM_002485	B2RNC5	B2RNC5_HUMAN	NBN	NM_002485	NP_002476	chr8	10.1286	12.486	0.811198	-3.59501	nibrin
uc003jof.2	NM_182977	Q13423	NNTM_HUMAN	NNT	NM_182977	NP_892022	chr5	19.2286	28.47	0.675398	-10.2278	nicotinamide nucleotide transhydrogenase
uc003vdq.2	NM_005746	A4D0Q9	A4D0Q9_HUMAN	NAMPT	NM_005746	NP_005737	chr7	1.86194	2.80788	0.663114	-3.89003	nicotinamide phosphoribosyltransferase
uc004ajr.3	NM_017881	Q5W124	Q5W124_HUMAN	C9orf95	NM_017881	NP_060351	chr9	1.42218	2.67585	0.531489	-3.02672	nicotinamide riboside kinase 1 isoform 1
uc002kum.3	NM_000271	O15118	NPC1_HUMAN	NPC1	NM_000271	NP_000262	chr18	23.7314	32.4519	0.73128	-9.96875	Niemann-Pick disease, type C1 precursor
uc004boh.2	NM_001145001	B7Z2D9	B7Z2D9_HUMAN	NEK6	NM_001145001	NP_001138473	chr9	2.36292	4.05015	0.583415	-4.16092	NIMA-related kinase 6 isoform 1
uc001gun.3	NM_133494	Q5TBH0	Q5TBH0_HUMAN	NEK7	NM_133494	NP_598001	chr1	31.8668	37.4365	0.851222	-4.52282	NIMA-related kinase 7
uc002exs.2	NM_014062	Q9ULX3	NOB1_HUMAN	NOB1	NM_014062	NP_054781	chr16	19.0873	34.8423	0.547818	-10.1601	nin one binding protein
uc001bjh.2	NM_020448	A2A298	A2A298_HUMAN	NIPAL3	NM_020448	NP_065181	chr1	5.25523	9.47171	0.554835	-11.6616	NIPA-like domain containing 3
uc004bci.2	NM_018376	Q5VX30	Q5VX30_HUMAN	NIPSNAP3B	NM_018376	NP_060846	chr9	0.804004	1.4497	0.5546	-4.22315	nipsnap homolog 3B
uc001ozt.2	NM_145018	Q8IXT1	NOXIN_HUMAN	C11orf82	NM_145018	NP_659455	chr11	3.68667	5.94209	0.620433	-5.52783	nitric oxide-inducible gene protein
uc001uyf.2	NM_024561	A4FU51	A4FU51_HUMAN	NARG1L	NM_024561	NP_078837	chr13	2.65719	3.68763	0.72057	-3.05301	NMDA receptor regulated 1-like protein isoform
uc002agp.2	NM_024611	B2RU08	B2RU08_HUMAN	NARG2	NM_024611	NP_078887	chr15	3.31759	4.23681	0.78304	-4.32348	NMDA receptor regulated 2 isoform a
uc001cpr.1	NM_199044	Q96CB9	NSUN4_HUMAN	NSUN4	NM_199044	NP_950245	chr1	4.62826	8.78001	0.527136	-11.0772	NOL1/NOP2/Sun domain family 4 protein
uc003drl.1	NM_022072	Q9H649	NSUN3_HUMAN	NSUN3	NM_022072	NP_071355	chr3	2.63394	3.80866	0.691564	-2.2772	NOL1/NOP2/Sun domain family, member 3
uc001yvc.2	NM_144599	Q7RTP0	NIPA1_HUMAN	NIPA1	NM_144599	NP_653200	chr15	8.55572	10.8855	0.785972	-4.60544	non-imprinted in Prader-Willi/Angelman syndrome
uc001qoo.2	NM_014865	Q15021	CND1_HUMAN	NCAPD2	NM_014865	NP_055680	chr12	48.0111	79.3616	0.604966	-21.6017	non-SMC condensin I complex, subunit D2
uc002svz.1	NM_015341	Q15003	CND2_HUMAN	NCAPH	NM_015341	NP_056156	chr2	10.1206	18.7104	0.540911	-12.9735	non-SMC condensin I complex, subunit H
uc003onk.2	NM_002648	Q5T7H7	Q5T7H7_HUMAN	PIM1	NM_002648	NP_002639	chr6	12.7245	19.9063	0.639223	-7.25898	non-specific serine/threonine protein kinase
uc001eik.2	NM_024408	Q04721	NOTC2_HUMAN	NOTCH2	NM_024408	NP_077719	chr1	25.455	37.4717	0.679312	-18.4937	notch 2 preproprotein
uc002hiy.1	NM_018096	Q9NVX2	NLE1_HUMAN	NLE1	NM_018096	NP_060566	chr17	9.68886	14.2856	0.678227	-5.36123	Notchless gene homolog isoform a
uc001hjn.2	NM_015471	Q53FM2	Q53FM2_HUMAN	NSL1	NM_015471	NP_056286	chr1	1.74497	3.17632	0.549369	-8.47856	NSL1, MIND kinetochore complex component isoform
uc001hce.2	NM_030952	B4E0Y5	B4E0Y5_HUMAN	NUAK2	NM_030952	NP_112214	chr1	2.51624	3.97577	0.632894	-4.04714	NUAK family, SNF1-like kinase, 2
uc001wqu.2	NM_001083893	Q13033	STRN3_HUMAN	STRN3	NM_001083893	NP_001077362	chr14	2.95191	5.67585	0.520083	-6.96158	nuclear autoantigen isoform 1
uc003sxq.2	NM_004289	Q9Y4A8	NF2L3_HUMAN	NFE2L3	NM_004289	NP_004280	chr7	2.00494	1.19561	1.67692	2.59971	nuclear factor erythroid 2-like 3
uc002exl.1	NM_138713	A2RRB4	A2RRB4_HUMAN	NFAT5	NM_138713	NP_619727	chr16	9.68665	10.8691	0.891207	-3.41778	nuclear factor of activated T-cells 5 isoform b
uc002evo.1	NM_173165	B5B2S1	B5B2S1_HUMAN	NFATC3	NM_173165	NP_775188	chr16	8.34393	12.2217	0.682713	-7.05963	nuclear factor of activated T-cells,
uc003oxe.1	NM_004556	O00221	IKBE_HUMAN	NFKBIE	NM_004556	NP_004547	chr6	1.33057	1.99822	0.665877	-2.04695	nuclear factor of kappa light polypeptide gene
uc001wtf.3	NM_020529	B2R8L6	B2R8L6_HUMAN	NFKBIA	NM_020529	NP_065390	chr14	29.8923	56.6187	0.527957	-14.4584	nuclear factor of kappa light polypeptide gene
uc002hdy.3	NM_020772	A1L3A7	A1L3A7_HUMAN	NUFIP2	NM_020772	NP_065823	chr17	15.0083	21.3329	0.703529	-11.9242	nuclear fragile X mental retardation protein
uc001sqm.2	NM_005730	A8K5H4	A8K5H4_HUMAN	CTDSP2	NM_005730	NP_005721	chr12	25.6022	32.4919	0.787956	-6.954	nuclear LIM interactor-interacting factor 2
uc003xyn.1	NM_006540	Q15596	NCOA2_HUMAN	NCOA2	NM_006540	NP_006531	chr8	5.09718	6.66079	0.765252	-3.83769	nuclear receptor coactivator 2
uc002xtk.2	NM_181659	A4LAZ5	A4LAZ5_HUMAN	NCOA3	NM_181659	NP_858045	chr20	9.74786	13.0811	0.745189	-7.66872	nuclear receptor coactivator 3 isoform a
uc003qai.2	NM_181782	Q8NI08	NCOA7_HUMAN	NCOA7	NM_181782	NP_861447	chr6	4.7921	9.13221	0.524747	-13.0406	nuclear receptor coactivator 7 isoform 1
uc003ccs.2	NM_005126	Q6I9S1	Q6I9S1_HUMAN	NR1D2	NM_005126	NP_005117	chr3	8.94438	12.9906	0.688525	-7.00867	nuclear receptor subfamily 1, group D, member 2
uc001tdm.3	NM_003297	P13056	NR2C1_HUMAN	NR2C1	NM_003297	NP_003288	chr12	3.75608	7.00983	0.53583	-7.62079	nuclear receptor subfamily 2, group C, member 1
uc003bzi.2	NM_003298	A8K3H5	A8K3H5_HUMAN	NR2C2	NM_003298	NP_003289	chr3	9.74775	18.999	0.513066	-18.2416	nuclear receptor subfamily 2, group C, member 2
uc003opo.2	NM_002505	P23511	NFYA_HUMAN	NFYA	NM_002505	NP_002496	chr6	5.60704	8.50998	0.658878	-6.91886	nuclear transcription factor Y, alpha isoform 1
uc001cfx.3	NM_001142588	B4DUS6	B4DUS6_HUMAN	NFYC	NM_001142588	NP_001136060	chr1	9.18433	13.5055	0.680042	-6.39033	nuclear transcription factor Y, gamma isoform 1
uc003gxp.2	NM_152995	B1Q2K1	B1Q2K1_HUMAN	NFXL1	NM_152995	NP_694540	chr4	4.85049	6.50041	0.746182	-3.4062	nuclear transcription factor, X-box binding-like
uc001znr.3	NM_018454	Q9BXS6-2	Q9BXS6-2	NUSAP1	NM_018454	NP_060924	chr15	50.179	94.7895	0.529373	-21.1282	nucleolar and spindle associated protein 1
uc001ans.2	NM_024654	Q5SY16	NOL9_HUMAN	NOL9	NM_024654	NP_078930	chr1	8.40717	15.8727	0.529663	-9.3339	nucleolar protein 9
uc001htn.2	NM_018230	Q8WUM0	NU133_HUMAN	NUP133	NM_018230	NP_060700	chr1	16.077	21.2263	0.75741	-5.84996	nucleoporin 133kDa
uc003jku.1	NM_153485	O75694	NU155_HUMAN	NUP155	NM_153485	NP_705618	chr5	59.0427	53.8264	1.09691	3.30644	nucleoporin 155kDa isoform 1
uc001ngm.2	NM_015231	Q12769	NU160_HUMAN	NUP160	NM_015231	NP_056046	chr11	65.0132	97.2125	0.668774	-21.6391	nucleoporin 160kDa
uc004bws.1	NM_015354	Q5SRE5	NU188_HUMAN	NUP188	NM_015354	NP_056169	chr9	47.4011	71.6	0.662027	-22.5615	nucleoporin 188kDa
uc003vsw.2	NM_015135	A6H8X3	A6H8X3_HUMAN	NUP205	NM_015135	NP_055950	chr7	38.1961	55.1219	0.692938	-15.1648	nucleoporin 205kDa
uc004cag.2	NM_005085	P35658	NU214_HUMAN	NUP214	NM_005085	NP_005076	chr9	17.512	33.9739	0.515455	-23.1008	nucleoporin 214kDa
uc002upf.2	NM_138285	Q8NFH5	NUP53_HUMAN	NUP35	NM_138285	NP_612142	chr2	5.9802	7.77398	0.769259	-2.22792	nucleoporin 35kDa
uc003hjs.2	NM_017426	B2RCK7	B2RCK7_HUMAN	NUP54	NM_017426	NP_059122	chr4	5.92453	11.6562	0.508275	-7.99241	nucleoporin 54kDa
uc001lyh.2	NM_016320	P52948-5	P52948-5	NUP98	NM_016320	NP_057404	chr11	31.0842	50.2069	0.619123	-20.686	nucleoporin 98kD isoform 1
uc001uqi.2	NM_014089	Q9BVL2	NUPL1_HUMAN	NUPL1	NM_014089	NP_054808	chr13	7.24553	6.24524	1.16017	2.5933	nucleoporin like 1 isoform a
uc003tav.2	NM_006092	Q9Y239	NOD1_HUMAN	NOD1	NM_006092	NP_006083	chr7	1.83181	2.61346	0.700915	-2.80119	nucleotide-binding oligomerization domain
uc002ekk.1	NM_032206	Q86WI3	NLRC5_HUMAN	NLRC5	NM_032206	NP_115582	chr16	3.15517	6.14284	0.513634	-10.5033	nucleotide-binding oligomerization domains 27
uc003ynb.3	NM_032869	Q96RS6	NUDC1_HUMAN	NUDCD1	NM_032869	NP_116258	chr8	5.48329	7.93721	0.690833	-4.73115	NudC domain containing 1 isoform 1
uc003tkz.2	NM_015332	Q8IVD9	NUDC3_HUMAN	NUDCD3	NM_015332	NP_056147	chr7	5.61415	11.0674	0.50727	-11.5579	NudC domain containing 3
uc002glj.2	NM_030808	B3KP93	B3KP93_HUMAN	NDEL1	NM_030808	NP_110435	chr17	4.76102	8.01917	0.593705	-7.32893	nudE nuclear distribution gene E homolog (A.
uc003xaq.1	NM_024815	Q6ZVK8	NUD18_HUMAN	NUDT18	NM_024815	NP_079091	chr8	0.777913	1.44409	0.538686	-2.44944	nudix (nucleoside diphosphate linked moiety
uc010edf.2	NM_001105570	A8MXV4	NUD19_HUMAN	NUDT19	NM_001105570	NP_001099040	chr19	8.16811	12.9655	0.62999	-6.32458	nudix (nucleoside diphosphate linked moiety
uc003koi.2	NM_031438	B3KUW2	B3KUW2_HUMAN	NUDT12	NM_031438	NP_113626	chr5	1.82748	3.20324	0.57051	-4.43447	nudix-type motif 12
uc003iew.2	NM_007083	P53370	NUDT6_HUMAN	NUDT6	NM_007083	NP_009014	chr4	4.19017	6.20914	0.67484	-2.5066	nudix-type motif 6 isoform a
uc001tde.2	NM_001042399	Q9Y592	CCD41_HUMAN	CCDC41	NM_001042399	NP_001035858	chr12	1.20795	2.32379	0.519819	-4.77624	NY-REN-58 antigen
uc002qzg.1	NM_138799	Q6ZWT7	MBOA2_HUMAN	MBOAT2	NM_138799	NP_620154	chr2	1.25556	2.15204	0.583429	-3.40629	O-acyltransferase (membrane bound) domain
uc004eaa.1	NM_181672	O15294	OGT1_HUMAN	OGT	NM_181672	NP_858058	chrX	77.8092	115.423	0.674125	-25.5002	O-linked GlcNAc transferase isoform 1
uc003yir.2	NM_001142462	B4E3B7	B4E3B7_HUMAN	OSR2	NM_001142462	NP_001135934	chr8	1.79629	2.97178	0.604448	-2.94917	odd-skipped related 2 isoform a
uc003ivd.1	NM_001080477	Q9P273	TEN3_HUMAN	ODZ3	NM_001080477	NP_001073946	chr4	1.95425	2.56073	0.763164	-3.30078	odz, odd Oz/ten-m homolog 3
uc004bov.2	NM_182487	Q68BL7	OLM2A_HUMAN	OLFML2A	NM_182487	NP_872293	chr9	2.70542	3.73705	0.723945	-3.61592	olfactomedin-like 2A precursor
uc004dww.3	NM_002547	O60890	OPHN1_HUMAN	OPHN1	NM_002547	NP_002538	chrX	1.55327	2.45277	0.633269	-5.02809	oligophrenin 1
uc001cyy.2	NM_145243	Q96E52	OMA1_HUMAN	OMA1	NM_145243	NP_660286	chr1	3.48208	5.63545	0.617889	-4.04226	OMA1 homolog, zinc metallopeptidase precursor
uc003jln.1	NM_003999	Q99650	OSMR_HUMAN	OSMR	NM_003999	NP_003990	chr5	13.7777	24.8545	0.554336	-13.8428	oncostatin M receptor precursor
uc002lgo.2	NM_004852	O95948	ONEC2_HUMAN	ONECUT2	NM_004852	NP_004843	chr18	7.22769	13.2636	0.544926	-19.3816	one cut domain, family member 2
uc003pfx.1	NM_024576	Q5TC84	OGRL1_HUMAN	OGFRL1	NM_024576	NP_078852	chr6	2.75407	5.20036	0.529593	-4.46209	opioid growth factor receptor-like 1
uc002eac.2	NM_152288	Q9BRQ5	ORAI3_HUMAN	ORAI3	NM_152288	NP_689501	chr16	2.65649	4.78345	0.55535	-4.159	ORAI calcium release-activated calcium modulator
uc002twk.2	NM_181742	O43929	ORC4_HUMAN	ORC4L	NM_181742	NP_859526	chr2	2.76959	4.20146	0.659197	-4.07485	origin recognition complex subunit 4
uc001lhp.2	NM_000274	P04181	OAT_HUMAN	OAT	NM_000274	NP_000265	chr10	4.34469	8.19676	0.53005	-7.83761	ornithine aminotransferase precursor
uc003psd.2	NM_014028	Q5R391	Q5R391_HUMAN	OSTM1	NM_014028	NP_054747	chr6	3.20426	4.33442	0.739259	-2.96907	osteopetrosis associated transmembrane protein 1
uc001irr.1	NM_001145373	Q5VV17	OTUD1_HUMAN	OTUD1	NM_001145373	NP_001138845	chr10	5.34308	8.85824	0.603176	-5.83873	OTU domain containing 1
uc001dln.2	NM_020729	Q9ULJ1-3	Q9ULJ1-3	ODF2L	NM_020729	NP_065780	chr1	1.21805	2.21253	0.550521	-4.65504	outer dense fiber of sperm tails 2-like isoform
uc003ymf.2	NM_018002	B7Z402	B7Z402_HUMAN	OXR1	NM_018002	NP_060472	chr8	3.50766	4.29362	0.816947	-2.28781	oxidation resistance 1 isoform 1
uc004atw.2	NM_014612	Q9NZB2	F120A_HUMAN	FAM120A	NM_014612	NP_055427	chr9	21.6773	41.4861	0.522521	-26.4796	oxidative stress-associated Src activator
uc003caw.2	NM_138381	Q96HP4	OXND1_HUMAN	OXNAD1	NM_138381	NP_612390	chr3	3.17209	4.9391	0.64224	-4.44949	oxidoreductase NAD-binding domain containing 1
uc003tln.2	NM_002541	Q02218	ODO1_HUMAN	OGDH	NM_002541	NP_002532	chr7	22.2059	40.931	0.542519	-18.7717	oxoglutarate dehydrogenase isoform 1 precursor
uc003eic.2	NM_022776	A8K9I7	A8K9I7_HUMAN	OSBPL11	NM_022776	NP_073613	chr3	4.48189	8.33655	0.53762	-8.41038	oxysterol binding protein-like 11
uc003cev.2	NM_017784	Q9BXB5	OSB10_HUMAN	OSBPL10	NM_017784	NP_060254	chr3	5.34258	7.2452	0.737396	-5.4328	oxysterol-binding protein-like protein 10
uc003sxf.2	NM_015550	A4D167	A4D167_HUMAN	OSBPL3	NM_015550	NP_056365	chr7	3.01064	5.19497	0.57953	-7.26969	oxysterol-binding protein-like protein 3 isoform
uc001sye.1	NM_020841	Q9BZF1	OSBL8_HUMAN	OSBPL8	NM_020841	NP_065892	chr12	8.0411	9.83169	0.817876	-3.99848	oxysterol-binding protein-like protein 8 isoform
uc003fjg.2	NM_022470	Q9HA38	ZMAT3_HUMAN	ZMAT3	NM_022470	NP_071915	chr3	2.42839	3.83614	0.633029	-3.14409	p53 target zinc finger protein isoform 1
uc001urx.2	NM_175854	Q58A45-3	Q58A45-3	PAN3	NM_175854	NP_787050	chr13	4.21904	5.30452	0.795366	-2.89813	PABP1-dependent poly A-specific ribonuclease
uc002bwy.2	NM_002570	P29122	PCSK6_HUMAN	PCSK6	NM_002570	NP_002561	chr15	3.80271	6.99721	0.54346	-9.38	paired basic amino acid cleaving system 4
uc001vrs.2	NM_001113511	Q14155	ARHG7_HUMAN	ARHGEF7	NM_001113511	NP_001106983	chr13	4.95247	7.5349	0.657271	-8.32073	PAK-interacting exchange factor beta isoform c
uc001iua.1	NM_173496	Q5T2T1	MPP7_HUMAN	MPP7	NM_173496	NP_775767	chr10	1.51334	2.34262	0.646003	-3.54648	palmitoylated membrane protein 7
uc001skx.2	NM_001127460	Q504Q3	PAN2_HUMAN	PAN2	NM_001127460	NP_001120932	chr12	8.90592	17.225	0.517033	-13.4957	PAN2 polyA specific ribonuclease subunit homolog
uc001per.2	NM_015368	Q96RD7	PANX1_HUMAN	PANX1	NM_015368	NP_056183	chr11	6.72521	11.1282	0.604337	-6.14812	pannexin 1
uc001kgp.1	NM_148977	Q8TE04	PANK1_HUMAN	PANK1	NM_148977	NP_683878	chr10	2.43905	4.4739	0.545173	-5.35567	pantothenate kinase 1 isoform alpha
uc003lzz.1	NM_024594	Q9H999	PANK3_HUMAN	PANK3	NM_024594	NP_078870	chr5	12.3032	23.6604	0.519994	-12.6813	pantothenate kinase 3
uc002ega.2	NM_001040284	B4DV38	B4DV38_HUMAN	PAPD5	NM_001040284	NP_001035374	chr16	1.4964	2.78103	0.538075	-6.4244	PAP associated domain containing 5 isoform a
uc001fqa.2	NM_005973	Q5SZ06	Q5SZ06_HUMAN	PRCC	NM_005973	NP_005964	chr1	22.3476	43.0361	0.519276	-13.6082	papillary renal cell carcinoma
uc002dlx.1	NM_024675	Q86YC2	PALB2_HUMAN	PALB2	NM_024675	NP_078951	chr16	5.89903	8.21116	0.718416	-4.25552	partner and localizer of BRCA2
uc001mki.2	NM_018222	Q9NVD7	PARVA_HUMAN	PARVA	NM_018222	NP_060692	chr11	7.61608	12.3801	0.615186	-9.61969	parvin, alpha
uc010jwf.2	NM_001145717	B8XXQ3	B8XXQ3_HUMAN	PNPLA1	NM_001145717	NP_001139189	chr6	0.659849	1.3176	0.500798	-2.77556	patatin-like phospholipase domain containing 1
uc003bei.1	NM_025225	Q9NST1	PLPL3_HUMAN	PNPLA3	NM_025225	NP_079501	chr22	3.00732	6.00591	0.500728	-6.38692	patatin-like phospholipase domain containing 3
uc003vff.1	NM_015723	Q9NP80	PLPL8_HUMAN	PNPLA8	NM_015723	NP_056538	chr7	4.6713	7.93087	0.589003	-6.24488	patatin-like phospholipase domain containing 8
uc002zcq.1	NM_004571	Q96I87	Q96I87_HUMAN	PKNOX1	NM_004571	NP_004562	chr21	4.21108	5.5063	0.764775	-3.48074	PBX/knotted 1 homeobox 1
uc001htq.2	NM_014409	O75529	TAF5L_HUMAN	TAF5L	NM_014409	NP_055224	chr1	3.69622	7.0461	0.524576	-9.21592	PCAF associated factor 65 beta isoform a
uc009vsb.2	NM_152835	B2R777	B2R777_HUMAN	PDIK1L	NM_152835	NP_690048	chr1	1.60877	2.75667	0.583593	-4.20178	PDLIM1 interacting kinase 1 like
uc010ifo.2	NM_015200	Q29RF7-2	Q29RF7-2	PDS5A	NM_015200	NP_056015	chr4	16.5446	29.2586	0.565462	-18.6036	PDS5, regulator of cohesion maintenance, homolog
uc003hti.2	NM_006457	Q96HC4	PDLI5_HUMAN	PDLIM5	NM_006457	NP_006448	chr4	5.18547	8.62585	0.601155	-9.50593	PDZ and LIM domain 5 isoform a
uc003jhm.2	NM_178140	O15018	PDZD2_HUMAN	PDZD2	NM_178140	NP_835260	chr5	1.21535	1.52083	0.799135	-2.34104	PDZ domain containing 2
uc001lde.1	NM_173791	Q8NEN9	PDZD8_HUMAN	PDZD8	NM_173791	NP_776152	chr10	11.9376	17.1927	0.694339	-6.58813	PDZ domain containing 8
uc003kvn.1	NM_016340	B2RTU6	B2RTU6_HUMAN	RAPGEF6	NM_016340	NP_057424	chr5	6.26948	5.59306	1.12094	2.40023	PDZ domain-containing guanine nucleotide
uc001xmo.2	NM_014982	Q96RV3	PCX1_HUMAN	PCNX	NM_014982	NP_055797	chr14	10.0745	8.58277	1.17381	4.09615	pecanex-like 1
uc001hvl.2	NM_014801	A6NKB5	PCX2_HUMAN	PCNXL2	NM_014801	NP_055616	chr1	3.72502	2.96709	1.25545	3.02966	pecanex-like 2
uc001oey.2	NM_032223	Q9H6A9	PCX3_HUMAN	PCNXL3	NM_032223	NP_115599	chr11	21.7713	27.1715	0.801257	-7.05511	pecanex-like 3
uc001oic.3	NM_145065	Q8N2H9	PELI3_HUMAN	PELI3	NM_145065	NP_659502	chr11	1.31124	2.35846	0.55597	-3.68611	pellino 3 alpha isoform 1
uc003jos.2	NM_015946	Q9BRX2	PELO_HUMAN	PELO	NM_015946	NP_057030	chr5	9.18589	18.0395	0.509209	-10.634	pelota homolog
uc003kcb.2	NM_024754	Q8WV60	PTCD2_HUMAN	PTCD2	NM_024754	NP_079030	chr5	2.71486	4.42174	0.613978	-4.15316	pentatricopeptide repeat domain 2
uc002sqw.2	NM_017952	Q96EY7	PTCD3_HUMAN	PTCD3	NM_017952	NP_060422	chr2	8.62969	16.7172	0.516217	-15.257	pentatricopeptide repeat domain 3 precursor
uc003qmo.1	NM_139126	B2RD34	B2RD34_HUMAN	PPIL4	NM_139126	NP_624311	chr6	1.79737	2.77893	0.646785	-3.93484	peptidylprolyl isomerase-like 4
uc002boi.2	NM_003847	B2R8C6	B2R8C6_HUMAN	PEX11A	NM_003847	NP_003838	chr15	3.40602	6.03027	0.56482	-3.30453	peroxisomal biogenesis factor 11 alpha
uc002hjp.2	NM_000286	B2R6M2	B2R6M2_HUMAN	PEX12	NM_000286	NP_000277	chr17	2.45663	4.1414	0.593188	-3.82435	peroxisomal biogenesis factor 12
uc001qsv.2	NM_000319	P50542-3	P50542-3	PEX5	NM_000319	NP_000310	chr12	7.62151	13.3045	0.572854	-9.24542	peroxisomal biogenesis factor 5 isoform b
uc002efi.1	NM_031490	Q86WA8	LONP2_HUMAN	LONP2	NM_031490	NP_113678	chr16	15.7023	19.9171	0.788381	-5.02413	peroxisomal LON protease-like
uc002vft.2	NM_018441	Q9BY49	PECR_HUMAN	PECR	NM_018441	NP_060911	chr2	0.970462	1.87683	0.517075	-2.79988	peroxisomal trans-2-enoyl-CoA reductase
uc002znp.3	NM_017929	Q7Z412	PEX26_HUMAN	PEX26	NM_017929	NP_060399	chr22	4.82967	8.91661	0.541649	-6.61309	peroxisome biogenesis factor 26
uc003bwx.2	NM_015869	P37231	PPARG_HUMAN	PPARG	NM_015869	NP_056953	chr3	5.36513	9.59296	0.559278	-7.00973	peroxisome proliferative activated receptor
uc003gqs.2	NM_013261	Q4W5M7	Q4W5M7_HUMAN	PPARGC1A	NM_013261	NP_037393	chr4	0.837717	1.16224	0.720781	-2.35211	peroxisome proliferator-activated receptor
uc003lrc.2	NM_133263	A2RUM8	A2RUM8_HUMAN	PPARGC1B	NM_133263	NP_573570	chr5	0.903487	1.5723	0.574626	-3.3425	peroxisome proliferator-activated receptor
uc003qht.2	NM_022121	Q96FX8	PERP_HUMAN	PERP	NM_022121	NP_071404	chr6	23.2066	41.5324	0.558761	-17.0179	PERP, TP53 apoptosis effector
uc003ukz.1	NM_012395	A4D1E6	A4D1E6_HUMAN	PFTK1	NM_012395	NP_036527	chr7	6.36295	10.7913	0.589637	-9.25513	PFTAIRE protein kinase 1
uc002fax.2	NM_015020	Q6ZVD8	PHLPL_HUMAN	PHLPP2	NM_015020	NP_055835	chr16	5.15258	4.4483	1.15833	2.38129	PH domain and leucine rich repeat protein
uc002lis.2	NM_194449	O60346	PHLPP_HUMAN	PHLPP1	NM_194449	NP_919431	chr18	8.96183	11.858	0.755761	-4.72614	PH domain and leucine rich repeat protein
uc002hdg.1	NM_001033561	Q96QT6	PHF12_HUMAN	PHF12	NM_001033561	NP_001028733	chr17	4.47722	8.17754	0.547502	-10.8944	PHD finger protein 12 isoform 1
uc004dgx.2	NM_001077445	Q92613	JADE3_HUMAN	PHF16	NM_001077445	NP_001070913	chrX	8.01833	15.6342	0.512872	-12.7911	PHD finger protein 16
uc004aub.2	NM_005392	O75151	PHF2_HUMAN	PHF2	NM_005392	NP_005383	chr9	5.70879	9.16553	0.622854	-7.31162	PHD finger protein 2
uc004exk.2	NM_032458	Q8IWS0	PHF6_HUMAN	PHF6	NM_032458	NP_115834	chrX	7.35441	10.1168	0.726946	-6.3765	PHD finger protein 6 isoform 1
uc004bmz.1	NM_005388	Q4VXB6	Q4VXB6_HUMAN	PDCL	NM_005388	NP_005379	chr9	9.10194	14.8969	0.610997	-7.16297	phosducin-like
uc010khi.2	NM_001100164	O75167	PHAR2_HUMAN	PHACTR2	NM_001100164	NP_001093634	chr6	2.54138	3.31117	0.767517	-3.37243	phosphatase and actin regulator 2 isoform 1
uc001kfb.2	NM_000314	B2R904	B2R904_HUMAN	PTEN	NM_000314	NP_000305	chr10	9.30423	12.0395	0.772807	-4.72059	phosphatase and tensin homolog
uc002wls.2	NM_003818	B2RDC6	B2RDC6_HUMAN	CDS2	NM_003818	NP_003809	chr20	3.68382	6.99398	0.526713	-8.16272	phosphatidate cytidylyltransferase 2
uc002jvm.2	NM_024419	B7ZA32	B7ZA32_HUMAN	PGS1	NM_024419	NP_077733	chr17	6.08192	9.58695	0.634396	-6.58952	phosphatidylglycerophosphate synthase 1
uc004cwr.2	NM_002641	P37287	PIGA_HUMAN	PIGA	NM_002641	NP_002632	chrX	4.13808	6.41252	0.645313	-4.65572	phosphatidylinositol
uc002zsz.3	NM_058004	Q4LE69	Q4LE69_HUMAN	PI4KA	NM_058004	NP_477352	chr22	7.17613	13.1676	0.544985	-12.6789	phosphatidylinositol 4-kinase type 3 alpha
uc001xjr.1	NM_004569	B2RAA4	B2RAA4_HUMAN	PIGH	NM_004569	NP_004560	chr14	1.99654	3.86775	0.516203	-3.92459	phosphatidylinositol glycan anchor biosynthesis,
uc001dhk.2	NM_005482	B2R7K3	B2R7K3_HUMAN	PIGK	NM_005482	NP_005473	chr1	3.37339	5.41213	0.623301	-5.70692	phosphatidylinositol glycan anchor biosynthesis,
uc003gak.3	NM_001127178	Q5H8A4	PIGG_HUMAN	PIGG	NM_001127178	NP_001120650	chr4	5.1317	7.96537	0.644251	-5.99715	phosphatidylinositol glycan anchor biosynthesis,
uc002lij.3	NM_012327	O95427	PIGN_HUMAN	PIGN	NM_012327	NP_036459	chr18	8.1833	9.67746	0.845604	-2.5983	phosphatidylinositol glycan anchor biosynthesis,
uc003zwd.2	NM_032634	Q8TEQ8	PIGO_HUMAN	PIGO	NM_032634	NP_116023	chr9	6.34929	10.4414	0.608086	-9.48705	phosphatidylinositol glycan anchor biosynthesis,
uc001bmz.2	NM_017837	Q9NUD9	PIGV_HUMAN	PIGV	NM_017837	NP_060307	chr1	3.72625	7.07901	0.52638	-6.37532	phosphatidylinositol glycan class V
uc002act.2	NM_004855	Q92521	PIGB_HUMAN	PIGB	NM_004855	NP_004846	chr15	5.31374	8.17018	0.650382	-4.0318	phosphatidylinositol glycan, class B
uc002vcz.2	NM_015040	Q9Y2I7	FYV1_HUMAN	PIKFYVE	NM_015040	NP_055855	chr2	3.41546	5.72357	0.596736	-8.78362	phosphatidylinositol-3-phosphate 5-kinase type
uc002hqs.2	NM_003559	P78356	PI42B_HUMAN	PIP4K2B	NM_003559	NP_003550	chr17	10.2601	18.4389	0.556439	-13.3389	phosphatidylinositol-5-phosphate 4-kinase, type
uc001pbm.2	NM_007166	Q13492	PICAL_HUMAN	PICALM	NM_007166	NP_009097	chr11	33.2865	57.1645	0.582292	-17.9686	phosphatidylinositol-binding clathrin assembly
uc003alk.2	NM_014338	B1AKM7	B1AKM7_HUMAN	PISD	NM_014338	NP_055153	chr22	4.00922	7.0893	0.565531	-5.89136	phosphatidylserine decarboxylase
uc010rrc.1	NM_002599	O00408	PDE2A_HUMAN	PDE2A	NM_002599	NP_002590	chr11	52.3921	75.6493	0.692565	-15.3861	phosphodiesterase 2A isoform 1
uc001reh.1	NM_000921	Q14432	PDE3A_HUMAN	PDE3A	NM_000921	NP_000912	chr12	46.3483	49.5611	0.935176	-2.17931	phosphodiesterase 3A
uc001mln.2	NM_000922	Q6SEI4	Q6SEI4_HUMAN	PDE3B	NM_000922	NP_000913	chr11	3.48731	4.50976	0.773279	-4.01561	phosphodiesterase 3B
uc001elw.3	NM_014644	Q5VU43	MYOME_HUMAN	PDE4DIP	NM_014644	NP_055459	chr1	0.985369	1.73204	0.568908	-6.48174	phosphodiesterase 4D interacting protein isoform
uc003jsa.2	NM_001104631	Q08499	PDE4D_HUMAN	PDE4D	NM_001104631	NP_001098101	chr5	7.35398	6.06434	1.21266	4.56578	phosphodiesterase 4D isoform 1
uc003xvp.2	NM_002603	Q13946-2	Q13946-2	PDE7A	NM_002603	NP_002594	chr8	3.16682	5.13752	0.616411	-5.40772	phosphodiesterase 7A isoform a
uc002blh.2	NM_002605	O60658	PDE8A_HUMAN	PDE8A	NM_002605	NP_002596	chr15	12.1715	18.6372	0.653078	-10.4525	phosphodiesterase 8A isoform 1
uc001rrc.2	NM_000289	P08237	K6PF_HUMAN	PFKM	NM_000289	NP_000280	chr12	29.0949	47.1351	0.617266	-14.4817	phosphofructokinase, muscle
uc003pjv.2	NM_015599	B2RB65	B2RB65_HUMAN	PGM3	NM_015599	NP_056414	chr6	12.1775	17.3769	0.700785	-4.91925	phosphoglucomutase 3
uc001uku.2	NM_138575	Q96HS1-2	Q96HS1-2	PGAM5	NM_138575	NP_612642	chr12	23.9605	39.129	0.612346	-10.2773	phosphoglycerate mutase family member 5
uc003fjk.2	NM_006218	Q4LE51	Q4LE51_HUMAN	PIK3CA	NM_006218	NP_006209	chr3	6.67236	9.13151	0.730696	-4.07457	phosphoinositide-3-kinase, catalytic, alpha
uc001mmq.3	NM_002645	B0LPH2	B0LPH2_HUMAN	PIK3C2A	NM_002645	NP_002636	chr11	9.40228	14.0352	0.669905	-10.0519	phosphoinositide-3-kinase, class 2 alpha
uc001haw.2	NM_002646	A2RUF7	A2RUF7_HUMAN	PIK3C2B	NM_002646	NP_002637	chr1	7.62697	14.1626	0.538527	-14.7917	phosphoinositide-3-kinase, class 2 beta
uc003enj.2	NM_014602	Q99570	PI3R4_HUMAN	PIK3R4	NM_014602	NP_055417	chr3	7.62297	15.0104	0.507847	-12.7937	phosphoinositide-3-kinase, regulatory subunit 4
uc003auy.1	NM_003560	A8K597	A8K597_HUMAN	PLA2G6	NM_003560	NP_003551	chr22	1.25561	2.31977	0.541265	-3.99598	phospholipase A2, group VI isoform a
uc001tve.2	NM_173542	Q8NHP8	PLBL2_HUMAN	PLBD2	NM_173542	NP_775813	chr12	9.91084	12.3988	0.799339	-2.98243	phospholipase B domain containing 2 isoform 1
uc002onj.3	NM_012268	Q8IV08	PLD3_HUMAN	PLD3	NM_012268	NP_036400	chr19	17.5583	34.6384	0.506902	-15.9935	phospholipase D3
uc002gqz.2	NM_178836	Q8N2A8	PLD6_HUMAN	PLD6	NM_178836	NP_849158	chr17	4.05595	5.37492	0.754607	-2.84971	phospholipase D6
uc003evx.3	NM_021105	B2R8H8	B2R8H8_HUMAN	PLSCR1	NM_021105	NP_066928	chr3	4.54091	8.42844	0.53876	-6.75295	phospholipid scramblase 1
uc003evt.3	NM_020353	Q9NRQ2	PLS4_HUMAN	PLSCR4	NM_020353	NP_065086	chr3	2.35716	3.18403	0.740307	-2.29214	phospholipid scramblase 4 isoform a
uc002azo.2	NM_021823	Q96CD2	COAC_HUMAN	PPCDC	NM_021823	NP_068595	chr15	1.96646	3.51012	0.560226	-3.5369	phosphopantothenoylcysteine decarboxylase
uc001chl.2	NM_024664	Q9HAB8	PPCS_HUMAN	PPCS	NM_024664	NP_078940	chr1	6.36995	11.8877	0.535844	-5.72116	phosphopantothenoylcysteine synthetase isoform
uc003hbr.2	NM_002703	A8K4H7	A8K4H7_HUMAN	PPAT	NM_002703	NP_002694	chr4	6.15001	7.74433	0.79413	-2.78751	phosphoribosyl pyrophosphate amidotransferase
uc004ene.3	NM_002764	B2R860	B2R860_HUMAN	PRPS1	NM_002764	NP_002755	chrX	29.9638	57.2105	0.523747	-15.6299	phosphoribosyl pyrophosphate synthetase 1
uc004eax.3	NM_002637	P46020	KPB1_HUMAN	PHKA1	NM_002637	NP_002628	chrX	5.19928	8.07679	0.643731	-7.87692	phosphorylase kinase, alpha 1 (muscle) isoform
uc002eev.3	NM_000293	Q93100	KPBB_HUMAN	PHKB	NM_000293	NP_000284	chr16	6.33927	12.1661	0.521062	-12.4784	phosphorylase kinase, beta isoform a
uc003trh.2	NM_004577	B2RCR5	B2RCR5_HUMAN	PSPH	NM_004577	NP_004568	chr7	4.85309	8.31466	0.583678	-6.17142	phosphoserine phosphatase
uc001ioh.1	NM_001001484	B0YJ77	B0YJ77_HUMAN	PTER	NM_001001484	NP_001001484	chr10	2.28957	3.41705	0.670044	-3.22979	phosphotriesterase related
uc002tzv.2	NM_003628	Q4W5T8	Q4W5T8_HUMAN	PKP4	NM_003628	NP_003619	chr2	6.92441	11.5399	0.600039	-10.2624	plakophilin 4 isoform a
uc001gzw.2	NM_001684	B1APW6	B1APW6_HUMAN	ATP2B4	NM_001684	NP_001675	chr1	17.8799	24.7218	0.723245	-10.876	plasma membrane calcium ATPase 4 isoform 4b
uc001jsd.2	NM_022153	A4ZYV1	A4ZYV1_HUMAN	C10orf54	NM_022153	NP_071436	chr10	0.625631	1.10235	0.567544	-2.95811	platelet receptor Gi24 precursor
uc001bld.3	NM_000437	Q5SY02	Q5SY02_HUMAN	PAFAH2	NM_000437	NP_000428	chr1	1.6045	3.18705	0.503443	-5.06969	platelet-activating factor acetylhydrolase 2
uc001pqe.1	NM_002572	Q6IBR6	Q6IBR6_HUMAN	PAFAH1B2	NM_002572	NP_002563	chr11	19.011	12.5652	1.51299	5.38959	platelet-activating factor acetylhydrolase,
uc003sir.2	NM_002607	P04085	PDGFA_HUMAN	PDGFA	NM_002607	NP_002598	chr7	1.45211	2.85172	0.509205	-5.0452	platelet-derived growth factor alpha isoform 1
uc003lro.2	NM_002609	P09619	PGFRB_HUMAN	PDGFRB	NM_002609	NP_002600	chr5	0.634464	1.00277	0.632711	-2.85115	platelet-derived growth factor receptor beta
uc002tjc.2	NM_012455	Q8NDX1	PSD4_HUMAN	PSD4	NM_012455	NP_036587	chr2	0.636865	1.12027	0.568495	-3.29516	pleckstrin and Sec7 domain containing 4
uc003xmi.3	NM_021623	A8K727	A8K727_HUMAN	PLEKHA2	NM_021623	NP_067636	chr8	18.1653	27.9705	0.649447	-11.9934	pleckstrin homology domain containing, family A
uc010cef.2	NM_001129728	Q58EX7	PKHG4_HUMAN	PLEKHG4	NM_001129728	NP_001123200	chr16	5.00934	7.52802	0.665425	-6.5392	pleckstrin homology domain containing, family G
uc002vcl.2	NM_001080475	B9EKV2	B9EKV2_HUMAN	PLEKHM3	NM_001080475	NP_001073944	chr2	1.43992	1.83644	0.784082	-2.46632	pleckstrin homology domain containing, family M,
uc001sxu.2	NM_007350	Q8WV24	PHLA1_HUMAN	PHLDA1	NM_007350	NP_031376	chr12	3.97667	5.87543	0.67683	-5.10541	pleckstrin homology-like domain, family A,
uc003dyg.2	NM_001134439	A5PKZ3	A5PKZ3_HUMAN	PHLDB2	NM_001134439	NP_001127911	chr3	11.371	9.87082	1.15199	3.46132	pleckstrin homology-like domain, family B,
uc003qkf.2	NM_001080954	Q9UM63	PLAL1_HUMAN	PLAGL1	NM_001080954	NP_001074423	chr6	0.93543	1.54829	0.604169	-4.47749	pleiomorphic adenoma gene-like 1 isoform 2
uc002wxn.2	NM_002657	A8K8T5	A8K8T5_HUMAN	PLAGL2	NM_002657	NP_002648	chr20	6.40276	11.1054	0.576547	-9.56941	pleiomorphic adenoma gene-like 2
uc003iny.2	NM_002669	B3KMK4	B3KMK4_HUMAN	PLRG1	NM_002669	NP_002660	chr4	12.052	22.6784	0.53143	-8.7567	pleiotropic regulator 1 (PRL1 homolog,
uc003ejg.2	NM_032242	Q9UIW2	PLXA1_HUMAN	PLXNA1	NM_032242	NP_115618	chr3	10.8759	16.6736	0.652279	-12.5417	plexin A1
uc003spl.2	NM_000535	P54278	PMS2_HUMAN	PMS2	NM_000535	NP_000526	chr7	1.62113	2.66115	0.609184	-4.03977	PMS2 postmeiotic segregation increased 2 isoform
uc001gdt.1	NM_017542	Q5TIJ1	Q5TIJ1_HUMAN	POGK	NM_017542	NP_060012	chr1	18.4354	34.2084	0.538915	-16.0477	pogo transposable element with KRAB domain
uc003jrn.2	NM_006622	Q9NYY3	PLK2_HUMAN	PLK2	NM_006622	NP_006613	chr5	8.92585	10.5414	0.846742	-2.20787	polo-like kinase 2
uc003ifo.2	NM_014264	O00444	PLK4_HUMAN	PLK4	NM_014264	NP_055079	chr4	5.12346	8.87049	0.577585	-7.11484	polo-like kinase 4
uc001upl.2	NM_006437	Q5QNZ9	Q5QNZ9_HUMAN	PARP4	NM_006437	NP_006428	chr13	10.3001	19.723	0.522241	-14.9763	poly (ADP-ribose) polymerase family, member 4
uc010hri.2	NM_001146102	Q8IXQ6	PARP9_HUMAN	PARP9	NM_001146102	NP_001139574	chr3	1.51916	2.79142	0.544223	-6.26525	poly (ADP-ribose) polymerase family, member 9
uc002sai.2	NM_022894	B2RBH4	B2RBH4_HUMAN	PAPOLG	NM_022894	NP_075045	chr2	2.76267	4.0961	0.674464	-3.66285	poly(A) polymerase gamma
uc001khi.2	NM_032373	B7Z892	B7Z892_HUMAN	PCGF5	NM_032373	NP_115749	chr10	4.57739	7.88067	0.580838	-9.45749	polycomb group ring finger 5
uc003fgl.2	NM_024947	A2RRP9	A2RRP9_HUMAN	PHC3	NM_024947	NP_079223	chr3	8.20543	8.84388	0.927808	-2.22979	polyhomeotic like 3
uc001tbd.2	NM_003774	Q8N4A0	GALT4_HUMAN	GALNT4	NM_003774	NP_003765	chr12	1.38626	2.44414	0.567176	-5.72531	polypeptide N-acetylgalactosaminyltransferase 4
uc004djv.1	NM_203475	B2RBN8	B2RBN8_HUMAN	PORCN	NM_203475	NP_982301	chrX	2.81478	4.6486	0.60551	-3.86182	porcupine isoform D
uc002urh.3	NM_000534	P54277	PMS1_HUMAN	PMS1	NM_000534	NP_000525	chr2	1.76078	2.69742	0.652766	-3.03226	postmeiotic segregation 1 isoform a
uc003brd.2	NM_020165	Q9NS91	RAD18_HUMAN	RAD18	NM_020165	NP_064550	chr3	5.4285	8.09995	0.670189	-4.40748	postreplication repair protein hRAD18p
uc002gge.3	NM_001002914	B3KPE0	B3KPE0_HUMAN	KCTD11	NM_001002914	NP_001002914	chr17	1.45048	2.86276	0.506672	-4.36338	potassium channel tetramerisation domain
uc003tve.2	NM_153033	Q96MP8	KCTD7_HUMAN	KCTD7	NM_153033	NP_694578	chr7	2.2317	3.69753	0.603564	-4.70181	potassium channel tetramerisation domain
uc002crd.2	NM_018992	Q9NXV2	KCTD5_HUMAN	KCTD5	NM_018992	NP_061865	chr16	6.42641	10.9512	0.586823	-6.07531	potassium channel tetramerisation domain
uc010pxo.1	NM_002245	O00180	KCNK1_HUMAN	KCNK1	NM_002245	NP_002236	chr1	9.30785	15.8085	0.588787	-7.85293	potassium channel, subfamily K, member 1
uc003oon.2	NM_003740	O95279	KCNK5_HUMAN	KCNK5	NM_003740	NP_003731	chr6	2.19841	4.20359	0.522983	-5.62445	potassium channel, subfamily K, member 5
uc001xfx.2	NM_139318	Q8NCM2	KCNH5_HUMAN	KCNH5	NM_139318	NP_647479	chr14	2.31433	1.27872	1.80987	3.28998	potassium voltage-gated channel, subfamily H,
uc001gec.2	NM_002697	B1AL93	B1AL93_HUMAN	POU2F1	NM_002697	NP_002688	chr1	5.08279	9.1252	0.557006	-7.05399	POU class 2 homeobox 1
uc003akq.2	NM_014323	Q9HBE1	PATZ1_HUMAN	PATZ1	NM_014323	NP_055138	chr22	5.23635	9.93	0.527327	-9.63477	POZ (BTB) and AT hook containing zinc finger 1
uc001iao.2	NM_016076	Q9BSY9	PPDE1_HUMAN	PPPDE1	NM_016076	NP_057160	chr1	7.56555	10.2641	0.737091	-5.55355	PPPDE peptidase domain containing 1
uc003ban.1	NM_015704	Q6ICB0	PPDE2_HUMAN	PPPDE2	NM_015704	NP_056519	chr22	16.7404	22.2317	0.752996	-2.58286	PPPDE peptidase domain containing 2
uc001bby.2	NM_017765	Q6ZP29	PQLC2_HUMAN	PQLC2	NM_017765	NP_060235	chr1	3.9713	6.20642	0.639869	-3.69045	PQ loop repeat containing 2 isoform 1
uc002rbc.2	NM_152391	B2R8K1	B2R8K1_HUMAN	PQLC3	NM_152391	NP_689604	chr2	1.17599	2.16937	0.542087	-2.62872	PQ loop repeat containing 3 precursor
uc002yzq.1	NM_022115	P57071	PRD15_HUMAN	PRDM15	NM_022115	NP_071398	chr21	5.08236	8.76367	0.579935	-9.8226	PR domain containing 15 isoform 1
uc001tmp.2	NM_012406	Q9UKN5	PRDM4_HUMAN	PRDM4	NM_012406	NP_036538	chr12	9.37565	12.7832	0.733434	-5.13182	PR domain containing 4
uc001gct.2	NM_002585	P40424	PBX1_HUMAN	PBX1	NM_002585	NP_002576	chr1	9.36093	13.0993	0.714612	-7.31104	pre-B-cell leukemia homeobox 1
uc004bjn.2	NM_002581	Q13219	PAPP1_HUMAN	PAPPA	NM_002581	NP_002572	chr9	1.35767	1.03674	1.30955	2.12514	pregnancy-associated plasma protein A
uc003iau.2	NM_018392			C4orf21	NM_018392	NP_060862	chr4	1.71819	2.17061	0.791573	-2.09996	prematurely terminated mRNA decay factor-like
uc003prt.2	NM_020381	Q86YH6	DLP1_HUMAN	PDSS2	NM_020381	NP_065114	chr6	3.30445	4.91425	0.672421	-4.24602	prenyl diphosphate synthase, subunit 2
uc001xnr.2	NM_000021	B2R6D3	B2R6D3_HUMAN	PSEN1	NM_000021	NP_000012	chr14	7.3554	13.4395	0.547298	-12.8432	presenilin 1 isoform I-467
uc003evd.2	NM_013363	B2RCH9	B2RCH9_HUMAN	PCOLCE2	NM_013363	NP_037495	chr3	5.66174	10.3485	0.547105	-5.85392	procollagen C-endopeptidase enhancer 2
uc001vjc.2	NM_006346	Q8WXW3	PIBF1_HUMAN	PIBF1	NM_006346	NP_006337	chr13	1.5855	3.10357	0.510865	-5.52281	progesterone-induced blocking factor 1
uc003hlp.1	NM_001040202	Q6TCH7	PAQR3_HUMAN	PAQR3	NM_001040202	NP_001035292	chr4	3.06814	4.04256	0.758961	-2.71272	progestin and adipoQ receptor family member III
uc002arz.2	NM_017705	Q9NXK6	MPRG_HUMAN	PAQR5	NM_017705	NP_060175	chr15	17.0208	24.3985	0.697615	-9.34414	progestin and adipoQ receptor family member V
uc001bkx.2	NM_178422	A2A2D3	A2A2D3_HUMAN	PAQR7	NM_178422	NP_848509	chr1	3.36434	6.0158	0.559251	-5.42028	progestin and adipoQ receptor family member VII
uc002wlp.2	NM_182649	B2R897	B2R897_HUMAN	PCNA	NM_182649	NP_872590	chr20	56.2125	85.7836	0.655283	-12.5485	proliferating cell nuclear antigen
uc001xee.1	NM_144581	Q96EM0	PRCM_HUMAN	C14orf149	NM_144581	NP_653182	chr14	12.3222	8.09872	1.5215	4.01773	proline racemase-like
uc003mgu.1	NM_030567	Q8TB68	PRR7_HUMAN	PRR7	NM_030567	NP_085044	chr5	3.3262	5.10713	0.651285	-2.6697	proline rich 7 (synaptic)
uc004ddo.2	NM_001142395	B2R7A3	B2R7A3_HUMAN	PRRG1	NM_001142395	NP_001135867	chrX	2.28571	3.93194	0.581318	-5.81503	proline rich Gla (G-carboxyglutamic acid) 1
uc003kuk.2	NM_130809	Q96M27	PRRC1_HUMAN	PRRC1	NM_130809	NP_570721	chr5	5.03388	8.91155	0.564872	-10.8649	proline-rich coiled-coil 1
uc003kwl.2	NM_001142599	O15460	P4HA2_HUMAN	P4HA2	NM_001142599	NP_001136071	chr5	5.51061	9.61781	0.572959	-6.24496	prolyl 4-hydroxylase, alpha II subunit isoform 1
uc002ruf.2	NM_006036	Q4J6C6	PPCEL_HUMAN	PREPL	NM_006036	NP_006027	chr2	7.52272	13.173	0.571069	-10.4415	prolyl endopeptidase-like isoform C
uc001gsb.2	NM_000963	A8K802	A8K802_HUMAN	PTGS2	NM_000963	NP_000954	chr1	11.3135	9.67746	1.16905	2.38393	prostaglandin-endoperoxide synthase 2 precursor
uc001hda.1	NM_033102	A8K2U9	A8K2U9_HUMAN	SLC45A3	NM_033102	NP_149093	chr1	10.1118	7.73367	1.3075	4.65738	prostein
uc001pcb.2	NM_007173	B2RDJ1	B2RDJ1_HUMAN	PRSS23	NM_007173	NP_009104	chr11	38.198	65.327	0.58472	-23.0142	protease, serine, 23 precursor
uc002rxp.2	NM_014614	Q14997	PSME4_HUMAN	PSME4	NM_014614	NP_055429	chr2	11.8371	19.3251	0.612521	-12.7112	proteasome (prosome, macropain) activator
uc010tqx.1	NM_002806	B2R975	B2R975_HUMAN	PSMC6	NM_002806	NP_002797	chr14	1.68947	2.92131	0.578327	-4.65725	proteasome 26S ATPase subunit 6
uc004bko.2	NM_005047	Q16401	PSMD5_HUMAN	PSMD5	NM_005047	NP_005038	chr9	12.6797	22.7231	0.558009	-11.1885	proteasome 26S non-ATPase subunit 5
uc002wen.3	NM_006814	Q92530	PSMF1_HUMAN	PSMF1	NM_006814	NP_006805	chr20	7.77107	14.2407	0.545695	-10.1308	proteasome inhibitor subunit 1
uc003ilc.2	NM_138364	Q6P2P2	ANM10_HUMAN	PRMT10	NM_138364	NP_612373	chr4	2.06103	3.78251	0.544885	-4.54409	protein arginine methyltransferase 10
uc003wff.2	NM_004911	Q549T6	Q549T6_HUMAN	PDIA4	NM_004911	NP_004902	chr7	23.5789	44.5161	0.529672	-15.8697	protein disulfide isomerase A4 precursor
uc002lck.2	NM_004671	O75928	PIAS2_HUMAN	PIAS2	NM_004671	NP_004662	chr18	4.54376	8.39319	0.541363	-6.5673	protein inhibitor of activated STAT X isoform
uc002aqz.2	NM_016166	O75925	PIAS1_HUMAN	PIAS1	NM_016166	NP_057250	chr15	13.2579	15.8413	0.836916	-2.4485	protein inhibitor of activated STAT, 1
uc002jfp.1	NM_002737	B5BU22	B5BU22_HUMAN	PRKCA	NM_002737	NP_002728	chr17	2.9407	5.4772	0.536899	-9.97882	protein kinase C, alpha
uc001mcu.1	NM_145040	Q969G5	PRDBP_HUMAN	PRKCDBP	NM_145040	NP_659477	chr11	10.1923	16.99	0.599901	-4.71684	protein kinase C, delta binding protein
uc002rut.2	NM_005400	B0LPH7	B0LPH7_HUMAN	PRKCE	NM_005400	NP_005391	chr2	2.54883	4.03215	0.632127	-5.16594	protein kinase C, epsilon
uc003fgs.2	NM_002740	P41743	KPCI_HUMAN	PRKCI	NM_002740	NP_002731	chr3	12.785	15.3199	0.834533	-3.60162	protein kinase C, iota
uc002rqd.2	NM_005813	Q53TR7	Q53TR7_HUMAN	PRKD3	NM_005813	NP_005804	chr2	6.08582	8.59361	0.708179	-6.88701	protein kinase D3
uc003xpw.2	NM_032237	Q9H5K3	SG196_HUMAN	SGK196	NM_032237	NP_115613	chr8	19.102	15.1964	1.25701	2.63881	protein kinase-like protein SgK196
uc003jmc.2	NM_006251	Q13131	AAPK1_HUMAN	PRKAA1	NM_006251	NP_006242	chr5	13.4693	17.6612	0.76265	-5.77483	protein kinase, AMP-activated, alpha 1 catalytic
uc011kif.1	BC144108	A4D1I0	A4D1I0_HUMAN	PPP1R9A	NM_017650	NP_060120	chr7	2.41794	4.16432	0.580633	-7.90137	protein phosphatase 1, regulatory (inhibitor)
uc001kho.2	NM_005398	Q8TDR5	Q8TDR5_HUMAN	PPP1R3C	NM_005398	NP_005389	chr10	3.89477	5.13044	0.759149	-2.23935	protein phosphatase 1, regulatory (inhibitor)
uc001hav.3	NM_032833	Q5SWA1	PR15B_HUMAN	PPP1R15B	NM_032833	NP_116222	chr1	36.5296	48.4203	0.754428	-10.0755	protein phosphatase 1, regulatory subunit 15B
uc003fup.2	NM_006241	Q6NXS1	IPP2M_HUMAN	PPP1R2	NM_006241	NP_006232	chr3	7.55586	10.3109	0.732804	-4.7413	protein phosphatase 1, regulatory subunit 2
uc001xew.3	NM_177952	B5BU11	B5BU11_HUMAN	PPM1A	NM_177952	NP_808821	chr14	2.66363	4.31051	0.617938	-7.46902	protein phosphatase 1A isoform 3
uc001srk.3	NM_020700	B1Q2A9	B1Q2A9_HUMAN	PPM1H	NM_020700	NP_065751	chr12	2.31606	4.32664	0.535302	-8.15943	protein phosphatase 1H (PP2C domain containing)
uc002koe.1	NM_001042388	Q8TF05	PP4R1_HUMAN	PPP4R1	NM_001042388	NP_001035847	chr18	14.9208	21.0031	0.710408	-7.05946	protein phosphatase 4, regulatory subunit 1
uc002euv.2	NM_006742	P11801	KPSH1_HUMAN	PSKH1	NM_006742	NP_006733	chr16	5.08576	8.36407	0.608049	-6.22452	protein serine kinase H1
uc004auh.1	NM_152422	A2A3K4-2	A2A3K4-2	PTPDC1	NM_152422	NP_689635	chr9	1.65603	2.21004	0.749321	-2.1823	protein tyrosine phosphatase domain containing 1
uc003egj.2	NM_198402	Q6Y1H2	PTPLB_HUMAN	PTPLB	NM_198402	NP_940684	chr3	26.4664	37.2078	0.711312	-5.04281	protein tyrosine phosphatase-like (proline
uc002apc.2	NM_016395	Q9P035	PTAD1_HUMAN	PTPLAD1	NM_016395	NP_057479	chr15	36.5168	69.0312	0.52899	-20.6479	protein tyrosine phosphatase-like A domain
uc003hpy.2	NM_080685	Q12923-4	Q12923-4	PTPN13	NM_080685	NP_542416	chr4	1.85274	3.45228	0.536671	-7.90574	protein tyrosine phosphatase, non-receptor type
uc001lkb.2	NM_006504	Q5VWH4	Q5VWH4_HUMAN	PTPRE	NM_006504	NP_006495	chr10	0.821851	1.21269	0.677711	-2.6268	protein tyrosine phosphatase, receptor type, E
uc001ngp.3	NM_002843	Q12913	PTPRJ_HUMAN	PTPRJ	NM_002843	NP_002834	chr11	10.6889	14.4188	0.741318	-7.78612	protein tyrosine phosphatase, receptor type, J
uc010kfc.2	NM_001135648	B2RTQ8	B2RTQ8_HUMAN	PTPRK	NM_001135648	NP_001129120	chr6	5.82626	7.99921	0.728355	-5.4317	protein tyrosine phosphatase, receptor type, K
uc010dkv.2	NM_001105244	A7MBN1	A7MBN1_HUMAN	PTPRM	NM_001105244	NP_001098714	chr18	6.93165	8.7392	0.793168	-3.65562	protein tyrosine phosphatase, receptor type, M
uc003xqx.3	NM_052937	Q96MG8	PCMD1_HUMAN	PCMTD1	NM_052937	NP_443169	chr8	2.85973	4.49142	0.63671	-4.51417	protein-L-isoaspartate (D-aspartate)
uc003iha.2	NM_032961	Q4W5F6	Q4W5F6_HUMAN	PCDH10	NM_032961	NP_116586	chr4	1.0361	1.5617	0.663445	-2.74626	protocadherin 10 isoform 1 precursor
uc011bxx.1	AB006757	O60245-3	O60245-3	PCDH7	NM_002589	NP_002580	chr4	3.7462	6.47467	0.578594	-9.24432	protocadherin 7 isoform a precursor
uc002hbf.1	NM_080669	Q96NT5	PCFT_HUMAN	SLC46A1	NM_080669	NP_542400	chr17	6.1351	10.9338	0.561116	-10.892	proton-coupled folate transporter
uc001wvz.3	NM_017922	Q86UA1	PRP39_HUMAN	PRPF39	NM_017922	NP_060392	chr14	4.63585	6.59225	0.703227	-4.06335	PRP39 pre-mRNA processing factor 39 homolog
uc011aqi.1	NM_181334	B1AHC3	B1AHC3_HUMAN	LOC553158	NM_181334	NP_851851	chr22	0.834978	1.31296	0.63595	-3.27335	PRR5-ARHGAP8 fusion protein
uc001ewh.1	NM_021222	Q86TP1	PRUNE_HUMAN	PRUNE	NM_021222	NP_067045	chr1	11.0457	15.5829	0.708835	-5.21982	prune
uc002iya.2	NM_016125	Q5M7Z0	RNFT1_HUMAN	RNFT1	NM_016125	NP_057209	chr17	2.06613	3.29287	0.627456	-3.18636	PTD016 protein
uc003yvt.2	NM_005607	Q658W2	Q658W2_HUMAN	PTK2	NM_005607	NP_005598	chr8	15.6655	28.7692	0.544522	-15.8433	PTK2 protein tyrosine kinase 2 isoform b
uc002yfg.2	NM_005975	Q13882	PTK6_HUMAN	PTK6	NM_005975	NP_005966	chr20	4.64829	7.56919	0.614106	-6.03416	PTK6 protein tyrosine kinase 6
uc002rds.1	NM_015317	B3KSL0	B3KSL0_HUMAN	PUM2	NM_015317	NP_056132	chr2	19.2875	31.7471	0.607536	-15.5775	pumilio homolog 2
uc001fft.2	NM_138300	Q5T170	Q5T170_HUMAN	PYGO2	NM_138300	NP_612157	chr1	17.4313	26.9783	0.646123	-8.94538	pygopus homolog 2
uc002zdm.3	NM_003681	O00764	PDXK_HUMAN	PDXK	NM_003681	NP_003672	chr21	16.9958	32.4989	0.522964	-25.5289	pyridoxal kinase
uc001mvt.2	NM_003477	O00330	ODPX_HUMAN	PDHX	NM_003477	NP_003468	chr11	9.13794	17.3371	0.527075	-10.0352	pyruvate dehydrogenase complex, component X
uc003uoa.2	NM_002612	A4D1H4	A4D1H4_HUMAN	PDK4	NM_002612	NP_002603	chr7	27.6586	47.4893	0.582419	-16.0516	pyruvate dehydrogenase kinase 4 precursor
uc002eqk.1	NM_020786	A8K924	A8K924_HUMAN	PDP2	NM_020786	NP_065837	chr16	5.94514	7.1637	0.829897	-2.20097	pyruvate dehydrogenase phosphatase isoenzyme 2
uc002eyf.1	NM_017990	Q8NCN5	PDPR_HUMAN	PDPR	NM_017990	NP_060460	chr16	6.15036	8.68742	0.707962	-6.51626	pyruvate dehydrogenase phosphatase regulatory
uc011lgn.1	NM_001161778	B4DYX8	B4DYX8_HUMAN	PDP1	NM_001161778	NP_001155250	chr8	2.808	4.4157	0.635914	-4.50512	pyruvate dehyrogenase phosphatase catalytic
uc003qui.2	NM_006775	Q96PU8-4	Q96PU8-4	QKI	NM_006775	NP_006766	chr6	3.12811	6.00679	0.520762	-11.5747	quaking homolog, KH domain RNA binding isoform
uc001gjx.2	NM_014857	B9A6L9	B9A6L9_HUMAN	RABGAP1L	NM_014857	NP_055672	chr1	1.14204	2.13072	0.535989	-5.53933	RAB GTPase activating protein 1-like isoform A
uc003tvh.2	NM_014504	Q9UJ41-2	Q9UJ41-2	RABGEF1	NM_014504	NP_055319	chr7	4.01921	7.43895	0.540292	-8.90649	RAB guanine nucleotide exchange factor (GEF) 1
uc001ldj.1	NM_014904	Q7L804	RFIP2_HUMAN	RAB11FIP2	NM_014904	NP_055719	chr10	3.88962	5.72328	0.679614	-5.07399	RAB11 family interacting protein 2
uc002siu.3	NM_015470	Q9BXF6	RFIP5_HUMAN	RAB11FIP5	NM_015470	NP_056285	chr2	6.21072	10.6396	0.583735	-8.33719	RAB11 family interacting protein 5 (class I)
uc010puk.1	NM_012414	A6H8V0	A6H8V0_HUMAN	RAB3GAP2	NM_012414	NP_036546	chr1	4.76518	8.97506	0.530935	-12.0722	rab3 GTPase-activating protein, non-catalytic
uc001svm.2	NM_022456	Q96QF0-2	Q96QF0-2	RAB3IP	NM_022456	NP_071901	chr12	2.01835	3.52406	0.572734	-7.71516	RAB3A interacting protein isoform alpha 1
uc001hth.2	NM_004578	P20338	RAB4A_HUMAN	RAB4A	NM_004578	NP_004569	chr1	5.33626	10.4142	0.512403	-6.36988	RAB4A, member RAS oncogene family
uc001siw.2	NM_002868	A8K982	A8K982_HUMAN	RAB5B	NM_002868	NP_002859	chr12	21.7191	39.0085	0.55678	-14.5486	RAB5B, member RAS oncogene family
uc001mhl.2	NM_015213	Q6IQ26	DEN5A_HUMAN	DENND5A	NM_015213	NP_056028	chr11	13.5911	21.2716	0.63893	-11.5749	RAB6 interacting protein 1
uc003epy.2	NM_016577	P20340	RAB6A_HUMAN	RAB6B	NM_016577	NP_057661	chr3	0.655474	1.2922	0.507256	-3.99532	RAB6B, member RAS oncogene family
uc002fre.1	NM_006987	Q9UNE2	RPH3L_HUMAN	RPH3AL	NM_006987	NP_008918	chr17	0.995737	1.71089	0.582001	-2.50047	rabphilin 3A-like (without C2 domains)
uc003jwo.2	NM_133339	O75943	RAD17_HUMAN	RAD17	NM_133339	NP_579917	chr5	2.59094	4.93731	0.524766	-6.08119	RAD17 homolog isoform 2
uc004avt.3	NM_001010895	Q5T890	RAD26_HUMAN	C9orf102	NM_001010895	NP_001010895	chr9	3.52062	2.26221	1.55628	5.071	RAD26L hypothetical protein
uc003vda.1	NM_021930	Q6NUQ1	RINT1_HUMAN	RINT1	NM_021930	NP_068749	chr7	5.38951	10.5769	0.509555	-8.21521	RAD50 interactor 1
uc001qis.1	NM_134424	Q5DR82	Q5DR82_HUMAN	RAD52	NM_134424	NP_602296	chr12	1.75526	3.35028	0.523914	-5.87186	RAD52 homolog
uc003ygk.2	NM_012415	Q9Y620	RA54B_HUMAN	RAD54B	NM_012415	NP_036547	chr8	2.03473	3.48023	0.584653	-4.88761	RAD54 homolog B
uc011bdt.1	NM_015106	Q9Y4B4	ARIP4_HUMAN	RAD54L2	NM_015106	NP_055921	chr3	6.20675	9.35488	0.663477	-6.74203	RAD54-like 2
uc003qrx.2	NM_031924	Q86UC2	RSPH3_HUMAN	RSPH3	NM_031924	NP_114130	chr6	1.75464	2.73278	0.64207	-2.83022	radial spoke 3 homolog
uc002xiw.2	NM_020336	Q86X10	K1219_HUMAN	RALGAPB	NM_020336	NP_065069	chr20	8.70237	13.2023	0.659158	-10.7719	Ral GTPase activating protein, beta subunit
uc002zxn.2	NM_153615	Q8IZJ4	RGDSR_HUMAN	RGL4	NM_153615	NP_705843	chr22	1.05108	2.06687	0.508541	-3.95778	ral guanine nucleotide dissociation
uc011edr.1	NM_031922	B7ZC00	B7ZC00_HUMAN	REPS1	NM_031922	NP_114128	chr6	5.31877	7.5738	0.702259	-4.0786	RALBP1 associated Eps domain containing 1
uc004cxv.1	NM_004726	A6PWZ6	A6PWZ6_HUMAN	REPS2	NM_004726	NP_004717	chrX	1.30647	1.74397	0.749138	-2.4142	RALBP1 associated Eps domain containing 2
uc002eud.2	NM_020850	Q6VN20	RBP10_HUMAN	RANBP10	NM_020850	NP_065901	chr16	3.14952	5.2211	0.603228	-6.85224	RAN binding protein 10
uc011cqr.1	NM_001134779	Q9UI26	IPO11_HUMAN	IPO11	NM_001134779	NP_001128251	chr5	7.40778	12.8635	0.575877	-9.94263	Ran binding protein 11 isoform 1
uc003iqg.3	NM_014247	Q9Y4G8	RPGF2_HUMAN	RAPGEF2	NM_014247	NP_055062	chr4	2.74066	3.98735	0.687339	-4.34336	Rap guanine nucleotide exchange factor 2
uc003htw.3	NM_001100426	P52306	GDS1_HUMAN	RAP1GDS1	NM_001100426	NP_001093896	chr4	7.34141	11.4344	0.642045	-6.56076	RAP1, GTP-GDP dissociation stimulator 1 isoform
uc001vnd.2	NM_021033	Q5JQ44	Q5JQ44_HUMAN	RAP2A	NM_021033	NP_066361	chr13	6.97876	8.26047	0.844838	-2.28269	RAP2A, member of RAS oncogene family precursor
uc003ezr.2	NM_002886	B3KWD6	B3KWD6_HUMAN	RAP2B	NM_002886	NP_002877	chr3	4.22031	6.55516	0.643815	-6.22307	RAP2B, member of RAS oncogene family precursor
uc002jyt.1	NM_020761	Q8N122	RPTOR_HUMAN	RPTOR	NM_020761	NP_065812	chr17	6.56839	11.0491	0.594471	-10.7768	raptor isoform 1
uc001ezh.2	NM_005060	Q6I9R9	Q6I9R9_HUMAN	RORC	NM_005060	NP_005051	chr1	2.29592	4.44326	0.516719	-5.59422	RAR-related orphan receptor C isoform a
uc001hed.2	NM_182663	A8K1E6	A8K1E6_HUMAN	RASSF5	NM_182663	NP_872604	chr1	3.40991	6.23264	0.547105	-8.17008	Ras association (RalGDS/AF-6) domain family 5
uc002rdv.2	NM_004040	Q5JR05	Q5JR05_HUMAN	RHOB	NM_004040	NP_004031	chr2	123.845	197.598	0.626754	-22.2927	ras homolog gene family, member B precursor
uc002hgw.2	NM_001033568	Q8IXI2-3	Q8IXI2-3	RHOT1	NM_001033568	NP_001028740	chr17	3.98263	7.82556	0.508927	-9.0849	ras homolog gene family, member T1 isoform 1
uc003kiw.2	NM_002890	P20936	RASA1_HUMAN	RASA1	NM_002890	NP_002881	chr5	5.12308	8.13639	0.62965	-6.36821	RAS p21 protein activator 1 isoform 1
uc001glq.2	NM_170692	Q2TB22	Q2TB22_HUMAN	RASAL2	NM_170692	NP_733793	chr1	3.97521	4.67706	0.849938	-2.73964	RAS protein activator like 2 isoform 2
uc001iol.2	NM_012425	Q15404	RSU1_HUMAN	RSU1	NM_012425	NP_036557	chr10	2.18113	4.14183	0.526611	-6.74873	ras suppressor protein 1 isoform 1
uc003his.2	NM_203505	A8K6X1	A8K6X1_HUMAN	G3BP2	NM_203505	NP_987101	chr4	20.948	34.7222	0.603303	-13.9734	Ras-GTPase activating protein SH3 domain-binding
uc004dup.2	NM_016656	Q5VZM2	RRAGB_HUMAN	RRAGB	NM_016656	NP_057740	chrX	6.51672	8.50448	0.766269	-2.58302	Ras-related GTP binding B long isoform
uc002xyz.2	NM_020673	B3KR86	B3KR86_HUMAN	RAB22A	NM_020673	NP_065724	chr20	3.20872	5.8059	0.552666	-9.18319	RAS-related protein RAB-22A
uc003pdt.2	NM_016277	Q68DJ6	Q68DJ6_HUMAN	RAB23	NM_016277	NP_057361	chr6	3.11345	5.50716	0.565346	-5.21351	Ras-related protein Rab-23
uc003sns.1	NM_021163	B9EGS1	B9EGS1_HUMAN	RBAK	NM_021163	NP_066986	chr7	3.05003	5.86858	0.519723	-10.6388	RB-associated KRAB repressor
uc003xre.3	NM_014781	Q8TDY2	RBCC1_HUMAN	RB1CC1	NM_014781	NP_055596	chr8	11.5335	16.8604	0.684057	-8.94106	Rb1-inducible coiled coil protein 1 isoform 1
uc010zkh.1	NM_005444	Q92600	RCD1_HUMAN	RQCD1	NM_005444	NP_005435	chr2	14.3038	23.6409	0.605044	-6.14142	RCD1 required for cell differentiation1 homolog
uc003hch.2	NM_005612	B9EGJ0	B9EGJ0_HUMAN	REST	NM_005612	NP_005603	chr4	9.17525	11.2308	0.816969	-3.13484	RE1-silencing transcription factor
uc003dvg.2	NR_024407	Q9BTX9	YC010_HUMAN	LOC100009676	NR_024407		chr3	6.17837	4.12174	1.49897	3.24059	RecName	Full=Putative uncharacterized protein LOC100009676;
uc001oqz.1	AK131288	Q6ZNB5	TRC2L_HUMAN	AK131288			chr11	2.26695	1.16892	1.93936	2.17237	RecName	Full=Putative short transient receptor potential channel 2-like protein; Short=TrpC2-like protein;
uc001yth.3	BC094757	Q9BVR0	HRC23_HUMAN	HERC2P3			chr15	0.681251	1.11822	0.609226	-2.69081	RecName	Full=Putative HERC2-like protein 3;
uc003mds.3	BC037298	Q8NDZ2	CE025_HUMAN	C5orf25			chr5	0.758095	1.3178	0.575274	-3.07429	RecName	Full=Uncharacterized protein C5orf25;
uc003gox.1	BC010030	Q8N8D0	YD020_HUMAN	BC010030			chr4	1.31283	2.05236	0.639668	-2.84029	RecName	Full=Uncharacterized protein FLJ39653;
uc002gjl.2	NR_024349	A6NIN4	YQ014_HUMAN	LOC284023	NR_024349		chr17	1.87724	2.95465	0.635352	-2.73579	RecName	Full=Putative uncharacterized protein FLJ38447;
uc003yfr.3	CR749421	Q629K1	CH083_HUMAN	C8orf83			chr8	1.7826	2.97548	0.599095	-4.04141	RecName	Full=UPF0599 protein C8orf83;
uc003ejd.1	BC050032	Q86VQ6	TRXR3_HUMAN	TXNRD3			chr3	1.75137	3.40723	0.514015	-4.18387	RecName	Full=Thioredoxin reductase 3; EC=1.8.1.9; AltName	Full=Thioredoxin reductase TR2; AltName	Full=Thioredoxin and glutathione reductase;
uc003kpq.1	BC112077	Q96Q82	TIGA1_HUMAN	TIGA1			chr5	10.4369	16.4695	0.633709	-4.07985	RecName	Full=Putative uncharacterized protein TIGA1;
uc002ewm.1	CR600589	Q8NDH8	DERPC_HUMAN	DERPC			chr16	16.2712	27.0244	0.602091	-9.74811	RecName	Full=Protein DERPC; AltName	Full=Decreased expression in renal and prostate cancer protein;
uc002ddh.2	AK131085	Q6ZNL0	YP009_HUMAN	FLJ00285			chr16	0.660945	1.15844	0.570549	-2.67562	RecName: Full=GPS, PLAT and transmembrane domain-containing protein FLJ00285;
uc002xms.2	NM_182970	Q9H426	RIMS4_HUMAN	RIMS4	NM_182970	NP_892015	chr20	0.967599	1.63118	0.593191	-3.32166	regulating synaptic membrane exocytosis 4
uc002xho.3	NM_021215	Q9NQG5	RPR1B_HUMAN	RPRD1B	NM_021215	NP_067038	chr20	12.1173	18.0663	0.670716	-7.41817	Regulation of nuclear pre-mRNA domain containing
uc001vde.1	NM_018191	Q8NDN9	RCBT1_HUMAN	RCBTB1	NM_018191	NP_060661	chr13	3.54589	5.0137	0.707239	-3.46811	regulator of chromosome condensation (RCC1) and
uc010bfn.2	NM_022841	Q2KHR2	RFX7_HUMAN	RFX7	NM_022841	NP_073752	chr15	8.29914	10.5314	0.788034	-4.75446	regulatory factor X domain containing 2
uc003zhr.2	NM_134428	P48380	RFX3_HUMAN	RFX3	NM_134428	NP_602304	chr9	1.9477	1.03771	1.87691	3.26626	regulatory factor X3 isoform b
uc010obn.1	NM_006511	Q92681	RSCA1_HUMAN	RSC1A1	NM_006511	NP_006502	chr1	11.9572	17.6334	0.678098	-4.92859	regulatory solute carrier protein, family 1,
uc001uuz.2	NM_002915	Q5W0E8	Q5W0E8_HUMAN	RFC3	NM_002915	NP_002906	chr13	11.8929	16.8946	0.703948	-6.03169	replication factor C 3 isoform 1
uc003mim.2	NM_022762	Q1HE27	Q1HE27_HUMAN	RMND5B	NM_022762	NP_073599	chr5	7.75217	13.1275	0.590528	-7.79311	required for meiotic nuclear division 5 homolog
uc002srr.2	NM_022780	Q9H871	RMD5A_HUMAN	RMND5A	NM_022780	NP_073617	chr2	14.0962	21.5117	0.655281	-10.7926	required for meiotic nuclear division 5 homolog
uc001lof.2	NM_021932	Q9NPQ8-3	Q9NPQ8-3	RIC8A	NM_021932	NP_068751	chr11	12.2471	22.2294	0.550939	-10.6137	resistance to inhibitors of cholinesterase 8
uc001vdp.1	NM_001007278	Q5UBW0	Q5UBW0_HUMAN	TRIM13	NM_001007278	NP_001007279	chr13	1.93873	2.60147	0.745243	-2.88472	ret finger protein 2 isoform 2
uc010reb.1	NM_002901	Q15293	RCN1_HUMAN	RCN1	NM_002901	NP_002892	chr11	8.99588	14.9622	0.60124	-7.95913	reticulocalbin 1 precursor
uc001nxn.2	NM_201428	O95197-2	O95197-2	RTN3	NM_201428	NP_958831	chr11	15.387	28.8984	0.532451	-16.4609	reticulon 3 isoform b
uc004ded.1	NM_001034853	Q3KN84	Q3KN84_HUMAN	RPGR	NM_001034853	NP_001030025	chrX	0.703887	1.19061	0.591198	-3.03304	retinitis pigmentosa GTPase regulator isoform C
uc001vcb.2	NM_000321	A8K5E3	A8K5E3_HUMAN	RB1	NM_000321	NP_000312	chr13	9.45239	15.5449	0.608069	-9.43025	retinoblastoma 1
uc001hbu.1	NM_005057	Q15291	RBBP5_HUMAN	RBBP5	NM_005057	NP_005048	chr1	7.60536	14.2719	0.532891	-10.4781	retinoblastoma binding protein 5
uc002wqy.2	NM_006606	Q5JPH9	Q5JPH9_HUMAN	RBBP9	NM_006606	NP_006597	chr20	2.35772	4.23806	0.55632	-5.18272	retinoblastoma binding protein 9
uc001bbi.2	NM_020765	Q5T4S7	UBR4_HUMAN	UBR4	NM_020765	NP_065816	chr1	30.8171	39.2607	0.784933	-15.9718	retinoblastoma-associated factor 600
uc002ehi.3	NM_005611	Q08999	RBL2_HUMAN	RBL2	NM_005611	NP_005602	chr16	9.6086	14.8004	0.649213	-8.60239	retinoblastoma-like 2 (p130)
uc002xgi.2	NM_002895	A8K2W5	A8K2W5_HUMAN	RBL1	NM_002895	NP_002886	chr20	5.17235	9.61636	0.53787	-8.94327	retinoblastoma-like protein 1 isoform a
uc001sce.2	NM_000966	B4DSI3	B4DSI3_HUMAN	RARG	NM_000966	NP_000957	chr12	7.41167	12.2395	0.605553	-7.38447	retinoic acid receptor, gamma isoform 1
uc001shk.2	NM_002905	Q92781	RDH1_HUMAN	RDH5	NM_002905	NP_002896	chr12	1.24156	2.12778	0.583499	-2.47028	retinol dehydrogenase 5 (11-cis and 9-cis)
uc002tad.2	NM_016316	Q9UBZ9	REV1_HUMAN	REV1	NM_016316	NP_057400	chr2	4.45159	8.66268	0.513881	-9.45153	REV1-like isoform 1
uc003dgj.2	NM_052859	Q96AA3	RFT1_HUMAN	RFT1	NM_052859	NP_443091	chr3	3.64565	6.56058	0.555691	-7.42763	RFT1 homolog
uc003knc.2	NM_001012761	Q6NW40	RGMB_HUMAN	RGMB	NM_001012761	NP_001012779	chr5	2.73331	4.93451	0.553917	-6.97906	RGM domain family, member B
uc011lpe.1	NM_001080496	Q5TCV5	Q5TCV5_HUMAN	RGP1	NM_001080496	NP_001073965	chr9	9.37573	17.8088	0.526467	-6.92497	RGP1 retrograde golgi transport homolog
uc001ndd.2	NM_004308	Q07960	RHG01_HUMAN	ARHGAP1	NM_004308	NP_004299	chr11	7.89045	13.3612	0.590551	-9.70807	Rho GTPase activating protein 1
uc001ivz.1	NM_018287	B1ANY2	B1ANY2_HUMAN	ARHGAP12	NM_018287	NP_060757	chr10	2.78855	3.47912	0.801511	-1.97014	Rho GTPase activating protein 12
uc001isb.2	NM_020824	Q5T5U3	RHG21_HUMAN	ARHGAP21	NM_020824	NP_065875	chr10	2.81717	3.37576	0.834529	-2.1947	Rho GTPase activating protein 21
uc001wrn.2	NM_001030055	Q13017	RHG05_HUMAN	ARHGAP5	NM_001030055	NP_001025226	chr14	9.87454	5.7734	1.71035	9.59726	Rho GTPase activating protein 5 isoform a
uc001ban.2	NM_018125	Q9HCE6	ARGAL_HUMAN	ARHGEF10L	NM_018125	NP_060595	chr1	1.2439	2.08866	0.595549	-4.51183	Rho guanine nucleotide exchange factor (GEF)
uc001fqn.2	NM_198236	Q6PFW2	Q6PFW2_HUMAN	ARHGEF11	NM_198236	NP_937879	chr1	5.01186	9.42272	0.531891	-11.4329	Rho guanine nucleotide exchange factor (GEF) 11
uc003dih.2	NM_001128615	Q9NR81-2	Q9NR81-2	ARHGEF3	NM_001128615	NP_001122087	chr3	2.14304	3.28484	0.652403	-3.99193	Rho guanine nucleotide exchange factor 3 isoform
uc001jlh.2	NM_014836	O94844	RHBT1_HUMAN	RHOBTB1	NM_014836	NP_055651	chr10	1.65694	2.9599	0.559796	-5.50203	Rho-related BTB domain containing 1
uc011kzp.1	NM_001160037	Q9BYZ6	RHBT2_HUMAN	RHOBTB2	NM_001160037	NP_001153509	chr8	12.6615	21.794	0.580962	-13.4218	Rho-related BTB domain containing 2 isoform 2
uc003klm.2	NM_014899	O94955	RHBT3_HUMAN	RHOBTB3	NM_014899	NP_055714	chr5	28.2178	49.6288	0.568578	-22.5386	rho-related BTB domain containing 3
uc002voi.2	NM_032276	Q8TEB9	RHBD1_HUMAN	RHBDD1	NM_032276	NP_115652	chr2	0.999287	1.56767	0.637436	-2.04025	rhomboid domain containing 1
uc011aqs.1	NM_015653	Q9H4K1	RIBC2_HUMAN	RIBC2	NM_015653	NP_056468	chr22	1.26847	2.52846	0.501676	-2.80612	RIB43A domain with coiled-coils 2
uc004akd.2	NM_018339	Q969G6	RIFK_HUMAN	RFK	NM_018339	NP_060809	chr9	4.28973	8.54704	0.501897	-7.32983	riboflavin kinase
uc001lyw.3	NM_001033	P23921	RIR1_HUMAN	RRM1	NM_001033	NP_001024	chr11	45.776	89.9594	0.508851	-27.6657	ribonucleoside-diphosphate reductase M1 chain
uc002xgp.2	NM_002951	P04844	RPN2_HUMAN	RPN2	NM_002951	NP_002942	chr20	119.908	222.52	0.538864	-35.5255	ribophorin II isoform 1 precursor
uc004fkm.2	NM_006013	P27635	RL10_HUMAN	RPL10	NM_006013	NP_006004	chrX	11.887	15.384	0.772689	-4.21231	ribosomal protein L10
uc004bqy.1	NM_000976	P30050	RL12_HUMAN	RPL12	NM_000976	NP_000967	chr9	32.506	58.7989	0.552833	-9.22207	ribosomal protein L12
uc004ehk.2	NM_021029	Q08ES5	Q08ES5_HUMAN	RPL36A	NM_021029	NP_066357	chrX	2.78401	4.93539	0.564091	-4.3853	ribosomal protein L36a
uc002cno.2	NM_002952	A6NI39	A6NI39_HUMAN	RPS2	NM_002952	NP_002943	chr16	26.4327	47.8579	0.552315	-12.7652	ribosomal protein S2
uc003ilz.2	NM_001006	B2R4D4	B2R4D4_HUMAN	RPS3A	NM_001006	NP_000997	chr4	2.84032	4.2368	0.670392	-2.58148	ribosomal protein S3a
uc010ptr.1	NM_012424	B3KVM4	B3KVM4_HUMAN	RPS6KC1	NM_012424	NP_036556	chr1	3.08968	4.94782	0.624452	-4.91796	ribosomal protein S6 kinase, 52kDa, polypeptide
uc002vdn.2	NM_199229	A8K4S0	A8K4S0_HUMAN	RPE	NM_199229	NP_954699	chr2	6.83641	10.0572	0.679752	-4.36529	ribulose-5-phosphate-3-epimerase isoform 1
uc002hio.1	NM_057178	Q8WZ73	RFFL_HUMAN	RFFL	NM_057178	NP_476519	chr17	4.95405	6.38835	0.775481	-3.97266	rififylin
uc010dsn.2	NM_203304	Q86XN8	MEX3D_HUMAN	MEX3D	NM_203304	NP_976049	chr19	4.81256	6.66498	0.722067	-3.16443	ring finger and KH domain containing 1
uc002lfc.3	NM_016626	Q5U5Q3	MEX3C_HUMAN	MEX3C	NM_016626	NP_057710	chr18	8.37015	13.8294	0.605241	-7.98831	ring finger and KH domain containing 2
uc002afs.2	NM_017610	Q6ZNA4-2	Q6ZNA4-2	RNF111	NM_017610	NP_060080	chr15	6.6167	13.1559	0.502944	-13.1573	ring finger protein 111
uc002kxf.1	NM_017831	Q96EQ8	RN125_HUMAN	RNF125	NM_017831	NP_060301	chr18	1.75415	2.41626	0.725978	-2.69474	ring finger protein 125
uc003exp.3	NM_183381	Q6IBJ9	Q6IBJ9_HUMAN	RNF13	NM_183381	NP_899237	chr3	12.2589	9.63001	1.27299	3.01023	ring finger protein 13
uc003mll.1	NM_018434	Q86XS8	GOLI_HUMAN	RNF130	NM_018434	NP_060904	chr5	8.741	17.4193	0.5018	-8.48439	ring finger protein 130 precursor
uc003yrc.2	NM_007218	B3KMD5	B3KMD5_HUMAN	RNF139	NM_007218	NP_009149	chr8	7.25917	13.6627	0.531312	-9.26776	ring finger protein 139
uc001mis.1	NM_016422	A8K149	A8K149_HUMAN	RNF141	NM_016422	NP_057506	chr11	2.65473	4.69092	0.565929	-5.91438	ring finger protein 141
uc002taz.1	NM_173647	Q8NC42	RN149_HUMAN	RNF149	NM_173647	NP_775918	chr2	14.5962	22.0225	0.662784	-7.63875	ring finger protein 149 precursor
uc002lcb.1	NM_152470	Q6ZSG1	RN165_HUMAN	RNF165	NM_152470	NP_689683	chr18	1.59499	2.76142	0.577598	-5.35669	ring finger protein 165
uc003fwq.2	NM_152617	Q8IYW5	RN168_HUMAN	RNF168	NM_152617	NP_689830	chr3	13.5565	24.0692	0.56323	-9.37873	ring finger protein 168
uc001ovl.3	NM_001098638	Q8NCN4	RN169_HUMAN	RNF169	NM_001098638	NP_001092108	chr11	9.95304	11.2764	0.882643	-2.65464	ring finger protein 169
uc003akb.2	NM_152267	A8K5C1	A8K5C1_HUMAN	RNF185	NM_152267	NP_689480	chr22	1.23162	2.18274	0.564253	-3.3664	ring finger protein 185 isoform 1
uc003pzs.2	NM_152553	Q8TC41	RN217_HUMAN	RNF217	NM_152553	NP_689766	chr6	5.1846	3.89376	1.33151	2.0866	ring finger protein 217
uc001vkw.1	NM_024546	B2RN99	B2RN99_HUMAN	RNF219	NM_024546	NP_078822	chr13	4.32183	7.62414	0.566861	-6.6541	ring finger protein 219
uc002wki.2	NM_001134338	Q9Y225	RNF24_HUMAN	RNF24	NM_001134338	NP_001127810	chr20	9.00111	12.0105	0.749435	-4.21783	ring finger protein 24 isoform 2
uc001pwh.2	NM_032015	Q542Y8	Q542Y8_HUMAN	RNF26	NM_032015	NP_114404	chr11	19.6076	29.6106	0.662183	-8.29388	ring finger protein 26
uc003gbe.2	NM_006315	Q3KNV8-2	Q3KNV8-2	PCGF3	NM_006315	NP_006306	chr4	3.95145	5.42991	0.727719	-4.31811	ring finger protein 3
uc003zzh.2	NM_022781	Q9H0F5	RNF38_HUMAN	RNF38	NM_022781	NP_073618	chr9	5.40221	7.49166	0.721097	-4.74616	ring finger protein 38 isoform 1
uc001skf.1	NM_005785	B2RBT8	B2RBT8_HUMAN	RNF41	NM_005785	NP_005776	chr12	8.73886	14.4176	0.606123	-8.05365	ring finger protein 41 isoform 1
uc003dpe.2	NM_012234	Q8N488	RYBP_HUMAN	RYBP	NM_012234	NP_036366	chr3	2.39493	4.65861	0.514087	-6.57803	RING1 and YY1 binding protein
uc002xdr.2	NM_006047	B3KRU2	B3KRU2_HUMAN	RBM12	NM_006047	NP_006038	chr20	14.7741	26.9181	0.548854	-17.5082	RNA binding motif protein 12
uc001oit.2	NM_006328	B3KMN4	B3KMN4_HUMAN	RBM14	NM_006328	NP_006319	chr11	13.5523	24.135	0.561522	-19.571	RNA binding motif protein 14
uc001dzl.1	NM_022768	Q96T37	RBM15_HUMAN	RBM15	NM_022768	NP_073605	chr1	23.9421	20.029	1.19537	3.43084	RNA binding motif protein 15
uc004bma.2	NM_033117	B3KQ89	B3KQ89_HUMAN	RBM18	NM_033117	NP_149108	chr9	7.11825	11.9305	0.596645	-7.11349	RNA binding motif protein 18
uc001vky.2	NM_022118	Q5T8P6-3	Q5T8P6-3	RBM26	NM_022118	NP_071401	chr13	6.64876	12.5744	0.528752	-12.5856	RNA binding motif protein 26
uc004dkf.1	NM_006743	P98179	RBM3_HUMAN	RBM3	NM_006743	NP_006734	chrX	22.6991	36.5604	0.620866	-9.136	RNA binding motif protein 3
uc002evq.1	NM_024939	Q9H6T0-2	Q9H6T0-2	ESRP2	NM_024939	NP_079215	chr16	13.1514	24.1322	0.544972	-13.1256	RNA binding motif protein 35B
uc002xeb.2	NM_184234	B0BLV3	B0BLV3_HUMAN	RBM39	NM_184234	NP_909122	chr20	31.0084	54.3192	0.570855	-21.1271	RNA binding motif protein 39 isoform a
uc003gvc.2	NM_001098634	A0AV96	RBM47_HUMAN	RBM47	NM_001098634	NP_001092104	chr4	4.49354	8.78407	0.511555	-10.3105	RNA binding motif protein 47 isoform a
uc001pov.2	NM_016090	B2R6K8	B2R6K8_HUMAN	RBM7	NM_016090	NP_057174	chr11	2.14053	4.25086	0.503553	-4.24947	RNA binding motif protein 7
uc002ubo.2	NM_016836	P29558	RBMS1_HUMAN	RBMS1	NM_016836	NP_058520	chr2	1.1216	1.55018	0.72353	-2.58622	RNA binding motif, single stranded interacting
uc002anq.2	NM_194272	Q6ZRY4	RBPS2_HUMAN	RBPMS2	NM_194272	NP_919248	chr15	0.543613	1.08465	0.501187	-2.20179	RNA binding protein with multiple splicing 2
uc003pmr.2	NM_003800	O60942	MCE1_HUMAN	RNGTT	NM_003800	NP_003791	chr6	3.67521	7.06366	0.520298	-8.29473	RNA guanylyltransferase and 5'-phosphatase
uc001dot.2	NM_024813	Q8IXW5	RPAP2_HUMAN	RPAP2	NM_024813	NP_079089	chr1	3.14086	4.71072	0.666747	-3.47444	RNA polymerase II associated protein 2
uc001qde.2	NM_032795	Q96CM3	RUSD4_HUMAN	RPUSD4	NM_032795	NP_116184	chr11	7.73272	14.4928	0.533555	-8.44669	RNA pseudouridylate synthase domain containing 4
uc001dtd.2	NM_001130841	Q5VVL5	Q5VVL5_HUMAN	RTCD1	NM_001130841	NP_001124313	chr1	3.84134	6.68184	0.574892	-5.54406	RNA terminal phosphate cyclase domain 1 isoform
uc003zis.2	NM_005772	Q9Y2P8	RCL1_HUMAN	RCL1	NM_005772	NP_005763	chr9	6.68143	9.44724	0.707236	-4.57226	RNA terminal phosphate cyclase-like 1
uc010oun.1	NM_017619	Q96LT9	RBM40_HUMAN	RNPC3	NM_017619	NP_060089	chr1	2.19865	4.3622	0.504024	-4.70299	RNA-binding region (RNP1, RRM) containing 3
uc004bfx.2	NM_001163790	O95758-5	O95758-5	ROD1	NM_001163790	NP_001157262	chr9	11.3138	13.0155	0.869253	-3.13393	ROD1 regulator of differentiation 1 isoform 3
uc001ucv.2	NM_014708	A7E2C4	A7E2C4_HUMAN	KNTC1	NM_014708	NP_055523	chr12	9.65849	17.563	0.549935	-14.4474	Rough Deal homolog, centromere/kinetochore
uc001edq.2	NM_018364	A8K937	A8K937_HUMAN	RSBN1	NM_018364	NP_060834	chr1	2.7402	3.53826	0.774448	-2.7921	round spermatid basic protein 1
uc003dqe.2	NM_002941	Q9Y6N7	ROBO1_HUMAN	ROBO1	NM_002941	NP_002932	chr3	4.70793	9.27753	0.507456	-14.1689	roundabout 1 isoform a
uc003fld.1	NM_020640	B2RB37	B2RB37_HUMAN	DCUN1D1	NM_020640	NP_065691	chr3	4.42571	7.41583	0.596792	-5.48609	RP42 homolog
uc001jsx.1	NM_019058	Q9NX09	DDT4_HUMAN	DDIT4	NM_019058	NP_061931	chr10	114.897	197.28	0.582404	-22.0548	RTP801
uc003zww.2	NM_014806	Q8N2Y8	RUSC2_HUMAN	RUSC2	NM_014806	NP_055621	chr9	4.30499	7.5769	0.568174	-8.20633	RUN and SH3 domain containing 2
uc002syh.3	NM_015348	Q92545	TM131_HUMAN	TMEM131	NM_015348	NP_056163	chr2	2.39728	4.74407	0.505321	-10.328	RW1 protein
uc011kov.1	NM_015328	B4E168	B4E168_HUMAN	AHCYL2	NM_015328	NP_056143	chr7	3.36011	6.27185	0.535744	-8.17132	S-adenosylhomocysteine hydrolase-like 2 isoform
uc003jkc.1	NM_005983	A8K5E0	A8K5E0_HUMAN	SKP2	NM_005983	NP_005974	chr5	48.7089	37.016	1.31589	5.23542	S-phase kinase-associated protein 2 isoform 1
uc001uon.2	NM_014363	Q9NZJ4	SACS_HUMAN	SACS	NM_014363	NP_055178	chr13	4.91216	5.93283	0.827963	-4.12258	sacsin
uc003lvk.2	NM_024632	Q9HAJ7	SP30L_HUMAN	SAP30L	NM_024632	NP_078908	chr5	4.73623	8.23306	0.57527	-10.1654	SAP30-like isoform 1
uc001onv.2	NM_001164160	Q5H9R7-5	Q5H9R7-5	SAPS3	NM_001164160	NP_001157632	chr11	16.1559	27.5429	0.586572	-16.1625	SAPS domain family, member 3 isoform 4
uc003kzr.2	NM_016103	Q5SQT8	Q5SQT8_HUMAN	SAR1B	NM_016103	NP_057187	chr5	13.5557	22.7706	0.595318	-6.35301	SAR1a gene homolog 2
uc001dpq.2	NM_206886	Q5T9S5-2	Q5T9S5-2	CCDC18	NM_206886	NP_996769	chr1	2.4276	3.3657	0.721275	-2.89651	sarcoma antigen NY-SAR-41
uc001ugm.3	NM_005505	Q52LZ5	Q52LZ5_HUMAN	SCARB1	NM_005505	NP_005496	chr12	26.4841	51.5774	0.513483	-20.3139	scavenger receptor class B, member 1 isoform 1
uc003hju.1	NM_005506	Q53Y63	Q53Y63_HUMAN	SCARB2	NM_005506	NP_005497	chr4	9.57459	17.2008	0.556635	-11.5771	scavenger receptor class B, member 2
uc003ufb.2	NM_080744	Q8WTU2	SRB4D_HUMAN	SRCRB4D	NM_080744	NP_542782	chr7	1.29642	2.15247	0.602295	-2.74051	scavenger receptor cysteine rich domain
uc010ctr.2	NM_001104589	Q7Z7L1	SLN11_HUMAN	SLFN11	NM_001104589	NP_001098059	chr17	5.05707	8.43338	0.59965	-7.50037	schlafen family member 11
uc001crd.1	NM_001048166	Q15468-2	Q15468-2	STIL	NM_001048166	NP_001041631	chr1	4.80481	9.29097	0.517148	-11.4318	SCL/TAL1 interrupting locus isoform 1
uc003dgh.2	NM_016329	Q402F7	Q402F7_HUMAN	SFMBT1	NM_016329	NP_057413	chr3	5.67127	10.8012	0.52506	-9.14072	Scm-like with four mbt domains 1
uc001ijn.1	NM_001029880	A7MD09	A7MD09_HUMAN	SFMBT2	NM_001029880	NP_001025051	chr10	5.68181	9.38632	0.605328	-8.35015	Scm-like with four mbt domains 2
uc001thn.2	NM_017988	A8KAB5	A8KAB5_HUMAN	SCYL2	NM_017988	NP_060458	chr12	8.31545	11.9874	0.693684	-5.64632	SCY1-like 2 protein
uc001xct.2	NM_006544	B2R6C5	B2R6C5_HUMAN	EXOC5	NM_006544	NP_006535	chr14	2.78254	4.84815	0.573939	-8.11241	SEC10 protein
uc002krq.2	NM_001013437	Q96EE3	SEH1L_HUMAN	SEH1L	NM_001013437	NP_001013455	chr18	15.609	23.4732	0.66497	-8.20007	sec13-like protein isoform 1
uc002uni.3	NM_178123	Q86VW0	SESD1_HUMAN	SESTD1	NM_178123	NP_835224	chr2	1.90228	3.15133	0.603644	-6.40061	SEC14 and spectrin domains 1
uc003ahr.2	NM_012429	O76054	S14L2_HUMAN	SEC14L2	NM_012429	NP_036561	chr22	2.79902	5.496	0.509283	-8.46869	SEC14-like 2 isoform 1
uc004chx.2	NM_014866	O15027	SC16A_HUMAN	SEC16A	NM_014866	NP_055681	chr9	19.8175	39.0986	0.50686	-28.7997	SEC16 homolog A
uc001leu.1	NM_007190	Q9Y6Y8	S23IP_HUMAN	SEC23IP	NM_007190	NP_009121	chr10	8.37963	12.9591	0.646621	-7.22656	Sec23-interacting protein p125
uc001wup.1	NM_006364	Q15436	SC23A_HUMAN	SEC23A	NM_006364	NP_006355	chr14	20.1978	29.5953	0.682467	-9.12993	SEC23-related protein A
uc003kzs.2	NM_021982	O95486	SC24A_HUMAN	SEC24A	NM_021982	NP_068817	chr5	6.01622	9.36388	0.642493	-7.56252	SEC24 related gene family, member A
uc003hnh.2	NM_014933	O94979	SC31A_HUMAN	SEC31A	NM_014933	NP_055748	chr4	9.3271	17.4292	0.535141	-15.69	SEC31 homolog A isoform 1
uc011kaa.1	NM_001145514	A8K0E9	A8K0E9_HUMAN	SCRN1	NM_001145514	NP_001138986	chr7	2.76984	5.25384	0.527203	-7.74801	secernin 1 isoform b
uc003kfl.2	NM_004866	Q6FG23	Q6FG23_HUMAN	SCAMP1	NM_004866	NP_004857	chr5	5.0499	6.62631	0.762099	-3.96154	secretory carrier membrane protein 1
uc010tvv.1	NM_005065	Q9UBV2	SE1L1_HUMAN	SEL1L	NM_005065	NP_005056	chr14	5.51505	8.22498	0.670524	-6.83315	sel-1 suppressor of lin-12-like precursor
uc001imk.2	NM_012247	P49903	SPS1_HUMAN	SEPHS1	NM_012247	NP_036379	chr10	4.49787	7.27302	0.618432	-5.96635	selenophosphate synthetase 1
uc010ykz.1	NM_033505	Q9C0D9	SELI_HUMAN	SELI	NM_033505	NP_277040	chr2	16.3771	19.3401	0.846794	-4.70652	selenoprotein I
uc003uhj.2	NM_006379	Q99985	SEM3C_HUMAN	SEMA3C	NM_006379	NP_006370	chr7	0.507583	1.01168	0.501722	-3.49849	semaphorin 3C precursor
uc002sxh.3	NM_017789	Q9C0C4	SEM4C_HUMAN	SEMA4C	NM_017789	NP_060259	chr2	2.38815	4.69973	0.508146	-7.54588	semaphorin 4C precursor
uc001zvy.2	NM_153618	Q8NFY4	SEM6D_HUMAN	SEMA6D	NM_153618	NP_705871	chr15	6.99083	8.10434	0.862604	-2.56318	semaphorin 6D isoform 4 precursor
uc001fnm.2	NM_022367	Q9H3S1	SEM4A_HUMAN	SEMA4A	NM_022367	NP_071762	chr1	2.38449	4.68042	0.509461	-5.96264	semaphorin B precursor
uc004cbk.2	NM_015046	Q7Z333	SETX_HUMAN	SETX	NM_015046	NP_055861	chr9	11.7405	20.5972	0.570003	-18.622	senataxin
uc001rqw.2	NM_014554	Q9P0U3-2	Q9P0U3-2	SENP1	NM_014554	NP_055369	chr12	10.3701	12.1592	0.85286	-2.89683	sentrin/SUMO-specific protease 1
uc003dut.2	NM_020654	A1L3A5	A1L3A5_HUMAN	SENP7	NM_020654	NP_065705	chr3	0.90335	1.3408	0.673739	-2.34382	sentrin/SUMO-specific protease 7 isoform 1
uc003grg.2	NM_153825	Q9HD40	SPCS_HUMAN	SEPSECS	NM_153825	NP_722547	chr4	1.768	2.27769	0.776228	-2.061	Sep (O-phosphoserine) tRNA	Sec (selenocysteine)
uc003mkw.3	NM_003900	Q13502	Q13502_HUMAN	SQSTM1	NM_003900	NP_003891	chr5	38.6583	75.176	0.514237	-30.9649	sequestosome 1 isoform 1
uc002lju.2	NM_002640	P50452	SPB8_HUMAN	SERPINB8	NM_002640	NP_002631	chr18	5.91226	10.6676	0.554228	-8.23543	serine (or cysteine) proteinase inhibitor, clade
uc001owr.2	NM_001235	B3KVJ3	B3KVJ3_HUMAN	SERPINH1	NM_001235	NP_001226	chr11	25.6135	49.3057	0.519484	-21.9387	serine (or cysteine) proteinase inhibitor, clade
uc001snf.1	NM_005412	P34897	GLYM_HUMAN	SHMT2	NM_005412	NP_005403	chr12	62.434	120.503	0.518111	-25.3181	serine hydroxymethyltransferase 2
uc004arl.1	NM_006415	A8K681	A8K681_HUMAN	SPTLC1	NM_006415	NP_006406	chr9	4.98584	9.00215	0.553851	-9.49027	serine palmitoyltransferase subunit 1 isoform a
uc002vko.2	NM_001008910	O75716	STK16_HUMAN	STK16	NM_001008910	NP_001008910	chr2	2.42572	3.913	0.619912	-4.30256	serine/threonine kinase 16
uc002utk.2	NM_004226	Q53QE7	Q53QE7_HUMAN	STK17B	NM_004226	NP_004217	chr2	1.12713	1.64279	0.686105	-2.53474	serine/threonine kinase 17B
uc002wfw.3	NM_080836	B2RBM3	B2RBM3_HUMAN	STK35	NM_080836	NP_543026	chr20	6.41162	9.61264	0.666999	-7.04642	serine/threonine kinase 35
uc002viu.2	NM_015690	Q9NRP7	STK36_HUMAN	STK36	NM_015690	NP_056505	chr2	2.24402	3.73125	0.601412	-4.79247	serine/threonine kinase 36
uc001rhr.2	NM_015000	Q9Y2H1	ST38L_HUMAN	STK38L	NM_015000	NP_055815	chr12	1.74322	2.68732	0.648686	-3.67518	serine/threonine kinase 38 like
uc004ewk.1	NM_016542	B2RAU2	B2RAU2_HUMAN	MST4	NM_016542	NP_057626	chrX	6.92458	11.9001	0.581893	-7.55904	serine/threonine protein kinase MST4 isoform 1
uc004dls.2	NM_006875	Q9P1W9	PIM2_HUMAN	PIM2	NM_006875	NP_006866	chrX	9.65089	14.0707	0.685888	-4.6442	serine/threonine protein kinase pim-2
uc010tqy.1	NM_001130701	B9EJG0	B9EJG0_HUMAN	STYX	NM_001130701	NP_001124173	chr14	3.36154	5.12816	0.655506	-4.66845	serine/threonine/tyrosine interacting protein
uc001hzw.2	NM_006642	Q86SQ7	SDCG8_HUMAN	SDCCAG8	NM_006642	NP_006633	chr1	1.30976	2.53837	0.515986	-4.45094	serologically defined colon cancer antigen 8
uc002sde.1	NM_014755	Q14140	SRTD2_HUMAN	SERTAD2	NM_014755	NP_055570	chr2	2.44385	3.76255	0.64952	-4.36146	SERTA domain containing 2
uc003qeo.3	NM_001143676	O00141-2	O00141-2	SGK1	NM_001143676	NP_001137148	chr6	58.9857	102.841	0.573561	-30.8867	serum/glucocorticoid regulated kinase 1 isoform
uc001bps.2	NM_031459	P58004	SESN2_HUMAN	SESN2	NM_031459	NP_113647	chr1	3.7069	6.79926	0.545191	-6.44576	sestrin 2
uc001ibk.2	NM_022743	Q9H7B4-3	Q9H7B4-3	SMYD3	NM_022743	NP_073580	chr1	4.73535	7.79284	0.607654	-4.94163	SET and MYND domain containing 3
uc001mib.2	NM_030962	Q86WG5	MTMRD_HUMAN	SBF2	NM_030962	NP_112224	chr11	3.90223	5.45466	0.715393	-6.89553	SET binding factor 2
uc011asp.1	NM_006515	Q53H47	SETMR_HUMAN	SETMAR	NM_006515	NP_006506	chr3	1.45577	2.48215	0.586493	-3.21576	SET domain and mariner transposase fusion
uc003cqs.2	NM_014159	Q9BYW2	SETD2_HUMAN	SETD2	NM_014159	NP_054878	chr3	12.7421	20.4798	0.622177	-14.3429	SET domain containing 2
uc003eyi.2	NM_005067	O43255	SIAH2_HUMAN	SIAH2	NM_005067	NP_005058	chr3	13.8825	21.9713	0.631847	-7.68903	seven in absentia homolog 2
uc001cgo.2	NM_001031694	Q96GD3	SCMH1_HUMAN	SCMH1	NM_001031694	NP_001026864	chr1	6.09401	7.48316	0.814364	-2.47199	sex comb on midleg 1 isoform 1
uc004cyl.2	NM_006089	Q5JXE6	Q5JXE6_HUMAN	SCML2	NM_006089	NP_006080	chrX	4.76316	6.00249	0.79353	-2.65809	sex comb on midleg-like 2
uc003olj.2	NM_003137	Q96SB4	SRPK1_HUMAN	SRPK1	NM_003137	NP_003128	chr6	23.4244	33.3401	0.702591	-10.0441	SFRS protein kinase 1
uc001gfi.3	NM_199344	A8K2R0	A8K2R0_HUMAN	SFT2D2	NM_199344	NP_955376	chr1	28.597	19.7064	1.45115	3.60324	SFT2 domain containing 2
uc001tse.2	NM_005475	B9EGG5	B9EGG5_HUMAN	SH2B3	NM_005475	NP_005466	chr12	1.09938	2.03432	0.540418	-4.52525	SH2B adaptor protein 3
uc003cgh.1	NM_003149	B2R8S8	B2R8S8_HUMAN	STAC	NM_003149	NP_003140	chr3	0.747262	1.42093	0.525898	-3.05073	SH3 and cysteine rich domain
uc003gkv.3	NM_018986	Q8TE82	S3TC1_HUMAN	SH3TC1	NM_018986	NP_061859	chr4	0.746462	1.48099	0.504028	-4.20506	SH3 domain and tetratricopeptide repeats 1
uc001ffw.2	NM_001130040	B5BU19	B5BU19_HUMAN	SHC1	NM_001130040	NP_001123512	chr1	12.9905	20.3765	0.637524	-10.3619	SHC-transforming protein 1 isoform 3
uc003dpf.2	NM_018130	Q6PI26	SHQ1_HUMAN	SHQ1	NM_018130	NP_060600	chr3	3.45508	6.50492	0.531148	-5.96264	SHQ1 homolog
uc002uvw.2	NM_152524	Q562F6	SGOL2_HUMAN	SGOL2	NM_152524	NP_689737	chr2	1.69388	2.56028	0.6616	-3.24979	shugoshin-like 2 isoform 1
uc001qan.2	NM_170601	B3KPB0	B3KPB0_HUMAN	SIAE	NM_170601	NP_733746	chr11	3.2998	4.83712	0.682182	-4.00259	sialate O-acetylesterase precursor
uc001ckb.2	NM_174963	Q5T4X9	Q5T4X9_HUMAN	ST3GAL3	NM_174963	NP_777623	chr1	1.05501	1.68755	0.625174	-2.64707	sialyltransferase 6 isoform a
uc001pqh.1	NM_001040455	Q8NBJ9	SIDT2_HUMAN	SIDT2	NM_001040455	NP_001035545	chr11	3.59591	5.96711	0.602622	-5.5022	SID1 transmembrane family, member 2 precursor
uc003mda.2	NM_022754	B3KPW3	B3KPW3_HUMAN	SFXN1	NM_022754	NP_073591	chr5	8.55208	16.9575	0.504323	-13.262	sideroflexin 1
uc003iur.3	NM_021928	P61009	SPCS3_HUMAN	SPCS3	NM_021928	NP_068747	chr4	7.34285	14.3635	0.511216	-11.8403	signal peptidase complex subunit 3
uc001zyv.2	NM_032802	B2RDS0	B2RDS0_HUMAN	SPPL2A	NM_032802	NP_116191	chr15	10.234	16.0296	0.638446	-5.61509	signal peptide peptidase-like 2A
uc003hbv.2	NM_006947	O76094	SRP72_HUMAN	SRP72	NM_006947	NP_008878	chr4	13.6545	26.6018	0.51329	-14.7598	signal recognition particle 72kDa
uc003fau.2	NM_007107	B2R7D0	B2R7D0_HUMAN	SSR3	NM_007107	NP_009038	chr3	24.9787	43.8485	0.569658	-14.3742	signal sequence receptor gamma subunit
uc003mxf.3	NM_003144	P43307	SSRA_HUMAN	SSR1	NM_003144	NP_003135	chr6	11.8751	20.0504	0.592265	-16.1841	signal sequence receptor, alpha precursor
uc001slc.2	NM_005419	P52630	STAT2_HUMAN	STAT2	NM_005419	NP_005410	chr12	5.89136	10.1088	0.582796	-8.11411	signal transducer and activator of transcription
uc002usj.2	NM_007315	B2RCA0	B2RCA0_HUMAN	STAT1	NM_007315	NP_009330	chr2	9.59126	14.576	0.658017	-7.86732	signal transducer and activator of transcription
uc002hzl.1	NM_139276	P40763	STAT3_HUMAN	STAT3	NM_139276	NP_644805	chr17	21.1255	36.3133	0.581757	-15.9723	signal transducer and activator of transcription
uc002tyc.3	NM_005843	A8K8A0	A8K8A0_HUMAN	STAM2	NM_005843	NP_005834	chr2	1.35197	2.61312	0.517379	-5.74552	signal transducing adaptor molecule 2
uc002ohk.2	NM_015073	O60292	SI1L3_HUMAN	SIPA1L3	NM_015073	NP_055888	chr19	2.88617	4.40503	0.6552	-5.55008	signal-induced proliferation-associated 1 like
uc010fmd.2	NM_001145928	B7ZLM3	B7ZLM3_HUMAN	SAP130	NM_001145928	NP_001139400	chr2	8.1949	11.9265	0.687116	-5.96848	Sin3A-associated protein, 130kDa isoform a
uc001xfc.2	NM_017420	Q9UIU6	SIX4_HUMAN	SIX4	NM_017420	NP_059116	chr14	3.98342	5.33058	0.747277	-3.78024	sine oculis homeobox homolog 4
uc001sff.1	NM_014311	A8K2K9	A8K2K9_HUMAN	SMUG1	NM_014311	NP_055126	chr12	4.88805	7.49836	0.651883	-5.4018	single-strand-selective monofunctional
uc003fgu.2	NM_005414	B4DT50	B4DT50_HUMAN	SKIL	NM_005414	NP_005405	chr3	27.6992	20.4118	1.35702	6.12209	SKI-like isoform 1
uc003gya.3	NM_020846	Q9P270	SLAI2_HUMAN	SLAIN2	NM_020846	NP_065897	chr4	2.90295	4.17467	0.695372	-4.65317	SLAIN motif family, member 2
uc001tnm.2	NM_018984	Q8WYL5	SSH1_HUMAN	SSH1	NM_018984	NP_061857	chr12	3.99582	7.83936	0.509713	-12.5825	slingshot 1 isoform 1
uc002heo.1	NM_033389	Q76I76	SSH2_HUMAN	SSH2	NM_033389	NP_203747	chr17	2.91601	4.63163	0.629587	-7.34529	slingshot 2
uc010ssp.1	NM_020762	Q7Z6B7	SRGP1_HUMAN	SRGAP1	NM_020762	NP_065813	chr12	3.94812	7.42953	0.53141	-11.9861	SLIT-ROBO Rho GTPase activating protein 1
uc003ikc.2	NM_005900	A2A2Y6	A2A2Y6_HUMAN	SMAD1	NM_005900	NP_005891	chr4	2.30554	3.43971	0.670272	-3.69293	Sma- and Mad-related protein 1
uc002lcz.2	NM_001003652	B7Z4Z5	B7Z4Z5_HUMAN	SMAD2	NM_001003652	NP_001003652	chr18	19.0551	17.8329	1.06854	2.14895	Sma- and Mad-related protein 2 isoform 1
uc002aqf.2	NM_005585	O43541	SMAD6_HUMAN	SMAD6	NM_005585	NP_005576	chr15	13.8047	25.4971	0.541421	-12.0079	SMAD family member 6 isoform 1
uc002jep.1	NM_022739	Q9HAU4	SMUF2_HUMAN	SMURF2	NM_022739	NP_073576	chr17	3.93695	7.40139	0.531921	-7.46573	SMAD specific E3 ubiquitin protein ligase 2
uc003jud.2	NM_019072	Q96EQ0	SGTB_HUMAN	SGTB	NM_019072	NP_061945	chr5	0.841991	1.5208	0.55365	-3.72069	small glutamine-rich tetratricopeptide repeat
uc001xft.2	NM_003082	Q16533	SNPC1_HUMAN	SNAPC1	NM_003082	NP_003073	chr14	2.96059	5.13199	0.576889	-4.45229	small nuclear RNA activating complex,
uc002gsy.3	NM_144775	Q8TEV9	SMCR8_HUMAN	SMCR8	NM_144775	NP_658988	chr17	6.97294	9.92421	0.702619	-7.13278	Smith-Magenis syndrome chromosome region,
uc003xqp.2	NM_003068	B2R6P6	B2R6P6_HUMAN	SNAI2	NM_003068	NP_003059	chr8	1.6892	2.92694	0.577121	-2.98685	snail 2
uc001kzz.2	NM_145206	Q5W0D7	Q5W0D7_HUMAN	VTI1A	NM_145206	NP_660207	chr10	2.61686	4.42611	0.591231	-6.55427	SNARE Vti1a-beta protein
uc001plt.2	NM_015191	B0YJ94	B0YJ94_HUMAN	SIK2	NM_015191	NP_056006	chr11	4.57229	6.98586	0.654507	-5.90853	SNF1-like kinase 2
uc003qld.2	NM_001042683	Q149N8-4	Q149N8-4	SHPRH	NM_001042683	NP_001036148	chr6	1.62736	2.00398	0.812063	-2.72123	SNF2 histone linker PHD RING helicase isoform a
uc010tao.1	NM_018183	A3KN83-2	A3KN83-2	SBNO1	NM_018183	NP_060653	chr12	12.2704	23.261	0.527511	-14.4841	sno, strawberry notch homolog 1
uc001kzl.3	NM_007373	Q5VZS9	Q5VZS9_HUMAN	SHOC2	NM_007373	NP_031399	chr10	5.86875	9.16341	0.640455	-6.0587	soc-2 suppressor of clear homolog
uc003igp.2	NM_144643	Q96NL6	SCLT1_HUMAN	SCLT1	NM_144643	NP_653244	chr4	1.67675	1.26982	1.32046	2.04284	sodium channel associated protein 1
uc003zij.1	NM_004170	P43005	EAA3_HUMAN	SLC1A1	NM_004170	NP_004161	chr9	1.99104	2.85662	0.696991	-2.61796	solute carrier family 1, member 1
uc001rxi.2	NM_000617	B3KT08	B3KT08_HUMAN	SLC11A2	NM_000617	NP_000608	chr12	8.43898	13.2159	0.638549	-9.86164	solute carrier family 11 (proton-coupled
uc003kus.2	NM_001046	Q53ZR1	Q53ZR1_HUMAN	SLC12A2	NM_001046	NP_001037	chr5	2.16439	3.17071	0.682621	-4.82613	solute carrier family 12
uc002ekd.3	NM_000339	P55017-2	P55017-2	SLC12A3	NM_000339	NP_000330	chr16	24.9878	27.2026	0.918583	-2.37319	solute carrier family 12, member 3 isoform 1
uc001uhu.2	NM_145648	Q8N697	S15A4_HUMAN	SLC15A4	NM_145648	NP_663623	chr12	5.51479	7.93238	0.695225	-3.80218	solute carrier family 15, member 4
uc001ecy.2	NM_003051	Q5T8R6	Q5T8R6_HUMAN	SLC16A1	NM_003051	NP_003042	chr1	35.2317	52.0001	0.677533	-15.0092	solute carrier family 16, member 1
uc002jmt.2	NM_004695	O15375	MOT6_HUMAN	SLC16A5	NM_004695	NP_004686	chr17	7.48061	14.7771	0.506231	-9.19305	solute carrier family 16, member 5
uc002jgz.1	NM_004694	O15403	MOT7_HUMAN	SLC16A6	NM_004694	NP_004685	chr17	17.2403	22.7679	0.75722	-4.95537	solute carrier family 16, member 6
uc004cee.2	NM_017585	Q9UGQ3	GTR6_HUMAN	SLC2A6	NM_017585	NP_060055	chr9	7.94995	10.253	0.775376	-3.25186	solute carrier family 2 (facilitated glucose
uc001qtr.2	NM_006931	B3KVB5	B3KVB5_HUMAN	SLC2A3	NM_006931	NP_008862	chr12	7.39449	13.4864	0.548292	-10.4766	solute carrier family 2 (facilitated glucose
uc002tib.2	NM_005415	A7LNJ1	A7LNJ1_HUMAN	SLC20A1	NM_005415	NP_005406	chr2	27.751	43.7705	0.634012	-13.3428	solute carrier family 20 (phosphate
uc003xpe.2	NM_006749	Q08357	S20A2_HUMAN	SLC20A2	NM_006749	NP_006740	chr8	2.52506	4.01639	0.628689	-4.64941	solute carrier family 20, member 2
uc003kww.3	NM_003060	B2R844	B2R844_HUMAN	SLC22A5	NM_003060	NP_003051	chr5	12.0577	16.0471	0.751393	-4.68615	solute carrier family 22 member 5
uc003mvm.3	NM_015482	A1A5C7	S22AN_HUMAN	SLC22A23	NM_015482	NP_056297	chr6	0.52578	1.00118	0.525162	-4.39651	solute carrier family 22, member 23 isoform a
uc002wlh.1	NM_203327	Q9UGH3	S23A2_HUMAN	SLC23A2	NM_203327	NP_976072	chr20	4.00058	5.59156	0.715468	-4.79091	solute carrier family 23 (nucleobase
uc002uhh.2	NM_003705	O75746	CMC1_HUMAN	SLC25A12	NM_003705	NP_003696	chr2	2.74547	5.45144	0.503623	-7.03556	solute carrier family 25, member 12
uc001joi.2	NM_152707	P16260	GDC_HUMAN	SLC25A16	NM_152707	NP_689920	chr10	1.77575	3.39121	0.523634	-4.27954	solute carrier family 25, member 16
uc003yll.2	NM_030780	Q9H2D1	MFTC_HUMAN	SLC25A32	NM_030780	NP_110407	chr8	18.1508	14.7395	1.23144	3.23061	solute carrier family 25, member 32
uc003etr.2	NM_001104647	Q96CQ1	S2536_HUMAN	SLC25A36	NM_001104647	NP_001098117	chr3	6.76798	12.0969	0.55948	-12.2443	solute carrier family 25, member 36 isoform a
uc003lrh.2	NM_000112	P50443	S26A2_HUMAN	SLC26A2	NM_000112	NP_000103	chr5	2.69829	3.40287	0.792947	-2.73056	solute carrier family 26 member 2
uc001zxw.2	NM_003645	A8K2J7	A8K2J7_HUMAN	SLC27A2	NM_003645	NP_003636	chr15	60.8785	105.186	0.578772	-20.3699	solute carrier family 27 (fatty acid
uc002ruc.3	NM_000341	Q07837	SLC31_HUMAN	SLC3A1	NM_000341	NP_000332	chr2	1.12767	1.77642	0.634798	-3.23772	solute carrier family 3, member 1
uc001hio.1	NM_021194	Q9Y6M5	ZNT1_HUMAN	SLC30A1	NM_021194	NP_067017	chr1	53.3471	48.884	1.0913	1.99771	solute carrier family 30 (zinc transporter),
uc003jvh.2	NM_022902	Q8TAD4	ZNT5_HUMAN	SLC30A5	NM_022902	NP_075053	chr5	9.00053	13.1571	0.684082	-6.33328	solute carrier family 30 (zinc transporter),
uc004bgq.2	NM_001860	Q53X94	Q53X94_HUMAN	SLC31A2	NM_001860	NP_001851	chr9	2.25613	3.41364	0.660915	-2.57562	solute carrier family 31 (copper transporters),
uc001ddk.2	NM_015139	Q9NTN3	S35D1_HUMAN	SLC35D1	NM_015139	NP_055954	chr1	3.58587	4.25502	0.84274	-2.17362	solute carrier family 35 (UDP-glucuronic
uc004dlo.1	NM_005660	P78381	S35A2_HUMAN	SLC35A2	NM_005660	NP_005651	chrX	8.24124	14.2381	0.578815	-8.53641	solute carrier family 35, member A2 isoform a
uc003dze.2	NM_017945	Q9BS91	S35A5_HUMAN	SLC35A5	NM_017945	NP_060415	chr3	5.09861	8.75425	0.582415	-6.01647	solute carrier family 35, member A5
uc003oxd.2	NM_178148	Q8TB61	S35B2_HUMAN	SLC35B2	NM_178148	NP_835361	chr6	21.2748	40.2841	0.52812	-12.6015	solute carrier family 35, member B2
uc003vrn.2	NM_032826	Q969S0	S35B4_HUMAN	SLC35B4	NM_032826	NP_116215	chr7	4.03159	8.00527	0.503617	-11.1632	solute carrier family 35, member B4
uc001suh.2	NM_018656	A8K0T0	A8K0T0_HUMAN	SLC35E3	NM_018656	NP_061126	chr12	3.48961	6.49459	0.53731	-5.28647	solute carrier family 35, member E2
uc003ais.1	NM_001001479	Q6ICL7	S35E4_HUMAN	SLC35E4	NM_001001479	NP_001001479	chr22	1.14646	1.64831	0.695539	-2.07935	solute carrier family 35, member E4
uc002tku.1	NM_025181	Q8WV83	S35F5_HUMAN	SLC35F5	NM_025181	NP_079457	chr2	11.1745	6.82077	1.6383	6.27618	solute carrier family 35, member F5
uc003luc.2	NM_078483	Q1LZ56	Q1LZ56_HUMAN	SLC36A1	NM_078483	NP_510968	chr5	4.28797	7.20607	0.595049	-7.64439	solute carrier family 36 member 1
uc010ryt.1	NM_001164279	B4DUH2	B4DUH2_HUMAN	SLC37A4	NM_001164279	NP_001157751	chr11	3.87766	6.14	0.631541	-4.2593	solute carrier family 37 (glucose-6-phosphate
uc002zbi.2	NM_018964	P57057	GLPT_HUMAN	SLC37A1	NM_018964	NP_061837	chr21	1.52488	2.40394	0.634323	-3.16329	solute carrier family 37 member 1
uc001rpg.2	NM_018976	Q96QD8	S38A2_HUMAN	SLC38A2	NM_018976	NP_061849	chr12	223.079	329.114	0.677815	-35.0376	solute carrier family 38, member 2
uc001xfg.1	NM_153811	Q8IZM9	S38A6_HUMAN	SLC38A6	NM_153811	NP_722518	chr14	1.58547	2.58209	0.614024	-2.98944	solute carrier family 38, member 6
uc001xle.2	NM_018375	C4N9M8	C4N9M8_HUMAN	SLC39A9	NM_018375	NP_060845	chr14	17.6319	20.2936	0.868842	-3.59894	solute carrier family 39 (zinc transporter),
uc011kzh.1	NM_001135153	B4DIW3	B4DIW3_HUMAN	SLC39A14	NM_001135153	NP_001128625	chr8	29.431	39.5153	0.7448	-9.52815	solute carrier family 39 (zinc transporter),
uc002utg.3	NM_001127257	A8K5C6	A8K5C6_HUMAN	SLC39A10	NM_001127257	NP_001120729	chr2	34.7841	39.8389	0.873119	-4.55406	solute carrier family 39 (zinc transporter),
uc010dmy.2	NM_012319	B4E224	B4E224_HUMAN	SLC39A6	NM_012319	NP_036451	chr18	35.8093	53.3093	0.671728	-12.3586	solute carrier family 39 (zinc transporter),
uc001fdl.2	NM_014437	Q5T4K1	Q5T4K1_HUMAN	SLC39A1	NM_014437	NP_055252	chr1	32.393	63.7298	0.508286	-21.0179	solute carrier family 39 (zinc transporter),
uc003hwc.2	NM_001135146	Q9C0K1	S39A8_HUMAN	SLC39A8	NM_001135146	NP_001128618	chr4	34.9205	64.6899	0.539814	-26.5471	solute carrier family 39 (zinc transporter),
uc002yto.2	NM_006933	P53794	SC5A3_HUMAN	SLC5A3	NM_006933	NP_008864	chr21	11.7352	13.3647	0.878074	-3.66788	solute carrier family 5 (inositol transporters),
uc002rjd.2	NM_021095	B2RB85	B2RB85_HUMAN	SLC5A6	NM_021095	NP_066918	chr2	15.1201	25.166	0.600815	-10.2301	solute carrier family 5 (sodium-dependent
uc001szv.2	NM_182767	Q9H2J7	S6A15_HUMAN	SLC6A15	NM_182767	NP_877499	chr12	30.6876	44.6879	0.686709	-15.6262	solute carrier family 6, member 15 isoform 1
uc001uso.2	NM_003045	P30825	CTR1_HUMAN	SLC7A1	NM_003045	NP_003036	chr13	17.0007	32.8133	0.518103	-22.197	solute carrier family 7 (cationic amino acid
uc002evu.1	NM_003983	Q92536	YLAT2_HUMAN	SLC7A6	NM_003983	NP_003974	chr16	26.5651	33.3521	0.796502	-7.50415	solute carrier family 7 (cationic amino acid
uc011chb.1	NM_014331	A8K2U4	A8K2U4_HUMAN	SLC7A11	NM_014331	NP_055146	chr4	19.176	30.2448	0.634026	-17.191	solute carrier family 7, (cationic amino acid
uc011kyd.1	NM_003046	P52569-2	P52569-2	SLC7A2	NM_003046	NP_003037	chr8	89.1244	114.636	0.777457	-16.9367	solute carrier family 7, member 2 isoform 1
uc004ezk.2	NM_001042537	Q86VS0	Q86VS0_HUMAN	SLC9A6	NM_001042537	NP_001036002	chrX	7.43392	9.75103	0.762372	-4.12386	solute carrier family 9 (sodium/hydrogen
uc002bqx.2	NM_013272	Q9UIG8	SO3A1_HUMAN	SLCO3A1	NM_013272	NP_037404	chr15	4.51466	7.59439	0.594473	-7.80793	solute carrier organic anion transporter family,
uc002yse.1	NM_138927	P18583	SON_HUMAN	SON	NM_138927	NP_620305	chr21	30.8131	51.3518	0.600039	-25.1831	SON DNA-binding protein isoform F
uc002rrk.3	NM_005633	A8K2G3	A8K2G3_HUMAN	SOS1	NM_005633	NP_005624	chr2	3.5814	6.14233	0.583068	-10.0833	son of sevenless homolog 1
[truncated: 551 more rows]
