# Supplementary material for: Genomewide characterization of non-polyadenylated RNAs
Source: Genome Biol. 2011 Feb 16;12(2):R16. doi: 10.1186/gb-2011-12-2-r16 (PMC3188798; doi:10.1186/gb-2011-12-2-r16)
Supplement: Additional file 9 — List of bimorphic genes from H9 cells. Criteria for inclusion in this list are described in the text. Reads from poly(A)- and poly(A)+ samples are normalized. Genes are sorted by their Wald scores (WaldStat). [file gb-2011-12-2-r16-S9.XLSX]

## Sheet: H9_Bimorphic
Gene				Gene			Chromo	BPKM (polyA-)	BPKM (polyA+)	FoldChange	WaldStat	GeneDescription
uc009yks.1	NM_001127219	Q96QU6	1A1L1_HUMAN	ACCS	NM_001127219	NP_001120691	chr11	0.789233	1.47622	0.534631	-3.02804	1-aminocyclopropane-1-carboxylate synthase
uc003ceb.2	NM_022461	A8K3M2	A8K3M2_HUMAN	AZI2	NM_022461	NP_071906	chr3	1.72582	3.12509	0.552248	-4.09498	5-azacytidine induced 2 isoform a
uc003pwj.2	NM_152729	B2RND9	B2RND9_HUMAN	NT5DC1	NM_152729	NP_689942	chr6	5.77292	7.82689	0.737575	-3.4449	5'-nucleotidase, cytosolic II-like 1 protein
uc002qzu.2	NM_003183	B2RNB2	B2RNB2_HUMAN	ADAM17	NM_003183	NP_003174	chr2	4.22299	7.05186	0.598848	-5.71488	a disintegrin and metalloprotease domain 17
uc010skx.1	NM_025003	P59510	ATS20_HUMAN	ADAMTS20	NM_025003	NP_079279	chr12	3.2507	2.03868	1.59451	3.68862	a disintegrin-like and metalloprotease with
uc002gwo.2	NM_007202	B2R650	B2R650_HUMAN	AKAP10	NM_007202	NP_009133	chr17	3.75676	5.52915	0.679447	-3.03991	A-kinase anchor protein 10 precursor
uc001uys.1	NM_016248	Q9UKA4	AKA11_HUMAN	AKAP11	NM_016248	NP_057332	chr13	2.54551	5.06816	0.502255	-9.29654	A-kinase anchor protein 11
uc011ebz.1	NM_016377	B4DUC3	B4DUC3_HUMAN	AKAP7	NM_016377	NP_057461	chr6	1.72768	2.56406	0.673807	-2.21492	A-kinase anchor protein 7 isoform gamma
uc003qgj.2	NM_001134830	Q8N157	AHI1_HUMAN	AHI1	NM_001134830	NP_001128302	chr6	0.999953	1.43342	0.697597	-2.14717	Abelson helper integration site 1 isoform a
uc001vqq.2	NM_032859	B3KWE7	B3KWE7_HUMAN	ABHD13	NM_032859	NP_116248	chr13	1.13298	1.89283	0.598565	-3.14582	abhydrolase domain containing 13
uc003djs.3	NM_020676	Q9BV23	ABHD6_HUMAN	ABHD6	NM_020676	NP_065727	chr3	1.62828	3.01353	0.540325	-3.21238	abhydrolase domain containing 6
uc002uzz.2	NM_005759	Q9NYB9-2	Q9NYB9-2	ABI2	NM_005759	NP_005750	chr2	9.96568	18.146	0.549193	-12.8883	abl interactor 2
uc001isy.2	NM_001012750	A9Z1Y6	A9Z1Y6_HUMAN	ABI1	NM_001012750	NP_001012768	chr10	4.78205	7.55692	0.632804	-4.71661	abl-interactor 1 isoform b
uc001fkt.2	NM_018489	Q9NR48	ASH1L_HUMAN	ASH1L	NM_018489	NP_060959	chr1	2.84297	4.69055	0.606106	-7.21771	absent, small, or homeotic 1-like
uc001epr.2	NM_016361	Q9NPH0	PPA6_HUMAN	ACP6	NM_016361	NP_057445	chr1	3.21341	4.45164	0.721848	-2.74547	acid phosphatase 6, lysophosphatidic precursor
uc010qsg.1	NM_002313	O14639	ABLM1_HUMAN	ABLIM1	NM_002313	NP_002304	chr10	5.90576	10.5474	0.559926	-11.1616	actin-binding LIM protein 1 isoform a
uc003dvx.2	NM_001627	Q13740	CD166_HUMAN	ALCAM	NM_001627	NP_001618	chr3	4.15087	5.92317	0.700785	-4.39146	activated leukocyte cell adhesion molecule
uc003pqk.2	NM_006828	Q8N3C0	HELC1_HUMAN	ASCC3	NM_006828	NP_006819	chr6	7.56911	12.2413	0.618325	-10.8084	activating signal cointegrator 1 complex subunit
uc001rbw.2	NM_018179	Q6VMQ6	MCAF1_HUMAN	ATF7IP	NM_018179	NP_060649	chr12	11.1146	18.6368	0.59638	-11.9984	activating transcription factor 7 interacting
uc003ujf.1	NM_006716	Q9UBU7	DBF4A_HUMAN	DBF4	NM_006716	NP_006707	chr7	2.39738	3.67172	0.652932	-3.14885	activator of S phase kinase
uc003cif.2	NM_001106	Q13705	AVR2B_HUMAN	ACVR2B	NM_001106	NP_001097	chr3	19.8083	30.3017	0.6537	-15.4486	activin A receptor, type IIB precursor
uc003yfd.2	NM_175634	Q06455	MTG8_HUMAN	RUNX1T1	NM_175634	NP_783552	chr8	1.79927	2.8792	0.624919	-3.96248	acute myelogenous leukemia 1 translocation 1
uc002vnj.2	NM_203372	O95573	ACSL3_HUMAN	ACSL3	NM_203372	NP_976251	chr2	8.14767	14.9216	0.546033	-10.6099	acyl-CoA synthetase long-chain family member 3
uc001szl.1	NM_024560	Q9H6R3	ACSS3_HUMAN	ACSS3	NM_024560	NP_078836	chr12	4.99605	6.49611	0.769083	-2.37849	acyl-CoA synthetase short-chain family member 3
uc010qdp.1	NM_145698	Q5T8D3-3	Q5T8D3-3	ACBD5	NM_145698	NP_663736	chr10	2.00696	3.29888	0.608375	-3.62219	acyl-Coenzyme A binding domain containing 5
uc009zvx.2	NM_001136538	Q6JQN1	ACD10_HUMAN	ACAD10	NM_001136538	NP_001130010	chr12	2.81735	5.43023	0.518827	-6.79173	acyl-Coenzyme A dehydrogenase family, member 10
uc002jqe.2	NM_004035	Q15067-2	Q15067-2	ACOX1	NM_004035	NP_004026	chr17	4.73318	3.77741	1.25302	2.53901	acyl-Coenzyme A oxidase 1 isoform a
uc003glc.3	NM_003501	O15254	ACOX3_HUMAN	ACOX3	NM_003501	NP_003492	chr4	2.48244	4.18335	0.593408	-3.86886	acyl-Coenzyme A oxidase 3 isoform a
uc010yxk.1	NM_001142807	Q9NUZ1-2	Q9NUZ1-2	ACOXL	NM_001142807	NP_001136279	chr2	3.02617	4.87788	0.620387	-3.73031	acyl-Coenzyme A oxidase-like 1
uc003ujn.2	NM_021723	Q9P0K1	ADA22_HUMAN	ADAM22	NM_021723	NP_068369	chr7	2.35661	3.05186	0.772188	-2.04852	ADAM metallopeptidase domain 22 isoform 1
uc001jrg.2	NM_139155	Q5T4G1	Q5T4G1_HUMAN	ADAMTS14	NM_139155	NP_631894	chr10	1.2573	1.97797	0.635653	-3.22854	ADAM metallopeptidase with thrombospondin type 1
uc003jia.1	NM_030955	P58397	ATS12_HUMAN	ADAMTS12	NM_030955	NP_112217	chr5	3.64442	4.61526	0.789647	-2.28601	ADAM metallopeptidase with thrombospondin type 1
uc002ymf.2	NM_006988	Q9UHI8	ATS1_HUMAN	ADAMTS1	NM_006988	NP_008919	chr21	5.5476	7.06232	0.785521	-2.74245	ADAM metallopeptidase with thrombospondin type 1
uc003kvb.1	NM_133638	Q8TE59	ATS19_HUMAN	ADAMTS19	NM_133638	NP_598377	chr5	3.80286	7.60242	0.500216	-8.28155	ADAM metallopeptidase with thrombospondin type 1
uc001tlf.1	NM_018171	Q8NEU8	DP13B_HUMAN	APPL2	NM_018171	NP_060641	chr12	2.97237	5.24559	0.566641	-4.64256	adaptor protein, phosphotyrosine interaction, PH
uc001zyx.1	NM_007347	Q9UPM8	AP4E1_HUMAN	AP4E1	NM_007347	NP_031373	chr15	1.24565	1.95027	0.638704	-3.17615	adaptor-related protein complex 4, epsilon 1
uc001kyv.2	NM_016824	Q5VU08	Q5VU08_HUMAN	ADD3	NM_016824	NP_058432	chr10	6.53823	12.6388	0.517315	-10.7026	adducin 3 (gamma) isoform a
uc002lsr.1	NM_005883	O95996	APC2_HUMAN	APC2	NM_005883	NP_005874	chr19	1.1916	0.816503	1.45939	2.53971	adenomatosis polyposis coli 2
uc003kpy.3	NM_000038	Q4LE70	Q4LE70_HUMAN	APC	NM_000038	NP_000029	chr5	3.25029	3.90257	0.832858	-2.42951	adenomatous polyposis coli
uc003jdz.1	NM_020546	Q08462	ADCY2_HUMAN	ADCY2	NM_020546	NP_065433	chr5	12.7557	20.7061	0.616034	-11.2301	adenylate cyclase 2
uc003ytd.3	NM_001115	P40145	ADCY8_HUMAN	ADCY8	NM_001115	NP_001106	chr8	1.22072	1.95627	0.624001	-2.59425	adenylate cyclase 8
uc003tca.1	NM_001118	A8K1Y1	A8K1Y1_HUMAN	ADCYAP1R1	NM_001118	NP_001109	chr7	4.30832	6.78045	0.635404	-3.09171	adenylate cyclase activating polypeptide 1
uc003ncb.2	NM_006366	B2R5Y3	B2R5Y3_HUMAN	CAP2	NM_006366	NP_006357	chr6	2.81518	3.82748	0.735517	-2.09535	adenylyl cyclase-associated protein 2
uc003cxj.2	NM_198722	Q86WK7	AMGO3_HUMAN	AMIGO3	NM_198722	NP_942015	chr3	3.50396	6.21145	0.564114	-4.73338	adhesion molecule with Ig-like domain 3
uc002lnw.2	NM_014913	A8K951	A8K951_HUMAN	ADNP2	NM_014913	NP_055728	chr18	21.5314	23.8538	0.902638	-2.33026	ADNP homeobox 2
uc002gmt.2	NM_020233	Q3LIE5	ADPRM_HUMAN	C17orf48	NM_020233	NP_064618	chr17	0.897424	1.75071	0.512606	-2.15145	ADP-ribose/CDP-alcohol pyrophosphatase
uc001wxg.3	NM_001663	Q6FGZ2	Q6FGZ2_HUMAN	ARF6	NM_001663	NP_001654	chr14	8.98737	17.502	0.513506	-10.5572	ADP-ribosylation factor 6
uc003jty.2	NM_001656	P36406	ARD1_HUMAN	TRIM23	NM_001656	NP_001647	chr5	1.92494	2.76678	0.695732	-2.3368	ADP-ribosylation factor domain protein 1 isoform
uc002xtx.3	NM_006420	Q9Y6D5	BIG2_HUMAN	ARFGEF2	NM_006420	NP_006411	chr20	7.16523	8.70413	0.823199	-3.43414	ADP-ribosylation factor guanine
uc003imz.2	NM_001025595	B4E273	B4E273_HUMAN	ARFIP1	NM_001025595	NP_001020766	chr4	4.061	6.79149	0.597955	-4.55664	ADP-ribosylation factor interacting protein 1
uc003drc.2	NM_182896	Q3SXY8	AR13B_HUMAN	ARL13B	NM_182896	NP_878899	chr3	0.819718	1.39641	0.587018	-2.34176	ADP-ribosylation factor-like 2-like 1 isoform 1
uc002txx.1	NM_012097	Q580I5	Q580I5_HUMAN	ARL5A	NM_012097	NP_036229	chr2	5.04439	8.40138	0.600424	-5.4453	ADP-ribosylation factor-like 5A isoform 1
uc002dfl.1	NM_015161	Q15041	AR6P1_HUMAN	ARL6IP1	NM_015161	NP_055976	chr16	21.6415	41.1256	0.526229	-12.2889	ADP-ribosylation factor-like 6 interacting
uc001mil.1	NM_001124	B2R793	B2R793_HUMAN	ADM	NM_001124	NP_001115	chr11	15.8409	29.4065	0.538686	-9.22759	adrenomedullin precursor
uc001ntl.2	NM_001620	Q09666	AHNK_HUMAN	AHNAK	NM_001620	NP_001611	chr11	1.21603	1.47681	0.823416	-2.06306	AHNAK nucleoprotein isoform 1
uc001tlc.2	NM_001034173	Q3SY69	AL1L2_HUMAN	ALDH1L2	NM_001034173	NP_001029345	chr12	0.708901	1.06056	0.668424	-2.31972	aldehyde dehydrogenase 1 family, member L2
uc001xpo.2	NM_005589	B2R609	B2R609_HUMAN	ALDH6A1	NM_005589	NP_005580	chr14	6.04099	10.4384	0.57873	-5.21563	aldehyde dehydrogenase 6A1 precursor
uc003zny.1	NM_001010887	Q5QJU3	ACER2_HUMAN	ACER2	NM_001010887	NP_001010887	chr9	2.7378	1.56942	1.74446	2.78675	alkaline ceramidase 2
uc003kyd.2	NM_014423	B2RP19	B2RP19_HUMAN	AFF4	NM_014423	NP_055238	chr5	8.42121	10.2195	0.824037	-3.96122	ALL1 fused gene from 5q31
uc002gkq.3	NM_025099	Q2NKJ3	CQ068_HUMAN	C17orf68	NM_025099	NP_079375	chr17	3.78444	4.50718	0.839645	-1.96772	alpha accessory factor 132
uc004azf.2	NM_033087	Q9H553	ALG2_HUMAN	ALG2	NM_033087	NP_149078	chr9	5.18406	9.40199	0.551379	-6.06036	alpha-1,3-mannosyltransferase ALG2
uc001quz.3	NM_144670	A8K2U0	A2ML1_HUMAN	A2ML1	NM_144670	NP_653271	chr12	1.81934	2.71028	0.671276	-3.22081	alpha-2-macroglobulin-like 1 precursor
uc002svi.2	NM_000682	A2RUS0	A2RUS0_HUMAN	ADRA2B	NM_000682	NP_000673	chr2	3.12619	5.18242	0.603231	-4.02309	alpha-2B-adrenergic receptor
uc003jig.2	NM_014324	Q53GV0	Q53GV0_HUMAN	AMACR	NM_014324	NP_055139	chr5	1.36939	2.71183	0.50497	-3.73401	alpha-methylacyl-CoA racemase isoform 1
uc002bnk.2	NM_152924	P08910	ABHD2_HUMAN	ABHD2	NM_152924	NP_690888	chr15	3.19188	5.46904	0.583627	-7.34759	alpha/beta hydrolase domain containing protein
uc002sje.1	NM_015120	Q8TCU4	ALMS1_HUMAN	ALMS1	NM_015120	NP_055935	chr2	11.6432	6.96675	1.67125	10.6374	Alstrom syndrome 1
uc002ibu.2	NM_009590	A5PKW2	A5PKW2_HUMAN	AOC2	NM_009590	NP_033720	chr17	1.55367	2.81496	0.551933	-3.12552	amine oxidase, copper containing 2 isoform b
uc001rpc.2	NM_001077484	Q9H2H9	S38A1_HUMAN	SLC38A1	NM_001077484	NP_001070952	chr12	36.3821	45.6109	0.797662	-9.43411	amino acid transporter system A1
uc001pjc.1	NM_015423	Q9NRN7	ADPPT_HUMAN	AASDHPPT	NM_015423	NP_056238	chr11	4.34087	8.63391	0.50277	-6.5155	aminoadipate-semialdehyde
uc003hbn.2	NM_181806	Q4L235	ACSF4_HUMAN	AASDH	NM_181806	NP_861522	chr4	1.03313	1.94701	0.530625	-4.10904	aminoadipate-semialdehyde dehydrogenase
uc003vkb.2	NM_005763	A4D0W4	A4D0W4_HUMAN	AASS	NM_005763	NP_005754	chr7	92.9498	154.744	0.600669	-30.2084	aminoadipate-semialdehyde synthase precursor
uc004auy.2	NM_032823	Q8N6M6-2	Q8N6M6-2	C9orf3	NM_032823	NP_116212	chr9	1.66839	0.872588	1.91201	3.7467	aminopeptidase O
uc001wpu.2	NM_014178	Q8NFX7	STXB6_HUMAN	STXBP6	NM_014178	NP_054897	chr14	0.6711	1.14399	0.58663	-2.49497	amisyn
uc001cyk.3	NM_006252	P54646	AAPK2_HUMAN	PRKAA2	NM_006252	NP_006243	chr1	1.17751	1.63181	0.721596	-2.50805	AMP-activated protein kinase alpha 2 catalytic
uc003gvm.2	NM_173075	Q92870-2	Q92870-2	APBB2	NM_173075	NP_775098	chr4	4.90834	7.59027	0.646662	-7.09396	amyloid beta A4 precursor protein-binding,
uc002iys.1	NM_006380	A8K862	A8K862_HUMAN	APPBP2	NM_006380	NP_006371	chr17	2.06553	2.9188	0.707664	-2.95128	amyloid beta precursor protein-binding protein
uc001jcp.3	NM_001128324	B2RAX2	B2RAX2_HUMAN	ANUBL1	NM_001128324	NP_001121796	chr10	1.17946	1.71424	0.688038	-2.26798	AN1, ubiquitin-like, homolog
uc002thi.2	NM_022662	Q9H1A4	APC1_HUMAN	ANAPC1	NM_022662	NP_073153	chr2	5.87066	6.89872	0.850978	-2.20892	anaphase promoting complex subunit 1
uc003eqg.1	NM_016201	Q9Y2J4-2	Q9Y2J4-2	AMOTL2	NM_016201	NP_057285	chr3	9.99334	15.5835	0.641278	-8.28835	angiomotin like 2
uc003tff.2	NM_018685	Q9NQW6	ANLN_HUMAN	ANLN	NM_018685	NP_061155	chr7	8.80231	16.5194	0.532848	-10.6966	anillin, actin binding protein
uc001jky.2	NM_020987	Q12955-2	Q12955-2	ANK3	NM_020987	NP_066267	chr10	2.21044	3.5705	0.619082	-7.29667	ankyrin 3 isoform 1
uc001vrn.2	NM_017664	Q9NXR5	ANR10_HUMAN	ANKRD10	NM_017664	NP_060134	chr13	12.6064	21.0781	0.598079	-13.4549	ankyrin repeat domain 10
uc001tpx.2	NM_033121	Q3ZTS7	Q3ZTS7_HUMAN	ANKRD13A	NM_033121	NP_149112	chr12	1.69727	3.21339	0.528187	-5.35801	ankyrin repeat domain 13
uc001dex.3	NM_030816	Q8N6S4	AN13C_HUMAN	ANKRD13C	NM_030816	NP_110443	chr1	2.26693	3.13436	0.723254	-2.95104	ankyrin repeat domain 13C
uc002ntn.1	NM_032139	Q96NW4	ANR27_HUMAN	ANKRD27	NM_032139	NP_115515	chr19	8.90806	14.1741	0.628473	-8.67118	ankyrin repeat domain 27 (VPS9 domain)
uc003caj.1	NM_015199	O15084	ANR28_HUMAN	ANKRD28	NM_015199	NP_056014	chr3	3.88641	6.63465	0.585774	-8.38595	ankyrin repeat domain 28
uc003kcu.1	NM_023039	Q9H9E1	ANRA2_HUMAN	ANKRA2	NM_023039	NP_075526	chr5	1.58158	2.72766	0.579831	-2.55372	ankyrin repeat, family A (RFXANK-like), 2
uc003hld.2	NM_005139	B2R9W6	B2R9W6_HUMAN	ANXA3	NM_005139	NP_005130	chr4	3.516	6.79832	0.517186	-4.34946	annexin A3
uc010sle.1	NM_001142680	B4DZA5	B4DZA5_HUMAN	ANO6	NM_001142680	NP_001136152	chr12	8.80731	11.2179	0.785113	-4.29523	anoctamin 6 isoform c
uc002rhp.1	NM_017877	Q8N357	CB018_HUMAN	C2orf18	NM_017877	NP_060347	chr2	4.04216	6.46533	0.625206	-4.58879	ANT2-binding protein precursor
uc001mvs.2	NM_015957	Q96GX9	APIP_HUMAN	APIP	NM_015957	NP_057041	chr11	2.39148	3.85602	0.620193	-2.20798	APAF1 interacting protein
uc002vty.2	NM_030803	Q676U5	A16L1_HUMAN	ATG16L1	NM_030803	NP_110430	chr2	6.13061	9.94173	0.616654	-5.45687	APG16 autophagy 16-like isoform 1
uc002qzh.2	NM_003887	O43150	ASAP2_HUMAN	ASAP2	NM_003887	NP_003878	chr2	3.95049	6.87185	0.57488	-6.68983	ArfGAP with SH3 domain, ankyrin repeat and PH
uc003fbt.2	NM_016625	Q96IZ7	RSRC1_HUMAN	RSRC1	NM_016625	NP_057709	chr3	2.59709	4.12526	0.629558	-2.60498	arginine/serine-rich coiled-coil 1
uc003yvn.2	NM_012154	Q9UKV8	AGO2_HUMAN	EIF2C2	NM_012154	NP_036286	chr8	35.9738	39.8457	0.902828	-2.42243	argonaute 2 isoform 1
uc003esa.1	NM_015396	Q8IUR7-2	Q8IUR7-2	ARMC8	NM_015396	NP_056211	chr3	3.61314	6.12118	0.590269	-6.30329	armadillo repeat containing 8 isoform 2
uc004ejh.2	NM_022838	B3KU88	B3KU88_HUMAN	ARMCX5	NM_022838	NP_073749	chrX	2.6753	4.06676	0.657845	-2.90894	armadillo repeat containing, X-linked 5
uc003xvl.2	NM_018120	Q9NVT9	ARMC1_HUMAN	ARMC1	NM_018120	NP_060590	chr8	7.27918	9.40065	0.774327	-2.52335	armadillo repeat-containing protein
uc001inn.2	NM_001033855	Q96SD1	DCR1C_HUMAN	DCLRE1C	NM_001033855	NP_001029027	chr10	1.13223	1.64196	0.689561	-2.299	artemis protein isoform a
uc011jxz.1	NM_001621	A4D130	A4D130_HUMAN	AHR	NM_001621	NP_001612	chr7	2.42318	1.62553	1.4907	2.67388	aryl hydrocarbon receptor precursor
uc002jhc.2	NM_014960	Q96EG1	ARSG_HUMAN	ARSG	NM_014960	NP_055775	chr17	1.80211	1.06678	1.6893	2.07152	Arylsulfatase G precursor
uc001pmb.2	NM_001077690	Q9H6U8	ALG9_HUMAN	ALG9	NM_001077690	NP_001071158	chr11	1.14928	2.14542	0.53569	-4.88574	asparagine-linked glycosylation 9 protein
uc004bjs.1	NM_198187	O75129	ASTN2_HUMAN	ASTN2	NM_198187	NP_937830	chr9	3.43046	5.4443	0.630101	-4.83877	astrotactin 2 isoform c
uc001glc.2	NM_004319	O14525-2	O14525-2	ASTN1	NM_004319	NP_004310	chr1	1.73527	2.34515	0.739939	-2.74472	astrotactin isoform 1
uc001ros.1	NM_152641	Q68CP9	ARID2_HUMAN	ARID2	NM_152641	NP_689854	chr12	6.82931	7.64397	0.893425	-2.1222	AT rich interactive domain 2 (ARID, RFX-like)
uc003eux.3	NM_001184	Q13535	ATR_HUMAN	ATR	NM_001184	NP_001175	chr3	2.72099	3.34446	0.81358	-2.57482	ataxia telangiectasia and Rad3 related protein
uc001pkb.1	NM_000051	Q13315	ATM_HUMAN	ATM	NM_000051	NP_000042	chr11	3.29698	4.45678	0.739768	-4.84356	ataxia telangiectasia mutated isoform 1
uc002rqq.2	NM_001135673	Q8NHH9	ATLA2_HUMAN	ATL2	NM_001135673	NP_001129145	chr2	10.4978	12.333	0.851198	-2.20052	atlastin GTPase 2 isoform 2
uc001wxw.1	NM_001003803	Q99766	ATP5S_HUMAN	ATP5S	NM_001003803	NP_001003803	chr14	1.32872	2.4314	0.546485	-2.71334	ATP synthase, H+ transporting, mitochondrial F0
uc001htp.3	NM_012089	Q9NRK6	ABCBA_HUMAN	ABCB10	NM_012089	NP_036221	chr1	1.39695	2.38328	0.586147	-3.12763	ATP-binding cassette, sub-family B, member 10
uc004ebz.2	NM_004299	O75027-2	O75027-2	ABCB7	NM_004299	NP_004290	chrX	12.206	15.4058	0.7923	-2.80002	ATP-binding cassette, sub-family B, member 7
uc010bvi.2	NM_004996	P33527	MRP1_HUMAN	ABCC1	NM_004996	NP_004987	chr16	21.3295	35.3048	0.604152	-15.1851	ATP-binding cassette, sub-family C, member 1
uc010mqc.2	NM_015239	Q9UPW5-2	Q9UPW5-2	AGTPBP1	NM_015239	NP_056054	chr9	8.49063	11.4954	0.738612	-4.50119	ATP/GTP binding protein 1
uc002hfs.1	NM_024857	Q96QE3	ATAD5_HUMAN	ATAD5	NM_024857	NP_079133	chr17	2.94228	3.88431	0.757479	-2.71691	ATPase family, AAA domain containing 5
uc003fty.3	NM_024524	Q9H7F0	AT133_HUMAN	ATP13A3	NM_024524	NP_078800	chr3	6.91937	9.81285	0.705133	-6.51204	ATPase type 13A3
uc003gwr.2	NM_006095	Q9Y2Q0	AT8A1_HUMAN	ATP8A1	NM_006095	NP_006086	chr4	2.09973	3.60671	0.582174	-5.72767	ATPase, aminophospholipid transporter (APLT),
uc003eao.2	NM_001690	B2RBR8	B2RBR8_HUMAN	ATP6V1A	NM_001690	NP_001681	chr3	9.45312	14.8864	0.635016	-7.30983	ATPase, H+ transporting, lysosomal V1 subunit A
uc001viv.1	NM_024808	B5LMG6	B5LMG6_HUMAN	C13orf34	NM_024808	NP_079084	chr13	1.98213	3.61322	0.548577	-3.8113	aurora borealis
uc003tcv.1	NM_015060	Q8NBF6	AVL9_HUMAN	AVL9	NM_015060	NP_055875	chr7	6.13116	11.1414	0.550305	-6.68372	AVL9 homolog (S. cerevisiase)
uc002uax.2	NM_022826	Q9H992	MARH7_HUMAN	2010-03-07	NM_022826	NP_073737	chr2	8.83059	17.5107	0.504296	-10.5905	axotrophin
uc001lhl.2	NM_015892	Q7LFX5	ST4S6_HUMAN	CHST15	NM_015892	NP_056976	chr10	1.9706	3.04446	0.647272	-3.45106	B cell RAG associated protein
uc001dkz.2	NM_003921	Q5VUF1	Q5VUF1_HUMAN	BCL10	NM_003921	NP_003912	chr1	2.02903	3.18281	0.637497	-2.82049	B-cell CLL/lymphoma 10
uc001ubo.2	NM_020993	Q14CT7	Q14CT7_HUMAN	BCL7A	NM_020993	NP_066273	chr12	3.72135	6.46317	0.575777	-5.21382	B-cell CLL/lymphoma 7A isoform a
uc002ykk.2	NM_006806	Q6IAU3	Q6IAU3_HUMAN	BTG3	NM_006806	NP_006797	chr21	3.7558	6.8288	0.549994	-3.78502	B-cell translocation gene 3 isoform b
uc003vwc.3	NM_004333	A4D1T4	A4D1T4_HUMAN	BRAF	NM_004333	NP_004324	chr7	6.07937	4.70546	1.29198	1.97685	B-Raf
uc010ezu.2	NM_016252	Q9NR09	BIRC6_HUMAN	BIRC6	NM_016252	NP_057336	chr2	16.8999	11.6071	1.456	10.636	baculoviral IAP repeat-containing 6
uc001pgy.2	NM_001166	Q13490	BIRC2_HUMAN	BIRC2	NM_001166	NP_001157	chr11	2.89667	4.84691	0.597632	-4.49541	baculoviral IAP repeat-containing protein 2
uc002ejd.2	NM_031885	Q9BXC9	BBS2_HUMAN	BBS2	NM_031885	NP_114091	chr16	1.17717	2.31076	0.509431	-4.91825	Bardet-Biedl syndrome 2 protein
uc010mdg.2	NM_021021	Q13884	SNTB1_HUMAN	SNTB1	NM_021021	NP_066301	chr8	4.19481	5.59012	0.750396	-3.30481	basic beta 1 syntrophin
uc001ctk.2	NM_152265	Q96K17	BT3L4_HUMAN	BTF3L4	NM_152265	NP_689478	chr1	2.19685	4.31162	0.509518	-4.09734	basic transcription factor 3-like 4 isoform 1
uc003zml.2	NM_017637	Q6ZN30	BNC2_HUMAN	BNC2	NM_017637	NP_060107	chr9	3.70076	3.1392	1.17889	2.36565	basonuclin 2
uc003pdr.2	NM_004282	O95816	BAG2_HUMAN	BAG2	NM_004282	NP_004273	chr6	4.59628	6.03411	0.761717	-1.99127	BCL2-associated athanogene 2
uc003xky.1	NM_004874	O95429	BAG4_HUMAN	BAG4	NM_004874	NP_004865	chr8	16.625	10.0959	1.64671	4.96855	BCL2-associated athanogene 4
uc002tgv.1	NM_138621	O43521	B2L11_HUMAN	BCL2L11	NM_138621	NP_619527	chr2	1.83341	3.56168	0.514759	-5.74195	BCL2-like 11 isoform 1
uc010uhc.1	NM_004330	Q12982	BNIP2_HUMAN	BNIP2	NM_004330	NP_004321	chr15	4.08904	7.86017	0.520223	-5.89707	BCL2/adenovirus E1B 19kD interacting protein 2
uc003prs.2	NM_001080450	Q5T5X7	BEND3_HUMAN	BEND3	NM_001080450	NP_001073919	chr6	17.4984	20.203	0.866129	-3.33403	BEN domain containing 3
uc003gwn.2	NM_207406	Q6ZU67	BEND4_HUMAN	BEND4	NM_207406	NP_997289	chr4	5.77433	9.18942	0.628368	-8.18711	BEN domain containing 4 isoform a
uc010aaz.2	NM_194318	Q6Y288	B3GLT_HUMAN	B3GALTL	NM_194318	NP_919299	chr13	1.05792	1.55564	0.680054	-2.09605	beta 1,3-galactosyltransferase-like
uc001plw.1	NM_181699	P30154-2	P30154-2	PPP2R1B	NM_181699	NP_859050	chr11	9.68175	13.233	0.731638	-5.52885	beta isoform of regulatory subunit A, protein
uc003pfv.2	NM_080742	Q9NPZ5	B3GA2_HUMAN	B3GAT2	NM_080742	NP_542780	chr6	1.20787	2.33607	0.517053	-3.85479	beta-1,3-glucuronyltransferase 2
uc002kwz.3	NM_004775	Q9UBX8	B4GT6_HUMAN	B4GALT6	NM_004775	NP_004766	chr18	4.06616	6.18328	0.657607	-4.46883	beta-1,4-galactosyltransferase 6
uc002elf.1	NM_012106	B3KQJ5	B3KQJ5_HUMAN	ARL2BP	NM_012106	NP_036238	chr16	2.69694	4.83362	0.557954	-3.59543	binder of Arl Two
uc002bpr.2	NM_000057	P54132	BLM_HUMAN	BLM	NM_000057	NP_000048	chr15	5.23196	7.43547	0.703648	-4.28309	Bloom syndrome protein
uc001rgd.3	NM_005504	P54687	BCAT1_HUMAN	BCAT1	NM_005504	NP_005495	chr12	31.4691	40.8106	0.7711	-9.7527	branched chain aminotransferase 1, cytosolic
uc002veu.2	NM_000465	Q99728	BARD1_HUMAN	BARD1	NM_000465	NP_000456	chr2	8.51007	6.73063	1.26438	2.02813	BRCA1 associated RING domain 1
uc001dqa.2	NM_003567	O75815	BCAR3_HUMAN	BCAR3	NM_003567	NP_003558	chr1	2.38216	3.67425	0.648338	-3.43055	breast cancer antiestrogen resistance 3
uc002iyv.3	NM_001099432	Q17RM0	Q17RM0_HUMAN	BCAS3	NM_001099432	NP_001092902	chr17	2.63885	4.99472	0.528329	-6.25626	breast carcinoma amplified sequence 3 isoform 1
uc003xxo.1	NM_006421	Q9Y6D6	BIG1_HUMAN	ARFGEF1	NM_006421	NP_006412	chr8	6.56409	12.4519	0.527154	-14.4058	brefeldin A-inhibited guanine
uc002uao.2	NM_013450	Q9UIF8	BAZ2B_HUMAN	BAZ2B	NM_013450	NP_038478	chr2	1.74681	2.63374	0.663243	-4.83209	bromodomain adjacent to zinc finger domain, 2B
uc010qtf.1	NM_018117	Q9BZH6	BRWD2_HUMAN	BRWD2	NM_018117	NP_060587	chr10	6.47848	11.5619	0.560329	-8.86431	bromodomain and WD repeat domain containing 2
uc004edt.2	NM_153252	Q6RI45	BRWD3_HUMAN	BRWD3	NM_153252	NP_694984	chrX	5.13371	9.95623	0.515627	-10.2725	bromodomain and WD repeat domain containing 3
uc003dzy.2	NM_033254	B2RMS8	B2RMS8_HUMAN	BOC	NM_033254	NP_150279	chr3	0.695423	1.18671	0.586008	-3.34663	brother of CDO precursor
uc001khr.2	NM_003972	Q2M1V9	Q2M1V9_HUMAN	BTAF1	NM_003972	NP_003963	chr10	9.27844	11.4372	0.811253	-3.79111	BTAF1 RNA polymerase II, B-TFIID transcription
uc002fkp.2	NM_079837	A8MX25	A8MX25_HUMAN	BANP	NM_079837	NP_524576	chr16	4.66476	9.02539	0.516849	-6.41061	BTG3 associated nuclear protein isoform b
uc001ppn.2	NM_032725	A8K0S0	A8K0S0_HUMAN	BUD13	NM_032725	NP_116114	chr11	6.41727	10.1855	0.630041	-4.52013	BUD13 homolog isoform 1
uc001rgp.1	NM_033360	Q9BR65	Q9BR65_HUMAN	KRAS	NM_033360	NP_203524	chr12	6.33323	8.69427	0.728437	-4.80584	c-K-ras2 protein isoform a precursor
uc002yzw.2	NM_015500	Q9Y426	CU025_HUMAN	C2CD2	NM_015500	NP_056315	chr21	2.84375	4.04454	0.703109	-3.85063	C2 calcium-dependent domain containing 2 isoform
uc003dll.2	NM_003716	Q9ULU8	CAPS1_HUMAN	CADPS	NM_003716	NP_003707	chr3	1.27422	2.3754	0.536424	-4.33852	Ca2+-dependent secretion activator isoform 1
uc002ewg.1	NM_004360	A8K1U7	A8K1U7_HUMAN	CDH1	NM_004360	NP_004351	chr16	34.9648	66.9197	0.522489	-22.2707	cadherin 1, type 1 preproprotein
uc002eoi.2	NM_001797	P55287	CAD11_HUMAN	CDH11	NM_001797	NP_001788	chr16	1.11116	1.58948	0.699073	-2.15993	cadherin 11, type 2 preproprotein
uc001znl.2	NM_007236	Q99653	CHP1_HUMAN	CHP	NM_007236	NP_009167	chr15	17.0468	22.0436	0.773323	-4.29185	calcium binding protein P22
uc002mwy.3	NM_001127222	O00555	CAC1A_HUMAN	CACNA1A	NM_001127222	NP_001120694	chr19	2.20598	4.29766	0.513298	-7.79532	calcium channel, alpha 1A subunit isoform 4
uc003uhr.1	NM_000722	P54289	CA2D1_HUMAN	CACNA2D1	NM_000722	NP_000713	chr7	2.25554	4.28458	0.526432	-5.18909	calcium channel, voltage-dependent, alpha
uc004cog.2	NM_000718	Q00975	CAC1B_HUMAN	CACNA1B	NM_000718	NP_000709	chr9	2.13544	3.58076	0.596365	-5.92179	calcium channel, voltage-dependent, N type,
uc003ibi.2	NM_001221	B3KY86	B3KY86_HUMAN	CAMK2D	NM_001221	NP_001212	chr4	1.0913	2.02251	0.539579	-4.19608	calcium/calmodulin-dependent protein kinase II
uc004cgr.3	NM_015447	Q5T5Y3	CAMP1_HUMAN	CAMSAP1	NM_015447	NP_056262	chr9	10.0276	16.1377	0.621374	-10.2742	calmodulin regulated spectrin-associated protein
uc001dqz.3	NM_001839	Q6FHA7	Q6FHA7_HUMAN	CNN3	NM_001839	NP_001830	chr1	45.3998	86.31	0.526009	-16.9792	calponin 3
uc002vcc.2	NM_134442	Q5U0J5	Q5U0J5_HUMAN	CREB1	NM_134442	NP_604391	chr2	3.35315	5.48386	0.611457	-7.21016	cAMP responsive element binding protein 1
uc003vtw.2	NM_194071	A8KAI3	A8KAI3_HUMAN	CREB3L2	NM_194071	NP_919047	chr7	6.71771	10.8188	0.620928	-8.85476	cAMP responsive element binding protein 3-like
uc001djl.2	NM_182948	P17612-2	P17612-2	PRKACB	NM_182948	NP_891993	chr1	1.48543	2.74009	0.542109	-5.66271	cAMP-dependent protein kinase catalytic subunit
uc003xtz.1	NM_004056	A8K0A5	A8K0A5_HUMAN	CA8	NM_004056	NP_004047	chr8	0.930769	1.53438	0.606608	-2.41659	carbonic anhydrase VIII
uc001pwe.2	NM_005188	P22681	CBL_HUMAN	CBL	NM_005188	NP_005179	chr11	12.0104	17.8811	0.671684	-11.0252	Cas-Br-M (murine) ecotropic retroviral
uc003uni.3	NM_022900	Q96PB1	CASD1_HUMAN	CASD1	NM_022900	NP_075051	chr7	2.68168	3.99669	0.670976	-3.07238	CAS1 domain containing 1 precursor
uc003lqw.1	NM_001025105	Q8N752	KC1AL_HUMAN	CSNK1A1	NM_001025105	NP_001020276	chr5	23.4739	29.7996	0.787722	-5.87356	casein kinase 1, alpha 1 isoform 1
uc001osj.2	NM_030813	Q9H078	CLPB_HUMAN	CLPB	NM_030813	NP_110440	chr11	7.04454	10.7709	0.654035	-4.98313	caseinolytic peptidase B
uc002lap.2	NM_002647	Q8NEB9	PK3C3_HUMAN	PIK3C3	NM_002647	NP_002638	chr18	2.03642	2.68065	0.759675	-2.49496	catalytic phosphatidylinositol 3-kinase 3
uc002env.2	NM_016284	A5YKK6	CNOT1_HUMAN	CNOT1	NM_016284	NP_057368	chr16	32.0316	61.1401	0.523905	-30.0284	CCR4-NOT transcription complex, subunit 1
uc003dwt.1	NM_001777	A8K198	A8K198_HUMAN	CD47	NM_001777	NP_001768	chr3	1.46247	2.16253	0.676278	-2.60196	CD47 antigen isoform 1 precursor
uc002uwe.2	NM_004071	Q9NRL6	Q9NRL6_HUMAN	CLK1	NM_004071	NP_004062	chr2	1.69165	2.84862	0.59385	-3.32282	CDC-like kinase 1 isoform 1
uc010uln.1	NM_001130028	P49761	CLK3_HUMAN	CLK3	NM_001130028	NP_001123500	chr15	1.95284	3.50403	0.557312	-6.22672	CDC-like kinase 3 isoform a
uc001dtf.2	NM_033312	B1AQ14	B1AQ14_HUMAN	CDC14A	NM_033312	NP_201569	chr1	2.03192	1.4025	1.44879	2.2613	CDC14 homolog A isoform 2
uc002rqi.1	NM_006449	B2R8S0	B2R8S0_HUMAN	CDC42EP3	NM_006449	NP_006440	chr2	3.49872	5.94241	0.588772	-4.97815	Cdc42 effector protein 3
uc003ivp.1	NM_017632	Q9NXV6	CARF_HUMAN	CDKN2AIP	NM_017632	NP_060102	chr4	3.95448	6.52935	0.605646	-3.82446	CDKN2A interacting protein
uc001jld.2	NM_001786	P06493	CDC2_HUMAN	CDC2	NM_001786	NP_001777	chr10	5.08279	9.47261	0.536578	-7.69366	cell division cycle 2 isoform 1
uc003puh.1	NM_015076	B4DL75	B4DL75_HUMAN	CDC2L6	NM_015076	NP_055891	chr6	0.897747	1.40177	0.64044	-2.78636	cell division cycle 2-like 6 (CDK8-like)
uc001dof.2	NM_001134419	O00311	CDC7_HUMAN	CDC7	NM_001134419	NP_001127891	chr1	5.92657	9.7748	0.606311	-5.59983	cell division cycle 7
uc003xep.1	NM_152562	Q69YH5	CDCA2_HUMAN	CDCA2	NM_152562	NP_689775	chr8	5.30707	9.22784	0.575115	-6.39348	cell division cycle associated 2
uc002uic.1	NM_031942	Q9BWT1-2	Q9BWT1-2	CDCA7	NM_031942	NP_114148	chr2	13.9013	23.342	0.595546	-8.11873	cell division cycle associated 7 isoform 1
uc002ile.3	NM_001114091	P30260	CDC27_HUMAN	CDC27	NM_001114091	NP_001107563	chr17	4.33381	6.32153	0.685563	-4.40293	cell division cycle protein 27 isoform 1
uc003fun.3	NM_012287	A8K2V4	A8K2V4_HUMAN	ACAP2	NM_012287	NP_036419	chr3	2.47206	4.7686	0.518404	-7.83308	centaurin, beta 2
uc002rhr.2	NM_001809	P49450	CENPA_HUMAN	CENPA	NM_001809	NP_001800	chr2	5.61527	7.86298	0.71414	-2.32035	centromere protein A isoform a
uc003hxb.1	NM_001813	Q02224	CENPE_HUMAN	CENPE	NM_001813	NP_001804	chr4	2.64235	5.01283	0.527117	-8.04831	centromere protein E
uc004egx.2	NM_006733	Q92674	CENPI_HUMAN	CENPI	NM_006733	NP_006724	chrX	2.46125	3.93109	0.626099	-3.24988	centromere protein I
uc001upt.3	NM_018451	Q9HC77	CENPJ_HUMAN	CENPJ	NM_018451	NP_060921	chr13	2.73421	5.05222	0.541191	-6.16463	centromere protein J
uc001gjg.3	NM_001127181	Q8N0S6-2	Q8N0S6-2	CENPL	NM_001127181	NP_001120653	chr1	2.9218	4.03692	0.72377	-2.22688	centromere protein L isoform 1
uc001hzs.2	NM_014812	Q5SW79	CE170_HUMAN	CEP170	NM_014812	NP_055627	chr1	2.67681	3.62256	0.738926	-3.10335	centrosomal protein 170kDa isoform alpha
uc010xac.1	NM_032142	B7ZMF0	B7ZMF0_HUMAN	CEP192	NM_032142	NP_115518	chr18	6.29763	4.26088	1.47801	5.66863	centrosomal protein 192kDa
uc002sdl.3	NM_015147	B4DRQ1	B4DRQ1_HUMAN	CEP68	NM_015147	NP_055962	chr2	4.70556	6.37176	0.738503	-4.0324	centrosomal protein 68kDa
uc004bft.2	NM_003358	Q16739	CEGT_HUMAN	UGCG	NM_003358	NP_003349	chr9	16.4271	10.3862	1.58163	3.98629	ceramide glucosyltransferase
uc003dqt.2	NM_003663	Q9UFW8	CGBP1_HUMAN	CGGBP1	NM_003663	NP_003654	chr3	6.22468	10.8184	0.575378	-7.69346	CGG triplet repeat binding protein 1
uc001znh.2	NM_024111	Q9BUX1	CHAC1_HUMAN	CHAC1	NM_024111	NP_077016	chr15	12.8571	24.1396	0.532617	-7.40088	ChaC, cation transport regulator-like 1 isoform
uc001xxo.3	NM_001085471	O00409	FOXN3_HUMAN	FOXN3	NM_001085471	NP_001078940	chr14	17.8629	22.3069	0.800778	-5.96561	checkpoint suppressor 1 isoform 1
uc003hhl.2	NM_002090	Q6FGD6	Q6FGD6_HUMAN	CXCL3	NM_002090	NP_002081	chr4	1.50511	2.78356	0.540713	-2.10994	chemokine (C-X-C motif) ligand 3
uc003ish.2	NM_173872	P51790-2	P51790-2	CLCN3	NM_173872	NP_776297	chr4	5.98353	7.94245	0.75336	-3.35483	chloride channel 3 isoform e
uc004csy.3	NM_001830	A1L3U1	A1L3U1_HUMAN	CLCN4	NM_001830	NP_001821	chrX	1.2371	2.27121	0.544688	-4.5757	chloride channel 4
uc004doq.1	NM_001127898	B3KPN6	B3KPN6_HUMAN	CLCN5	NM_001127898	NP_001121370	chrX	2.28083	2.8891	0.789462	-2.60439	chloride channel 5 isoform a
uc001bjo.2	NM_013943	Q6FIC5	Q6FIC5_HUMAN	CLIC4	NM_013943	NP_039234	chr1	22.9943	39.9864	0.575052	-14.2052	chloride intracellular channel 4
uc003wjr.1	NM_019015	B2DBD8	B2DBD8_HUMAN	CHPF2	NM_019015	NP_061888	chr7	5.53377	10.7479	0.514871	-8.28597	chondroitin polymerizing factor 2
uc004eet.2	NM_000390	P24386	RAE1_HUMAN	CHM	NM_000390	NP_000381	chrX	0.926405	1.599	0.579366	-3.76405	choroideremia isoform a
uc001hzd.2	NM_001821	B2RAB9	B2RAB9_HUMAN	CHML	NM_001821	NP_001812	chr1	4.95733	9.10774	0.544298	-9.35931	choroideremia-like Rab escort protein 2
uc003awl.2	NM_014292	A8KAH0	A8KAH0_HUMAN	CBX6	NM_014292	NP_055107	chr22	4.7706	8.8272	0.540444	-7.9617	chromobox homolog 6
uc001giq.3	NM_014283	Q9UBS9	CA009_HUMAN	C1orf9	NM_014283	NP_055098	chr1	3.88566	6.46936	0.600625	-6.22378	chromosome 1 open reading frame 9 protein
uc001lds.1	NM_153810	Q86Y37	CJ046_HUMAN	C10orf46	NM_153810	NP_722517	chr10	4.37782	7.23288	0.605266	-6.95921	chromosome 10 open reading frame 46
uc001wwf.2	NM_018353	Q6P0N0	KNL2_HUMAN	C14orf106	NM_018353	NP_060823	chr14	4.35868	8.42261	0.517497	-8.07615	chromosome 14 open reading frame 106
uc003uio.2	NM_024315	B2R9I4	B2R9I4_HUMAN	C7orf23	NM_024315	NP_077291	chr7	4.77449	8.27226	0.577168	-3.1107	chromosome 7 open reading frame 23
uc002ixq.1	NM_004859	Q00610	CLH1_HUMAN	CLTC	NM_004859	NP_004850	chr17	41.7837	67.7904	0.616366	-22.8047	clathrin heavy chain 1
uc003fgx.2	NM_005602	B2R7C1	B2R7C1_HUMAN	CLDN11	NM_005602	NP_005593	chr3	1.63611	2.22383	0.73572	-1.98448	claudin 11
uc003ukr.2	NM_012129	Q7LDZ0	Q7LDZ0_HUMAN	CLDN12	NM_012129	NP_036261	chr7	8.03203	11.8091	0.680156	-5.17496	claudin 12
uc003uyg.1	NM_014343	B3KPB5	B3KPB5_HUMAN	CLDN15	NM_014343	NP_055158	chr7	1.00739	1.91037	0.527328	-2.81104	claudin 15
uc001sut.3	NM_007007	A8K7K9	A8K7K9_HUMAN	CPSF6	NM_007007	NP_008938	chr12	20.1846	26.4991	0.761709	-7.18687	cleavage and polyadenylation specific factor 6,
uc002xxl.1	NM_001033521	Q5QPD8	Q5QPD8_HUMAN	CSTF1	NM_001033521	NP_001028693	chr20	13.7996	19.7051	0.700303	-5.01388	cleavage stimulation factor subunit 1
uc003cfu.2	NM_015097	B2RTR1	B2RTR1_HUMAN	CLASP2	NM_015097	NP_055912	chr3	3.85642	6.79505	0.567533	-8.53108	CLIP-associating protein 2
uc003hba.1	NM_004898	A2I2N9	A2I2N9_HUMAN	CLOCK	NM_004898	NP_004889	chr4	2.59633	3.39433	0.764903	-2.47804	clock
uc003ken.3	NM_001992	P25116	PAR1_HUMAN	F2R	NM_001992	NP_001983	chr5	4.93635	9.80066	0.503675	-7.9804	coagulation factor II receptor precursor
uc001wqp.2	NM_001135058	A8K9K9	A8K9K9_HUMAN	COCH	NM_001135058	NP_001128530	chr14	3.73956	7.00387	0.533928	-5.64838	cochlin precursor
uc002ene.2	NM_014157	B2RAQ7	B2RAQ7_HUMAN	CCDC113	NM_014157	NP_054876	chr16	1.44266	2.19236	0.658041	-2.77458	coiled-coil domain containing 113 isoform 1
uc003bbh.1	NM_024821	Q9H6E4	CC134_HUMAN	CCDC134	NM_024821	NP_079097	chr22	12.5363	8.95713	1.39959	2.37327	coiled-coil domain containing 134 precursor
uc003zqg.3	NM_025103	Q5VY34	Q5VY34_HUMAN	IFT74	NM_025103	NP_079379	chr9	2.93314	4.32407	0.678328	-2.62487	coiled-coil domain containing 2 isoform a
uc002jem.2	NM_138363	Q96GE4	CCD45_HUMAN	CCDC45	NM_138363	NP_612372	chr17	3.04043	5.15049	0.590319	-4.89764	coiled-coil domain containing 45
uc001jks.3	NM_005436	Q6GSG7	Q6GSG7_HUMAN	CCDC6	NM_005436	NP_005427	chr10	10.2885	14.6688	0.701384	-6.64704	coiled-coil domain containing 6
uc003dhz.2	NM_001141947	A2RUB6	CCD66_HUMAN	CCDC66	NM_001141947	NP_001135419	chr3	0.963689	1.62696	0.592325	-3.14258	coiled-coil domain containing 66 isoform 1
uc001pfx.3	NM_024725	Q8N4S0	CCD82_HUMAN	CCDC82	NM_024725	NP_079001	chr11	1.00741	1.55073	0.649634	-2.39901	coiled-coil domain containing 82
uc001pul.2	NM_198489	Q86UT8	CCD84_HUMAN	CCDC84	NM_198489	NP_940891	chr11	4.59317	8.46481	0.542619	-4.12302	coiled-coil domain containing 84
uc003dqn.2	NM_016206	A8MV65	VGLL3_HUMAN	VGLL3	NM_016206	NP_057290	chr3	1.78484	2.27019	0.786209	-2.31666	colon carcinoma related protein
uc001hfw.2	NM_001877	P20023	CR2_HUMAN	CR2	NM_001877	NP_001868	chr1	1.5463	2.7034	0.571983	-3.60286	complement component (3d/Epstein Barr virus)
uc001vak.2	NM_031431	B2RAW5	B2RAW5_HUMAN	COG3	NM_031431	NP_113619	chr13	2.44462	3.59365	0.680262	-3.22007	component of golgi transport complex 3
uc001uxh.2	NM_020751	B4DG73	B4DG73_HUMAN	COG6	NM_020751	NP_065802	chr13	0.982745	1.70941	0.574902	-3.69309	component of oligomeric golgi complex 6 isoform
uc002dlo.2	NM_153603	P83436	COG7_HUMAN	COG7	NM_153603	NP_705831	chr16	3.84431	7.59847	0.505932	-6.12115	component of oligomeric golgi complex 7
uc004czx.1	NM_014927	B9EG83	B9EG83_HUMAN	CNKSR2	NM_014927	NP_055742	chrX	4.7852	3.59842	1.32981	2.37946	connector enhancer of kinase suppressor of Ras
uc003pyr.2	NM_000165	P17302	CXA1_HUMAN	GJA1	NM_000165	NP_000156	chr6	67.9021	119.255	0.569387	-20.9591	connexin 43
uc003zji.2	NM_020829	B2RN24	B2RN24_HUMAN	KIAA1432	NM_020829	NP_065880	chr9	4.21138	7.18557	0.586088	-7.79445	connexin 43-interacting protein 150 isoform a
uc001rmm.1	NM_001843	Q12860	CNTN1_HUMAN	CNTN1	NM_001843	NP_001834	chr12	2.16127	3.53063	0.612148	-3.86454	contactin 1 isoform 1 precursor
uc001zxh.2	NM_001143887	P61201-2	P61201-2	COPS2	NM_001143887	NP_001137359	chr15	3.89019	7.21854	0.538916	-6.45031	COP9 constitutive photomorphogenic homolog
uc004aoi.3	NM_024635	Q5VZE5	MAK10_HUMAN	MAK10	NM_024635	NP_078911	chr9	3.58498	6.79514	0.52758	-6.02513	corneal wound healing-related protein
uc003vjf.2	NM_033427	Q20BG9	Q20BG9_HUMAN	CTTNBP2	NM_033427	NP_219499	chr7	5.13417	7.18113	0.714953	-4.3185	cortactin binding protein 2
uc001tmi.3	NM_004075	A2I2P0	A2I2P0_HUMAN	CRY1	NM_004075	NP_004066	chr12	4.47807	8.64098	0.518236	-6.65901	cryptochrome 1 (photolyase-like)
uc001wvg.3	NM_005930	O15320	CTGE5_HUMAN	CTAGE5	NM_005930	NP_005921	chr14	0.862062	1.37891	0.625175	-2.4592	CTAGE family, member 5 isoform 1
uc001lbb.1	NM_018017	Q496Y1	Q496Y1_HUMAN	C10orf118	NM_018017	NP_060487	chr10	0.911445	1.78488	0.510648	-4.88118	CTCL tumor antigen L14-2
uc001ztr.2	NM_016396	Q05D32	CTSL2_HUMAN	CTDSPL2	NM_016396	NP_057480	chr15	3.8711	5.98481	0.646822	-4.63171	CTD (carboxy-terminal domain, RNA polymerase II,
uc001ebx.2	NM_018704	Q9P2B4	CT2NL_HUMAN	CTTNBP2NL	NM_018704	NP_061174	chr1	2.71414	5.09851	0.532341	-7.09938	CTTNBP2 N-terminal like
uc003com.2	NM_022842	Q9H5V8	CDCP1_HUMAN	CDCP1	NM_022842	NP_073753	chr3	3.61284	6.9266	0.521589	-8.17492	CUB domain-containing protein 1 isoform 1
uc001ikl.3	NM_006561	O95319-4	O95319-4	CUGBP2	NM_006561	NP_006552	chr10	2.34837	3.4235	0.685955	-4.53377	CUG triplet repeat, RNA binding protein 2
uc004esw.2	NM_003588	B1APK5	B1APK5_HUMAN	CUL4B	NM_003588	NP_003579	chrX	4.49559	6.56688	0.684586	-4.53677	cullin 4B isoform 1
uc001jok.3	NM_030625	Q8NFU7	TET1_HUMAN	TET1	NM_030625	NP_085128	chr10	25.4697	13.7757	1.84889	15.2353	CXXC finger 6
uc002acd.1	NM_006628	B2R497	B2R497_HUMAN	ARPP19	NM_006628	NP_006619	chr15	23.5292	20.7305	1.135	2.69738	cyclic AMP phosphoprotein, 19 kD
uc003uih.2	NM_001142327	Q9Y222	DMTF1_HUMAN	DMTF1	NM_001142327	NP_001135799	chr7	8.87862	12.7593	0.695856	-5.78446	cyclin D binding myb-like transcription factor 1
uc003lzb.2	NM_199246	B2R7B2	B2R7B2_HUMAN	CCNG1	NM_199246	NP_954854	chr5	47.3995	58.2509	0.813713	-6.24616	cyclin G1
uc003kjb.2	NM_001239	P51946	CCNH_HUMAN	CCNH	NM_001239	NP_001230	chr5	2.69516	3.9181	0.687873	-3.05737	cyclin H
uc003hkm.2	NM_006835	B2R6M0	B2R6M0_HUMAN	CCNI	NM_006835	NP_006826	chr4	71.6118	111.235	0.643788	-12.3757	cyclin I
uc010qoq.1	NM_001134375	B7Z4E7	B7Z4E7_HUMAN	CCNJ	NM_001134375	NP_001127847	chr10	7.52903	10.8919	0.691252	-4.85823	cyclin J isoform 1
uc003fbf.2	NM_020307	B3KMY3	B3KMY3_HUMAN	CCNL1	NM_020307	NP_064703	chr3	4.98001	7.36354	0.676307	-4.92896	cyclin L1
uc001rse.1	NM_001240	O60563	CCNT1_HUMAN	CCNT1	NM_001240	NP_001231	chr12	12.4515	8.04684	1.54738	4.18609	cyclin T1
uc002tuc.1	NM_058241	A8KA48	A8KA48_HUMAN	CCNT2	NM_058241	NP_490595	chr2	10.4769	8.3854	1.24942	2.97928	cyclin T2 isoform b
uc002hhn.2	NM_003885	Q5U0G3	Q5U0G3_HUMAN	CDK5R1	NM_003885	NP_003876	chr17	3.53251	4.99489	0.707225	-2.98498	cyclin-dependent kinase 5, regulatory subunit 1
uc004cym.2	NM_003159	O76039	CDKL5_HUMAN	CDKL5	NM_003159	NP_003150	chrX	4.65989	3.20994	1.4517	2.62503	cyclin-dependent kinase-like 5
uc002ymd.2	NM_052954	Q96J86	CYYR1_HUMAN	CYYR1	NM_052954	NP_443186	chr21	6.01497	9.65116	0.623238	-5.14144	cysteine and tyrosine-rich 1 protein precursor
uc002udg.2	NM_024969	B3KPR4	B3KPR4_HUMAN	CSRNP3	NM_024969	NP_079245	chr2	2.37	1.27794	1.85455	2.71721	cysteine-serine-rich nuclear protein 3
uc002ugy.3	NM_024843	Q53TN4	CYBR1_HUMAN	CYBRD1	NM_024843	NP_079119	chr2	0.918759	1.49473	0.614665	-2.40938	cytochrome b reductase 1 isoform 1
uc009vzo.2	NM_001031672	Q6IPT4	NB5R5_HUMAN	CYB5RL	NM_001031672	NP_001026842	chr1	2.00283	3.9065	0.512692	-4.97264	cytochrome b5 reductase-like
uc001kil.2	NM_000783	O43174	CP26A_HUMAN	CYP26A1	NM_000783	NP_000774	chr10	3.07847	5.9557	0.516895	-4.84089	cytochrome P450, family 26, subfamily A,
uc001spz.1	NM_000785	Q548T3	Q548T3_HUMAN	CYP27B1	NM_000785	NP_000776	chr12	0.544861	1.04717	0.520318	-2.04817	cytochrome P450, family 27, subfamily B,
uc003mcs.3	NM_030627	Q17RY0	CPEB4_HUMAN	CPEB4	NM_030627	NP_085130	chr5	1.17154	1.88569	0.62128	-3.60463	cytoplasmic polyadenylation element binding
uc001vgv.2	NM_001098525	Q8WWK9	CKAP2_HUMAN	CKAP2	NM_001098525	NP_001091995	chr13	7.73472	10.8714	0.711476	-4.57895	cytoskeleton associated protein 2 isoform 2
uc002ary.1	NM_015554	O94923	GLCE_HUMAN	GLCE	NM_015554	NP_056369	chr15	1.70981	2.48744	0.687375	-2.87879	D-glucuronyl C5-epimerase
uc003erq.2	NM_173543	Q8IYY4	DZI1L_HUMAN	DZIP1L	NM_173543	NP_775814	chr3	1.55766	2.26662	0.687219	-2.18557	DAZ interacting protein 1-like
uc003gze.2	NM_001040402	Q92564	DCNL4_HUMAN	DCUN1D4	NM_001040402	NP_001035492	chr4	4.12339	6.11732	0.674051	-4.37292	DCN1, defective in cullin neddylation 1, domain
uc003gpn.2	NM_017741	Q9NXF7	CD030_HUMAN	DCAF16	NM_017741	NP_060211	chr4	6.08138	9.18383	0.662184	-5.20112	DDB1 and CUL4 associated factor 16
uc003xlc.2	NM_001164232	B3KWV2	B3KWV2_HUMAN	DDHD2	NM_001164232	NP_001157704	chr8	1.31615	2.48368	0.529918	-4.9333	DDHD domain containing 2 isoform 1
uc002bmq.2	NM_017996	B3KNN6	B3KNN6_HUMAN	DET1	NM_017996	NP_060466	chr15	1.59838	2.63009	0.607729	-2.47705	de-etiolated 1 isoform 1
uc001ebs.2	NM_007204	Q9UHI6	DDX20_HUMAN	DDX20	NM_007204	NP_009135	chr1	3.78862	5.37149	0.705321	-3.64266	DEAD (Asp-Glu-Ala-Asp) box polypeptide 20
uc001qcz.3	NM_013264	Q9UHL0	DDX25_HUMAN	DDX25	NM_013264	NP_037396	chr11	2.72269	4.7454	0.573753	-3.21561	DEAD (Asp-Glu-Ala-Asp) box polypeptide 25
uc002evh.1	NM_018380	Q9NUL7	DDX28_HUMAN	DDX28	NM_018380	NP_060850	chr16	5.82245	9.72197	0.598896	-5.16324	DEAD (Asp-Glu-Ala-Asp) box polypeptide 28
uc009wzk.2	NM_001031725	Q5T1V6	DDX59_HUMAN	DDX59	NM_001031725	NP_001026895	chr1	2.09001	3.46904	0.602473	-2.93797	DEAD (Asp-Glu-Ala-Asp) box polypeptide 59
uc001puc.2	NM_004397	P26196	DDX6_HUMAN	DDX6	NM_004397	NP_004388	chr11	9.9563	19.0301	0.523186	-14.0719	DEAD (Asp-Glu-Ala-Asp) box polypeptide 6
uc001hfr.3	NM_001114752	P08174-2	P08174-2	CD55	NM_001114752	NP_001108224	chr1	2.07146	3.90067	0.531053	-4.31023	decay accelerating factor for complement isoform
uc003vfx.2	NM_014705	Q149N6	Q149N6_HUMAN	DOCK4	NM_014705	NP_055520	chr7	1.777	3.15193	0.563783	-6.56709	dedicator of cytokinesis 4
uc003xeg.2	NM_024940	Q9H7D0	DOCK5_HUMAN	DOCK5	NM_024940	NP_079216	chr8	3.34285	5.62453	0.594334	-8.77126	dedicator of cytokinesis 5
uc001ild.3	NM_018706	Q96HY7	DHTK1_HUMAN	DHTKD1	NM_018706	NP_061176	chr10	11.5003	17.1031	0.672413	-7.3155	dehydrogenase E1 and transketolase domain
uc003jkl.3	NM_133433	Q6KC79	NIPBL_HUMAN	NIPBL	NM_133433	NP_597677	chr5	5.52776	7.93406	0.696712	-6.84626	delangin isoform A
uc003znq.2	NM_017925	Q5VZ89	DEN4C_HUMAN	DENND4C	NM_017925	NP_060395	chr9	3.67494	2.64448	1.38966	3.50369	DENN/MADD domain containing 4C
uc001rki.1	NM_144973	Q6ZUT9	DEN5B_HUMAN	DENND5B	NM_144973	NP_659410	chr12	0.965076	1.8812	0.51301	-5.73615	DENN/MADD domain containing 5B
uc009xdc.2	NM_016448	Q9NZJ0	DTL_HUMAN	DTL	NM_016448	NP_057532	chr1	9.9359	11.8431	0.838958	-2.5309	denticleless homolog
uc003hfx.2	NM_000788	P27707	DCK_HUMAN	DCK	NM_000788	NP_000779	chr4	3.32127	4.78573	0.693995	-2.57202	deoxycytidine kinase
uc003jsh.2	NM_018369	A8K3R9	A8K3R9_HUMAN	DEPDC1B	NM_018369	NP_060839	chr5	11.2248	17.337	0.647445	-5.65399	DEP domain containing 1B isoform 1
uc002lke.1	NM_032160	Q8IZU8	DSEL_HUMAN	DSEL	NM_032160	NP_115536	chr18	5.18847	4.16227	1.24655	2.83044	dermatan sulfate epimerase-like
uc003kgj.2	NM_178276	Q86VE9	SERC5_HUMAN	SERINC5	NM_178276	NP_840060	chr5	62.8129	42.413	1.48098	7.58568	developmentally regulated protein TPO1
uc004efu.3	NM_006729	O60879	DIAP2_HUMAN	DIAPH2	NM_006729	NP_006720	chrX	6.0714	8.70753	0.697259	-4.73584	diaphanous 2 isoform 156
uc003xfb.1	NM_001386	A8K5H2	A8K5H2_HUMAN	DPYSL2	NM_001386	NP_001377	chr8	56.6606	72.6292	0.780136	-9.44714	dihydropyrimidinase-like 2
uc001rwv.2	NM_173602	Q9P265	DIP2B_HUMAN	DIP2B	NM_173602	NP_775873	chr12	4.54409	8.30076	0.54743	-10.6025	DIP2 disco-interacting protein 2 homolog B
uc003dtd.2	NM_080927	Q96PD2	DCBD2_HUMAN	DCBLD2	NM_080927	NP_563615	chr3	13.261	15.0256	0.882557	-2.42946	discoidin, CUB and LCCL domain containing 2
uc002kmf.2	NM_004746	B2RMU8	B2RMU8_HUMAN	DLGAP1	NM_004746	NP_004737	chr18	3.57014	4.83449	0.738473	-3.22681	discs large homolog-associated protein 1 isoform
uc003efw.3	NM_032839	A8K561	A8K561_HUMAN	DIRC2	NM_032839	NP_116228	chr3	1.98193	3.16163	0.626869	-2.98801	disrupted in renal carcinoma 2
uc001huz.2	NM_018662	Q9NRI5	DISC1_HUMAN	DISC1	NM_018662	NP_061132	chr1	0.586167	1.12242	0.522236	-4.98047	disrupted in schizophrenia 1 isoform L
uc001pmm.2	NM_033425	Q155Q3-2	Q155Q3-2	DIXDC1	NM_033425	NP_219493	chr11	1.54953	2.65334	0.583993	-4.66982	DIX domain containing 1 isoform b
uc003ksd.2	NM_005509	B2RWN7	B2RWN7_HUMAN	DMXL1	NM_005509	NP_005500	chr5	4.15731	4.9321	0.84291	-2.65515	Dmx-like 1
uc003hom.2	NM_133636	Q8TDG4	HELQ_HUMAN	HELQ	NM_133636	NP_598375	chr4	0.89327	1.44446	0.618411	-2.18815	DNA helicase HEL308
uc002lfj.3	NM_007195	Q9UNA4	POLI_HUMAN	POLI	NM_007195	NP_009126	chr18	2.35077	3.13176	0.750623	-2.80438	DNA polymerase iota
uc001jof.2	NM_001080449	P51530	DNA2L_HUMAN	DNA2	NM_001080449	NP_001073918	chr10	5.57258	7.25285	0.768331	-2.95081	DNA replication helicase 2 homolog
uc003ovq.3	NM_006502	Q9Y253	POLH_HUMAN	POLH	NM_006502	NP_006493	chr6	0.720817	1.08716	0.663027	-2.49569	DNA-directed DNA polymerase eta
uc002wqv.2	NM_006466	A8K4C7	A8K4C7_HUMAN	POLR3F	NM_006466	NP_006457	chr20	1.8752	3.60488	0.520183	-3.60743	DNA-directed RNA polymerase III 39 kDa
uc003tys.1	NM_032317	Q96LL9	DJC30_HUMAN	DNAJC30	NM_032317	NP_115693	chr7	2.13312	3.32248	0.642027	-2.50382	DnaJ (Hsp40) homolog subfamily C member 30
uc004bfl.2	NM_001015882	Q9H1X3	DJC25_HUMAN	DNAJC25	NM_001015882	NP_001015882	chr9	1.33786	2.03346	0.657922	-2.2554	DnaJ (Hsp40) homolog, subfamily C , member 25
uc002uow.1	NM_018981	Q8IXB1	DJC10_HUMAN	DNAJC10	NM_018981	NP_061854	chr2	9.77407	14.4746	0.675258	-6.61578	DnaJ (Hsp40) homolog, subfamily C, member 10
uc001vmq.2	NM_006260	A8KA82	A8KA82_HUMAN	DNAJC3	NM_006260	NP_006251	chr13	2.08184	3.82775	0.543881	-6.68547	DnaJ (Hsp40) homolog, subfamily C, member 3
uc010oow.1	NM_013339	B3KMU2	B3KMU2_HUMAN	ALG6	NM_013339	NP_037471	chr1	2.69141	4.77812	0.563279	-4.43888	dolichyl pyrophosphate Man9GlcNAc2
uc003pjs.1	NM_015018	Q5JWR5	DOP1_HUMAN	DOPEY1	NM_015018	NP_055833	chr6	2.42844	3.24255	0.748929	-3.15453	dopey family member 1
uc001bjj.2	NM_013441	Q9UKA8	RCAN3_HUMAN	RCAN3	NM_013441	NP_038469	chr1	2.92255	4.85819	0.601572	-2.82497	Down syndrome critical region gene 1-like 2
uc001dpu.2	NM_001938	Q658N3	Q658N3_HUMAN	DR1	NM_001938	NP_001929	chr1	12.6763	15.2551	0.830953	-2.58038	down-regulator of transcription 1
uc003tem.3	NM_015283	Q2PZI1	D19L1_HUMAN	DPY19L1	NM_015283	NP_056098	chr7	1.77213	2.52402	0.702107	-2.59322	dpy-19-like 1
uc002nth.1	NM_207325	Q6ZPD9	D19L3_HUMAN	DPY19L3	NM_207325	NP_997208	chr19	3.97957	5.89392	0.6752	-5.10765	dpy-19-like 3
uc002svk.3	NM_004418	Q53T45	Q53T45_HUMAN	DUSP2	NM_004418	NP_004409	chr2	3.5596	6.29282	0.565661	-3.56212	dual specificity phosphatase 2
uc001mdw.3	NM_144666	B0I1S4	B0I1S4_HUMAN	DNHD1	NM_144666	NP_653267	chr11	0.852721	1.54373	0.552378	-5.96788	dynein heavy chain domain 1 isoform 1
uc001phn.1	NM_001080463	Q8NCM8-2	Q8NCM8-2	DYNC2H1	NM_001080463	NP_001073932	chr11	1.33416	2.32223	0.574519	-6.02641	dynein, cytoplasmic 2, heavy chain 1
uc003pdf.2	NM_001144769	Q5TBT1	Q5TBT1_HUMAN	DST	NM_001144769	NP_001138241	chr6	3.61815	7.08997	0.51032	-20.2771	dystonin isoform 2
uc010zdi.1	NM_172070	Q6ZT12	UBR3_HUMAN	UBR3	NM_172070	NP_742067	chr2	2.21834	3.53465	0.627598	-5.06497	E3 ubiquitin-protein ligase UBR3
uc001dox.2	NM_005665	O60447	EVI5_HUMAN	EVI5	NM_005665	NP_005656	chr1	0.618348	1.1235	0.550375	-3.36638	ecotropic viral integration site 5
uc003xdl.2	NM_004901	Q9Y227	ENTP4_HUMAN	ENTPD4	NM_004901	NP_004892	chr8	5.30583	8.17463	0.64906	-4.40175	ectonucleoside triphosphate diphosphohydrolase 4
uc011ecf.1	NM_006208	P22413	ENPP1_HUMAN	ENPP1	NM_006208	NP_006199	chr6	3.44934	5.14556	0.670353	-5.05297	ectonucleotide pyrophosphatase/phosphodiesterase
uc009vmq.2	EF609116			EF609116			chr1	2.37415	3.76508	0.63057	-3.45039	EF609116
uc003yte.2	NM_015137	Q14156	EFR3A_HUMAN	EFR3A	NM_015137	NP_055952	chr8	6.90872	9.21565	0.749673	-3.97345	EFR3 homolog A
uc003kio.1	NM_005711	B2R763	B2R763_HUMAN	EDIL3	NM_005711	NP_005702	chr5	7.95856	11.1666	0.71271	-4.35982	EGF-like repeats and discoidin I-like
uc001huv.2	NM_022051	Q9GZT9	EGLN1_HUMAN	EGLN1	NM_022051	NP_071334	chr1	1.13481	2.07616	0.546593	-4.4921	egl nine homolog 1
uc001wsa.3	NM_022073	Q9H6Z9	EGLN3_HUMAN	EGLN3	NM_022073	NP_071356	chr14	8.92194	7.30548	1.22127	2.16534	egl nine homolog 3
uc003zpu.2	NM_004432	B7Z5E0	B7Z5E0_HUMAN	ELAVL2	NM_004432	NP_004423	chr9	3.49989	2.42369	1.44403	2.48538	ELAV (embryonic lethal, abnormal vision,
uc003bzu.2	NM_033083	Q96JC9	EAF1_HUMAN	EAF1	NM_033083	NP_149074	chr3	4.91087	8.56466	0.573388	-6.64597	ELL associated factor 1
uc003klr.3	NM_012081	O00472	ELL2_HUMAN	ELL2	NM_012081	NP_036213	chr5	1.6544	2.2478	0.736011	-2.22697	elongation factor, RNA polymerase II, 2
uc003pbr.1	NM_021814	Q9NYP7	ELOV5_HUMAN	ELOVL5	NM_021814	NP_068586	chr6	18.9839	31.4706	0.603226	-12.3375	elongation of very long chain fatty acids-like
uc002kzk.1	NM_018255	Q6IA86	ELP2_HUMAN	ELP2	NM_018255	NP_060725	chr18	15.046	29.4069	0.511647	-11.3658	elongator protein 2
uc011kdr.1	AK295189	Q14264	ENR1_HUMAN	ERV3	NM_001007253	NP_001007254	chr7	4.48886	3.10756	1.4445	2.82827	endogenous retroviral sequence 3
uc001pfh.2	NM_015036	O94919	ENDD1_HUMAN	ENDOD1	NM_015036	NP_055851	chr11	0.602746	1.08672	0.554647	-2.54615	endonuclease domain containing 1 precursor
uc003tfa.2	NM_030636	Q7L9B9	EEPD1_HUMAN	EEPD1	NM_030636	NP_085139	chr7	1.46396	2.90342	0.504218	-4.81067	endonuclease/exonuclease/phosphatase family
uc002mnl.2	NM_004230	O95136	S1PR2_HUMAN	S1PR2	NM_004230	NP_004221	chr19	4.66681	6.66613	0.700078	-3.42026	endothelial differentiation, sphingolipid
uc002vmq.2	NM_004438	P54764	EPHA4_HUMAN	EPHA4	NM_004438	NP_004429	chr2	2.34456	1.43905	1.62925	3.19336	ephrin receptor EphA4 precursor
uc003eqt.2	NM_004441	P54762	EPHB1_HUMAN	EPHB1	NM_004441	NP_004432	chr3	2.21909	3.78307	0.586585	-4.48562	ephrin receptor EphB1 precursor
uc001csq.1	NM_001981	P42566	EPS15_HUMAN	EPS15	NM_001981	NP_001972	chr1	7.52067	6.15392	1.22209	2.71233	epidermal growth factor receptor pathway
uc003cgk.2	NM_014805	Q7L775	EPMIP_HUMAN	EPM2AIP1	NM_014805	NP_055620	chr3	2.31473	2.8698	0.806583	-1.97349	EPM2A interacting protein 1
uc003xfu.2	NM_001979	P34913	HYES_HUMAN	EPHX2	NM_001979	NP_001970	chr8	1.67157	2.68412	0.622761	-2.50737	epoxide hydrolase 2, cytoplasmic
uc003bqi.2	NM_014674	A8K9C8	A8K9C8_HUMAN	EDEM1	NM_014674	NP_055489	chr3	3.71924	4.52668	0.821627	-2.0993	ER degradation enhancer, mannosidase alpha-like
uc003jui.1	NM_018695	Q96RT1-2	Q96RT1-2	ERBB2IP	NM_018695	NP_061165	chr5	3.25757	4.34933	0.748981	-3.18954	ERBB2 interacting protein isoform 2
uc001wzv.2	NM_014584	Q96HE7	ERO1A_HUMAN	ERO1L	NM_014584	NP_055399	chr14	4.37781	5.8625	0.746748	-2.55241	ERO1-like precursor
uc001cie.1	NM_018538	Q96PL5	ERMAP_HUMAN	ERMAP	NM_018538	NP_061008	chr1	0.666818	1.33327	0.500139	-3.49212	erythroblast membrane-associated protein
uc001lio.1	NM_015608	Q3B7T1-5	Q3B7T1-5	C10orf137	NM_015608	NP_056423	chr10	3.53062	5.06944	0.696453	-4.02609	erythroid differentiation-related factor 1
uc003xgg.2	NM_001017420	Q56NI9	ESCO2_HUMAN	ESCO2	NM_001017420	NP_001017420	chr8	1.21134	2.00188	0.605103	-3.23785	establishment of cohesion 1 homolog 2
uc002sdz.1	NM_019002	Q9NY74	ETAA1_HUMAN	ETAA1	NM_019002	NP_061875	chr2	3.54985	5.48899	0.646723	-3.60523	ETAA16 protein
uc001fqr.2	NM_001145312	B4E3M7	B4E3M7_HUMAN	ETV3	NM_001145312	NP_001138784	chr1	4.02537	5.77501	0.697032	-2.91195	ets variant gene 3 isoform 1
uc003fpz.2	NM_004454	B7Z7D7	B7Z7D7_HUMAN	ETV5	NM_004454	NP_004445	chr3	5.08288	10.0551	0.5055	-8.46331	ets variant gene 5 (ets-related molecule)
uc001ogm.1	NM_032325	Q8N9N8	EIF1A_HUMAN	EIF1AD	NM_032325	NP_115701	chr11	4.60457	8.18157	0.562798	-5.34215	eukaryotic translation initiation factor 1A
uc004dbc.2	NM_001415	B5BTZ4	B5BTZ4_HUMAN	EIF2S3	NM_001415	NP_001406	chrX	26.4826	50.1006	0.528589	-16.0664	eukaryotic translation initiation factor 2,
uc003eya.2	NM_032025	Q9BY44	EIF2A_HUMAN	EIF2A	NM_032025	NP_114414	chr3	7.25153	11.9831	0.605148	-6.63578	eukaryotic translation initiation factor 2A
uc011cea.1	NM_001130678	B7Z6V1	B7Z6V1_HUMAN	EIF4E	NM_001130678	NP_001124150	chr4	0.989641	1.49195	0.663322	-2.33281	eukaryotic translation initiation factor 4E
uc001jrb.2	NM_004096	Q13542	4EBP2_HUMAN	EIF4EBP2	NM_004096	NP_004087	chr10	23.5238	42.6461	0.551605	-20.477	eukaryotic translation initiation factor 4E
uc003jsm.3	NM_000082	B2RB64	B2RB64_HUMAN	ERCC8	NM_000082	NP_000073	chr5	1.84612	2.68273	0.68815	-2.55301	excision repair cross-complementing rodent
uc001hzj.2	NM_006027	Q9UQ84	EXO1_HUMAN	EXO1	NM_006027	NP_006018	chr1	4.52606	8.30198	0.545179	-6.02338	exonuclease 1 isoform b
uc010vbb.1	NM_001142725	A8K979	EXOD1_HUMAN	ERI2	NM_001142725	NP_001136197	chr16	0.788697	1.35401	0.582492	-2.5947	exoribonuclease 2 isoform 1
uc001mxz.2	NM_207122	B2R5Z6	B2R5Z6_HUMAN	EXT2	NM_207122	NP_997005	chr11	10.4628	20.2981	0.515456	-11.3202	exostosin 2 isoform 2
uc001unq.3	NM_022459	Q9C0E2	XPO4_HUMAN	XPO4	NM_022459	NP_071904	chr13	10.3635	6.87279	1.5079	7.1783	exportin 4
uc001ojw.2	NM_012308	Q9Y2K7	KDM2A_HUMAN	KDM2A	NM_012308	NP_036440	chr11	9.81789	17.7658	0.552628	-13.9563	F-box and leucine-rich repeat protein 11
uc002hrt.2	NM_032875	Q96IG2	FXL20_HUMAN	FBXL20	NM_032875	NP_116264	chr17	1.36996	2.50007	0.547971	-2.92677	F-box and leucine-rich repeat protein 20
uc003goc.1	NM_012161	Q9UKA1	FBXL5_HUMAN	FBXL5	NM_012161	NP_036293	chr4	5.13669	8.66108	0.593077	-5.73969	F-box and leucine-rich repeat protein 5 isoform
uc003mbm.1	NM_012300	Q9UKB1	FBW1B_HUMAN	FBXW11	NM_012300	NP_036432	chr5	10.5791	17.1797	0.615793	-8.48473	F-box and WD repeat domain containing 11 isoform
uc004bkm.1	NM_012164	Q9UKT8	FBXW2_HUMAN	FBXW2	NM_012164	NP_036296	chr9	5.62593	8.79887	0.639393	-7.93805	F-box and WD repeat domain containing 2
uc011kjz.1	NM_012172	B4DX91	B4DX91_HUMAN	FBXO24	NM_012172	NP_036304	chr7	0.928981	1.83595	0.505994	-2.97368	F-box only protein 24 isoform 3
uc001muz.2	NM_012175	Q86X90	Q86X90_HUMAN	FBXO3	NM_012175	NP_036307	chr11	1.11663	2.06745	0.540098	-4.69673	F-box only protein 3 isoform 1
uc010aoo.2	NM_152231	Q9NWN3	FBX34_HUMAN	FBXO34	NM_152231	NP_689417	chr14	2.08192	2.6984	0.771539	-2.19969	F-box only protein 34
uc003qpg.2	NM_012177	Q9UKT4	FBX5_HUMAN	FBXO5	NM_012177	NP_036309	chr6	7.18967	9.97603	0.720694	-3.19446	F-box only protein 5 isoform a
uc003lpf.1	NM_205836	Q6PIJ6	FBX38_HUMAN	FBXO38	NM_205836	NP_995308	chr5	4.08325	6.74475	0.605397	-5.28151	F-box protein 38 isoform b
uc004ail.2	NM_016014	Q5VST6-2	Q5VST6-2	FAM108B1	NM_016014	NP_057098	chr9	15.6709	13.0345	1.20226	2.47226	family with sequence similarity 108, member B1
uc002kxk.1	NM_022751	Q9H706-3	Q9H706-3	FAM59A	NM_022751	NP_073588	chr18	2.10457	3.09994	0.678909	-2.32821	family with sequence similarity 59, member A
uc001rke.2	NM_001135812	B7Z287	B7Z287_HUMAN	FAM60A	NM_001135812	NP_001129284	chr12	11.5767	18.4756	0.626595	-7.47441	family with sequence similarity 60, member A
uc001dpg.2	NM_001006605	Q5T7M9	FA69A_HUMAN	FAM69A	NM_001006605	NP_001006606	chr1	0.795366	1.37215	0.579649	-2.09996	family with sequence similarity 69, member A
uc004cwh.1	NM_152633	B2RMZ4	B2RMZ4_HUMAN	FANCB	NM_152633	NP_689846	chrX	2.72876	1.58493	1.72169	2.52898	Fanconi anemia complementation group B
uc001mql.1	NM_022725	A3KME0	A3KME0_HUMAN	FANCF	NM_022725	NP_073562	chr11	6.1106	9.97684	0.612478	-5.46209	Fanconi anemia, complementation group F
uc001wwd.3	NM_020937	Q8IYD8	FANCM_HUMAN	FANCM	NM_020937	NP_065988	chr14	2.29805	1.54969	1.48291	2.82016	Fanconi anemia, complementation group M
uc003jeb.2	NM_024091	Q14CZ7	FAKD3_HUMAN	FASTKD3	NM_024091	NP_076996	chr5	1.3341	2.44042	0.546667	-2.8054	FAST kinase domains 3
uc003izf.2	NM_005245	Q14517	FAT1_HUMAN	FAT1	NM_005245	NP_005236	chr4	30.109	26.5498	1.13405	5.18866	FAT tumor suppressor 1 precursor
uc001mld.2	NM_032228	Q8WVX9	FACR1_HUMAN	FAR1	NM_032228	NP_115604	chr11	5.73534	10.3572	0.553754	-8.43114	fatty acyl CoA reductase 1
uc001xrs.2	NM_017791	Q9UPI3	FLVC2_HUMAN	FLVCR2	NM_017791	NP_060261	chr14	1.09933	1.85206	0.593571	-2.68157	feline leukemia virus subgroup C cellular
uc001hjt.2	NM_014053	Q1HE16	Q1HE16_HUMAN	FLVCR1	NM_014053	NP_054772	chr1	11.3906	16.3236	0.697802	-5.28305	feline leukemia virus subgroup C cellular
uc002arg.2	NM_015322	Q9UK73	FEM1B_HUMAN	FEM1B	NM_015322	NP_056137	chr15	21.2258	14.9358	1.42114	8.10478	fem-1 homolog b
uc003krb.1	NM_020177	Q96JP0	FEM1C_HUMAN	FEM1C	NM_020177	NP_064562	chr5	6.8039	3.51897	1.93349	6.4338	feminization 1 homolog a
uc003kop.1	NM_005246	B2RCR4	B2RCR4_HUMAN	FER	NM_005246	NP_005237	chr5	2.32897	1.18595	1.9638	3.11682	fer (fps/fes related) tyrosine kinase
uc001wzc.2	NM_152330	Q96NE9-2	Q96NE9-2	FRMD6	NM_152330	NP_689543	chr14	1.66132	2.4365	0.681849	-3.08971	FERM domain containing 6
uc002wbi.1	NM_014808	O94887	FARP2_HUMAN	FARP2	NM_014808	NP_055623	chr2	1.78031	3.3905	0.525089	-4.84652	FERM, RhoGEF and pleckstrin domain protein 2
uc001xac.2	NM_001134999	B5TJY2	B5TJY2_HUMAN	FERMT2	NM_001134999	NP_001128471	chr14	15.2644	25.122	0.607612	-9.03328	fermitin family homolog 2 isoform 2
uc003fsx.2	NM_021032	B2R976	B2R976_HUMAN	FGF12	NM_021032	NP_066360	chr3	1.47555	2.82157	0.522954	-4.12621	fibroblast growth factor 12 isoform 1
uc011mwj.1	NM_001139500	B7Z4M7	B7Z4M7_HUMAN	FGF13	NM_001139500	NP_001132972	chrX	5.44192	9.30389	0.584908	-5.87749	fibroblast growth factor 13 isoform 2
uc001opf.2	NM_005117	O95750	FGF19_HUMAN	FGF19	NM_005117	NP_005108	chr11	4.14767	7.75423	0.534891	-4.87694	fibroblast growth factor 19 precursor
uc003iev.1	NM_002006	P09038	FGF2_HUMAN	FGF2	NM_002006	NP_001997	chr4	11.7538	17.297	0.679527	-8.18583	fibroblast growth factor 2
uc001vcm.2	NM_001079673	Q9Y2H6	FND3A_HUMAN	FNDC3A	NM_001079673	NP_001073141	chr13	3.69867	5.0857	0.727269	-3.84851	fibronectin type III domain containing 3A
uc004bgs.2	NM_015258	Q5T1M5	FKB15_HUMAN	FKBP15	NM_015258	NP_056073	chr9	2.44031	4.21775	0.578582	-5.49404	FK506 binding protein 15, 133kDa
uc001usb.3	NM_002019	B0LPF1	B0LPF1_HUMAN	FLT1	NM_002019	NP_002010	chr13	6.97067	11.5793	0.601992	-12.7558	fms-related tyrosine kinase 1 isoform 1
uc001chf.2	NM_014947	Q9UPW0	FOXJ3_HUMAN	FOXJ3	NM_014947	NP_055762	chr1	8.43392	11.2252	0.751335	-4.54672	forkhead box J3
uc001mwh.2	NM_014344	Q86VR8	FJX1_HUMAN	FJX1	NM_014344	NP_055159	chr11	4.23012	7.09243	0.596428	-4.36261	four jointed box 1 precursor
uc003ieh.2	NM_015312	Q2LD37	K1109_HUMAN	KIAA1109	NM_015312	NP_056127	chr4	5.28142	4.31545	1.22384	3.75906	fragile site-associated protein
uc003xgx.2	NM_017412	Q9NPG1	FZD3_HUMAN	FZD3	NM_017412	NP_059108	chr8	14.7658	9.62162	1.53465	5.53689	frizzled 3 precursor
uc010cga.2	NM_001099642	Q8IYT2	FTSJ1_HUMAN	FTSJD1	NM_001099642	NP_001093112	chr16	1.49516	2.92933	0.510412	-4.51109	FtsJ methyltransferase domain containing 1
uc002pkk.2	NM_000148	Q6IZA2	Q6IZA2_HUMAN	FUT1	NM_000148	NP_000139	chr19	3.43053	5.24946	0.6535	-3.92241	fucosyltransferase 1
uc003xje.2	NM_032664	A8KAC8	A8KAC8_HUMAN	FUT10	NM_032664	NP_116053	chr8	5.5899	3.71973	1.50277	3.44814	fucosyltransferase 10
uc001jva.2	NM_173540	Q495W5	FUT11_HUMAN	FUT11	NM_173540	NP_775811	chr10	2.76587	4.20591	0.657614	-3.13068	fucosyltransferase 11 (alpha (1,3)
uc001pez.2	NM_002033	P22083	FUT4_HUMAN	FUT4	NM_002033	NP_002024	chr11	1.55628	2.99735	0.51922	-5.32897	fucosyltransferase 4
uc003yed.2	CR590356			CR590356			chr8	3.21996	1.64989	1.95162	2.21809	full-length cDNA clone CS0DL001YK24 of B cells (Ramos cell line) Cot 25-normalized of Homo sapiens (human).
uc001rkz.2	NM_139241	B7Z493	B7Z493_HUMAN	FGD4	NM_139241	NP_640334	chr12	4.4823	3.70019	1.21137	2.36504	FYVE, RhoGEF and PH domain containing 4
uc001tdp.3	NM_018351	Q6ZV73	FGD6_HUMAN	FGD6	NM_018351	NP_060821	chr12	2.80103	4.04808	0.69194	-4.48267	FYVE, RhoGEF and PH domain containing 6
uc003fce.2	NM_024996	Q96RP9	EFG1_HUMAN	GFM1	NM_024996	NP_079272	chr3	5.64048	10.1893	0.553567	-7.0803	G elongation factor, mitochondrial 1 precursor
uc004amy.2	NM_025211	Q5VSY0	GKAP1_HUMAN	GKAP1	NM_025211	NP_079487	chr9	0.674773	1.34879	0.500278	-2.19779	G kinase anchoring protein 1 isoform a
uc003xkj.2	NM_032777	Q96PE1	GP124_HUMAN	GPR124	NM_032777	NP_116166	chr8	0.701742	1.2732	0.551165	-3.20562	G protein-coupled receptor 124 precursor
uc001hxq.2	NM_003272	O60478	G137B_HUMAN	GPR137B	NM_003272	NP_003263	chr1	1.52585	2.85369	0.534694	-2.95535	G protein-coupled receptor 137B
uc001gfc.2	NM_153832	Q8N6U8	GP161_HUMAN	GPR161	NM_153832	NP_722561	chr1	3.55956	6.72019	0.529682	-5.98422	G protein-coupled receptor 161 isoform 2
uc003qrm.3	NM_020823	Q9P2C4	TM181_HUMAN	TMEM181	NM_020823	NP_065874	chr6	4.8685	6.89321	0.706276	-4.60012	G protein-coupled receptor 178
uc003kju.2	NM_032119	Q8WXG9	GPR98_HUMAN	GPR98	NM_032119	NP_115495	chr5	6.09082	5.13384	1.18641	3.59062	G protein-coupled receptor 98 precursor
uc001jec.2	NM_014696	O60269	GRIN2_HUMAN	GPRIN2	NM_014696	NP_055511	chr10	3.71024	7.34916	0.504853	-9.27019	G protein-regulated inducer of neurite outgrowth
uc003yrx.2	NM_025195	C5HU08	C5HU08_HUMAN	TRIB1	NM_025195	NP_079471	chr8	10.1185	17.3947	0.581699	-8.45139	G-protein-coupled receptor induced protein
uc001wqk.2	NM_017769	Q7L622	G2E3_HUMAN	G2E3	NM_017769	NP_060239	chr14	5.24395	6.14674	0.853126	-2.00307	G2/M-phase specific E3 ubiquitin ligase
uc001xvt.2	NM_000153	P54803	GALC_HUMAN	GALC	NM_000153	NP_000144	chr14	0.972371	1.87336	0.519051	-3.97412	galactosylceramidase isoform a precursor
uc001hxy.1	NM_006499	Q5T3P5	Q5T3P5_HUMAN	LGALS8	NM_006499	NP_006490	chr1	1.47524	2.6914	0.54813	-3.58194	galectin-8 isoform a
uc004cxj.2	NM_005314	B2R910	B2R910_HUMAN	GRPR	NM_005314	NP_005305	chrX	42.2467	30.2776	1.39531	6.26693	gastrin-releasing peptide receptor
uc003lvx.3	NM_015465	Q8TEQ6	GEMI5_HUMAN	GEMIN5	NM_015465	NP_056280	chr5	7.68931	14.6451	0.525044	-10.9584	gemin 5
uc010mzv.2	NM_012204	Q9UKN8	TF3C4_HUMAN	GTF3C4	NM_012204	NP_036336	chr9	12.8881	19.042	0.676824	-6.58256	general transcription factor IIIC 4
uc001xix.2	NM_020806	Q9NQX3-2	Q9NQX3-2	GPHN	NM_020806	NP_065857	chr14	2.19617	4.30129	0.510584	-5.79765	gephyrin isoform 1
uc002fgo.2	NM_022041	Q9H2C0	GAN_HUMAN	GAN	NM_022041	NP_071324	chr16	6.28126	4.48656	1.40002	3.17321	gigaxonin
uc004bvj.2	NM_001003722	Q53GS7	GLE1_HUMAN	GLE1	NM_001003722	NP_001003722	chr9	4.08742	7.40867	0.551707	-5.83184	GLE1 RNA export mediator homolog isoform 1
uc001sxs.2	NM_006851	P48060	GLIP1_HUMAN	GLIPR1	NM_006851	NP_006842	chr12	0.933618	1.79113	0.521245	-3.32239	GLI pathogenesis-related 1 precursor
uc001ssg.3	NM_002076	P15586	GNS_HUMAN	GNS	NM_002076	NP_002067	chr12	5.82184	9.36027	0.621974	-6.51664	glucosamine (N-acetyl)-6-sulfatase precursor
uc003mze.2	NM_145655	Q6T5E5	Q6T5E5_HUMAN	GCNT2	NM_145655	NP_663630	chr6	3.52624	6.25419	0.563821	-8.05871	glucosaminyl (N-acetyl) transferase 2,
uc003nat.1	NM_018988	A8E4L6	A8E4L6_HUMAN	GFOD1	NM_018988	NP_061861	chr6	2.84461	4.24685	0.669818	-2.8729	glucose-fructose oxidoreductase domain
uc011avi.1	NM_001080423	Q9C0E4	GRIP2_HUMAN	GRIP2	NM_001080423	NP_001073892	chr3	0.723483	1.36289	0.530843	-3.58098	glutamate receptor interacting protein 2
uc009zax.1	NM_014619	Q16099	GRIK4_HUMAN	GRIK4	NM_014619	NP_055434	chr11	0.640062	1.18074	0.542085	-2.46913	glutamate receptor KA1 precursor
uc011cdt.1	NM_001510	O43424	GRID2_HUMAN	GRID2	NM_001510	NP_001501	chr4	11.1549	5.62631	1.98263	7.82311	glutamate receptor, ionotropic, delta 2
uc003oir.3	NM_000841	A1L4F9	A1L4F9_HUMAN	GRM4	NM_000841	NP_000832	chr6	5.42509	9.37109	0.578918	-8.54438	glutamate receptor, metabotropic 4 precursor
uc001mty.2	NM_001076786	Q2KHR3	QSER1_HUMAN	QSER1	NM_001076786	NP_001070254	chr11	12.7833	19.8456	0.644136	-12.0447	glutamine and serine rich 1
uc001gpd.1	NM_001033044	A8YXX4	A8YXX4_HUMAN	GLUL	NM_001033044	NP_001028216	chr1	39.0567	65.8457	0.593155	-17.0945	glutamine synthetase
uc003cvv.2	NM_198880	A1L3Z9	A1L3Z9_HUMAN	QRICH1	NM_198880	NP_942581	chr3	26.4032	38.2987	0.689402	-8.47314	glutamine-rich 1
uc003prm.2	NM_018292	Q9H0R6	QRSL1_HUMAN	QRSL1	NM_018292	NP_060762	chr6	2.26769	4.25547	0.532888	-5.75385	glutaminyl-tRNA synthase
uc003xih.1	NM_000637	P00390	GSHR_HUMAN	GSR	NM_000637	NP_000628	chr8	17.8178	33.1755	0.537076	-10.3173	glutathione reductase precursor
uc003ddo.2	NM_145262	Q8IVS8	GLCTK_HUMAN	GLYCTK	NM_145262	NP_660305	chr3	1.27173	2.17449	0.584842	-2.97631	glycerate kinase isoform 1
uc002tzd.3	NM_000408	A8K4V0	A8K4V0_HUMAN	GPD2	NM_000408	NP_000399	chr2	5.4798	7.68118	0.713406	-4.70551	glycerol-3-phosphate dehydrogenase 2,
uc003edn.2	NM_002093	P49841-2	P49841-2	GSK3B	NM_002093	NP_002084	chr3	5.60343	9.75091	0.574658	-8.89667	glycogen synthase kinase 3 beta isoform 1
uc001evj.2	NM_018178	B1AN09	B1AN09_HUMAN	GOLPH3L	NM_018178	NP_060648	chr1	4.4783	8.16793	0.548278	-5.87111	Golgi phosphoprotein 3-like
uc001rez.2	NM_016072	B2R4R4	B2R4R4_HUMAN	GOLT1B	NM_016072	NP_057156	chr12	2.67241	4.86426	0.549396	-4.70255	golgi transport 1 homolog B
uc004bpc.2	NM_002077	Q92805	GOGA1_HUMAN	GOLGA1	NM_002077	NP_002068	chr9	0.778751	1.4976	0.52	-3.37719	golgin 97
uc001gha.2	NM_152281	Q5T7V8	GORAB_HUMAN	GORAB	NM_152281	NP_689494	chr1	0.952129	1.78103	0.534596	-3.19912	golgin, RAB6-interacting isoform a
uc002utw.2	NM_024989	Q75T13	PGAP1_HUMAN	PGAP1	NM_024989	NP_079265	chr2	3.46715	2.86606	1.20973	2.31509	GPI deacylase
uc001pyx.2	NM_020716	Q3KR37	GRM1B_HUMAN	GRAMD1B	NM_020716	NP_065767	chr11	1.82279	2.861	0.637115	-3.06945	GRAM domain containing 1B
uc003ijd.2	NM_207123	Q13480-2	Q13480-2	GAB1	NM_207123	NP_997006	chr4	1.32864	2.62719	0.505726	-5.95181	GRB2-associated binding protein 1 isoform a
uc002tec.2	NM_181453	Q8IWJ2-2	Q8IWJ2-2	GCC2	NM_181453	NP_852118	chr2	1.84586	3.579	0.515747	-6.31504	GRIP and coiled-coil domain-containing 2
uc004aox.3	NM_002048	B9EGM4	B9EGM4_HUMAN	GAS1	NM_002048	NP_002039	chr9	0.850096	1.48517	0.572389	-2.20285	growth arrest-specific 1 precursor
uc002niv.2	NM_004864	Q99988	GDF15_HUMAN	GDF15	NM_004864	NP_004855	chr19	2.26891	4.21104	0.5388	-2.66423	growth differentiation factor 15
uc002ucl.2	NM_004490	Q14449	GRB14_HUMAN	GRB14	NM_004490	NP_004481	chr2	1.55701	3.00204	0.51865	-3.51826	growth factor receptor-bound protein 14
uc003lqj.2	NM_152407	Q8N3S0	Q8N3S0_HUMAN	GRPEL2	NM_152407	NP_689620	chr5	10.2525	6.64349	1.54324	4.77763	GrpE-like 2, mitochondrial precursor
uc001xbi.1	NM_000161	Q6FHY7	Q6FHY7_HUMAN	GCH1	NM_000161	NP_000152	chr14	1.96916	3.33741	0.590026	-3.25296	GTP cyclohydrolase 1 isoform 1
uc004akw.2	NM_002072	P29992	GNA11_HUMAN	GNAQ	NM_002072	NP_002063	chr9	3.1876	5.23527	0.60887	-5.31236	guanine nucleotide binding protein (G protein),
uc004dth.1	NM_019067	Q9NVN8	GNL3L_HUMAN	GNL3L	NM_019067	NP_061940	chrX	8.92484	13.1114	0.680695	-7.18422	guanine nucleotide binding protein-like 3
uc003fjv.3	NM_021629	B3KVK2	B3KVK2_HUMAN	GNB4	NM_021629	NP_067642	chr3	4.72517	6.97668	0.67728	-5.10565	guanine nucleotide-binding protein, beta-4
uc002uqf.2	NM_016315	B2RB51	B2RB51_HUMAN	GULP1	NM_016315	NP_057399	chr2	6.62176	8.17265	0.810234	-3.92714	GULP, engulfment adaptor PTB domain containing
uc001pvg.2	NM_002105	B2R5B6	B2R5B6_HUMAN	H2AFX	NM_002105	NP_002096	chr11	187.349	118.203	1.58498	13.356	H2A histone family, member X
uc001hpw.2	NR_002315	Q6NXT2	H3L_HUMAN	H3F3B	NM_005324	NP_005315	chr1	1.62277	2.88711	0.562075	-2.55409	H3 histone, family 3B
uc003znk.2	NM_017645	Q7Z4H7	HAUS6_HUMAN	HAUS6	NM_017645	NP_060115	chr9	1.89027	2.60599	0.725354	-2.75028	HAUS augmin-like complex, subunit 6
uc010iro.2	NM_001145314	B3KT53	B3KT53_HUMAN	KIAA1712	NM_001145314	NP_001138786	chr4	2.29647	1.58246	1.4512	2.51341	HBV PreS1-transactivated protein 3 isoform b
uc003qin.2	NM_016217	Q9UBI9	HDC_HUMAN	HECA	NM_016217	NP_057301	chr6	1.7455	2.93135	0.595459	-4.06984	headcase
uc001wrf.3	NM_015473	Q86XA9	HTR5A_HUMAN	HEATR5A	NM_015473	NP_056288	chr14	2.87582	5.00414	0.574689	-6.87087	HEAT repeat containing 5A
uc003zbk.3	NM_032450	Q8NDA8	HTR7A_HUMAN	HEATR7A	NM_032450	NP_115826	chr8	1.02334	1.98591	0.515301	-5.43778	HEAT repeat containing 7A isoform 1
uc001lct.2	NM_025015	O43301	HS12A_HUMAN	HSPA12A	NM_025015	NP_079291	chr10	1.13307	1.95484	0.579623	-3.62709	heat shock 70kDa protein 12A
uc002yjt.2	NM_006948	B2R616	B2R616_HUMAN	HSPA13	NM_006948	NP_008879	chr21	4.51048	6.49326	0.69464	-3.63432	heat shock protein 70kDa family member 13
uc003pyu.2	NM_004506	Q03933	HSF2_HUMAN	HSF2	NM_004506	NP_004497	chr6	1.96656	3.45095	0.569861	-3.41711	heat shock transcription factor 2 isoform a
uc003pqu.1	NM_020771	Q8IYU2	HACE1_HUMAN	HACE1	NM_020771	NP_065822	chr6	2.41519	3.02042	0.799623	-2.02268	HECT domain and ankyrin repeat containing, E3
uc001khl.2	NM_182765	Q5U5R9	HECD2_HUMAN	HECTD2	NM_182765	NP_877497	chr10	0.659439	1.11733	0.590193	-2.69556	HECT domain containing 2 isoform a
uc002jfx.3	NM_014877	P42694	HELZ_HUMAN	HELZ	NM_014877	NP_055692	chr17	4.42384	6.2712	0.705421	-6.61135	helicase with zinc finger domain
uc003ewr.1	NM_003071	Q14527	HLTF_HUMAN	HLTF	NM_003071	NP_003062	chr3	7.4088	10.3802	0.713743	-4.94086	helicase-like transcription factor
uc001rqd.2	NM_017842	Q6P1K1	HRG1_HUMAN	SLC48A1	NM_017842	NP_060312	chr12	2.41568	4.77151	0.50627	-5.0759	heme-responsive gene 1
uc001grq.1	NM_031935	Q96RW7	HMCN1_HUMAN	HMCN1	NM_031935	NP_114141	chr1	2.58566	3.77748	0.684495	-6.19228	hemicentin 1 precursor
uc003dav.2	NM_016173	Q9Y5R4	HEMK1_HUMAN	HEMK1	NM_016173	NP_057257	chr3	1.33175	2.29148	0.581175	-3.87738	HemK methyltransferase family member 1
uc010osk.1	NM_012262	Q7LGA3	HS2ST_HUMAN	HS2ST1	NM_012262	NP_036394	chr1	1.35392	2.34312	0.577827	-5.63856	heparan sulfate 2-O-sulfotransferase 1 isoform
uc003wxj.2	NM_152415	Q8NEZ2	VP37A_HUMAN	VPS37A	NM_152415	NP_689628	chr8	2.59826	3.81089	0.681798	-3.13427	hepatocellular carcinoma related protein 1
uc011moz.1	NM_138737	Q1HE23	Q1HE23_HUMAN	HEPH	NM_138737	NP_620074	chrX	10.1458	18.4236	0.550696	-11.4907	hephaestin isoform a
uc003tes.3	NM_022373	A4D1Y8	A4D1Y8_HUMAN	HERPUD2	NM_022373	NP_071768	chr7	4.80405	6.48738	0.740522	-2.64877	HERPUD family member 2
uc004eek.1	NM_144657	Q7Z353	HDX_HUMAN	HDX	NM_144657	NP_653258	chrX	2.42648	1.26539	1.91757	2.72485	highly divergent homeobox
uc001dst.2	NM_033055	Q96MC6	HIAT1_HUMAN	HIAT1	NM_033055	NP_149044	chr1	8.2875	15.7574	0.525942	-7.91751	hippocampus abundant transcript 1
uc004aur.2	NM_032558	Q5SR56	HIAL1_HUMAN	HIATL1	NM_032558	NP_115947	chr9	8.45805	11.5886	0.729857	-3.83414	hippocampus abundant transcript-like 1
uc003koe.2	NM_015216	O43314-2	O43314-2	HISPPD1	NM_015216	NP_056031	chr5	2.42791	4.00341	0.606461	-4.71972	Histidine acid phosphatase domain containing 1
uc003sui.2	NM_178425	Q9UKV0-7	Q9UKV0-7	HDAC9	NM_178425	NP_848512	chr7	2.17747	1.42489	1.52817	3.1846	histone deacetylase 9 isoform 5
uc001sxt.2	NM_007043	Q13601	KRR1_HUMAN	KRR1	NM_007043	NP_008974	chr12	3.89574	5.67384	0.686614	-3.32387	HIV-1 rev binding protein 2
uc010shq.1	NR_002774			HTR7P	NR_002774		chr12	1.81048	0.976809	1.85347	3.14124	Homo sapiens 5-hydroxytryptamine (serotonin) receptor 7 pseudogene (HTR7P), non-coding RNA.
uc002oyi.2	CR593740			CR593740			chr19	1.92811	3.52677	0.546706	-3.89177	Homo sapiens cDNA clone IMAGE	4823412
uc002dyu.2	BC073814			ZNF785			chr16	2.33949	4.14509	0.564401	-2.72035	Homo sapiens cDNA clone IMAGE:4906981, partial cds.
uc002ocy.2	BC071809			BC071809			chr19	2.54476	5.07393	0.501537	-2.37289	Homo sapiens cDNA clone IMAGE:6449659, partial cds.
uc001zyg.2	NR_026891			FLJ10038	NR_026891		chr15	1.14546	1.74543	0.656263	-2.64619	Homo sapiens cDNA FLJ10038 fis, clone HEMBA1000971.
uc002nrc.1	AK023040			AK023040			chr19	4.47488	6.78772	0.659261	-2.87799	Homo sapiens cDNA FLJ12978 fis, clone NT2RP2006321.
uc003srb.1	CR609701			CR609701			chr7	2.16864	4.19021	0.517549	-5.14084	Homo sapiens cDNA FLJ13495 fis, clone PLACE1004425.
uc003zzp.1	BC067112			BC067112			chr9	8.6738	13.2211	0.656058	-4.08707	Homo sapiens cDNA FLJ13634 fis, clone PLACE1011133.
uc003ivc.2	NR_027107			MGC45800	NR_027107		chr4	1.97948	3.83293	0.516439	-5.49624	Homo sapiens cDNA FLJ14238 fis, clone NT2RP4000519.
uc010lac.1	AK310370			LOC493754			chr7	1.07367	1.73658	0.618267	-3.33596	Homo sapiens cDNA FLJ14309 fis, clone PLACE3000221.
uc003lop.1	AK027578			AK027578			chr5	9.78466	13.5851	0.720247	-3.29736	Homo sapiens cDNA FLJ14672 fis, clone NT2RP2003687.
uc011meb.1	NR_003672			SNHG7	NR_003672		chr9	9.99658	6.61616	1.51093	3.28117	Homo sapiens cDNA FLJ30346 fis, clone BRACE2007527.
uc004dtb.1	AK124653			AK124653			chrX	1.9598	2.79584	0.700971	-2.09485	Homo sapiens cDNA FLJ30437 fis, clone BRACE2009045.
uc001hdk.1	AK055746			AK055746			chr1	1.54149	2.57008	0.59978	-2.55457	Homo sapiens cDNA FLJ31184 fis, clone KIDNE2000328.
uc011aiz.1	NR_024448			LOC91316	NR_024448		chr22	3.52275	5.89175	0.597912	-6.25794	Homo sapiens cDNA FLJ32313 fis, clone PROST2003232, weakly similar to BETA-GLUCURONIDASE PRECURSOR (EC 3.2.1.31).
uc003fma.1	AX746590			AX746590			chr3	1.65871	3.21853	0.515364	-3.66477	Homo sapiens cDNA FLJ33401 fis, clone BRACE2009886.
uc001ohw.1	AX747485			AX747485			chr11	5.74267	8.01698	0.716313	-2.98557	Homo sapiens cDNA FLJ35009 fis, clone OCBBF2012320.
uc011ban.1	AK128390			AK128390			chr3	2.91912	1.66667	1.75147	2.25881	Homo sapiens cDNA FLJ35279 fis, clone PROST2006766, highly similar to Testis-specific protease-like protein 50 precursor.
uc004cib.1	AX747706			AX747706			chr9	1.27728	2.07613	0.615223	-1.97557	Homo sapiens cDNA FLJ35432 fis, clone SMINT2002311.
uc001wko.1	AX747770			AX747770			chr14	4.33936	6.93811	0.625439	-4.32482	Homo sapiens cDNA FLJ35536 fis, clone SPLEN2002451.
uc003qdy.1	NR_002436			SNORD101	NR_002436		chr6	18.7556	23.4046	0.801364	-3.04267	Homo sapiens cDNA FLJ38828 fis, clone MAMGL1000017.
uc003yvm.2	DQ574852			DQ574852			chr8	13.4891	22.8994	0.589062	-9.44347	Homo sapiens cDNA FLJ38845 fis, clone MESAN2003709.
uc010eqn.2	NR_003699			ZNF525	NR_003699		chr19	8.84431	5.20038	1.7007	6.40447	Homo sapiens cDNA FLJ39718 fis, clone SMINT2013695.
uc002nqa.2	AK097381			AK097381			chr19	4.85837	3.91007	1.24253	2.09438	Homo sapiens cDNA FLJ40062 fis, clone TESOP2000090.
uc002pzf.1	AK097590			AK097590			chr19	1.24272	2.33326	0.53261	-2.63573	Homo sapiens cDNA FLJ40271 fis, clone TESTI2026957.
uc004eyh.2	NR_024493			NCRNA00087	NR_024493		chrX	1.20917	2.32685	0.519661	-3.1959	Homo sapiens cDNA FLJ41308 fis, clone BRAMY2042612.
uc001lxy.2	AK123648			LOC650368			chr11	15.2616	24.3164	0.627626	-8.15953	Homo sapiens cDNA FLJ41654 fis, clone FEBRA2025463, weakly similar to Homo sapiens HMT-1 mRNA for beta-1,4 mannosyltransferase.
uc003nar.2	AK127555			AK127555			chr6	1.08768	1.95634	0.555978	-2.79158	Homo sapiens cDNA FLJ41920 fis, clone PERIC2002452.
uc003gpk.1	CR936688			CR936688			chr4	2.11402	3.97337	0.532047	-4.68632	Homo sapiens cDNA FLJ42497 fis, clone BRACE2035278.
uc004ebq.1	AK125301			AK125301			chrX	3.42758	6.25523	0.547954	-4.58812	Homo sapiens cDNA FLJ43311 fis, clone NT2RI2009855.
uc010vpc.1	AK294743			AK294743			chr16	1.5673	2.4403	0.642259	-2.61495	Homo sapiens cDNA FLJ45121 fis, clone BRAWH3036077.
uc001nuh.2	BC041359			METTL12			chr11	3.28716	2.16878	1.51567	2.18024	Homo sapiens cDNA FLJ53805 complete cds.
uc010fna.2	AK308371			LOC150776			chr2	1.27769	2.53839	0.503346	-4.07033	Homo sapiens cDNA FLJ61219 complete cds, highly similar to Homo sapiens sphingomyelin phosphodiesterase 4, neutral membrane, transcript variant 2, mRNA.
uc003bcs.2	CR622757			RRP7B			chr22	1.47441	2.16953	0.6796	-2.12682	Homo sapiens cDNA FLJ90011 fis, clone HEMBA1000443, highly similar to Gastric cancer antigen Zg14.
uc010nuv.1	AK307233			AK307233			chrX	5.56845	3.89589	1.42931	2.1396	Homo sapiens cDNA, FLJ97181.
uc001xsm.2	AK025117			AK025117			chr14	1.54742	2.73412	0.565966	-3.19299	Homo sapiens cDNA: FLJ21464 fis, clone COL04768.
uc003hdk.2	NR_015439			LOC550112	NR_015439		chr4	1.00092	1.74856	0.572424	-3.1416	Homo sapiens chromosome 4 cDNA.
uc010ikw.1	EF565118			EF565118			chr4	38.95	28.3968	1.37163	3.88602	Homo sapiens chromosome 4 isolate HA_003381 mRNA sequence.
uc001ody.2	AF113016			AF113016			chr11	27.5232	44.6658	0.616202	-12.7672	Homo sapiens clone alpha_est218/52C1 mRNA sequence.
uc010roh.1	NR_002819			AlphaTFEB	NR_002819		chr11	60.1649	33.0769	1.81894	21.7687	Homo sapiens clone alpha1 mRNA sequence.
uc002jtk.3	NR_027058			C17orf86	NR_027058		chr17	1.23123	2.23626	0.550575	-2.52343	Homo sapiens clone FLB3442 PRO0872 mRNA, complete cds.
uc003lqz.2	BC005905			BC005905			chr5	1.6073	2.73836	0.586956	-2.55008	Homo sapiens HLCDGP1 mRNA, complete cds.
uc001bfm.3	NR_023918			HSPC157	NR_023918		chr1	4.5769	8.35379	0.547884	-3.64906	Homo sapiens HSPC157 mRNA, complete cds.
uc003brm.2	BC036698			BC036698			chr3	2.72673	1.65731	1.64527	3.3566	Homo sapiens hypothetical gene supported by AK128398, mRNA (cDNA clone IMAGE:5266032).
uc002tnh.2	BC047384			BC047384			chr2	0.875091	1.73891	0.503242	-2.08001	Homo sapiens hypothetical protein LOC254128, mRNA (cDNA clone IMAGE:5288009).
uc010ayj.1	AB061718			HBT8			chr15	20.9045	33.9667	0.615443	-11.1132	Homo sapiens mRNA for HBT8 protein, complete cds.
uc010dgj.1	BC128044			KIAA1783			chr17	1.60016	2.93769	0.544699	-2.11973	Homo sapiens mRNA for KIAA1783 protein, partial cds.
uc002ewc.2	BC040486			KIAA1954			chr16	2.09508	3.04923	0.687085	-2.93488	Homo sapiens mRNA for KIAA1954 protein.
uc003imv.2	BC034819			DKFZp434I0714			chr4	1.80238	1.0749	1.67679	1.97316	Homo sapiens mRNA; cDNA DKFZp434I0714 (from clone DKFZp434I0714).
uc001gjk.2	BC038733			GAS5			chr1	42.2983	36.1412	1.17036	2.57915	Homo sapiens mRNA; cDNA DKFZp564D0164 (from clone DKFZp564D0164).
uc003wtn.1	CR749668			CR749668			chr8	2.60051	1.35584	1.91801	3.33114	Homo sapiens mRNA; cDNA DKFZp686K1594 (from clone DKFZp686K1594).
uc001yxd.2	NR_001292			PAR5	NR_001292		chr15	52.1958	30.915	1.68836	11.3805	Homo sapiens PAR5 gene, complete sequence.
uc001pqf.2	BC001774			PAFAH1B2			chr11	20.7111	14.8975	1.39024	4.20281	Homo sapiens platelet-activating factor acetylhydrolase, isoform Ib, beta subunit 30kDa, mRNA (cDNA clone IMAGE:3355383), partial cds.
uc001bqo.2	AK092096			TRG11			chr1	11.2144	7.27866	1.54072	4.5165	Homo sapiens PNAS-123 mRNA, complete cds.
uc002jsc.1	CR601950			CR601950			chr17	19.6984	12.6162	1.56135	6.08976	Homo sapiens primary hepatoblastoma cDNA, clone:HKMT0728, full insert sequence.
uc010cpf.2	NR_003043			SNORD49B	NR_003043		chr17	31.3501	62.594	0.500848	-2.25747	Homo sapiens small nucleolar RNA, C/D box 49B (SNORD49B), non-coding RNA.
uc002cnq.2	NR_002326			SNORA64	NR_002326		chr16	71.8919	39.6483	1.81324	2.9398	Homo sapiens small nucleolar RNA, H/ACA box 64 (SNORA64), non-coding RNA.
uc010efc.2	BC052603			BC052603			chr19	6.84671	4.66654	1.46719	3.24086	Homo sapiens zinc finger protein 850 pseudogene, mRNA (cDNA clone IMAGE:6082150).
uc003dlo.2	BC043407			LOC285401			chr3	2.17398	4.02213	0.540505	-3.31755	Homo sapiens, clone IMAGE:5557531, mRNA.
uc003xcr.2	BC043400			BC043400			chr8	3.49443	5.31517	0.657445	-2.62881	Homo sapiens, clone IMAGE:6016214, mRNA.
uc002eke.1	NM_014685	Q15011	HERP1_HUMAN	HERPUD1	NM_014685	NP_055500	chr16	2.1846	3.32621	0.656782	-2.80219	homocysteine-inducible, endoplasmic reticulum
uc002eym.1	NM_058219	Q5RKV6	EXOS6_HUMAN	EXOSC6	NM_058219	NP_478126	chr16	8.91547	14.8123	0.601898	-4.93209	homolog of yeast mRNA transport regulator 3
uc001czo.2	NM_015888	A8K8E9	A8K8E9_HUMAN	HOOK1	NM_015888	NP_056972	chr1	3.22631	5.77074	0.559082	-6.65274	hook homolog 1
uc003nac.2	NM_002114	P15822	ZEP1_HUMAN	HIVEP1	NM_002114	NP_002105	chr6	3.05016	4.91302	0.620831	-6.11064	human immunodeficiency virus type I enhancer
uc010rog.1	NR_028272			NEAT1	NR_028272		chr11	0.863864	1.10529	0.781572	-2.14061	Human MEN1 region clone epsilon/beta mRNA, 3' fragment.
uc003toe.1	NM_004507	A4D2F2	A4D2F2_HUMAN	HUS1	NM_004507	NP_004498	chr7	2.66663	3.91525	0.681089	-2.57722	HUS1 checkpoint protein
uc003yph.2	NM_005328	Q92819	HAS2_HUMAN	HAS2	NM_005328	NP_005319	chr8	0.978065	1.94752	0.502211	-3.31173	hyaluronan synthase 2
uc003czp.2	NM_033159	Q12794	HYAL1_HUMAN	HYAL1	NM_033159	NP_149349	chr3	1.03062	1.75184	0.588305	-2.39163	hyaluronoglucosaminidase 1 isoform 1
uc001mxq.3	NM_016142	A8K9B0	A8K9B0_HUMAN	HSD17B12	NM_016142	NP_057226	chr11	10.5226	17.6456	0.596331	-7.50753	hydroxysteroid (17-beta) dehydrogenase 12
uc001gci.2	NM_016371	P56937	DHB7_HUMAN	HSD17B7	NM_016371	NP_057455	chr1	0.892222	1.53622	0.580791	-2.07005	hydroxysteroid (17-beta) dehydrogenase 7
uc002rxi.3	NM_001164165	Q2TAI4	Q2TAI4_HUMAN	LOC100302652	NM_001164165	NP_001157637	chr2	3.70755	5.38928	0.687949	-2.65059	hypothetical protein LOC100302652
uc001wrj.2	NM_080664	Q96FN9	DTD2_HUMAN	C14orf126	NM_080664	NP_542395	chr14	1.5683	2.67131	0.587091	-2.75208	hypothetical protein LOC112487
uc003qmq.1	NM_138785	B2RDY7	B2RDY7_HUMAN	C6orf72	NM_138785	NP_620140	chr6	2.95548	4.38757	0.673604	-2.02617	hypothetical protein LOC116254 precursor
uc003jkf.3	NM_001085411	Q4G0N4	CE033_HUMAN	C5orf33	NM_001085411	NP_001078880	chr5	1.56269	2.7189	0.57475	-3.5965	hypothetical protein LOC133686 isoform 1
uc003jeo.2	NM_199133	B4DT41	B4DT41_HUMAN	FAM173B	NM_199133	NP_954584	chr5	1.54676	2.51694	0.61454	-2.08577	hypothetical protein LOC134145
uc003kzz.2	NM_001135586	Q7Z6I8	CE024_HUMAN	C5orf24	NM_001135586	NP_001129058	chr5	1.94693	3.06508	0.635197	-3.50439	hypothetical protein LOC134553
uc004ajq.2	NM_152420	Q8N4J0	CI041_HUMAN	C9orf41	NM_152420	NP_689633	chr9	5.32764	9.99822	0.532858	-5.64082	hypothetical protein LOC138199
uc004elw.2	NM_207318	B0QYU2	B0QYU2_HUMAN	CXorf39	NM_207318	NP_997201	chrX	4.07738	7.71777	0.528311	-5.87248	hypothetical protein LOC139231
uc001pfn.2	NM_144664	Q5HYJ3	FA76B_HUMAN	FAM76B	NM_144664	NP_653265	chr11	1.47081	2.75885	0.533126	-4.00511	hypothetical protein LOC143684
uc001xdc.2	NM_001001872	A8K8Z8	A8K8Z8_HUMAN	C14orf37	NM_001001872	NP_001001872	chr14	2.84538	3.48205	0.817156	-2.3784	hypothetical protein LOC145407 precursor
uc001xux.2	NM_152446	Q6ZU80	CN145_HUMAN	C14orf145	NM_152446	NP_689659	chr14	0.83924	1.53307	0.547423	-3.97669	hypothetical protein LOC145508
uc001euj.2	NM_144697	B2RD43	B2RD43_HUMAN	C1orf51	NM_144697	NP_653298	chr1	1.82551	2.85148	0.6402	-1.97739	hypothetical protein LOC148523
uc001gdr.2	NM_001017961	B7Z693	B7Z693_HUMAN	FAM78B	NM_001017961	NP_001017961	chr1	0.872321	1.62507	0.536791	-2.30185	hypothetical protein LOC149297
uc003glg.1	CR604280	Q8IYL2	TRM44_HUMAN	C4orf23	NM_152544	NP_689757	chr4	1.48661	2.64486	0.562075	-4.50164	hypothetical protein LOC152992 isoform 2
uc004atu.3	NM_198841	Q5T036	F120S_HUMAN	FAM120AOS	NM_198841	NP_942138	chr9	4.46239	7.88246	0.566117	-6.59168	hypothetical protein LOC158293
uc004bgf.1	NM_133465	Q8N8K9	K1958_HUMAN	KIAA1958	NM_133465	NP_597722	chr9	20.1129	14.7979	1.35917	4.09074	hypothetical protein LOC158405
uc001hpu.3	NM_152608	A8K4P3	A8K4P3_HUMAN	C1orf55	NM_152608	NP_689821	chr1	1.94736	3.84512	0.506451	-5.08906	hypothetical protein LOC163859
uc011lwy.1	NM_001101338			LOC169834	NM_001101338	NP_001094808	chr9	5.18363	2.67056	1.94103	3.60664	hypothetical protein LOC169834
uc010zhb.1	NM_153689	Q8N8R5	CB069_HUMAN	C2orf69	NM_153689	NP_710156	chr2	5.64164	7.77109	0.725978	-3.39263	hypothetical protein LOC205327 precursor
uc001uyj.2	NM_015058	A3KMH1	K0564_HUMAN	KIAA0564	NM_015058	NP_055873	chr13	3.38822	4.92787	0.687563	-4.43551	hypothetical protein LOC23078 isoform a
uc001wvv.2	NM_015091	Q9Y4F4	F179B_HUMAN	FAM179B	NM_015091	NP_055906	chr14	1.64037	1.17719	1.39346	2.358	hypothetical protein LOC23116
uc001lib.3	NM_032182	Q15018	F175B_HUMAN	FAM175B	NM_032182	NP_115558	chr10	2.66216	3.94193	0.675344	-2.63662	hypothetical protein LOC23172
uc001oty.1	NM_015159	Q92567-2	Q92567-2	FAM168A	NM_015159	NP_055974	chr11	7.6761	11.04	0.695297	-3.17202	hypothetical protein LOC23201
uc001cjk.1	NM_015284	Q5T011	K0467_HUMAN	KIAA0467	NM_015284	NP_056099	chr1	1.5509	2.80676	0.552561	-7.47935	hypothetical protein LOC23334
uc004bdt.3	NM_032012	Q9H330-2	Q9H330-2	C9orf5	NM_032012	NP_114401	chr9	8.19961	11.1475	0.735556	-5.75409	hypothetical protein LOC23731
uc004czp.2	NM_198279	A2AJT9-2	A2AJT9-2	CXorf23	NM_198279	NP_938020	chrX	0.730656	1.3511	0.540785	-3.00941	hypothetical protein LOC256643
uc003kdm.2	NM_015566	Q9Y6X4	F169A_HUMAN	FAM169A	NM_015566	NP_056381	chr5	11.1094	9.4773	1.17221	2.51289	hypothetical protein LOC26049
uc010ouy.1	NM_001010883	Q5T8I3	F102B_HUMAN	FAM102B	NM_001010883	NP_001010883	chr1	2.85329	5.04669	0.565379	-5.69829	hypothetical protein LOC284611
uc003gof.3	NM_001145191			LOC285550	NM_001145191	NP_001138663	chr4	0.667783	1.25469	0.53223	-2.8293	hypothetical protein LOC285550
uc003jmo.2	NM_175921	A6NDU8	CE051_HUMAN	C5orf51	NM_175921	NP_787117	chr5	3.48937	5.17087	0.674812	-3.99747	hypothetical protein LOC285636
uc001tqu.3	NM_013300	Q8WUB2	CL024_HUMAN	C12orf24	NM_013300	NP_037432	chr12	2.72412	4.97084	0.54802	-4.25054	hypothetical protein LOC29902
uc001alf.2	NM_207356	Q8IYL3	CA174_HUMAN	C1orf174	NM_207356	NP_997239	chr1	6.57575	10.3662	0.634347	-4.51182	hypothetical protein LOC339448
uc003qxb.2	NM_001029863	Q7Z4R8	CF120_HUMAN	C6orf120	NM_001029863	NP_001025034	chr6	7.011	12.5994	0.556454	-8.16628	hypothetical protein LOC387263 precursor
uc002zjf.2	NM_058180	P58505	CU058_HUMAN	C21orf58	NM_058180	NP_478060	chr21	4.13388	6.7484	0.612573	-5.34307	hypothetical protein LOC54058
uc002afj.2	NM_001040450	Q8NBR6	FA63B_HUMAN	FAM63B	NM_001040450	NP_001035540	chr15	3.56548	4.69492	0.759434	-2.63413	hypothetical protein LOC54629 isoform a
uc001iij.2	NM_017782	Q5VWN6	CJ018_HUMAN	C10orf18	NM_017782	NP_060252	chr10	7.05393	11.0408	0.638895	-9.10189	hypothetical protein LOC54906
uc003zog.1	NM_017794	Q5VW36	K1797_HUMAN	KIAA1797	NM_017794	NP_060264	chr9	11.9694	14.6897	0.814813	-3.86395	hypothetical protein LOC54914
uc001xcm.2	NM_017799	B3KPF5	B3KPF5_HUMAN	C14orf101	NM_017799	NP_060269	chr14	1.62805	2.21502	0.735006	-2.32978	hypothetical protein LOC54916
uc001rrx.2	NM_017822	Q9H9L4	CL041_HUMAN	C12orf41	NM_017822	NP_060292	chr12	7.33486	8.92882	0.821482	-2.03723	hypothetical protein LOC54934
uc001tjg.2	NM_017915	B4E0Y0	B4E0Y0_HUMAN	C12orf48	NM_017915	NP_060385	chr12	1.71777	3.16757	0.5423	-4.66961	hypothetical protein LOC55010
uc001pmw.3	NM_001082969	Q6ZUT1-2	Q6ZUT1-2	C11orf57	NM_001082969	NP_001076438	chr11	2.25758	4.1031	0.550212	-5.49681	hypothetical protein LOC55216 isoform a
uc003jhj.3	NM_018356	Q49AR2	CE022_HUMAN	C5orf22	NM_018356	NP_060826	chr5	4.09751	5.55077	0.738187	-2.75212	hypothetical protein LOC55322
uc001uzq.2	NM_018559	A8K8X8	A8K8X8_HUMAN	KIAA1704	NM_018559	NP_061029	chr13	1.58922	2.97974	0.533341	-4.35995	hypothetical protein LOC55425
uc001ebo.1	NM_019099	Q9NTI7	CA183_HUMAN	C1orf183	NM_019099	NP_061972	chr1	2.3662	4.50299	0.525474	-4.01837	hypothetical protein LOC55924 isoform 1
uc003plq.1	NM_020425	Q96KF7	CF162_HUMAN	C6orf162	NM_020425	NP_065158	chr6	0.651519	1.16032	0.561498	-2.22536	hypothetical protein LOC57150
uc003zue.3	NM_020702	Q6NSJ0	K1161_HUMAN	KIAA1161	NM_020702	NP_065753	chr9	2.18987	4.27282	0.512512	-5.40034	hypothetical protein LOC57462
uc003elj.3	NM_020741	Q9ULG3	K1257_HUMAN	KIAA1257	NM_020741	NP_065792	chr3	0.733984	1.41566	0.518475	-2.83336	hypothetical protein LOC57501
uc003pfj.2	NM_001162529	Q9P2D6	F135A_HUMAN	FAM135A	NM_001162529	NP_001156001	chr6	1.88187	2.96827	0.633998	-4.74856	hypothetical protein LOC57579 isoform c
uc003ixf.3	NM_020827	B3KRP7	B3KRP7_HUMAN	KIAA1430	NM_020827	NP_065878	chr4	3.96626	4.7733	0.830925	-2.02402	hypothetical protein LOC57587
uc001rbi.2	NM_020853	A2RU67	K1467_HUMAN	KIAA1467	NM_020853	NP_065904	chr12	6.38388	9.72849	0.656204	-5.56364	hypothetical protein LOC57613
uc002lil.2	NM_020854	Q9P260	K1468_HUMAN	KIAA1468	NM_020854	NP_065905	chr18	4.13146	7.20715	0.573245	-6.89599	hypothetical protein LOC57614
uc004axe.1	NM_020893	Q9P1Z9	K1529_HUMAN	KIAA1529	NM_020893	NP_065944	chr9	1.24496	1.94117	0.641345	-3.40003	hypothetical protein LOC57653
uc003pdj.2	NM_020931	Q9HCI6	K1586_HUMAN	KIAA1586	NM_020931	NP_065982	chr6	1.67685	2.71049	0.618651	-2.61035	hypothetical protein LOC57691
uc001lcb.2	NM_020940	Q5W0V3	F16B1_HUMAN	FAM160B1	NM_020940	NP_065991	chr10	4.33398	2.6745	1.62048	4.14605	hypothetical protein LOC57700 isoform a
uc002rec.2	NM_021925	Q9H6V9	CB043_HUMAN	C2orf43	NM_021925	NP_068744	chr2	2.51145	4.75218	0.528483	-5.15314	hypothetical protein LOC60526
uc003ivx.2	NM_021942	Q7Z392	CD041_HUMAN	C4orf41	NM_021942	NP_068761	chr4	4.54143	6.88195	0.659904	-4.59073	hypothetical protein LOC60684 isoform a
uc001nnq.2	NM_022074	Q96PZ2	F111A_HUMAN	FAM111A	NM_022074	NP_071357	chr11	2.47315	4.47848	0.552229	-5.98649	hypothetical protein LOC63901
uc002sno.2	NM_003203	P16383	GCF_HUMAN	C2orf3	NM_003203	NP_003194	chr2	1.3976	1.96465	0.711375	-2.11166	hypothetical protein LOC6936
uc009zuj.2	NM_001135570	Q69YU5	CL073_HUMAN	C12orf73	NM_001135570	NP_001129042	chr12	1.55821	2.90882	0.535683	-2.87958	hypothetical protein LOC728568 precursor
uc003cmp.3	NM_001129908	Q9UFP1	CC041_HUMAN	LOC729085	NM_001129908	NP_001123380	chr3	6.07102	3.12778	1.941	5.33384	hypothetical protein LOC729085
uc003imj.2	NM_001109977	Q05DH4	F16A1_HUMAN	FAM160A1	NM_001109977	NP_001103447	chr4	18.765	11.5891	1.61919	7.43624	hypothetical protein LOC729830
uc002gsg.1	NM_024052	Q8IVV7	CQ039_HUMAN	C17orf39	NM_024052	NP_076957	chr17	3.41673	5.78527	0.590591	-5.03627	hypothetical protein LOC79018
uc009xwy.1	NM_024541	Q5T2E6	CJ076_HUMAN	C10orf76	NM_024541	NP_078817	chr10	3.75557	5.60501	0.670039	-3.83739	hypothetical protein LOC79591
uc002rum.2	NM_024766	Q7Z624	CB034_HUMAN	C2orf34	NM_024766	NP_079042	chr2	3.19912	5.09127	0.628355	-3.05452	hypothetical protein LOC79823
uc001hur.2	NM_032018	Q9H040	CA124_HUMAN	C1orf124	NM_032018	NP_114407	chr1	1.66197	2.55448	0.650607	-2.62375	hypothetical protein LOC83932 isoform a
uc001mck.3	NM_032127	Q8N612-2	Q8N612-2	FAM160A2	NM_032127	NP_115503	chr11	4.74467	6.84116	0.693547	-3.88813	hypothetical protein LOC84067 isoform 1
uc004bbm.2	NM_032342	Q9BRR3	CI125_HUMAN	C9orf125	NM_032342	NP_115718	chr9	10.8306	16.366	0.661777	-4.71226	hypothetical protein LOC84302
uc003kog.1	NM_033211	Q96GV9	CE030_HUMAN	C5orf30	NM_033211	NP_149988	chr5	2.66772	5.21769	0.511284	-5.37119	hypothetical protein LOC90355
uc003xtj.1	NM_147189	Q8TC76	F110B_HUMAN	FAM110B	NM_147189	NP_671722	chr8	1.06088	2.01895	0.525459	-3.65375	hypothetical protein LOC90362
uc003gtn.2	NM_138389	Q8IWE2	NXP20_HUMAN	FAM114A1	NM_138389	NP_612398	chr4	2.08979	3.45386	0.60506	-2.71714	hypothetical protein LOC92689
uc003wdo.1	NM_014719	Q9Y4C2	F115A_HUMAN	FAM115A	NM_014719	NP_055534	chr7	1.80975	3.49038	0.518497	-4.80877	hypothetical protein LOC9747
uc003neo.1	NM_014722	Q9Y4F9	FA65B_HUMAN	FAM65B	NM_014722	NP_055537	chr6	11.1583	20.923	0.533301	-14.7767	hypothetical protein LOC9750 isoform 1
uc001cqk.3	NM_014774	O75071	K0494_HUMAN	KIAA0494	NM_014774	NP_055589	chr1	7.1133	8.54467	0.832484	-2.67086	hypothetical protein LOC9813
uc001rfq.2	NM_014802	Q86YS7	K0528_HUMAN	KIAA0528	NM_014802	NP_055617	chr12	5.67181	9.5079	0.596537	-6.98307	hypothetical protein LOC9847
uc001gmc.2	NM_014864	Q5W0C3	Q5W0C3_HUMAN	FAM20B	NM_014864	NP_055679	chr1	5.62102	7.92795	0.709013	-4.63831	hypothetical protein LOC9917 precursor
uc003cvg.2	NM_177939	Q9NXG6	P4HTM_HUMAN	P4HTM	NM_177939	NP_808808	chr3	4.7748	6.94521	0.687495	-3.54225	hypoxia-inducible factor prolyl 4-hydroxylase
uc010lli.2	NM_001098786	Q9Y5L2	HIG2_HUMAN	C7orf68	NM_001098786	NP_001092256	chr7	5.83079	8.80874	0.661932	-3.45521	hypoxia-inducible protein 2
uc003oju.3	NM_017754	Q6BDS2	URFB1_HUMAN	UHRF1BP1	NM_017754	NP_060224	chr6	4.5711	6.49806	0.703456	-5.67313	ICBP90 binding protein 1
uc003eer.2	NM_175924	Q86SU0-2	Q86SU0-2	ILDR1	NM_175924	NP_787120	chr3	0.614942	1.14422	0.537433	-2.17848	immunoglobulin-like domain containing receptor
uc002kvh.3	NM_018439	Q9P2X3	IMPCT_HUMAN	IMPACT	NM_018439	NP_060909	chr18	3.47469	5.24153	0.662914	-4.06141	Impact homolog
uc002vaz.3	NM_017759	B9EG77	B9EG77_HUMAN	INO80D	NM_017759	NP_060229	chr2	6.7317	4.849	1.38827	5.66943	INO80 complex subunit D
uc003bqa.2	NM_001099952	Q14643-3	Q14643-3	ITPR1	NM_001099952	NP_001093422	chr3	1.15498	1.70351	0.678	-3.2281	inositol 1,4,5-triphosphate receptor, type 1
uc001rhg.2	NM_002223	Q14571	ITPR2_HUMAN	ITPR2	NM_002223	NP_002214	chr12	5.29921	9.19726	0.576173	-11.5087	inositol 1,4,5-triphosphate receptor, type 2
uc001jkb.2	NM_152230	Q8NFU5	IPMK_HUMAN	IPMK	NM_152230	NP_689416	chr10	4.51831	2.32787	1.94097	2.92437	inositol polyphosphate multikinase
uc002syy.2	NM_001134224	Q96PE3	INP4A_HUMAN	INPP4A	NM_001134224	NP_001127696	chr2	6.32324	11.236	0.562767	-9.8086	inositol polyphosphate-4-phosphatase, type 1
uc004cho.2	NM_019892	Q9NRR6	INP5E_HUMAN	INPP5E	NM_019892	NP_063945	chr9	4.91826	8.96794	0.548427	-6.34121	inositol polyphosphate-5-phosphatase E
uc002voh.3	NM_005544	P35568	IRS1_HUMAN	IRS1	NM_005544	NP_005535	chr2	8.61541	11.8357	0.727918	-6.3589	insulin receptor substrate 1
uc001kia.2	NM_004969	P14735	IDE_HUMAN	IDE	NM_004969	NP_004960	chr10	6.96293	9.80906	0.709846	-4.18836	insulin-degrading enzyme isoform 1 precursor
uc003swg.2	NM_006547	O00425	IF2B3_HUMAN	IGF2BP3	NM_006547	NP_006538	chr7	10.4887	18.6181	0.563359	-12.2138	insulin-like growth factor 2 mRNA binding
uc001oys.2	NM_033547	Q96HW7	INT4_HUMAN	INTS4	NM_033547	NP_291025	chr11	1.89639	3.63664	0.521467	-5.33455	integrator complex subunit 4
uc001nud.2	NM_030628	Q6P9B9	INT5_HUMAN	INTS5	NM_030628	NP_085131	chr11	15.0011	19.4569	0.77099	-4.11435	integrator complex subunit 5
uc003joy.2	NM_002203	P17301	ITA2_HUMAN	ITGA2	NM_002203	NP_002194	chr5	1.97371	1.41863	1.39128	2.30937	integrin alpha 2 precursor
uc002uhp.1	NM_001079818	P23229-3	P23229-3	ITGA6	NM_001079818	NP_001073286	chr2	15.8392	28.3372	0.558952	-14.6399	integrin alpha chain, alpha 6 isoform a
uc002eet.2	NM_030790	Q8TB96	TIP_HUMAN	ITFG1	NM_030790	NP_110417	chr16	2.46845	3.95042	0.624858	-3.18116	integrin alpha FG-GAP repeat containing 1
uc003jou.2	NM_181501	P56199	ITA1_HUMAN	ITGA1	NM_181501	NP_852478	chr5	0.71736	1.12309	0.638738	-2.9303	integrin, alpha 1 precursor
uc002yrp.3	NM_005534	A8K881	A8K881_HUMAN	IFNGR2	NM_005534	NP_005525	chr21	5.86756	11.3506	0.516937	-6.41683	interferon gamma receptor 2 precursor
uc003kxa.2	NM_002198	Q6FHN8	Q6FHN8_HUMAN	IRF1	NM_002198	NP_002189	chr5	1.10866	1.97654	0.560911	-3.10812	interferon regulatory factor 1
uc003vgh.2	NM_001007245	A4D0U1	A4D0U1_HUMAN	IFRD1	NM_001007245	NP_001007246	chr7	4.77741	6.73184	0.709674	-3.74569	interferon-related developmental regulator 1
uc003pim.2	NM_001010844	Q5VVH5	IKBP1_HUMAN	IRAK1BP1	NM_001010844	NP_001010844	chr6	1.94208	3.16501	0.613609	-2.99223	interleukin-1 receptor-associated kinase 1
uc001tqi.2	NM_001143779	Q8WYA0	IFT81_HUMAN	IFT81	NM_001143779	NP_001137251	chr12	1.22249	2.34796	0.520662	-3.78025	intraflagellar transport 81-like isoform 1
uc004bap.1	NM_014425	Q9Y283	INVS_HUMAN	INVS	NM_014425	NP_055240	chr9	0.918728	1.65397	0.555467	-3.09881	inversin isoform a
uc002bdd.2	NM_005530	P50213	IDH3A_HUMAN	IDH3A	NM_005530	NP_005521	chr15	3.24246	5.58818	0.580235	-4.61246	isocitrate dehydrogenase 3 (NAD+) alpha
uc002wnw.2	NM_000214	P78504	JAG1_HUMAN	JAG1	NM_000214	NP_000205	chr20	6.89826	9.71767	0.709867	-5.56966	jagged 1 precursor
uc003szn.2	NM_175061	A4D195	A4D195_HUMAN	JAZF1	NM_175061	NP_778231	chr7	2.51262	4.6218	0.543645	-4.54527	JAZF zinc finger 1
uc001pfy.2	NM_003772	Q9Y4A0	JERKL_HUMAN	JRKL	NM_003772	NP_003763	chr11	0.919136	1.66939	0.550583	-2.79966	jerky homolog-like
uc010ytj.1	NM_001146688	Q9P0K0	Q9P0K0_HUMAN	KDM3A	NM_001146688	NP_001140160	chr2	8.68215	7.05965	1.22983	2.5155	jumonji domain containing 1A
uc001gyf.2	NM_006618	Q9UGL1	KDM5B_HUMAN	KDM5B	NM_006618	NP_006609	chr1	35.7098	46.8629	0.762006	-9.60399	jumonji, AT rich interactive domain 1B
uc004esn.1	NM_006777	B2R5U6	B2R5U6_HUMAN	ZBTB33	NM_006777	NP_006768	chrX	1.99783	3.17145	0.629942	-3.68706	kaiso
uc004csf.2	NM_000216	P23352	KALM_HUMAN	KAL1	NM_000216	NP_000207	chrX	17.7283	14.2534	1.24379	4.27575	Kallmann syndrome 1 protein precursor
uc003efe.2	NM_002264	Q6IBQ9	Q6IBQ9_HUMAN	KPNA1	NM_002264	NP_002255	chr3	3.16469	5.21756	0.606546	-6.37367	karyopherin alpha 1
uc001vdj.2	NM_002267	Q5JVM9	Q5JVM9_HUMAN	KPNA3	NM_002267	NP_002258	chr13	8.98876	12.8634	0.698788	-5.33505	karyopherin alpha 3
uc001pkj.2	NM_153705	Q7Z4H8	KDEL2_HUMAN	KDELC2	NM_153705	NP_714916	chr11	2.31496	3.32717	0.695776	-2.79777	KDEL (Lys-Asp-Glu-Leu) containing 2 precursor
uc003avu.2	NM_016657	B8ZZ26	B8ZZ26_HUMAN	KDELR3	NM_016657	NP_057839	chr22	2.14543	3.39554	0.631838	-2.24968	KDEL receptor 3 isoform b
uc003vpj.1	NM_014997	Q6PID8	KLD10_HUMAN	KLHDC10	NM_014997	NP_055812	chr7	2.95528	5.40833	0.54643	-5.70292	kelch domain containing 10
uc003wpw.3	NM_014867	Q3L1I0	Q3L1I0_HUMAN	KBTBD11	NM_014867	NP_055682	chr8	1.5922	3.14805	0.505774	-5.97166	kelch repeat and BTB (POZ) domain containing 11
uc001uxw.1	NM_032138	B5TZ86	B5TZ86_HUMAN	KBTBD7	NM_032138	NP_115514	chr13	4.14848	7.58558	0.546891	-5.51781	kelch repeat and BTB (POZ) domain containing 7
uc002ufh.1	NM_144711	Q8NBE8	KLH23_HUMAN	KLHL23	NM_144711	NP_653312	chr2	10.7305	17.1935	0.624102	-5.88733	kelch-like 23
uc010jek.2	NM_017415	B2RBK7	B2RBK7_HUMAN	KLHL3	NM_017415	NP_059111	chr5	1.60232	3.02574	0.529563	-6.47291	kelch-like 3
uc002fig.2	NM_024731	Q8N4N3	KLH36_HUMAN	KLHL36	NM_024731	NP_079007	chr16	14.9409	22.1515	0.67449	-5.3379	kelch-like 36
uc003zoy.2	NM_018847	B7Z4L9	B7Z4L9_HUMAN	KLHL9	NM_018847	NP_061335	chr9	4.83514	7.02994	0.687792	-4.29658	kelch-like 9
uc003pgn.3	NM_030568	Q5JSQ7	Q5JSQ7_HUMAN	KHDC1	NM_030568	NP_085045	chr6	1.65637	2.38528	0.694412	-2.19966	KH homology domain containing 1
uc002ups.2	NM_177454	A8K122	A8K122_HUMAN	FAM171B	NM_177454	NP_803237	chr2	7.72732	4.61431	1.67464	5.63485	KIAA1946
uc003vvb.2	NM_198508	A4D1S0	KLRG2_HUMAN	KLRG2	NM_198508	NP_940910	chr7	5.68978	10.8544	0.524192	-5.05301	killer cell lectin-like receptor subfamily G,
uc001frn.3	NM_018240	Q5W0F8	Q5W0F8_HUMAN	KIRREL	NM_018240	NP_060710	chr1	9.33818	17.313	0.539372	-9.4167	kin of IRRE like precursor
uc002qzc.2	NM_020738	Q9ULH0	KDIS_HUMAN	KIDINS220	NM_020738	NP_065789	chr2	4.6041	8.07364	0.570263	-9.23415	kinase D-interacting substrate of 220 kDa
uc002wmr.2	NM_017671	Q9BQL6	FERM1_HUMAN	FERMT1	NM_017671	NP_060141	chr20	1.79519	2.93873	0.610872	-4.41859	kindlin-1
uc010ppk.1	NM_014875	Q15058	KIF14_HUMAN	KIF14	NM_014875	NP_055690	chr1	3.002	4.64044	0.646922	-4.9319	kinesin family member 14
uc003cnx.3	NM_020242	Q9NS87	KIF15_HUMAN	KIF15	NM_020242	NP_064627	chr3	3.18662	5.56419	0.572701	-5.77625	kinesin family member 15
uc003lvp.2	NM_033551	Q6PKG0	LARP1_HUMAN	LARP1	NM_033551	NP_291029	chr5	68.1401	104.394	0.652718	-23.3519	la related protein isoform 2
uc003qkw.2	NM_005670	O95278	EPM2A_HUMAN	EPM2A	NM_005670	NP_005661	chr6	0.799835	1.5547	0.514463	-3.0134	laforin isoform a
uc001gnq.2	NM_015602	Q5JTV8	TOIP1_HUMAN	TOR1AIP1	NM_015602	NP_056417	chr1	2.88923	4.91734	0.58756	-4.44712	lamina-associated polypeptide 1B
uc010zjh.1	NM_001136574	Q53TN2	Q53TN2_HUMAN	LANCL1	NM_001136574	NP_001130046	chr2	8.77817	10.8872	0.806281	-3.03103	lanthionine synthetase C-like protein 1
uc001diu.2	NM_012302	B1ALU0	B1ALU0_HUMAN	LPHN2	NM_012302	NP_036434	chr1	17.0274	24.5066	0.694812	-9.15743	latrophilin 2 precursor
uc010ihh.2	NM_015236	Q9HAR2	LPHN3_HUMAN	LPHN3	NM_015236	NP_056051	chr4	2.74029	1.94332	1.41011	2.64143	latrophilin 3 precursor
uc003qmu.1	NM_004690	O95835	LATS1_HUMAN	LATS1	NM_004690	NP_004681	chr6	8.81362	4.44283	1.98379	7.59185	LATS homolog 1
uc002tmx.2	NM_014553	Q9NZI6	TF2L1_HUMAN	TFCP2L1	NM_014553	NP_055368	chr2	0.75473	1.37225	0.549994	-4.09742	LBP-9
uc003ion.1	NM_004744	A8K983	A8K983_HUMAN	LRAT	NM_004744	NP_004735	chr4	2.16127	4.21899	0.512272	-5.86145	lecithin retinol acyltransferase
uc001dcf.2	NM_017526	Q6FHL5	Q6FHL5_HUMAN	LEPROT	NM_017526	NP_059996	chr1	4.69924	8.96686	0.524067	-4.15987	leptin receptor gene-related protein
uc003oph.1	NM_020737	A5PKU3	A5PKU3_HUMAN	LRFN2	NM_020737	NP_065788	chr6	0.700437	1.39278	0.502906	-2.73889	leucine rich repeat and fibronectin type III
uc003zdk.1	NM_014665	Q15048	LRC14_HUMAN	LRRC14	NM_014665	NP_055480	chr8	7.63846	12.5512	0.608586	-7.91617	leucine rich repeat containing 14
uc001der.1	NM_017768	Q9H9A6	LRC40_HUMAN	LRRC40	NM_017768	NP_060238	chr1	4.72074	7.11097	0.663867	-3.60032	leucine rich repeat containing 40
uc002asw.2	NM_017691	Q8IUZ0	LRC49_HUMAN	LRRC49	NM_017691	NP_060161	chr15	1.06731	1.86421	0.572528	-2.89771	leucine rich repeat containing 49
uc001zqc.2	NM_153260	Q8N9N7	LRC57_HUMAN	LRRC57	NM_153260	NP_694992	chr15	1.28477	2.32092	0.553561	-2.81729	leucine rich repeat containing 57
uc003edr.2	NM_001099678	Q96CX6	LRC58_HUMAN	LRRC58	NM_001099678	NP_001093148	chr3	2.83919	3.79443	0.748254	-3.09116	leucine rich repeat containing 58
uc002snr.2	NM_001134745	Q86VH4	LRRT4_HUMAN	LRRTM4	NM_001134745	NP_001128217	chr2	2.04028	1.14004	1.78966	2.91644	leucine rich repeat transmembrane neuronal 4
uc003beu.1	NM_032287	Q6ICC9	LDOCL_HUMAN	LDOC1L	NM_032287	NP_115663	chr22	9.26184	17.0232	0.544072	-11.1157	leucine zipper, down-regulated in cancer 1-like
uc002boe.2	NM_152259	Q7Z2Z1	CO042_HUMAN	C15orf42	NM_152259	NP_689472	chr15	6.31871	11.5236	0.548329	-11.2762	leucine-rich repeat kinase 1
uc001mrj.3	NM_018490	Q59ER8	Q59ER8_HUMAN	LGR4	NM_018490	NP_060960	chr11	12.4142	15.753	0.788049	-4.29391	leucine-rich repeat-containing G protein-coupled
uc001edf.1	NM_014813	O94898	LRIG2_HUMAN	LRIG2	NM_014813	NP_055628	chr1	10.2471	8.58977	1.19294	2.16183	leucine-rich repeats and immunoglobulin-like
uc003agz.2	NM_002309	B2RCW7	B2RCW7_HUMAN	LIF	NM_002309	NP_002300	chr22	2.69791	1.7917	1.50578	2.28173	leukemia inhibitory factor (cholinergic
uc010ovc.1	NM_013296	Q5T1N8	Q5T1N8_HUMAN	GPSM2	NM_013296	NP_037428	chr1	1.29696	2.35451	0.550841	-4.3239	LGN protein
uc001url.3	NM_153371	Q8N448	LNX2_HUMAN	LNX2	NM_153371	NP_699202	chr13	2.65231	4.85832	0.545932	-5.64981	ligand of numb-protein X 2
uc002hik.1	NM_013975	P49916	DNLI3_HUMAN	LIG3	NM_013975	NP_039269	chr17	22.4392	28.728	0.781092	-5.29404	ligase III, DNA, ATP-dependent isoform alpha
uc003aci.2	NM_152841	Q9NQG7-3	Q9NQG7-3	HPS4	NM_152841	NP_690054	chr22	2.62887	5.21436	0.504159	-9.24738	light ear protein isoform b
uc003ane.3	NM_133642	O95461	LARGE_HUMAN	LARGE	NM_133642	NP_598397	chr22	15.41	26.4501	0.582607	-11.9041	like-glycosyltransferase
uc001rwk.3	NM_001113546	Q59FE8	Q59FE8_HUMAN	LIMA1	NM_001113546	NP_001107018	chr12	3.83502	7.52082	0.509921	-8.06617	LIM domain and actin binding 1 isoform a
uc003goz.2	NM_001290	O43679	LDB2_HUMAN	LDB2	NM_001290	NP_001281	chr4	11.7084	15.2318	0.768678	-3.54948	LIM domain binding 2 isoform a
uc003frs.1	NM_005578	A1L4L6	A1L4L6_HUMAN	LPP	NM_005578	NP_005569	chr3	2.46387	2.96441	0.831149	-2.19725	LIM domain containing preferred translocation
uc003ebt.2	NM_002338	Q13449	LSAMP_HUMAN	LSAMP	NM_002338	NP_002329	chr3	0.901818	1.52245	0.592348	-2.03648	limbic system-associated membrane protein
uc001bmj.2	NM_024674	Q9H9Z2	LN28A_HUMAN	LIN28	NM_024674	NP_078950	chr1	192.88	364.394	0.529316	-46.569	lin-28 homolog
uc003pqv.1	NM_001004317	B2RPN6	B2RPN6_HUMAN	LIN28B	NM_001004317	NP_001004317	chr6	17.3926	19.4483	0.894296	-2.32756	lin-28 homolog B
uc002rbt.2	NM_145693	Q14693	LPIN1_HUMAN	LPIN1	NM_145693	NP_663731	chr2	1.66403	3.22552	0.515894	-5.83643	lipin 1
uc003kfo.2	NM_005779	B2RMQ6	B2RMQ6_HUMAN	LHFPL2	NM_005779	NP_005770	chr5	8.17229	9.26243	0.882306	-2.0241	lipoma HMGIC fusion partner-like 2
uc003jkb.1	NM_001007527	Q68DH5	LMBD2_HUMAN	LMBRD2	NM_001007527	NP_001007528	chr5	2.16133	1.09025	1.98242	2.78093	LMBR1 domain containing 2
uc001hjz.2	NM_144567	B7Z2U4	B7Z2U4_HUMAN	ANGEL2	NM_144567	NP_653168	chr1	2.30456	4.55502	0.505938	-6.68279	LOC90806 protein
uc001cvi.1	NM_004631	Q14114	LRP8_HUMAN	LRP8	NM_004631	NP_004622	chr1	10.7844	18.2857	0.589772	-11.2946	low density lipoprotein receptor-related protein
uc003yma.2	NM_013437	A8K137	A8K137_HUMAN	LRP12	NM_013437	NP_038465	chr8	1.81174	1.38447	1.30862	2.0486	low density lipoprotein-related protein 12
uc010ipj.2	NM_006726	P50851	LRBA_HUMAN	LRBA	NM_006726	NP_006717	chr4	14.6268	16.165	0.904842	-2.96596	LPS-responsive vesicle trafficking, beach and
uc003lxe.1	NM_173491	P83369	LSM11_HUMAN	LSM11	NM_173491	NP_775762	chr5	0.79605	1.41331	0.563251	-3.35631	LSM11, U7 small nuclear RNA associated
uc002twy.2	NM_194317	Q53TR3	Q53TR3_HUMAN	LYPD6	NM_194317	NP_919298	chr2	1.81034	3.18804	0.567854	-3.99583	LY6/PLAUR domain containing 6 precursor
uc001ewy.2	NM_212551	Q96S90	LYSM1_HUMAN	LYSMD1	NM_212551	NP_997716	chr1	1.03812	1.95959	0.529765	-2.69451	LysM, putative peptidoglycan-binding, domain
uc004ess.3	NM_001122606	Q6Q3G8	Q6Q3G8_HUMAN	LAMP2	NM_001122606	NP_001116078	chrX	2.71352	3.35998	0.807599	-2.39666	lysosomal-associated membrane protein 2 isoform
uc001kgr.1	NM_016195	Q96Q89-3	Q96Q89-3	KIF20B	NM_016195	NP_057279	chr10	3.03027	5.64057	0.537227	-7.55283	M-phase phosphoprotein 1
uc003cxy.3	NM_002447	Q04912	RON_HUMAN	MST1R	NM_002447	NP_002438	chr3	0.8483	1.66631	0.50909	-3.70685	macrophage stimulating 1 receptor precursor
uc001qyq.1	NM_018048	A8MXB0	MGN3_HUMAN	MAGOHB	NM_018048	NP_060518	chr12	2.50905	4.01636	0.624707	-3.10018	mago-nashi homolog B
uc002urz.2	NM_017694	Q6ZSS7	MFSD6_HUMAN	MFSD6	NM_017694	NP_060164	chr2	0.888869	1.36106	0.653072	-2.15797	major facilitator superfamily domain containing
uc003ifp.2	NM_152778	Q8NHS3	MFSD8_HUMAN	MFSD8	NM_152778	NP_689991	chr4	0.939895	1.63922	0.573381	-2.92595	major facilitator superfamily domain containing
uc003bxd.2	NM_014160	Q9H000	MKRN2_HUMAN	MKRN2	NM_014160	NP_054879	chr3	4.63819	8.52267	0.544218	-5.66349	makorin ring finger protein 2
uc004ahm.2	NM_153267	Q7Z304	MAMC2_HUMAN	MAMDC2	NM_153267	NP_694999	chr9	3.25879	5.36604	0.607299	-4.25792	MAM domain containing 2 precursor
uc003kou.1	NM_002372	Q16706	MA2A1_HUMAN	MAN2A1	NM_002372	NP_002363	chr5	12.7593	18.2451	0.699326	-7.02449	mannosidase, alpha, class 2A, member 1
uc003poo.1	NM_024641	A6H8M6	A6H8M6_HUMAN	MANEA	NM_024641	NP_078917	chr6	1.43864	0.763023	1.88545	2.6566	mannosidase, endo-alpha
uc001nxw.2	NM_001039469	Q7KZI7	MARK2_HUMAN	MARK2	NM_001039469	NP_001034558	chr11	9.61091	18.9188	0.508009	-12.8677	MAP/microtubule affinity-regulating kinase 2
uc002rdl.2	NM_002381	B2CPU0	B2CPU0_HUMAN	MATN3	NM_002381	NP_002372	chr2	2.97738	5.32445	0.55919	-4.14466	matrilin 3 precursor
uc010ucy.1	NM_001164273	Q8IWI9	MGAP_HUMAN	MGA	NM_001164273	NP_001157745	chr15	5.79167	6.60538	0.876812	-2.52277	MAX-interacting protein isoform 1
uc002itr.3	NM_017643	Q05BQ5	MBTD1_HUMAN	MBTD1	NM_017643	NP_060113	chr17	5.83593	9.76883	0.597403	-8.02382	mbt domain containing 1
uc003ypc.1	NM_022045	Q96DY7	MTBP_HUMAN	MTBP	NM_022045	NP_071328	chr8	0.903977	1.41352	0.639524	-2.21199	Mdm2, transformed 3T3 cell double minute 2, p53
uc002izo.2	NM_005121	B2RU05	B2RU05_HUMAN	MED13	NM_005121	NP_005112	chr17	10.6099	6.92423	1.53228	7.69951	mediator complex subunit 13
uc001pem.3	NM_004268	Q9NVC6	MED17_HUMAN	MED17	NM_004268	NP_004259	chr11	3.10056	3.9984	0.77545	-2.27978	mediator complex subunit 17
uc003qcs.1	NM_004830	Q9ULK4	MED23_HUMAN	MED23	NM_004830	NP_004821	chr6	1.98094	3.29538	0.601126	-4.43683	mediator complex subunit 23 isoform a
uc003gpi.1	NM_025205	Q9H204	MED28_HUMAN	MED28	NM_025205	NP_079481	chr4	24.4664	38.4516	0.636292	-6.97293	mediator complex subunit 28
uc001xmf.2	NM_005466	O75586	MED6_HUMAN	MED6	NM_005466	NP_005457	chr14	3.37133	6.24388	0.539942	-4.19448	mediator of RNA polymerase II transcription,
uc009wbp.2	NM_001127328	B7Z9I1	B7Z9I1_HUMAN	ACADM	NM_001127328	NP_001120800	chr1	3.70894	7.09891	0.522466	-5.99475	medium-chain acyl-CoA dehydrogenase isoform b
uc002dcg.2	NM_014048	Q9ULH7-4	Q9ULH7-4	MKL2	NM_014048	NP_054767	chr16	3.40749	3.94112	0.864599	-1.97183	megakaryoblastic leukemia 2 protein
uc003fxk.3	NM_005929	P08582	TRFM_HUMAN	MFI2	NM_005929	NP_005920	chr3	0.821072	1.35101	0.607749	-2.02638	melanoma-associated antigen p97 isoform 1
uc003ugx.2	NM_012301	Q86UL8	MAGI2_HUMAN	MAGI2	NM_012301	NP_036433	chr7	2.61205	4.50655	0.579611	-6.45324	membrane associated guanylate kinase, WW and PDZ
uc003fad.1	NM_007288	A8K6U6	A8K6U6_HUMAN	MME	NM_007288	NP_009219	chr3	2.24961	3.07703	0.7311	-2.70218	membrane metallo-endopeptidase
uc001xjc.2	NM_022474	A1L380	A1L380_HUMAN	MPP5	NM_022474	NP_071919	chr14	2.32581	3.85711	0.602993	-4.63491	membrane protein, palmitoylated 5
uc003jet.1	NM_005885	A5PKZ4	A5PKZ4_HUMAN	2010-03-06	NM_005885	NP_005876	chr5	19.8835	16.8267	1.18166	3.39885	membrane-associated ring finger (C3HC4) 6
uc002thk.1	NM_006343	Q12866	MERTK_HUMAN	MERTK	NM_006343	NP_006334	chr2	1.60114	2.96503	0.540007	-3.87285	MER receptor tyrosine kinase precursor
uc003jra.1	NM_152622	Q7Z3K6-3	Q7Z3K6-3	MIER3	NM_152622	NP_689835	chr5	2.9097	4.85705	0.599068	-5.15933	mesoderm induction early response 1, family
uc001cce.1	NM_005955	B2RAK6	B2RAK6_HUMAN	MTF1	NM_005955	NP_005946	chr1	1.48786	2.77848	0.535494	-5.64825	metal-regulatory transcription factor 1
uc002ejy.2	NM_005952	P02795	MT2_HUMAN	MT1X	NM_005952	NP_005943	chr16	65.0326	106.141	0.612702	-7.31737	metallothionein 1X
uc003yrk.2	NM_014751	O43312	MTSS1_HUMAN	MTSS1	NM_014751	NP_055566	chr8	0.594481	1.05213	0.565024	-2.7421	metastasis suppressor 1
uc010jag.2	NM_001010891	Q5HYI7	MTX3_HUMAN	MTX3	NM_001010891	NP_001010891	chr5	2.55904	3.50389	0.730341	-3.66821	metaxin 3
uc003jed.2	NM_024010	Q9UBK8	MTRR_HUMAN	MTRR	NM_024010	NP_076915	chr5	5.31431	7.97412	0.666445	-4.06482	methionine synthase reductase isoform 2
uc003fle.2	NM_020166	Q96RQ3	MCCA_HUMAN	MCCC1	NM_020166	NP_064551	chr3	2.82403	5.54247	0.509526	-6.04159	methylcrotonoyl-Coenzyme A carboxylase 1 (alpha)
uc009vxv.2	NM_015506	Q9Y4U1	MMAC_HUMAN	MMACHC	NM_015506	NP_056321	chr1	2.64025	3.91797	0.673881	-2.57865	methylmalonic aciduria (cobalamin deficiency)
uc003ozg.3	NM_000255	P22033	MUTA_HUMAN	MUT	NM_000255	NP_000246	chr6	3.51932	5.25718	0.669432	-3.09186	methylmalonyl Coenzyme A mutase precursor
uc001nug.1	NM_001043229	A8MUP2	MTL12_HUMAN	METTL12	NM_001043229	NP_001036694	chr11	5.18215	3.17273	1.63334	2.17864	methyltransferase like 12 precursor
uc003wqi.2	NM_024596	Q8NEM0	MCPH1_HUMAN	MCPH1	NM_024596	NP_078872	chr8	1.2152	1.79397	0.677378	-3.0711	microcephalin
uc003isp.3	NM_021647	A8K1X6	A8K1X6_HUMAN	MFAP3L	NM_021647	NP_067679	chr4	0.935802	1.83468	0.510063	-4.36449	microfibrillar-associated protein 3-like isoform
uc001itl.2	NM_032844	Q96GX5-3	Q96GX5-3	MASTL	NM_032844	NP_116233	chr10	6.00629	10.4228	0.576265	-6.56673	microtubule associated serine/threonine
uc004cti.3	NM_033290	O15344	TRI18_HUMAN	MID1	NM_033290	NP_150632	chrX	3.92233	6.8831	0.569849	-9.20206	midline 1
uc003hgm.1	NM_173827	Q8N8Q8	COX18_HUMAN	COX18	NM_173827	NP_776188	chr4	3.04289	4.04019	0.753155	-2.39549	mitochondrial COX18 precursor
uc003kdh.1	NM_032380	Q969S9	EFG2_HUMAN	GFM2	NM_032380	NP_115756	chr5	4.51334	8.87745	0.508405	-7.0194	mitochondrial elongation factor G2 isoform 1
uc002snl.2	NM_014763	P49406	RM19_HUMAN	MRPL19	NM_014763	NP_055578	chr2	5.16512	6.88738	0.74994	-4.21784	mitochondrial ribosomal protein L19 precursor
uc003joh.2	NM_016640	Q9NP92	RT30_HUMAN	MRPS30	NM_016640	NP_057724	chr5	22.4321	28.8602	0.777269	-3.61513	mitochondrial ribosomal protein S30
uc010kav.2	NM_001123226	B3KQB5	B3KQB5_HUMAN	MTO1	NM_001123226	NP_001116698	chr6	4.22827	7.20888	0.586536	-4.95486	mitochondrial translation optimization 1 homolog
uc001ehn.2	NM_015836	B2R9D4	B2R9D4_HUMAN	WARS2	NM_015836	NP_056651	chr1	1.4066	2.41659	0.582058	-3.02441	mitochondrial tryptophanyl tRNA synthetase 2
uc002lev.2	NM_002747	Q0VG04	Q0VG04_HUMAN	MAPK4	NM_002747	NP_002738	chr18	2.02946	2.86356	0.708718	-2.49069	mitogen-activated protein kinase 4
uc001jgp.2	NM_139049	A8MUN8	A8MUN8_HUMAN	MAPK8	NM_139049	NP_620637	chr10	6.95291	12.6604	0.549184	-5.74785	mitogen-activated protein kinase 8 isoform JNK1
uc002aqu.2	NM_145160	Q13163	MP2K5_HUMAN	MAP2K5	NM_145160	NP_660143	chr15	2.43127	3.34276	0.727325	-2.19497	mitogen-activated protein kinase kinase 5
uc004dcj.2	NM_152787	Q8N5C8	TAB3_HUMAN	MAP3K7IP3	NM_152787	NP_690000	chrX	1.8141	3.31779	0.546778	-5.5639	mitogen-activated protein kinase kinase kinase 7
uc001hvt.3	NM_032435	B2RN34	B2RN34_HUMAN	KIAA1804	NM_032435	NP_115811	chr1	5.65191	7.73869	0.730344	-4.84462	mixed lineage kinase 4
uc002luv.2	NM_130807	Q96BX8	MOL2A_HUMAN	MOBKL2A	NM_130807	NP_570719	chr19	1.72011	3.25277	0.528815	-4.03507	MOB-LAK
uc003hfw.2	NM_173468	A6NDE7	A6NDE7_HUMAN	MOBKL1A	NM_173468	NP_775739	chr4	2.15335	3.40297	0.632784	-4.79392	MOB1, Mps One Binder kinase activator-like 1A
uc003zqn.2	NM_024761	Q86TA1	MOL2B_HUMAN	MOBKL2B	NM_024761	NP_079037	chr9	2.91807	5.02362	0.58087	-6.00152	MOB1, Mps One Binder kinase activator-like 2B
uc001hmq.2	NM_017898	B2D0R5	B2D0R5_HUMAN	MOSC2	NM_017898	NP_060368	chr1	2.78602	4.22558	0.659323	-2.09957	MOCO sulphurase C-terminal domain containing 2
uc003vsl.2	NM_024033	Q9BWK5	MRI_HUMAN	C7orf49	NM_024033	NP_076938	chr7	5.5391	7.35265	0.753347	-3.23234	modulator of retrovirus infection
uc002kzq.3	NM_017947	Q96EN8	MOCOS_HUMAN	MOCOS	NM_017947	NP_060417	chr18	7.32442	9.40838	0.7785	-2.512	molybdenum cofactor sulfurase
uc002xvy.1	NM_014484	O95396	MOCS3_HUMAN	MOCS3	NM_014484	NP_055299	chr20	4.80539	7.35493	0.653357	-3.52971	molybdenum cofactor synthesis 3
uc001sre.2	NM_015026	Q7Z3U7-4	Q7Z3U7-4	MON2	NM_015026	NP_055841	chr12	1.39667	2.55638	0.546347	-6.36338	MON2 homolog
uc004cwi.2	NM_152581	Q8NHP6	MSPD2_HUMAN	MOSPD2	NM_152581	NP_689794	chrX	1.0898	1.95613	0.557122	-2.87273	motile sperm domain containing 2
uc001sui.2	NM_002392	Q00987	MDM2_HUMAN	MDM2	NM_002392	NP_002383	chr12	5.01701	6.93724	0.723199	-4.60682	mouse double minute 2 homolog isoform MDM2
uc002lhm.1	NM_006785	Q9UDY8	MALT1_HUMAN	MALT1	NM_006785	NP_006776	chr18	2.50741	4.07137	0.615864	-4.25527	mucosa associated lymphoid tissue lymphoma
uc003kuh.3	NM_032446	Q96KG7	MEG10_HUMAN	MEGF10	NM_032446	NP_115822	chr5	6.97119	8.27419	0.842523	-2.803	multiple EGF-like-domains 10 precursor
uc002apm.2	NM_032445	A6BM72	MEG11_HUMAN	MEGF11	NM_032445	NP_115821	chr15	0.926791	1.44416	0.641753	-2.52886	multiple EGF-like-domains 11 precursor
uc001ofv.3	NM_025128	Q96NY9	MUS81_HUMAN	MUS81	NM_025128	NP_079404	chr11	6.17312	10.485	0.588757	-5.53205	MUS81 endonuclease homolog
uc011kpm.1	NM_013255	Q9UL63	MKLN1_HUMAN	MKLN1	NM_013255	NP_037387	chr7	2.36119	3.4925	0.676074	-5.46171	muskelin 1, intracellular mediator containing
uc009wab.1	NM_001085487	Q5VVJ2	MYSM1_HUMAN	MYSM1	NM_001085487	NP_001078956	chr1	5.37114	3.85633	1.39281	3.60877	Myb-like, SWIRM and MPN domains 1
uc003hqj.3	NM_005935	P51825	AFF1_HUMAN	AFF1	NM_005935	NP_005926	chr4	9.27655	10.9714	0.845519	-3.54441	myeloid/lymphoid or mixed-lineage leukemia
uc003wla.2	NM_170606	Q8NEZ4	MLL3_HUMAN	MLL3	NM_170606	NP_733751	chr7	3.80073	4.75824	0.798769	-4.23964	myeloid/lymphoid or mixed-lineage leukemia 3
uc002bvf.2	NM_005587	Q02078-5	Q02078-5	MEF2A	NM_005587	NP_005578	chr15	2.04534	3.49529	0.58517	-4.70907	myocyte enhancer factor 2A isoform 1
uc003vhf.2	NM_199072	Q9P1T7	MDFIC_HUMAN	MDFIC	NM_199072	NP_951038	chr7	1.12622	1.72224	0.653931	-2.40015	MyoD family inhibitor domain containing protein
uc003fft.2	NM_018657	B2R6C9	B2R6C9_HUMAN	MYNN	NM_018657	NP_061127	chr3	3.10897	4.53598	0.685402	-2.87439	myoneurin
uc010fsg.2	NM_001130158	B0I1S9	B0I1S9_HUMAN	MYO1B	NM_001130158	NP_001123630	chr2	5.46017	10.7096	0.509838	-11.7856	myosin IB isoform 1
uc002atl.3	NM_006901	B2RTY4	MYO9A_HUMAN	MYO9A	NM_006901	NP_008832	chr15	1.31389	1.69881	0.773418	-2.52169	myosin IXA
uc010wcy.1	NM_001163735	Q96H55	MYO19_HUMAN	MYO19	NM_001163735	NP_001157207	chr17	10.9221	20.7328	0.526804	-14.0573	myosin XIX isoform 2
uc003vte.3	NM_145808	Q69YG1	Q69YG1_HUMAN	MTPN	NM_145808	NP_665807	chr7	14.5842	25.4549	0.572943	-10.6714	myotrophin
uc001zfh.1	NM_017762	Q9NXD2	MTMRA_HUMAN	MTMR10	NM_017762	NP_060232	chr15	1.93616	3.61123	0.536149	-6.66151	myotubularin related protein 10
uc003jhq.2	NM_001040446	Q9C0I1	MTMRC_HUMAN	MTMR12	NM_001040446	NP_001035536	chr5	6.16163	11.8043	0.521984	-9.71997	myotubularin related protein 12
uc002iwj.2	NM_004687	Q9NYA4	MTMR4_HUMAN	MTMR4	NM_004687	NP_004678	chr17	6.19142	9.24981	0.669357	-6.20803	myotubularin related protein 4
uc003wtm.2	NM_015458	Q96QG7	MTMR9_HUMAN	MTMR9	NM_015458	NP_056273	chr8	4.66445	7.02179	0.664283	-5.84682	myotubularin related protein 9
uc001pfu.2	NM_016156	Q13614	MTMR2_HUMAN	MTMR2	NM_016156	NP_057240	chr11	6.00447	10.4864	0.572595	-7.80225	myotubularin-related protein 2 isoform 1
uc002ipm.2	NM_007067	B3KN74	B3KN74_HUMAN	MYST2	NM_007067	NP_008998	chr17	7.47883	14.4342	0.518131	-9.95385	MYST histone acetyltransferase 2
uc002ymo.1	NM_013240	Q9Y5N5	N6MT1_HUMAN	N6AMT1	NM_013240	NP_037372	chr21	1.60432	2.24907	0.713328	-2.19656	N-6 adenine-specific DNA methyltransferase 1
uc002ies.2	NM_153006	Q8N159	NAGS_HUMAN	NAGS	NM_153006	NP_694551	chr17	1.64022	2.94985	0.556035	-3.18843	N-acetylglutamate synthase
uc011lgg.1	NM_022351	Q8N987	NECA1_HUMAN	NECAB1	NM_022351	NP_071746	chr8	1.71914	2.36253	0.727669	-2.19128	N-terminal EF-hand calcium binding protein 1
uc003cvq.2	NM_199069	Q9BU61	CC060_HUMAN	NDUFAF3	NM_199069	NP_951032	chr3	6.54737	12.2942	0.532556	-5.6948	NADH dehydrogenase (ubiquinone) 1 alpha
uc004cxx.2	NM_198270	Q6T4R5	NHS_HUMAN	NHS	NM_198270	NP_938011	chrX	1.26357	1.79233	0.704989	-2.91818	Nance-Horan syndrome protein isoform 1
uc003guy.3	NM_018177	Q86UW6	N4BP2_HUMAN	N4BP2	NM_018177	NP_060647	chr4	7.9936	6.44403	1.24047	2.96834	Nedd4 binding protein 2
uc010skz.1	NM_001145107	B7Z9U3	B7Z9U3_HUMAN	NELL2	NM_001145107	NP_001138579	chr12	10.096	18.0124	0.560505	-10.1287	NEL-like protein 2 isoform a
uc003epe.1	NM_153240	Q7Z494	NPHP3_HUMAN	NPHP3	NM_153240	NP_694972	chr3	2.58355	4.08443	0.632537	-5.71705	nephrocystin 3
uc003mzv.2	NM_006403	Q14511	CASL_HUMAN	NEDD9	NM_006403	NP_006394	chr6	2.07818	3.88635	0.534737	-5.68202	neural precursor cell expressed, developmentally
uc001tev.3	NM_001135176	B0AZN0	B0AZN0_HUMAN	NEDD1	NM_001135176	NP_001128648	chr12	2.29949	4.35851	0.527587	-5.25607	neural precursor cell expressed, developmentally
uc001nsa.2	NM_006133	Q9Y4D2	DGLA_HUMAN	DAGLA	NM_006133	NP_006124	chr11	3.38873	4.28287	0.791228	-2.30557	neural stem cell-derived dendrite regulator
uc002xqg.1	NM_080749	Q9BR09	NEUL2_HUMAN	NEURL2	NM_080749	NP_542787	chr20	2.86012	5.54398	0.515896	-3.33761	neuralized-like protein 2
uc002rxe.3	NM_004801	Q9ULB1	NRX1A_HUMAN	NRXN1	NM_004801	NP_004792	chr2	2.9821	2.35472	1.26644	2.50987	neurexin 1 isoform alpha1 precursor
uc001uvb.2	NM_015678	Q8NFP9	NBEA_HUMAN	NBEA	NM_015678	NP_056493	chr13	3.57461	5.79624	0.616712	-7.62039	neurobeachin
uc009wgu.2	NM_002524	A8K8Z5	A8K8Z5_HUMAN	NRAS	NM_002524	NP_002515	chr1	11.7338	16.374	0.71661	-5.62635	neuroblastoma RAS viral (v-ras) oncogene homolog
uc003age.3	NM_000268	P35240	MERL_HUMAN	NF2	NM_000268	NP_000259	chr22	7.63833	12.4852	0.611792	-8.97449	neurofibromin 2 isoform 1
uc002hgg.2	NM_001042492	P21359	NF1_HUMAN	NF1	NM_001042492	NP_001035957	chr17	6.54864	4.49792	1.45593	7.14943	neurofibromin isoform 1
uc003juf.2	NM_020726	Q9BYT8	NEUL_HUMAN	NLN	NM_020726	NP_065777	chr5	20.3503	33.358	0.610058	-10.8708	neurolysin precursor
uc002jyp.1	NM_002522	Q15818	NPTX1_HUMAN	NPTX1	NM_002522	NP_002513	chr17	6.47565	11.0741	0.584758	-8.03954	neuronal pentraxin I precursor
uc002vaw.2	NM_201266	Q7LBX7	Q7LBX7_HUMAN	NRP2	NM_201266	NP_957718	chr2	4.34505	8.46807	0.51311	-10.2903	neuropilin 2 isoform 1 precursor
uc002lky.1	NM_138966	Q8TDF5	NETO1_HUMAN	NETO1	NM_138966	NP_620416	chr18	1.61757	2.53478	0.63815	-2.91064	neuropilin- and tolloid-like protein 1 isoform 3
uc002bme.1	NM_001012338	Q16288	NTRK3_HUMAN	NTRK3	NM_001012338	NP_001012338	chr15	0.820567	1.40599	0.583622	-2.94212	neurotrophic tyrosine kinase, receptor, type 3
uc003ica.1	NM_003619	P56730	NETR_HUMAN	PRSS12	NM_003619	NP_003610	chr4	1.88102	3.58802	0.524252	-4.27934	neurotrypsin precursor
uc002usb.2	NM_005966	Q13506	NAB1_HUMAN	NAB1	NM_005966	NP_005957	chr2	3.61498	5.72719	0.631197	-4.57566	NGFI-A binding protein 1
uc001lax.1	NM_198514	Q8NBF2	NHLC2_HUMAN	NHLRC2	NM_198514	NP_940916	chr10	8.93326	6.15569	1.45122	3.09292	NHL repeat containing 2
uc001uxc.2	NM_001012754	Q5JS37	NHLC3_HUMAN	NHLRC3	NM_001012754	NP_001012772	chr13	1.51859	2.29338	0.662164	-2.81527	NHL repeat containing 3 isoform a
uc003yej.1	NM_002485	B2RNC5	B2RNC5_HUMAN	NBN	NM_002485	NP_002476	chr8	4.53284	5.55155	0.8165	-2.05372	nibrin
uc002kum.3	NM_000271	O15118	NPC1_HUMAN	NPC1	NM_000271	NP_000262	chr18	6.10272	10.3632	0.588886	-8.25017	Niemann-Pick disease, type C1 precursor
uc003isb.1	NM_012224	Q96PY6	NEK1_HUMAN	NEK1	NM_012224	NP_036356	chr4	0.72329	1.42363	0.508059	-4.18386	NIMA-related kinase 1
uc003gxw.2	NM_207330	Q6NVV3	NPAL1_HUMAN	NIPAL1	NM_207330	NP_997213	chr4	0.954019	1.78285	0.535109	-2.36532	NIPA-like domain containing 1
uc001ozt.2	NM_145018	Q8IXT1	NOXIN_HUMAN	C11orf82	NM_145018	NP_659455	chr11	2.45486	3.78786	0.648086	-3.54508	nitric oxide-inducible gene protein
uc001cpr.1	NM_199044	Q96CB9	NSUN4_HUMAN	NSUN4	NM_199044	NP_950245	chr1	1.92966	3.80801	0.506738	-6.77744	NOL1/NOP2/Sun domain family 4 protein
uc010qcp.1	NM_182543	B0YJ54	B0YJ54_HUMAN	NSUN6	NM_182543	NP_872349	chr10	2.15755	3.08964	0.698318	-2.23592	NOL1/NOP2/Sun domain family, member 6
uc003gvj.3	NM_024677	B4E1Z6	B4E1Z6_HUMAN	NSUN7	NM_024677	NP_078953	chr4	3.20735	5.53035	0.579955	-5.06751	NOL1/NOP2/Sun domain family, member 7
uc011dtw.1	AK309347	B4DW03	B4DW03_HUMAN	PIM1	NM_002648	NP_002639	chr6	10.2851	16.5777	0.620413	-5.34695	non-specific serine/threonine protein kinase
uc003onk.2	NM_002648	Q5T7H7	Q5T7H7_HUMAN	PIM1	NM_002648	NP_002639	chr6	15.5701	23.1449	0.672723	-6.13614	non-specific serine/threonine protein kinase
uc001hjn.2	NM_015471	Q53FM2	Q53FM2_HUMAN	NSL1	NM_015471	NP_056286	chr1	1.38968	2.58029	0.538574	-6.92629	NSL1, MIND kinetochore complex component isoform
uc002exl.1	NM_138713	A2RRB4	A2RRB4_HUMAN	NFAT5	NM_138713	NP_619727	chr16	3.4134	3.89041	0.877388	-2.05173	nuclear factor of activated T-cells 5 isoform b
uc003dvp.2	NM_031419	Q9BYH8	IKBZ_HUMAN	NFKBIZ	NM_031419	NP_113607	chr3	4.82715	2.69091	1.79387	4.19069	nuclear factor of kappa light polypeptide gene
uc001wtf.3	NM_020529	B2R8L6	B2R8L6_HUMAN	NFKBIA	NM_020529	NP_065390	chr14	6.3305	8.78251	0.720808	-2.63682	nuclear factor of kappa light polypeptide gene
uc002hdy.3	NM_020772	A1L3A7	A1L3A7_HUMAN	NUFIP2	NM_020772	NP_065823	chr17	11.0305	17.7527	0.621344	-12.8412	nuclear fragile X mental retardation protein
uc001tdm.3	NM_003297	P13056	NR2C1_HUMAN	NR2C1	NM_003297	NP_003288	chr12	2.90064	4.66859	0.621309	-4.22462	nuclear receptor subfamily 2, group C, member 1
uc001gvb.2	NM_205860	O00482	NR5A2_HUMAN	NR5A2	NM_205860	NP_995582	chr1	1.00995	1.48335	0.68086	-2.17248	nuclear receptor subfamily 5, group A, member 2
uc003opo.2	NM_002505	P23511	NFYA_HUMAN	NFYA	NM_002505	NP_002496	chr6	6.51645	9.6191	0.677449	-6.06596	nuclear transcription factor Y, alpha isoform 1
uc003gxp.2	NM_152995	B1Q2K1	B1Q2K1_HUMAN	NFXL1	NM_152995	NP_694540	chr4	5.72945	7.9426	0.721357	-3.69695	nuclear transcription factor, X-box binding-like
uc001ans.2	NM_024654	Q5SY16	NOL9_HUMAN	NOL9	NM_024654	NP_078930	chr1	4.79151	8.4456	0.567338	-5.36794	nucleolar protein 9
uc001htn.2	NM_018230	Q8WUM0	NU133_HUMAN	NUP133	NM_018230	NP_060700	chr1	12.6614	19.6461	0.644476	-7.74522	nucleoporin 133kDa
uc003jku.1	NM_153485	O75694	NU155_HUMAN	NUP155	NM_153485	NP_705618	chr5	25.0998	19.5227	1.28567	4.86751	nucleoporin 155kDa isoform 1
uc001ngm.2	NM_015231	Q12769	NU160_HUMAN	NUP160	NM_015231	NP_056046	chr11	15.2134	26.8428	0.566758	-13.9346	nucleoporin 160kDa
uc003vsw.2	NM_015135	A6H8X3	A6H8X3_HUMAN	NUP205	NM_015135	NP_055950	chr7	30.5527	45.7936	0.667183	-13.4032	nucleoporin 205kDa
uc003hjs.2	NM_017426	B2RCK7	B2RCK7_HUMAN	NUP54	NM_017426	NP_059122	chr4	12.8606	21.0802	0.610079	-7.00663	nucleoporin 54kDa
uc001uqi.2	NM_014089	Q9BVL2	NUPL1_HUMAN	NUPL1	NM_014089	NP_054808	chr13	7.18334	5.9975	1.19772	2.74663	nucleoporin like 1 isoform a
uc001jtj.2	NM_015901	Q86X67	NUD13_HUMAN	NUDT13	NM_015901	NP_056985	chr10	1.05301	1.98633	0.530127	-2.54623	nudix-type motif 13
uc004eaa.1	NM_181672	O15294	OGT1_HUMAN	OGT	NM_181672	NP_858058	chrX	21.8987	25.568	0.856489	-4.24464	O-linked GlcNAc transferase isoform 1
uc003jwu.2	NM_002538	Q16625	OCLN_HUMAN	OCLN	NM_002538	NP_002529	chr5	4.56929	7.7102	0.592629	-4.65588	occludin
uc004bov.2	NM_182487	Q68BL7	OLM2A_HUMAN	OLFML2A	NM_182487	NP_872293	chr9	2.67287	4.98746	0.535918	-6.92726	olfactomedin-like 2A precursor
uc002eac.2	NM_152288	Q9BRQ5	ORAI3_HUMAN	ORAI3	NM_152288	NP_689501	chr16	3.56151	5.62481	0.633179	-3.11744	ORAI calcium release-activated calcium modulator
uc004cvp.3	NM_003611	O75665	OFD1_HUMAN	OFD1	NM_003611	NP_003602	chrX	2.35927	3.0844	0.764903	-2.11068	oral-facial-digital syndrome 1
uc002twk.2	NM_181742	O43929	ORC4_HUMAN	ORC4L	NM_181742	NP_859526	chr2	2.667	4.82158	0.553139	-5.38023	origin recognition complex subunit 4
uc003yky.2	NM_148174	O14977	AZIN1_HUMAN	AZIN1	NM_148174	NP_680479	chr8	34.9834	52.5327	0.665935	-12.0043	ornithine decarboxylase antizyme inhibitor
uc001xcq.2	NM_021728	P32243-2	P32243-2	OTX2	NM_021728	NP_068374	chr14	7.51054	14.9457	0.502521	-7.84553	orthodenticle homeobox 2 isoform a
uc004ajv.3	NM_012383	Q92882	OSTF1_HUMAN	OSTF1	NM_012383	NP_036515	chr9	2.98048	5.09735	0.584713	-2.68889	osteoclast stimulating factor 1
uc003psd.2	NM_014028	Q5R391	Q5R391_HUMAN	OSTM1	NM_014028	NP_054747	chr6	2.32974	3.55876	0.654649	-3.29438	osteopetrosis associated transmembrane protein 1
uc001dln.2	NM_020729	Q9ULJ1-3	Q9ULJ1-3	ODF2L	NM_020729	NP_065780	chr1	1.34044	1.90911	0.702129	-2.30176	outer dense fiber of sperm tails 2-like isoform
uc003yeh.2	NM_001126111	Q9Y236	OSGI2_HUMAN	OSGIN2	NM_001126111	NP_001119583	chr8	1.55437	2.24332	0.692889	-2.28576	oxidative stress induced growth inhibitor family
uc003caw.2	NM_138381	Q96HP4	OXND1_HUMAN	OXNAD1	NM_138381	NP_612390	chr3	2.59019	4.37832	0.591595	-4.34298	oxidoreductase NAD-binding domain containing 1
uc003eic.2	NM_022776	A8K9I7	A8K9I7_HUMAN	OSBPL11	NM_022776	NP_073613	chr3	3.60287	6.74779	0.533933	-6.71763	oxysterol binding protein-like 11
uc002kve.2	NM_080597	B0YJ56	B0YJ56_HUMAN	OSBPL1A	NM_080597	NP_542164	chr18	2.1575	4.20697	0.512838	-8.76631	oxysterol-binding protein-like 1A isoform B
uc002uma.2	NM_145739	Q9BZF3-3	Q9BZF3-3	OSBPL6	NM_145739	NP_665682	chr2	0.984742	1.67574	0.587646	-2.74788	oxysterol-binding protein-like protein 6 isoform
uc003fjg.2	NM_022470	Q9HA38	ZMAT3_HUMAN	ZMAT3	NM_022470	NP_071915	chr3	2.4803	4.34292	0.571113	-3.57632	p53 target zinc finger protein isoform 1
uc003dxb.3	NM_020890	B9EGC3	B9EGC3_HUMAN	KIAA1524	NM_020890	NP_065941	chr3	3.81346	7.22654	0.527702	-6.86726	p90 autoantigen
uc001iua.1	NM_173496	Q5T2T1	MPP7_HUMAN	MPP7	NM_173496	NP_775767	chr10	1.35508	1.89513	0.715031	-2.17706	palmitoylated membrane protein 7
uc001skx.2	NM_001127460	Q504Q3	PAN2_HUMAN	PAN2	NM_001127460	NP_001120932	chr12	5.01351	8.06329	0.62177	-5.94012	PAN2 polyA specific ribonuclease subunit homolog
uc001per.2	NM_015368	Q96RD7	PANX1_HUMAN	PANX1	NM_015368	NP_056183	chr11	10.5894	14.8967	0.710855	-4.30512	pannexin 1
uc003lzz.1	NM_024594	Q9H999	PANK3_HUMAN	PANK3	NM_024594	NP_078870	chr5	7.92685	15.4568	0.512838	-9.17964	pantothenate kinase 3
uc001iva.3	NM_018109	Q9NVV4	PAPD1_HUMAN	MTPAP	NM_018109	NP_060579	chr10	1.83923	2.75117	0.668526	-4.02873	PAP associated domain containing 1 precursor
uc002ega.2	NM_001040284	B4DV38	B4DV38_HUMAN	PAPD5	NM_001040284	NP_001035374	chr16	1.11925	2.1834	0.512617	-5.36837	PAP associated domain containing 5 isoform a
uc003tdn.1	NM_198428	Q3SYG4	PTHB1_HUMAN	BBS9	NM_198428	NP_940820	chr7	5.18638	7.52586	0.689142	-4.74889	parathyroid hormone-responsive B1 isoform 2
uc002dlx.1	NM_024675	Q86YC2	PALB2_HUMAN	PALB2	NM_024675	NP_078951	chr16	2.01941	2.87096	0.703392	-2.35775	partner and localizer of BRCA2
uc003vff.1	NM_015723	Q9NP80	PLPL8_HUMAN	PNPLA8	NM_015723	NP_056538	chr7	1.40177	2.47688	0.565941	-3.29028	patatin-like phospholipase domain containing 8
uc004dal.3	NM_173495	Q96NR3	PTHD1_HUMAN	PTCHD1	NM_173495	NP_775766	chrX	0.736203	1.14408	0.643491	-2.33649	patched domain containing 1
uc001ash.3	NM_020780	Q9P2K9	PTHD2_HUMAN	PTCHD2	NM_020780	NP_065831	chr1	1.74439	3.35138	0.520497	-5.53415	patched domain containing 2
uc002zcq.1	NM_004571	Q96I87	Q96I87_HUMAN	PKNOX1	NM_004571	NP_004562	chr21	3.47941	5.85652	0.59411	-6.01774	PBX/knotted 1 homeobox 1
uc001lde.1	NM_173791	Q8NEN9	PDZD8_HUMAN	PDZD8	NM_173791	NP_776152	chr10	11.4619	14.6778	0.780902	-3.67765	PDZ domain containing 8
uc003kvn.1	NM_016340	B2RTU6	B2RTU6_HUMAN	RAPGEF6	NM_016340	NP_057424	chr5	4.03847	2.94755	1.37011	4.34305	PDZ domain-containing guanine nucleotide
uc001xmo.2	NM_014982	Q96RV3	PCX1_HUMAN	PCNX	NM_014982	NP_055797	chr14	8.13296	7.31056	1.11249	2.2209	pecanex-like 1
uc001hvl.2	NM_014801	A6NKB5	PCX2_HUMAN	PCNXL2	NM_014801	NP_055616	chr1	11.9183	10.3772	1.1485	3.03755	pecanex-like 2
uc001oey.2	NM_032223	Q9H6A9	PCX3_HUMAN	PCNXL3	NM_032223	NP_115599	chr11	14.5154	20.7046	0.701072	-8.6197	pecanex-like 3
uc001xch.2	NM_021255	B2RDY5	B2RDY5_HUMAN	PELI2	NM_021255	NP_067078	chr14	3.12583	4.72519	0.661523	-4.1854	pellino 2
uc002efi.1	NM_031490	Q86WA8	LONP2_HUMAN	LONP2	NM_031490	NP_113678	chr16	5.17057	8.21641	0.629298	-5.44263	peroxisomal LON protease-like
uc003lrc.2	NM_133263	A2RUM8	A2RUM8_HUMAN	PPARGC1B	NM_133263	NP_573570	chr5	1.95738	2.73961	0.714474	-2.40144	peroxisome proliferator-activated receptor
uc002fax.2	NM_015020	Q6ZVD8	PHLPL_HUMAN	PHLPP2	NM_015020	NP_055835	chr16	5.34078	4.29961	1.24216	3.08476	PH domain and leucine rich repeat protein
uc002lis.2	NM_194449	O60346	PHLPP_HUMAN	PHLPP1	NM_194449	NP_919431	chr18	19.2916	30.769	0.626983	-11.0216	PH domain and leucine rich repeat protein
uc003yhn.1	NM_024613	Q9H8W4	PKHF2_HUMAN	PLEKHF2	NM_024613	NP_078889	chr8	1.11453	1.92479	0.57904	-2.47923	phafin 2
uc001vdb.2	NM_001040443	Q5W0A6	Q5W0A6_HUMAN	PHF11	NM_001040443	NP_001035533	chr13	0.652993	1.21579	0.537091	-2.17642	PHD finger protein 11 isoform a
uc004dgx.2	NM_001077445	Q92613	JADE3_HUMAN	PHF16	NM_001077445	NP_001070913	chrX	3.66324	5.29059	0.692407	-3.69576	PHD finger protein 16
uc004aub.2	NM_005392	O75151	PHF2_HUMAN	PHF2	NM_005392	NP_005383	chr9	2.97315	5.63994	0.52716	-6.7266	PHD finger protein 2
uc003pep.1	NM_015153	Q92576	PHF3_HUMAN	PHF3	NM_015153	NP_055968	chr6	5.48502	10.6885	0.513169	-11.9322	PHD finger protein 3
uc004exk.2	NM_032458	Q8IWS0	PHF6_HUMAN	PHF6	NM_032458	NP_115834	chrX	3.95284	5.95518	0.663765	-5.50361	PHD finger protein 6 isoform 1
uc004bmz.1	NM_005388	Q4VXB6	Q4VXB6_HUMAN	PDCL	NM_005388	NP_005379	chr9	4.27946	7.9669	0.537155	-5.74896	phosducin-like
uc010khi.2	NM_001100164	O75167	PHAR2_HUMAN	PHACTR2	NM_001100164	NP_001093634	chr6	6.16984	7.57662	0.814327	-3.51565	phosphatase and actin regulator 2 isoform 1
uc003zin.2	NM_203453	Q8IY26	PPAC2_HUMAN	PPAPDC2	NM_203453	NP_982278	chr9	4.12709	6.50713	0.634241	-3.88649	phosphatidic acid phosphatase type 2 domain
uc001cyj.1	NM_177414	B2R651	B2R651_HUMAN	PPAP2B	NM_177414	NP_803133	chr1	8.63674	13.8111	0.625348	-6.15151	phosphatidic acid phosphatase type 2B
uc001dsb.2	NM_001037317	B7UCH3	B7UCH3_HUMAN	PAP2D	NM_001037317	NP_001032394	chr1	0.85407	1.46504	0.582969	-2.52581	phosphatidic acid phosphatase type 2d isoform 1
uc001dhk.2	NM_005482	B2R7K3	B2R7K3_HUMAN	PIGK	NM_005482	NP_005473	chr1	1.48268	2.28703	0.648298	-3.00572	phosphatidylinositol glycan anchor biosynthesis,
uc003zwd.2	NM_032634	Q8TEQ8	PIGO_HUMAN	PIGO	NM_032634	NP_116023	chr9	4.02475	7.15649	0.562391	-7.94281	phosphatidylinositol glycan anchor biosynthesis,
uc001bmz.2	NM_017837	Q9NUD9	PIGV_HUMAN	PIGV	NM_017837	NP_060307	chr1	2.70288	4.21849	0.640723	-3.05284	phosphatidylinositol glycan class V
uc002vcz.2	NM_015040	Q9Y2I7	FYV1_HUMAN	PIKFYVE	NM_015040	NP_055855	chr2	4.72159	6.90678	0.683617	-6.3327	phosphatidylinositol-3-phosphate 5-kinase type
uc004agu.2	NM_003558	A8K9L9	A8K9L9_HUMAN	PIP5K1B	NM_003558	NP_003549	chr9	0.714622	1.21581	0.587777	-2.07432	phosphatidylinositol-4-phosphate 5-kinase, type
uc003diw.3	NM_177966	Q6L8Q7	PDE12_HUMAN	PDE12	NM_177966	NP_808881	chr3	5.14441	6.35862	0.809046	-2.16762	phosphodiesterase 12
uc001mln.2	NM_000922	Q6SEI4	Q6SEI4_HUMAN	PDE3B	NM_000922	NP_000913	chr11	1.1313	1.60571	0.704551	-2.85874	phosphodiesterase 3B
uc002moj.2	NM_001111307	P27815	PDE4A_HUMAN	PDE4A	NM_001111307	NP_001104777	chr19	1.2286	2.21668	0.554255	-4.20106	phosphodiesterase 4A isoform 1
uc001dco.2	NM_002600	Q5TEK6	Q5TEK6_HUMAN	PDE4B	NM_002600	NP_002591	chr1	1.15312	2.19071	0.526367	-4.34439	phosphodiesterase 4B isoform 1
uc003idh.2	NM_001083	O76074	PDE5A_HUMAN	PDE5A	NM_001083	NP_001074	chr4	2.18773	3.69304	0.592392	-5.2116	phosphodiesterase 5A isoform 1
uc002blh.2	NM_002605	O60658	PDE8A_HUMAN	PDE8A	NM_002605	NP_002596	chr15	0.822414	1.45032	0.567057	-3.37757	phosphodiesterase 8A isoform 1
uc011byb.1	NM_018290	Q96G03	PGM2_HUMAN	PGM2	NM_018290	NP_060760	chr4	3.33588	6.51446	0.512074	-6.17205	phosphoglucomutase 2
uc001ovb.1	NM_173582	Q6PCE3	PGM2L_HUMAN	PGM2L1	NM_173582	NP_775853	chr11	6.10193	7.55807	0.80734	-3.4093	phosphoglucomutase 2-like 1
uc003pjv.2	NM_015599	B2RB65	B2RB65_HUMAN	PGM3	NM_015599	NP_056414	chr6	10.3077	12.5335	0.822415	-2.05524	phosphoglucomutase 3
uc001mmq.3	NM_002645	B0LPH2	B0LPH2_HUMAN	PIK3C2A	NM_002645	NP_002636	chr11	8.74452	12.1338	0.720674	-6.78042	phosphoinositide-3-kinase, class 2 alpha
uc003auy.1	NM_003560	A8K597	A8K597_HUMAN	PLA2G6	NM_003560	NP_003551	chr22	3.77264	5.05326	0.746576	-2.53996	phospholipase A2, group VI isoform a
uc001tve.2	NM_173542	Q8NHP8	PLBL2_HUMAN	PLBD2	NM_173542	NP_775813	chr12	13.4738	25.1216	0.536341	-10.0666	phospholipase B domain containing 2 isoform 1
uc011bok.1	NM_001130960	Q4KWH8	PLCH1_HUMAN	PLCH1	NM_001130960	NP_001124432	chr3	3.75279	5.43144	0.690937	-4.31784	phospholipase C eta 1 isoform a
uc003evx.3	NM_021105	B2R8H8	B2R8H8_HUMAN	PLSCR1	NM_021105	NP_066928	chr3	3.53573	5.98924	0.590346	-4.29816	phospholipid scramblase 1
uc010abe.1	NM_033111	B4DPY1	B4DPY1_HUMAN	N4BP2L2	NM_033111	NP_149102	chr13	2.17628	3.14497	0.691989	-3.63813	phosphonoformate immuno-associated protein 5
uc002gup.1	NM_002767	O60256	KPRB_HUMAN	PRPSAP2	NM_002767	NP_002758	chr17	6.37212	12.1487	0.52451	-6.81624	phosphoribosyl pyrophosphate
uc003hbr.2	NM_002703	A8K4H7	A8K4H7_HUMAN	PPAT	NM_002703	NP_002694	chr4	7.69056	12.8225	0.599768	-6.85454	phosphoribosyl pyrophosphate amidotransferase
uc002eev.3	NM_000293	Q93100	KPBB_HUMAN	PHKB	NM_000293	NP_000284	chr16	4.31753	6.64904	0.649346	-5.47483	phosphorylase kinase, beta isoform a
uc001xqz.2	NM_002632	Q53XY6	Q53XY6_HUMAN	PGF	NM_002632	NP_002623	chr14	1.11158	2.13551	0.520519	-2.64521	placental growth factor, vascular endothelial
uc001gzw.2	NM_001684	B1APW6	B1APW6_HUMAN	ATP2B4	NM_001684	NP_001675	chr1	3.08451	4.50863	0.684135	-4.77787	plasma membrane calcium ATPase 4 isoform 4b
uc001lge.1	NM_001001974	Q9HB21	PKHA1_HUMAN	PLEKHA1	NM_001001974	NP_001001974	chr10	4.91544	6.68628	0.735154	-3.44017	pleckstrin homology domain containing, family A
uc003dyg.2	NM_001134439	A5PKZ3	A5PKZ3_HUMAN	PHLDB2	NM_001134439	NP_001127911	chr3	1.20132	2.33726	0.513984	-6.53842	pleckstrin homology-like domain, family B,
uc003spl.2	NM_000535	P54278	PMS2_HUMAN	PMS2	NM_000535	NP_000526	chr7	0.718897	1.15794	0.62084	-2.25999	PMS2 postmeiotic segregation increased 2 isoform
uc003dxt.1	NM_015480	Q9NQS3	PVRL3_HUMAN	PVRL3	NM_015480	NP_056295	chr3	6.15977	9.90551	0.621853	-4.67585	poliovirus receptor-related 3 precursor
uc003ifo.2	NM_014264	O00444	PLK4_HUMAN	PLK4	NM_014264	NP_055079	chr4	5.33047	7.81964	0.681677	-4.16374	polo-like kinase 4
uc001upl.2	NM_006437	Q5QNZ9	Q5QNZ9_HUMAN	PARP4	NM_006437	NP_006428	chr13	5.89066	9.46805	0.622162	-6.76444	poly (ADP-ribose) polymerase family, member 4
uc002auc.2	NM_020214	Q2NL67	PARP6_HUMAN	PARP6	NM_020214	NP_064599	chr15	6.0882	10.8415	0.561562	-5.92554	poly (ADP-ribose) polymerase family, member 6
uc003fgl.2	NM_024947	A2RRP9	A2RRP9_HUMAN	PHC3	NM_024947	NP_079223	chr3	2.00707	1.6691	1.20249	2.15992	polyhomeotic like 3
uc001tbd.2	NM_003774	Q8N4A0	GALT4_HUMAN	GALNT4	NM_003774	NP_003765	chr12	1.1218	1.88889	0.593893	-4.08376	polypeptide N-acetylgalactosaminyltransferase 4
uc003isz.3	NM_017423	B3KQU3	B3KQU3_HUMAN	GALNT7	NM_017423	NP_059119	chr4	8.76547	16.8738	0.519473	-10.8875	polypeptide N-acetylgalactosaminyltransferase 7
uc002urh.3	NM_000534	P54277	PMS1_HUMAN	PMS1	NM_000534	NP_000525	chr2	5.12646	7.35722	0.696793	-3.75942	postmeiotic segregation 1 isoform a
uc003gwu.2	NM_198353	Q6ZWB6	KCTD8_HUMAN	KCTD8	NM_198353	NP_938167	chr4	4.07452	2.31818	1.75764	2.9528	potassium channel tetramerisation domain
uc003dkj.3	NM_001128214	B3KNI5	B3KNI5_HUMAN	KCTD6	NM_001128214	NP_001121686	chr3	2.50131	4.2056	0.594758	-3.02938	potassium channel tetramerisation domain
uc001gtd.1	NM_198503	A9LNM6	A9LNM6_HUMAN	KCNT2	NM_198503	NP_940905	chr1	2.68079	1.469	1.82491	3.98779	potassium channel, subfamily T, member 2
uc003ytj.2	NM_004519	O43525	KCNQ3_HUMAN	KCNQ3	NM_004519	NP_004510	chr8	0.646633	1.25753	0.514208	-2.50429	potassium voltage-gated channel KQT-like protein
uc001qng.2	NM_002235	P17658	KCNA6_HUMAN	KCNA6	NM_002235	NP_002226	chr12	1.17231	1.8078	0.648474	-2.77504	potassium voltage-gated channel, shaker-related
uc001gec.2	NM_002697	B1AL93	B1AL93_HUMAN	POU2F1	NM_002697	NP_002688	chr1	14.88	17.3339	0.858429	-2.31747	POU class 2 homeobox 1
uc001iao.2	NM_016076	Q9BSY9	PPDE1_HUMAN	PPPDE1	NM_016076	NP_057160	chr1	12.1502	18.0437	0.673377	-8.35831	PPPDE peptidase domain containing 1
uc001tmp.2	NM_012406	Q9UKN5	PRDM4_HUMAN	PRDM4	NM_012406	NP_036538	chr12	5.31191	6.5468	0.811376	-2.20506	PR domain containing 4
uc003idn.2	NM_018699	Q9NQX1	PRDM5_HUMAN	PRDM5	NM_018699	NP_061169	chr4	3.74025	2.58203	1.44857	2.73373	PR domain containing 5
uc001gct.2	NM_002585	P40424	PBX1_HUMAN	PBX1	NM_002585	NP_002576	chr1	16.877	27.5786	0.611958	-13.4912	pre-B-cell leukemia homeobox 1
uc003prt.2	NM_020381	Q86YH6	DLP1_HUMAN	PDSS2	NM_020381	NP_065114	chr6	2.61292	4.07528	0.641163	-3.80126	prenyl diphosphate synthase, subunit 2
uc002ama.2	NM_031301	A8K589	A8K589_HUMAN	APH1B	NM_031301	NP_112591	chr15	3.15228	5.41131	0.582536	-5.11794	presenilin stabilization factor-like isoform 1
uc003pao.3	NM_133367	Q8TEZ7	MPRB_HUMAN	PAQR8	NM_133367	NP_588608	chr6	3.28126	4.37813	0.749466	-2.59304	progestin and adipoQ receptor family member
uc003hlp.1	NM_001040202	Q6TCH7	PAQR3_HUMAN	PAQR3	NM_001040202	NP_001035292	chr4	3.47523	4.99387	0.6959	-3.47287	progestin and adipoQ receptor family member III
uc001bkx.2	NM_178422	A2A2D3	A2A2D3_HUMAN	PAQR7	NM_178422	NP_848509	chr1	3.23726	4.88576	0.66259	-3.08856	progestin and adipoQ receptor family member VII
uc001xee.1	NM_144581	Q96EM0	PRCM_HUMAN	C14orf149	NM_144581	NP_653182	chr14	6.00758	4.36186	1.3773	1.98151	proline racemase-like
uc002ixf.1	NM_018304	Q96HE9	PRR11_HUMAN	PRR11	NM_018304	NP_060774	chr17	13.0986	23.8582	0.54902	-6.52355	proline rich 11
uc003bul.2	NM_207351	Q5FWE3	PRRT3_HUMAN	PRRT3	NM_207351	NP_997234	chr3	2.59402	4.50721	0.575528	-4.48676	proline-rich transmembrane protein 3 precursor
uc003hih.1	NM_015393	Q6UWI2	PARM1_HUMAN	PARM1	NM_015393	NP_056208	chr4	1.35081	2.1993	0.614198	-3.14734	prostatic androgen-repressed message-1
uc001hda.1	NM_033102	A8K2U9	A8K2U9_HUMAN	SLC45A3	NM_033102	NP_149093	chr1	4.85569	5.96461	0.814083	-2.67103	prostein
uc004bko.2	NM_005047	Q16401	PSMD5_HUMAN	PSMD5	NM_005047	NP_005038	chr9	3.53067	4.76406	0.741105	-2.37279	proteasome 26S non-ATPase subunit 5
uc003vlm.2	NM_015450	Q9NUX5	POTE1_HUMAN	POT1	NM_015450	NP_056265	chr7	2.41713	3.34251	0.72315	-2.51422	protection of telomeres 1 isoform 1
uc003ilc.2	NM_138364	Q6P2P2	ANM10_HUMAN	PRMT10	NM_138364	NP_612373	chr4	1.86516	3.63848	0.512621	-4.28591	protein arginine methyltransferase 10
uc002aqz.2	NM_016166	O75925	PIAS1_HUMAN	PIAS1	NM_016166	NP_057250	chr15	13.193	8.74614	1.50844	3.91967	protein inhibitor of activated STAT, 1
uc003fgs.2	NM_002740	P41743	KPCI_HUMAN	PRKCI	NM_002740	NP_002731	chr3	8.72727	12.1072	0.72083	-5.05677	protein kinase C, iota
uc002rqd.2	NM_005813	Q53TR7	Q53TR7_HUMAN	PRKD3	NM_005813	NP_005804	chr2	4.05849	6.49162	0.625189	-7.10835	protein kinase D3
uc001dmn.2	NM_006256	Q16513	PKN2_HUMAN	PKN2	NM_006256	NP_006247	chr1	2.79687	4.34532	0.643651	-4.62919	protein kinase N2
uc003xpw.2	NM_032237	Q9H5K3	SG196_HUMAN	SGK196	NM_032237	NP_115613	chr8	15.4902	11.9522	1.29601	2.3626	protein kinase-like protein SgK196
uc001jjm.2	NM_001098512	Q13976	KGP1A_HUMAN	PRKG1	NM_001098512	NP_001091982	chr10	3.71155	2.37569	1.56231	3.15271	protein kinase, cGMP-dependent, type I isoform
uc011kif.1	BC144108	A4D1I0	A4D1I0_HUMAN	PPP1R9A	NM_017650	NP_060120	chr7	1.30895	2.6016	0.503132	-6.84999	protein phosphatase 1, regulatory (inhibitor)
uc001hav.3	NM_032833	Q5SWA1	PR15B_HUMAN	PPP1R15B	NM_032833	NP_116222	chr1	7.89603	13.0377	0.605629	-8.05482	protein phosphatase 1, regulatory subunit 15B
uc003fup.2	NM_006241	Q6NXS1	IPP2M_HUMAN	PPP1R2	NM_006241	NP_006232	chr3	2.32311	3.0683	0.757131	-2.04885	protein phosphatase 1, regulatory subunit 2
uc002iwx.2	NM_014906	A7E2X1	A7E2X1_HUMAN	PPM1E	NM_014906	NP_055721	chr17	2.65378	3.80026	0.698316	-3.51098	protein phosphatase 1E
uc002koe.1	NM_001042388	Q8TF05	PP4R1_HUMAN	PPP4R1	NM_001042388	NP_001035847	chr18	10.704	21.2344	0.504086	-12.1605	protein phosphatase 4, regulatory subunit 1
uc004bpg.3	NM_002721	O00743	PPP6_HUMAN	PPP6C	NM_002721	NP_002712	chr9	5.99964	9.98488	0.600873	-6.49761	protein phosphatase 6, catalytic subunit isoform
uc004ahj.3	NM_001099666	Q7Z6K3	PTAR1_HUMAN	PTAR1	NM_001099666	NP_001093136	chr9	12.6251	9.55052	1.32193	5.70431	protein prenyltransferase alpha subunit repeat
uc004auh.1	NM_152422	A2A3K4-2	A2A3K4-2	PTPDC1	NM_152422	NP_689635	chr9	1.60757	2.28685	0.702962	-2.38008	protein tyrosine phosphatase domain containing 1
uc003pel.2	NM_003463	B2R6C8	B2R6C8_HUMAN	PTP4A1	NM_003463	NP_003454	chr6	9.44274	13.6367	0.692453	-6.30902	protein tyrosine phosphatase type IVA, member 1
uc003egj.2	NM_198402	Q6Y1H2	PTPLB_HUMAN	PTPLB	NM_198402	NP_940684	chr3	4.99679	9.056	0.551766	-3.7446	protein tyrosine phosphatase-like (proline
uc002tmf.1	NM_002830	P29074	PTN4_HUMAN	PTPN4	NM_002830	NP_002821	chr2	9.12669	6.27986	1.45333	4.58424	protein tyrosine phosphatase, non-receptor type
uc003zkk.2	NM_002839	P23468	PTPRD_HUMAN	PTPRD	NM_002839	NP_002830	chr9	4.80434	6.7214	0.714782	-5.56771	protein tyrosine phosphatase, receptor type, D
uc001ngp.3	NM_002843	Q12913	PTPRJ_HUMAN	PTPRJ	NM_002843	NP_002834	chr11	2.85307	5.0783	0.561816	-7.66351	protein tyrosine phosphatase, receptor type, J
uc010kfc.2	NM_001135648	B2RTQ8	B2RTQ8_HUMAN	PTPRK	NM_001135648	NP_001129120	chr6	9.61521	11.8199	0.813474	-3.8325	protein tyrosine phosphatase, receptor type, K
uc003vjy.2	NM_002851	P23471	PTPRZ_HUMAN	PTPRZ1	NM_002851	NP_002842	chr7	31.6327	43.2932	0.730663	-11.6182	protein tyrosine phosphatase, receptor-type,
uc003ihe.3	NM_019035	Q9HCL0	PCD18_HUMAN	PCDH18	NM_019035	NP_061908	chr4	9.10024	15.9745	0.569672	-10.5423	protocadherin 18 precursor
uc011bxx.1	AB006757	O60245-3	O60245-3	PCDH7	NM_002589	NP_002580	chr4	1.20448	1.92893	0.624428	-3.84638	protocadherin 7 isoform a precursor
uc003lii.2	NM_018899	Q9Y5I4	PCDC2_HUMAN	PCDHAC2	NM_018899	NP_061722	chr5	1.80853	2.50167	0.722929	-6.87955	protocadherin alpha subfamily C, 2 isoform 1
uc003lla.1	NM_018929	Q9Y5F6	PCDGM_HUMAN	PCDHGC5	NM_018929	NP_061752	chr5	1.33617	2.34156	0.570633	-12.77	protocadherin gamma subfamily C, 5 isoform 1
uc001wvz.3	NM_017922	Q86UA1	PRP39_HUMAN	PRPF39	NM_017922	NP_060392	chr14	3.46178	4.60095	0.752405	-2.43405	PRP39 pre-mRNA processing factor 39 homolog
uc010mpk.2	NM_015225	Q5JUB6	Q5JUB6_HUMAN	PRUNE2	NM_015225	NP_056040	chr9	1.86024	2.98903	0.622356	-5.79131	prune homolog 2
uc001riv.2	NM_016570	Q96RQ1	ERGI2_HUMAN	ERGIC2	NM_016570	NP_057654	chr12	2.35067	4.6774	0.502558	-3.77594	PTX1 protein
uc002rds.1	NM_015317	B3KSL0	B3KSL0_HUMAN	PUM2	NM_015317	NP_056132	chr2	14.8814	22.9179	0.649337	-10.1554	pumilio homolog 2
uc003sus.3	NM_182762	A8MUS5	A8MUS5_HUMAN	MACC1	NM_182762	NP_877439	chr7	3.19563	2.60978	1.22448	2.04153	putative binding protein 7a5
uc001fft.2	NM_138300	Q5T170	Q5T170_HUMAN	PYGO2	NM_138300	NP_612157	chr1	8.8736	17.4047	0.509839	-9.55428	pygopus homolog 2
uc002imo.2	NM_018129	Q9NVS9	PNPO_HUMAN	PNPO	NM_018129	NP_060599	chr17	4.15807	2.407	1.72749	3.36634	pyridoxine 5'-phosphate oxidase
uc002uhs.2	NM_002610	B2R6T1	B2R6T1_HUMAN	PDK1	NM_002610	NP_002601	chr2	12.7619	7.05714	1.80837	7.75714	pyruvate dehydrogenase kinase 1 precursor
uc004dbh.2	NM_001142386	B4DXG6	B4DXG6_HUMAN	PDK3	NM_001142386	NP_001135858	chrX	17.3451	14.3262	1.21073	2.22391	pyruvate dehydrogenase kinase 3 isoform 1
uc002eqk.1	NM_020786	A8K924	A8K924_HUMAN	PDP2	NM_020786	NP_065837	chr16	5.7498	9.5205	0.603939	-5.89731	pyruvate dehydrogenase phosphatase isoenzyme 2
uc002eyf.1	NM_017990	Q8NCN5	PDPR_HUMAN	PDPR	NM_017990	NP_060460	chr16	6.31924	12.2274	0.516809	-12.6677	pyruvate dehydrogenase phosphatase regulatory
uc011lgn.1	NM_001161778	B4DYX8	B4DYX8_HUMAN	PDP1	NM_001161778	NP_001155250	chr8	4.45368	6.3318	0.703382	-3.7269	pyruvate dehyrogenase phosphatase catalytic
uc003eay.2	NM_024638	Q9H974	QTRD1_HUMAN	QTRTD1	NM_024638	NP_078914	chr3	3.31465	6.25402	0.530003	-7.79878	queuine tRNA-ribosyltransferase domain
uc001wog.2	NM_182836	Q92696	PGTA_HUMAN	RABGGTA	NM_182836	NP_878256	chr14	4.25111	7.94496	0.53507	-5.08425	Rab geranylgeranyltransferase alpha
uc011lzh.1	NM_012197	B9A6L2	B9A6L2_HUMAN	RABGAP1	NM_012197	NP_036329	chr9	3.90513	6.66918	0.585548	-7.03946	RAB GTPase activating protein 1
uc001ldj.1	NM_014904	Q7L804	RFIP2_HUMAN	RAB11FIP2	NM_014904	NP_055719	chr10	1.65419	2.66857	0.61988	-3.75134	RAB11 family interacting protein 2
uc002knp.2	NM_001025300	Q6IQ22	RAB12_HUMAN	RAB12	NM_001025300	NP_001020471	chr18	2.41816	4.54344	0.532231	-6.65926	RAB12, member RAS oncogene family
uc002mqy.2	NM_004283	O95716	RAB3D_HUMAN	RAB3D	NM_004283	NP_004274	chr19	9.72357	8.15914	1.19174	2.12545	RAB3D, member RAS oncogene family
uc001siw.2	NM_002868	A8K982	A8K982_HUMAN	RAB5B	NM_002868	NP_002859	chr12	11.0079	20.3915	0.539831	-9.70732	RAB5B, member RAS oncogene family
uc001mhl.2	NM_015213	Q6IQ26	DEN5A_HUMAN	DENND5A	NM_015213	NP_056028	chr11	11.4886	15.1485	0.758402	-5.39359	RAB6 interacting protein 1
uc002lgk.1	NM_015285	A7E2C8	A7E2C8_HUMAN	WDR7	NM_015285	NP_056100	chr18	2.87641	3.51945	0.817288	-2.03216	rabconnectin-3 beta isoform 1
uc003jwo.2	NM_133339	O75943	RAD17_HUMAN	RAD17	NM_133339	NP_579917	chr5	2.55346	4.02428	0.634514	-3.46135	RAD17 homolog isoform 2
uc004avt.3	NM_001010895	Q5T890	RAD26_HUMAN	C9orf102	NM_001010895	NP_001010895	chr9	3.97319	2.35697	1.68572	5.48042	RAD26L hypothetical protein
uc003ygk.2	NM_012415	Q9Y620	RA54B_HUMAN	RAD54B	NM_012415	NP_036547	chr8	2.1906	3.46245	0.632673	-3.6844	RAD54 homolog B
uc001pku.2	NM_002906	B0YJ88	B0YJ88_HUMAN	RDX	NM_002906	NP_002897	chr11	4.32273	8.09336	0.534108	-8.49921	radixin
uc004bqo.1	NM_014636	Q5JS13	RGPS1_HUMAN	RALGPS1	NM_014636	NP_055451	chr9	2.55081	5.00535	0.509617	-7.8161	Ral GEF with PH domain and SH3 binding motif 1
uc002xiw.2	NM_020336	Q86X10	K1219_HUMAN	RALGAPB	NM_020336	NP_065069	chr20	4.44435	7.92023	0.561139	-10.0456	Ral GTPase activating protein, beta subunit
uc011cqr.1	NM_001134779	Q9UI26	IPO11_HUMAN	IPO11	NM_001134779	NP_001128251	chr5	5.65434	9.48506	0.596132	-7.06118	Ran binding protein 11 isoform 1
uc003svg.2	NM_012294	A8MQ07	A8MQ07_HUMAN	RAPGEF5	NM_012294	NP_036426	chr7	5.83053	3.1512	1.85026	6.31388	Rap guanine nucleotide exchange factor (GEF) 5
uc003htw.3	NM_001100426	P52306	GDS1_HUMAN	RAP1GDS1	NM_001100426	NP_001093896	chr4	2.90739	5.1563	0.563852	-4.9601	RAP1, GTP-GDP dissociation stimulator 1 isoform
uc001vnd.2	NM_021033	Q5JQ44	Q5JQ44_HUMAN	RAP2A	NM_021033	NP_066361	chr13	7.25129	9.74978	0.743739	-3.80728	RAP2A, member of RAS oncogene family precursor
uc003ezr.2	NM_002886	B3KWD6	B3KWD6_HUMAN	RAP2B	NM_002886	NP_002877	chr3	7.98649	13.129	0.60831	-8.71413	RAP2B, member of RAS oncogene family precursor
uc003jlp.2	NM_152756	Q6R327	RICTR_HUMAN	RICTOR	NM_152756	NP_689969	chr5	2.35523	1.86648	1.26186	2.26183	rapamycin-insensitive companion of mTOR
uc004ajh.2	NM_006914	Q58EY0	Q58EY0_HUMAN	RORB	NM_006914	NP_008845	chr9	2.98172	1.58671	1.87919	3.28396	RAR-related orphan receptor B
uc001rgz.2	NM_007211	Q8NHQ8-2	Q8NHQ8-2	RASSF8	NM_007211	NP_009142	chr12	4.89548	3.80505	1.28658	2.6625	Ras association (RalGDS/AF-6) domain family
uc001rtc.1	NM_144593	Q8TAI7	REBL1_HUMAN	RHEBL1	NM_144593	NP_653194	chr12	1.92747	3.42388	0.562949	-2.28269	Ras homolog enriched in brain like 1 precursor
uc002rdv.2	NM_004040	Q5JR05	Q5JR05_HUMAN	RHOB	NM_004040	NP_004031	chr2	5.92301	9.37164	0.632014	-4.20156	ras homolog gene family, member B precursor
uc003guz.2	NM_004310	Q6ICP4	Q6ICP4_HUMAN	RHOH	NM_004310	NP_004301	chr4	1.80268	3.15928	0.570599	-2.71655	ras homolog gene family, member H precursor
uc001glq.2	NM_170692	Q2TB22	Q2TB22_HUMAN	RASAL2	NM_170692	NP_733793	chr1	4.45392	5.96689	0.746439	-4.86553	RAS protein activator like 2 isoform 2
uc003kha.1	NM_006909	B9EG89	B9EG89_HUMAN	RASGRF2	NM_006909	NP_008840	chr5	3.99863	5.62705	0.710608	-3.90537	Ras protein-specific guanine
uc001iol.2	NM_012425	Q15404	RSU1_HUMAN	RSU1	NM_012425	NP_036557	chr10	3.96088	7.4291	0.533158	-7.7948	ras suppressor protein 1 isoform 1
uc003gzt.2	NM_023940	Q9BPW5	RSLBB_HUMAN	RASL11B	NM_023940	NP_076429	chr4	19.5516	34.3942	0.568456	-8.90922	RAS-like family 11 member B
uc003pnd.3	NM_021244	B4DQG4	B4DQG4_HUMAN	RRAGD	NM_021244	NP_067067	chr6	2.52077	4.20125	0.600004	-4.49683	Ras-related GTP binding D
uc002xyz.2	NM_020673	B3KR86	B3KR86_HUMAN	RAB22A	NM_020673	NP_065724	chr20	0.694488	1.29928	0.534516	-4.02111	RAS-related protein RAB-22A
uc003pdt.2	NM_016277	Q68DJ6	Q68DJ6_HUMAN	RAB23	NM_016277	NP_057361	chr6	3.38173	5.45003	0.620498	-3.84854	Ras-related protein Rab-23
uc003sns.1	NM_021163	B9EGS1	B9EGS1_HUMAN	RBAK	NM_021163	NP_066986	chr7	2.94838	4.34126	0.679152	-4.86743	RB-associated KRAB repressor
uc010zkh.1	NM_005444	Q92600	RCD1_HUMAN	RQCD1	NM_005444	NP_005435	chr2	19.5831	27.1959	0.720074	-3.84902	RCD1 required for cell differentiation1 homolog
uc003hch.2	NM_005612	B9EGJ0	B9EGJ0_HUMAN	REST	NM_005612	NP_005603	chr4	7.17478	11.3585	0.631664	-6.18911	RE1-silencing transcription factor
uc001dbj.2	NM_005012	Q01973	ROR1_HUMAN	ROR1	NM_005012	NP_005003	chr1	16.3989	26.1227	0.627765	-9.35307	receptor tyrosine kinase-like orphan receptor 1
uc003yee.2	NM_003821	O43353	RIPK2_HUMAN	RIPK2	NM_003821	NP_003812	chr8	3.57422	6.72768	0.531271	-5.04744	receptor-interacting serine-threonine kinase 2
uc002djd.2	NR_002594	Q8MH63	LAT1N_HUMAN	SLC7A5P1	NR_002594		chr16	5.52295	2.92136	1.89054	3.7297	RecName	Full=Putative L-type amino acid transporter 1-like protein MLAS; AltName	Full=hLAT1 3-transmembrane protein MLAS; Short=hLAT1 3TM MLAS;
uc003gox.1	BC010030	Q8N8D0	YD020_HUMAN	BC010030			chr4	2.0801	1.38236	1.50474	2.02934	RecName	Full=Uncharacterized protein FLJ39653;
uc002jon.1	AF418286	Q96JP2	MY15B_HUMAN	MYO15B			chr17	1.07857	1.83886	0.586543	-4.48097	RecName	Full=Putative myosin-XVB; AltName	Full=Unconventional myosin-15B; AltName	Full=Myosin XVBP;
uc011llb.1	NR_015428	Q2WGJ8	CHK29_HUMAN	C8orfK29	NR_015428		chr8	1.26996	2.18951	0.580019	-2.01032	RecName	Full=Putative transmembrane protein C8orfK29;
uc003mds.3	BC037298	Q8NDZ2	CE025_HUMAN	C5orf25			chr5	1.89891	2.96472	0.640502	-3.29983	RecName	Full=Uncharacterized protein C5orf25;
uc002mtd.2	NR_027049	Q6ZQV5	ZN788_HUMAN	ZNF788	NR_027049		chr19	5.43287	8.24008	0.659323	-4.52945	RecName	Full=Zinc finger protein 788;
uc003ylp.2	NM_001100117	B3KX91	B3KX91_HUMAN	RIMS2	NM_001100117	NP_001093587	chr8	3.76843	2.57561	1.46312	3.74691	regulating synaptic membrane exocytosis 2
uc002xho.3	NM_021215	Q9NQG5	RPR1B_HUMAN	RPRD1B	NM_021215	NP_067038	chr20	3.67321	6.17221	0.595121	-4.91335	Regulation of nuclear pre-mRNA domain containing
uc009wlr.2	NM_015203	Q5VT52	RPRD2_HUMAN	RPRD2	NM_015203	NP_056018	chr1	5.0852	7.98675	0.636704	-6.94084	Regulation of nuclear pre-mRNA domain containing
uc001vde.1	NM_018191	Q8NDN9	RCBT1_HUMAN	RCBTB1	NM_018191	NP_060661	chr13	7.90201	14.7982	0.533984	-9.28133	regulator of chromosome condensation (RCC1) and
uc001vch.2	NM_001268	B2RDW8	B2RDW8_HUMAN	RCBTB2	NM_001268	NP_001259	chr13	1.83357	2.67139	0.686372	-2.47886	regulator of chromosome condensation and BTB
uc003ydu.2	NM_016033	Q96DB5	RMD1_HUMAN	FAM82B	NM_016033	NP_057117	chr8	2.78608	5.42566	0.513501	-5.18403	regulator of microtubule dynamics 1
uc001kfe.2	NM_001031709	Q5VYX0	RNLS_HUMAN	RNLS	NM_001031709	NP_001026879	chr10	0.702625	1.36971	0.512973	-2.96964	renalase isoform 1
uc001uuz.2	NM_002915	Q5W0E8	Q5W0E8_HUMAN	RFC3	NM_002915	NP_002906	chr13	6.39437	9.86592	0.648126	-4.98591	replication factor C 3 isoform 1
uc002srr.2	NM_022780	Q9H871	RMD5A_HUMAN	RMND5A	NM_022780	NP_073617	chr2	10.2489	15.5505	0.659075	-7.97991	required for meiotic nuclear division 5 homolog
uc001vdp.1	NM_001007278	Q5UBW0	Q5UBW0_HUMAN	TRIM13	NM_001007278	NP_001007279	chr13	1.61225	3.17677	0.507513	-6.26893	ret finger protein 2 isoform 2
uc002ktw.2	NM_002894	Q99708	RBBP8_HUMAN	RBBP8	NM_002894	NP_002885	chr18	3.96611	7.12826	0.556392	-5.78995	retinoblastoma binding protein 8 isoform a
uc001bbi.2	NM_020765	Q5T4S7	UBR4_HUMAN	UBR4	NM_020765	NP_065816	chr1	22.9038	34.0325	0.672997	-21.1902	retinoblastoma-associated factor 600
uc002ehi.3	NM_005611	Q08999	RBL2_HUMAN	RBL2	NM_005611	NP_005602	chr16	3.28762	4.39996	0.747193	-2.82309	retinoblastoma-like 2 (p130)
uc002xgi.2	NM_002895	A8K2W5	A8K2W5_HUMAN	RBL1	NM_002895	NP_002886	chr20	1.32496	2.33802	0.566703	-3.56536	retinoblastoma-like protein 1 isoform a
uc002tad.2	NM_016316	Q9UBZ9	REV1_HUMAN	REV1	NM_016316	NP_057400	chr2	3.47725	6.81824	0.509991	-7.44079	REV1-like isoform 1
uc003knc.2	NM_001012761	Q6NW40	RGMB_HUMAN	RGMB	NM_001012761	NP_001012779	chr5	3.11118	5.35907	0.580545	-5.91052	RGM domain family, member B
uc011lpe.1	NM_001080496	Q5TCV5	Q5TCV5_HUMAN	RGP1	NM_001080496	NP_001073965	chr9	8.24969	13.8899	0.593934	-4.41069	RGP1 retrograde golgi transport homolog
uc003ilf.2	NM_024605	A1A4S6	RHG10_HUMAN	ARHGAP10	NM_024605	NP_078881	chr4	0.710484	1.22676	0.579155	-2.41538	Rho GTPase activating protein 10
uc001ivz.1	NM_018287	B1ANY2	B1ANY2_HUMAN	ARHGAP12	NM_018287	NP_060757	chr10	9.52688	8.00792	1.18968	2.14789	Rho GTPase activating protein 12
uc002kne.2	NM_001010000	A8MQB7	A8MQB7_HUMAN	ARHGAP28	NM_001010000	NP_001010000	chr18	1.65215	2.0947	0.788729	-2.06936	Rho GTPase activating protein 28 isoform a
uc001wrn.2	NM_001030055	Q13017	RHG05_HUMAN	ARHGAP5	NM_001030055	NP_001025226	chr14	4.12385	3.23736	1.27383	2.80438	Rho GTPase activating protein 5 isoform a
uc001jlh.2	NM_014836	O94844	RHBT1_HUMAN	RHOBTB1	NM_014836	NP_055651	chr10	1.73343	2.30412	0.752317	-2.14985	Rho-related BTB domain containing 1
uc011kzp.1	NM_001160037	Q9BYZ6	RHBT2_HUMAN	RHOBTB2	NM_001160037	NP_001153509	chr8	2.82791	5.29652	0.533918	-6.67324	Rho-related BTB domain containing 2 isoform 2
uc001pge.2	NM_152432	A6NI28	RH10L_HUMAN	FLJ32810	NM_152432	NP_689645	chr11	5.89734	4.05425	1.45461	3.56018	Rho-type GTPase-activating protein FLJ32810
uc002voi.2	NM_032276	Q8TEB9	RHBD1_HUMAN	RHBDD1	NM_032276	NP_115652	chr2	2.90907	4.81119	0.604647	-3.50102	rhomboid domain containing 1
uc004fkm.2	NM_006013	P27635	RL10_HUMAN	RPL10	NM_006013	NP_006004	chrX	7.66999	13.8274	0.554694	-7.82441	ribosomal protein L10
uc002hci.2	NM_000984	B2R5B2	B2R5B2_HUMAN	RPL23A	NM_000984	NP_000975	chr17	8.02993	12.6378	0.635388	-4.76014	ribosomal protein L23a
uc004ehk.2	NM_021029	Q08ES5	Q08ES5_HUMAN	RPL36A	NM_021029	NP_066357	chrX	2.81562	4.08901	0.688584	-2.32878	ribosomal protein L36a
uc003gub.2	NM_001024921	Q53Z07	Q53Z07_HUMAN	RPL9	NM_001024921	NP_001020092	chr4	3.33687	4.83712	0.689846	-2.66026	ribosomal protein L9
uc010ptr.1	NM_012424	B3KVM4	B3KVM4_HUMAN	RPS6KC1	NM_012424	NP_036556	chr1	2.91614	4.51668	0.645639	-3.85622	ribosomal protein S6 kinase, 52kDa, polypeptide
uc002vdn.2	NM_199229	A8K4S0	A8K4S0_HUMAN	RPE	NM_199229	NP_954699	chr2	4.32468	7.35114	0.588301	-4.46375	ribulose-5-phosphate-3-epimerase isoform 1
uc010mwc.1	NM_001100588	Q4VXB1	Q4VXB1_HUMAN	RC3H2	NM_001100588	NP_001094058	chr9	2.93264	5.7199	0.512707	-7.74504	ring finger and CCCH-type zinc finger domains 2
uc002lfc.3	NM_016626	Q5U5Q3	MEX3C_HUMAN	MEX3C	NM_016626	NP_057710	chr18	16.0893	29.8449	0.539097	-12.5765	ring finger and KH domain containing 2
uc002elb.2	NM_133368	Q96DX4	RSPRY_HUMAN	RSPRY1	NM_133368	NP_588609	chr16	6.03653	9.09296	0.663869	-4.12452	ring finger and SPRY domain containing 1
uc002afs.2	NM_017610	Q6ZNA4-2	Q6ZNA4-2	RNF111	NM_017610	NP_060080	chr15	3.10276	6.10444	0.508279	-7.75306	ring finger protein 111
uc003yrc.2	NM_007218	B3KMD5	B3KMD5_HUMAN	RNF139	NM_007218	NP_009149	chr8	3.21509	5.07102	0.634014	-3.63199	ring finger protein 139
uc001mis.1	NM_016422	A8K149	A8K149_HUMAN	RNF141	NM_016422	NP_057506	chr11	2.29338	3.50049	0.655159	-3.38166	ring finger protein 141
uc002qys.2	NM_014746	P50876	R144A_HUMAN	RNF144A	NM_014746	NP_055561	chr2	3.01364	4.78227	0.63017	-5.5203	ring finger protein 144
uc002taz.1	NM_173647	Q8NC42	RN149_HUMAN	RNF149	NM_173647	NP_775918	chr2	2.95715	5.47239	0.540376	-4.92983	ring finger protein 149 precursor
uc003xpm.2	NM_030954	Q96K19	RN170_HUMAN	RNF170	NM_030954	NP_112216	chr8	1.02179	1.65988	0.615584	-2.93806	ring finger protein 170 isoform a
uc003int.2	NM_173662	Q8N4F7	RN175_HUMAN	RNF175	NM_173662	NP_775933	chr4	0.927672	1.5719	0.590162	-2.56002	ring finger protein 175
uc003pzs.2	NM_152553	Q8TC41	RN217_HUMAN	RNF217	NM_152553	NP_689766	chr6	3.53192	2.1291	1.65888	2.47567	ring finger protein 217
uc001vkw.1	NM_024546	B2RN99	B2RN99_HUMAN	RNF219	NM_024546	NP_078822	chr13	2.56563	4.59521	0.558326	-4.65751	ring finger protein 219
uc002wki.2	NM_001134338	Q9Y225	RNF24_HUMAN	RNF24	NM_001134338	NP_001127810	chr20	2.20892	3.52187	0.627202	-3.20983	ring finger protein 24 isoform 2
uc003gbe.2	NM_006315	Q3KNV8-2	Q3KNV8-2	PCGF3	NM_006315	NP_006306	chr4	6.3196	12.2547	0.515686	-11.5622	ring finger protein 3
uc003zzh.2	NM_022781	Q9H0F5	RNF38_HUMAN	RNF38	NM_022781	NP_073618	chr9	8.52893	10.8848	0.783566	-3.79331	ring finger protein 38 isoform 1
uc003dpe.2	NM_012234	Q8N488	RYBP_HUMAN	RYBP	NM_012234	NP_036366	chr3	6.01524	12.0003	0.501258	-9.59885	RING1 and YY1 binding protein
uc004anq.3	NM_024945	Q9H9A7	RMI1_HUMAN	RMI1	NM_024945	NP_079221	chr9	3.62134	5.36669	0.674782	-3.36886	RMI1, RecQ mediated genome instability 1,
uc001dzl.1	NM_022768	Q96T37	RBM15_HUMAN	RBM15	NM_022768	NP_073605	chr1	16.2259	13.7233	1.18236	2.3637	RNA binding motif protein 15
uc002xeb.2	NM_184234	B0BLV3	B0BLV3_HUMAN	RBM39	NM_184234	NP_909122	chr20	15.0125	18.3707	0.817199	-4.01737	RNA binding motif protein 39 isoform a
uc004emz.2	NM_018301	Q96IZ5	RBM41_HUMAN	RBM41	NM_018301	NP_060771	chrX	1.59731	2.76971	0.576706	-3.05882	RNA binding motif protein 41
uc001rpr.2	NM_024604	Q9H6T3	RPAP3_HUMAN	RPAP3	NM_024604	NP_078880	chr12	3.13132	5.7839	0.541386	-5.43242	RNA polymerase II associated protein 3 isoform
uc001ucv.2	NM_014708	A7E2C4	A7E2C4_HUMAN	KNTC1	NM_014708	NP_055523	chr12	6.90707	9.90927	0.697031	-5.88178	Rough Deal homolog, centromere/kinetochore
uc001edq.2	NM_018364	A8K937	A8K937_HUMAN	RSBN1	NM_018364	NP_060834	chr1	2.20028	2.7912	0.788293	-2.04169	round spermatid basic protein 1
uc003fld.1	NM_020640	B2RB37	B2RB37_HUMAN	DCUN1D1	NM_020640	NP_065691	chr3	5.26493	3.61915	1.45474	2.65444	RP42 homolog
uc002onv.3	NM_203344	Q9UJW9	SRTD3_HUMAN	SERTAD3	NM_203344	NP_976219	chr19	6.24852	9.12821	0.684528	-2.90529	RPA-binding trans-activator
uc003abg.2	NM_001039948	Q2NKQ1	SGSM1_HUMAN	SGSM1	NM_001039948	NP_001035037	chr22	1.21348	1.87369	0.64764	-3.21097	RUN and TBC1 domain containing 2 isoform 1
uc003jkc.1	NM_005983	A8K5E0	A8K5E0_HUMAN	SKP2	NM_005983	NP_005974	chr5	22.0448	28.1759	0.782398	-3.4616	S-phase kinase-associated protein 2 isoform 1
uc001uon.2	NM_014363	Q9NZJ4	SACS_HUMAN	SACS	NM_014363	NP_055178	chr13	7.19806	9.04776	0.795563	-5.43304	sacsin
uc002uuz.1	NM_015265	A8K5Z8	A8K5Z8_HUMAN	SATB2	NM_015265	NP_056080	chr2	0.772538	1.30175	0.593461	-3.10071	SATB homeobox 2
uc003hju.1	NM_005506	Q53Y63	Q53Y63_HUMAN	SCARB2	NM_005506	NP_005497	chr4	5.78555	11.3514	0.509675	-9.43396	scavenger receptor class B, member 2
uc001cgm.1	NM_144990	Q499Z3	SLNL1_HUMAN	SLFNL1	NM_144990	NP_659427	chr1	2.47962	1.28111	1.93552	2.35107	schlafen-like 1
uc001crd.1	NM_001048166	Q15468-2	Q15468-2	STIL	NM_001048166	NP_001041631	chr1	2.36032	4.4964	0.524934	-6.83433	SCL/TAL1 interrupting locus isoform 1
uc001thn.2	NM_017988	A8KAB5	A8KAB5_HUMAN	SCYL2	NM_017988	NP_060458	chr12	5.10433	6.48303	0.787337	-2.42108	SCY1-like 2 protein
uc001ggs.2	NM_181093	Q8IZE3	PACE1_HUMAN	SCYL3	NM_181093	NP_851607	chr1	1.45261	2.1611	0.672162	-2.2298	SCY1-like 3 isoform 2
uc003gzu.2	NM_152540	Q8WU76	SCFD2_HUMAN	SCFD2	NM_152540	NP_689753	chr4	2.49011	4.44622	0.560052	-4.18805	sec1 family domain containing 2
uc002krq.2	NM_001013437	Q96EE3	SEH1L_HUMAN	SEH1L	NM_001013437	NP_001013455	chr18	9.30941	15.5399	0.599065	-7.31602	sec13-like protein isoform 1
uc002cye.2	NM_014692	O43304	S14L5_HUMAN	SEC14L5	NM_014692	NP_055507	chr16	1.43388	2.69373	0.532303	-5.03378	SEC14-like 5
uc001wup.1	NM_006364	Q15436	SC23A_HUMAN	SEC23A	NM_006364	NP_006355	chr14	9.47865	14.3068	0.662529	-6.01548	SEC23-related protein A
uc003kzs.2	NM_021982	O95486	SC24A_HUMAN	SEC24A	NM_021982	NP_068817	chr5	4.15485	7.47788	0.555618	-7.80526	SEC24 related gene family, member A
uc003hnh.2	NM_014933	O94979	SC31A_HUMAN	SEC31A	NM_014933	NP_055748	chr4	8.86818	16.0871	0.551259	-12.6492	SEC31 homolog A isoform 1
uc001zxd.1	NM_014701	Q93073-2	Q93073-2	SECISBP2L	NM_014701	NP_055516	chr15	2.93878	4.27056	0.688149	-3.97948	SECIS binding protein 2-like
uc003gru.3	NM_015187	Q68CR1	K0746_HUMAN	SEL1L3	NM_015187	NP_056002	chr4	9.29155	18.1797	0.511095	-11.8451	sel-1 suppressor of lin-12-like 3
uc010tvv.1	NM_005065	Q9UBV2	SE1L1_HUMAN	SEL1L	NM_005065	NP_005056	chr14	3.29626	4.7121	0.699532	-4.09153	sel-1 suppressor of lin-12-like precursor
uc010ykz.1	NM_033505	Q9C0D9	SELI_HUMAN	SELI	NM_033505	NP_277040	chr2	11.7841	9.20015	1.28086	4.43485	selenoprotein I
uc011bnx.1	NM_016275	P62341	SELT_HUMAN	SELT	NM_016275	NP_057359	chr3	2.81253	4.8695	0.577582	-4.36141	selenoprotein T precursor
uc010jck.2	NM_020796	Q9H2E6	SEM6A_HUMAN	SEMA6A	NM_020796	NP_065847	chr5	29.4627	55.1481	0.534247	-26.8048	sema domain, transmembrane domain (TM), and
uc003jek.2	NM_003966	Q13591	SEM5A_HUMAN	SEMA5A	NM_003966	NP_003957	chr5	4.12399	3.25459	1.26713	3.0375	semaphorin 5A precursor
uc001rqw.2	NM_014554	Q9P0U3-2	Q9P0U3-2	SENP1	NM_014554	NP_055369	chr12	3.54774	4.82628	0.735088	-3.08007	sentrin/SUMO-specific protease 1
uc003dut.2	NM_020654	A1L3A5	A1L3A5_HUMAN	SENP7	NM_020654	NP_065705	chr3	0.823093	1.28255	0.641761	-2.25988	sentrin/SUMO-specific protease 7 isoform 1
uc003yip.2	NM_006281	A0PJ51	A0PJ51_HUMAN	STK3	NM_006281	NP_006272	chr8	1.28806	2.55454	0.504224	-3.84868	serine/threonine kinase 3
uc003gih.1	NM_018401	Q9NY57	ST32B_HUMAN	STK32B	NM_018401	NP_060871	chr4	0.600473	1.09721	0.547274	-2.21278	serine/threonine kinase 32B
uc001mgj.1	NM_030906	Q9BYT3	STK33_HUMAN	STK33	NM_030906	NP_112168	chr11	1.33961	2.42088	0.553357	-3.55414	serine/threonine kinase 33
uc004dls.2	NM_006875	Q9P1W9	PIM2_HUMAN	PIM2	NM_006875	NP_006866	chrX	53.6939	105.45	0.509187	-19.5329	serine/threonine protein kinase pim-2
uc010tqy.1	NM_001130701	B9EJG0	B9EJG0_HUMAN	STYX	NM_001130701	NP_001124173	chr14	2.79944	5.53123	0.506116	-6.72807	serine/threonine/tyrosine interacting protein
uc002sde.1	NM_014755	Q14140	SRTD2_HUMAN	SERTAD2	NM_014755	NP_055570	chr2	1.37146	2.08689	0.65718	-2.78721	SERTA domain containing 2
uc003qeo.3	NM_001143676	O00141-2	O00141-2	SGK1	NM_001143676	NP_001137148	chr6	1.16096	1.89945	0.611208	-3.28785	serum/glucocorticoid regulated kinase 1 isoform
uc001mib.2	NM_030962	Q86WG5	MTMRD_HUMAN	SBF2	NM_030962	NP_112224	chr11	3.46342	4.37405	0.791812	-3.83144	SET binding factor 2
uc003cqs.2	NM_014159	Q9BYW2	SETD2_HUMAN	SETD2	NM_014159	NP_054878	chr3	7.25414	9.83572	0.737531	-5.70123	SET domain containing 2
uc001cgo.2	NM_001031694	Q96GD3	SCMH1_HUMAN	SCMH1	NM_001031694	NP_001026864	chr1	4.15892	7.45453	0.557905	-5.99057	sex comb on midleg 1 isoform 1
uc003olj.2	NM_003137	Q96SB4	SRPK1_HUMAN	SRPK1	NM_003137	NP_003128	chr6	18.7896	20.9939	0.895007	-2.25714	SFRS protein kinase 1
uc001fqd.2	NM_003975	Q9NP31	SH22A_HUMAN	SH2D2A	NM_003975	NP_003966	chr1	1.31946	2.42439	0.544245	-2.46814	SH2 domain protein 2A isoform 2
uc003cgh.1	NM_003149	B2R8S8	B2R8S8_HUMAN	STAC	NM_003149	NP_003140	chr3	2.99878	4.97562	0.602694	-4.00037	SH3 and cysteine rich domain
uc010oia.1	NM_001162530	B4DLI6	B4DLI6_HUMAN	C1orf113	NM_001162530	NP_001156002	chr1	1.80172	3.39675	0.530423	-4.61159	SH3 domain-containing protein C1orf113 isoform
uc002gnb.3	NM_207386	Q6ZSJ9-2	Q6ZSJ9-2	SHISA6	NM_207386	NP_997269	chr17	1.13754	2.15849	0.527008	-2.69857	shisa homolog 6
uc010uyy.1	NM_001145204	B4DS77	B4DS77_HUMAN	SHISA9	NM_001145204	NP_001138676	chr16	3.31788	5.81778	0.570301	-8.21033	shisa homolog 9 isoform 1
uc003smx.2	NM_152744	Q7Z5N4	SDK1_HUMAN	SDK1	NM_152744	NP_689957	chr7	2.42677	4.64345	0.522624	-8.72237	sidekick 1 precursor
uc003fau.2	NM_007107	B2R7D0	B2R7D0_HUMAN	SSR3	NM_007107	NP_009038	chr3	12.8051	23.7649	0.538823	-10.1739	signal sequence receptor gamma subunit
uc003mxf.3	NM_003144	P43307	SSRA_HUMAN	SSR1	NM_003144	NP_003135	chr6	3.82141	7.14089	0.535144	-10.0498	signal sequence receptor, alpha precursor
uc001slc.2	NM_005419	P52630	STAT2_HUMAN	STAT2	NM_005419	NP_005410	chr12	5.43755	8.2268	0.660956	-4.99485	signal transducer and activator of transcription
uc002usj.2	NM_007315	B2RCA0	B2RCA0_HUMAN	STAT1	NM_007315	NP_009330	chr2	8.38592	14.6607	0.572002	-9.16415	signal transducer and activator of transcription
uc010fmd.2	NM_001145928	B7ZLM3	B7ZLM3_HUMAN	SAP130	NM_001145928	NP_001139400	chr2	14.6504	28.1563	0.520325	-13.7278	Sin3A-associated protein, 130kDa isoform a
uc003nay.2	NM_012241	Q9NXA8	SIRT5_HUMAN	SIRT5	NM_012241	NP_036373	chr6	1.67563	2.95581	0.566896	-4.30146	sirtuin 5 isoform 1
uc001vkk.1	NM_001040153	B7Z209	B7Z209_HUMAN	SLAIN1	NM_001040153	NP_001035243	chr13	5.04782	7.84693	0.643286	-4.21462	SLAIN motif family, member 1 A
uc003gya.3	NM_020846	Q9P270	SLAI2_HUMAN	SLAIN2	NM_020846	NP_065897	chr4	2.42139	3.56423	0.679356	-4.0269	SLAIN motif family, member 2
uc002heo.1	NM_033389	Q76I76	SSH2_HUMAN	SSH2	NM_033389	NP_203747	chr17	1.54986	2.46364	0.629095	-4.72574	slingshot 2
uc004fbx.2	NM_173078	Q5JXG3	Q5JXG3_HUMAN	SLITRK4	NM_173078	NP_775101	chrX	1.29578	2.4356	0.532015	-3.47587	slit and trk like 4 protein precursor
uc003ikc.2	NM_005900	A2A2Y6	A2A2Y6_HUMAN	SMAD1	NM_005900	NP_005891	chr4	1.96978	3.45917	0.569438	-4.52775	Sma- and Mad-related protein 1
uc003lbl.1	NM_001001420	A8KAJ0	A8KAJ0_HUMAN	SMAD5	NM_001001420	NP_001001420	chr5	9.79058	8.09235	1.20986	2.97424	SMAD family member 5
uc002ldg.2	NM_005904	O15105	SMAD7_HUMAN	SMAD7	NM_005904	NP_005895	chr18	2.60227	4.80315	0.541784	-4.73866	SMAD family member 7
uc003kqo.2	NM_021614	Q9H2S1	KCNN2_HUMAN	KCNN2	NM_021614	NP_067627	chr5	5.42346	7.37042	0.735841	-2.85262	small conductance calcium-activated potassium
uc002sgp.2	NM_003096	A8MWD9	RUXGL_HUMAN	SNRPG	NM_003096	NP_003087	chr2	3.28206	6.31073	0.520076	-3.62215	small nuclear ribonucleoprotein polypeptide G
uc002gsy.3	NM_144775	Q8TEV9	SMCR8_HUMAN	SMCR8	NM_144775	NP_658988	chr17	5.33925	10.2462	0.521096	-11.4909	Smith-Magenis syndrome chromosome region,
uc010tao.1	NM_018183	A3KN83-2	A3KN83-2	SBNO1	NM_018183	NP_060653	chr12	11.1532	13.6484	0.81718	-3.19965	sno, strawberry notch homolog 1
uc001blw.2	NM_183008	Q5T124	UBX11_HUMAN	UBXN11	NM_183008	NP_892120	chr1	1.76343	2.66311	0.66217	-2.4119	socius isoform 2
uc001ryw.2	NM_014191	Q9UQD0	SCN8A_HUMAN	SCN8A	NM_014191	NP_055006	chr12	3.07684	4.36242	0.705306	-3.95389	sodium channel, voltage gated, type VIII, alpha
uc003zij.1	NM_004170	P43005	EAA3_HUMAN	SLC1A1	NM_004170	NP_004161	chr9	3.76944	5.89182	0.639775	-4.0717	solute carrier family 1, member 1
uc001rxi.2	NM_000617	B3KT08	B3KT08_HUMAN	SLC11A2	NM_000617	NP_000608	chr12	5.25736	8.74366	0.601277	-7.97004	solute carrier family 11 (proton-coupled
uc003kus.2	NM_001046	Q53ZR1	Q53ZR1_HUMAN	SLC12A2	NM_001046	NP_001037	chr5	2.03215	2.53849	0.800536	-2.25013	solute carrier family 12
uc001uhu.2	NM_145648	Q8N697	S15A4_HUMAN	SLC15A4	NM_145648	NP_663623	chr12	5.7779	10.8413	0.532953	-6.62539	solute carrier family 15, member 4
uc001ecy.2	NM_003051	Q5T8R6	Q5T8R6_HUMAN	SLC16A1	NM_003051	NP_003042	chr1	53.5185	91.8072	0.582945	-24.0481	solute carrier family 16, member 1
uc001ldd.1	NM_003054	B2RC96	B2RC96_HUMAN	SLC18A2	NM_003054	NP_003045	chr10	3.04254	4.76192	0.638931	-2.80099	solute carrier family 18 (vesicular monoamine),
uc010skm.1	NM_052885	Q96QE2	MYCT_HUMAN	SLC2A13	NM_052885	NP_443117	chr12	2.12339	1.34523	1.57846	3.4202	solute carrier family 2 (facilitated glucose
uc003qem.1	NM_145176	B3KV17	B3KV17_HUMAN	SLC2A12	NM_145176	NP_660159	chr6	1.18805	1.69499	0.700921	-2.14858	solute carrier family 2 (facilitated glucose
uc001qtr.2	NM_006931	B3KVB5	B3KVB5_HUMAN	SLC2A3	NM_006931	NP_008862	chr12	28.3882	54.0834	0.524897	-19.6986	solute carrier family 2 (facilitated glucose
uc002xsl.2	NM_030777	A8K4J6	A8K4J6_HUMAN	SLC2A10	NM_030777	NP_110404	chr20	3.735	4.88665	0.764328	-2.41754	solute carrier family 2 member 10
uc003kww.3	NM_003060	B2R844	B2R844_HUMAN	SLC22A5	NM_003060	NP_003051	chr5	1.38647	2.30841	0.600618	-2.74331	solute carrier family 22 member 5
uc003zoa.1	NM_020344	Q9UI40	NCKX2_HUMAN	SLC24A2	NM_020344	NP_065077	chr9	3.49497	2.13504	1.63696	2.27636	solute carrier family 24
uc001joi.2	NM_152707	P16260	GDC_HUMAN	SLC25A16	NM_152707	NP_689920	chr10	1.12299	1.87235	0.599773	-2.23442	solute carrier family 25, member 16
uc001vag.2	NM_001010875	Q5SVS4	KMCP1_HUMAN	SLC25A30	NM_001010875	NP_001010875	chr13	1.04307	1.48794	0.701022	-2.20373	solute carrier family 25, member 30
uc003etr.2	NM_001104647	Q96CQ1	S2536_HUMAN	SLC25A36	NM_001104647	NP_001098117	chr3	6.12907	7.19858	0.851428	-2.38781	solute carrier family 25, member 36 isoform a
uc003koz.2	NM_138773	A8K2F2	A8K2F2_HUMAN	SLC25A46	NM_138773	NP_620128	chr5	4.392	6.39711	0.68656	-2.89331	solute carrier family 25, member 46
uc003lrh.2	NM_000112	P50443	S26A2_HUMAN	SLC26A2	NM_000112	NP_000103	chr5	1.92318	2.80312	0.686085	-3.51046	solute carrier family 26 member 2
uc001hio.1	NM_021194	Q9Y6M5	ZNT1_HUMAN	SLC30A1	NM_021194	NP_067017	chr1	18.1415	11.4532	1.58397	4.67483	solute carrier family 30 (zinc transporter),
uc003jvh.2	NM_022902	Q8TAD4	ZNT5_HUMAN	SLC30A5	NM_022902	NP_075053	chr5	3.63939	6.07131	0.599441	-5.05287	solute carrier family 30 (zinc transporter),
uc003grr.2	NM_006424	O95436	NPT2B_HUMAN	SLC34A2	NM_006424	NP_006415	chr4	0.661186	1.10864	0.596395	-2.16743	solute carrier family 34 (sodium phosphate),
uc003dze.2	NM_017945	Q9BS91	S35A5_HUMAN	SLC35A5	NM_017945	NP_060415	chr3	3.11343	5.7854	0.538152	-4.89609	solute carrier family 35, member A5
uc010joe.2	NM_001142541	Q9H1N7	S35B3_HUMAN	SLC35B3	NM_001142541	NP_001136013	chr6	1.42225	2.41512	0.588896	-3.02765	solute carrier family 35, member B3
uc001suh.2	NM_018656	A8K0T0	A8K0T0_HUMAN	SLC35E3	NM_018656	NP_061126	chr12	2.32554	4.23005	0.549766	-3.61788	solute carrier family 35, member E2
uc002tku.1	NM_025181	Q8WV83	S35F5_HUMAN	SLC35F5	NM_025181	NP_079457	chr2	6.51778	3.32392	1.96087	5.41831	solute carrier family 35, member F5
uc001pdn.2	NM_152313	Q6YBV0	S36A4_HUMAN	SLC36A4	NM_152313	NP_689526	chr11	2.90339	4.51837	0.642575	-2.87335	solute carrier family 36 (proton/amino acid
uc001rpg.2	NM_018976	Q96QD8	S38A2_HUMAN	SLC38A2	NM_018976	NP_061849	chr12	55.3273	88.3685	0.626098	-19.1286	solute carrier family 38, member 2
uc001rpj.2	NM_001143824	A8K553	A8K553_HUMAN	SLC38A4	NM_001143824	NP_001137296	chr12	3.87026	7.1271	0.543034	-6.30161	solute carrier family 38, member 4
uc002utg.3	NM_001127257	A8K5C6	A8K5C6_HUMAN	SLC39A10	NM_001127257	NP_001120729	chr2	46.9563	35.9707	1.3054	7.79741	solute carrier family 39 (zinc transporter),
uc001rys.1	NM_001039960	Q2Y0W8	S4A8_HUMAN	SLC4A8	NM_001039960	NP_001035049	chr12	0.739315	1.43615	0.514791	-6.18054	solute carrier family 4, sodium bicarbonate
uc002evu.1	NM_003983	Q92536	YLAT2_HUMAN	SLC7A6	NM_003983	NP_003974	chr16	6.13473	9.57453	0.640734	-6.81675	solute carrier family 7 (cationic amino acid
uc011chb.1	NM_014331	A8K2U4	A8K2U4_HUMAN	SLC7A11	NM_014331	NP_055146	chr4	1.59112	3.09507	0.514084	-6.93791	solute carrier family 7, (cationic amino acid
uc011kyd.1	NM_003046	P52569-2	P52569-2	SLC7A2	NM_003046	NP_003037	chr8	5.5029	7.11352	0.773584	-3.79756	solute carrier family 7, member 2 isoform 1
uc002rrx.2	NM_021097	P32418	NAC1_HUMAN	SLC8A1	NM_021097	NP_066920	chr2	1.93399	1.41459	1.36718	2.02653	solute carrier family 8 (sodium/calcium
uc003knm.2	NM_180991	Q6ZQN7	SO4C1_HUMAN	SLCO4C1	NM_180991	NP_851322	chr5	0.863892	1.46647	0.589098	-2.85861	solute carrier organic anion transporter family,
uc002bqx.2	NM_013272	Q9UIG8	SO3A1_HUMAN	SLCO3A1	NM_013272	NP_037404	chr15	2.24795	4.42038	0.508542	-6.71803	solute carrier organic anion transporter family,
uc002rrk.3	NM_005633	A8K2G3	A8K2G3_HUMAN	SOS1	NM_005633	NP_005624	chr2	1.67679	3.25816	0.514642	-7.86429	son of sevenless homolog 1
uc003iyg.2	AM393190	B3KPQ7	B3KPQ7_HUMAN	SORBS2	NM_021069	NP_066547	chr4	3.30585	4.40119	0.751127	-3.61172	sorbin and SH3 domain containing 2 isoform 2
uc001kyl.2	NM_001013031	Q8WY21-2	Q8WY21-2	SORCS1	NM_001013031	NP_001013049	chr10	0.88918	1.29498	0.686635	-2.52611	SORCS receptor 1 isoform b
uc004bgj.3	NM_001012994	Q5VWJ9	SNX30_HUMAN	SNX30	NM_001012994	NP_001013012	chr9	2.97828	4.78802	0.622026	-5.58436	sorting nexin family member 30
uc001scw.2	NM_138473	P08047	SP1_HUMAN	SP1	NM_138473	NP_612482	chr12	12.247	17.8388	0.686538	-8.63329	Sp1 transcription factor isoform a
uc003sva.2	NM_003112	Q02446	SP4_HUMAN	SP4	NM_003112	NP_003103	chr7	3.93351	6.19081	0.63538	-5.28641	Sp4 transcription factor
uc003lbp.2	NM_004598	Q08629	TICN1_HUMAN	SPOCK1	NM_004598	NP_004589	chr5	3.70255	6.38789	0.57962	-5.95703	sparc/osteonectin, cwcv and kazal-like domains
uc002ipg.2	NM_001007228	B2R6S3	B2R6S3_HUMAN	SPOP	NM_001007228	NP_001007229	chr17	2.62976	4.07928	0.644663	-3.3285	speckle-type POZ protein
uc002tvh.2	NM_001001664	Q6IQ16	SPOPL_HUMAN	SPOPL	NM_001001664	NP_001001664	chr2	1.22894	2.18765	0.561763	-3.92874	speckle-type POZ protein-like
uc001uvj.2	NM_017826	Q9NX45	SOLH2_HUMAN	SOHLH2	NM_017826	NP_060296	chr13	1.32888	2.44613	0.543259	-3.93671	spermatogenesis and oogenesis specific basic
uc001upd.1	BX648244	A2VEA9	A2VEA9_HUMAN	SPATA13	NM_153023	NP_694568	chr13	2.51949	4.91154	0.512972	-9.5752	spermatogenesis associated 13
uc003iez.3	NM_145207	Q8NB90	SPAT5_HUMAN	SPATA5	NM_145207	NP_660208	chr4	3.00985	2.14848	1.40092	2.96316	spermatogenesis associated 5
uc002tqq.1	NM_017951	B1PBA3	B1PBA3_HUMAN	SMPD4	NM_017951	NP_060421	chr2	7.91526	12.8514	0.615908	-8.33081	sphingomyelin phosphodiesterase 4 isoform 2
uc001jrm.2	NM_003901	B2RBD4	B2RBD4_HUMAN	SGPL1	NM_003901	NP_003892	chr10	7.28207	12.9609	0.561847	-10.0287	sphingosine-1-phosphate lyase 1
uc002leu.2	NM_001039535	Q96BD8	SKA1_HUMAN	SKA1	NM_001039535	NP_001034624	chr18	2.58136	4.23506	0.609523	-3.371	spindle and KT associated 1
uc001rox.2	NM_004719	Q99590	SFRIP_HUMAN	SFRS2IP	NM_004719	NP_004710	chr12	3.41293	6.14163	0.555705	-9.67233	splicing factor, arginine/serine-rich 2,
uc001mle.2	NM_006108	A8K6W5	A8K6W5_HUMAN	SPON1	NM_006108	NP_006099	chr11	1.26707	2.01875	0.627652	-2.98083	spondin 1, extracellular matrix protein
uc001sli.3	NM_207344	A8K7A5	A8K7A5_HUMAN	SPRYD4	NM_207344	NP_997227	chr12	4.35237	6.8087	0.639237	-3.29608	SPRY domain containing 4
uc002eyx.2	NM_006927	Q16842	SIA4B_HUMAN	ST3GAL2	NM_006927	NP_008858	chr16	6.6461	12.8713	0.516352	-10.6692	ST3 beta-galactoside alpha-2,3-sialyltransferase
uc003xdw.1	NM_003155	P52823	STC1_HUMAN	STC1	NM_003155	NP_003146	chr8	7.19686	12.4349	0.578761	-7.32525	stanniocalcin 1 precursor
uc003xzp.2	NM_014393	Q2TBD5	Q2TBD5_HUMAN	STAU2	NM_014393	NP_055208	chr8	2.29802	3.97358	0.578324	-5.84593	staufen homolog 2 isoform e
uc003yom.2	NM_207506	Q8N8I0	SAM12_HUMAN	SAMD12	NM_207506	NP_997389	chr8	0.648815	1.17135	0.553902	-3.97913	sterile alpha motif domain containing 12 isoform
uc001xbb.2	NM_015589	Q9UPU9	SMAG1_HUMAN	SAMD4A	NM_015589	NP_056404	chr14	0.994956	1.37427	0.723991	-2.49119	sterile alpha motif domain containing 4 isoform
uc001jwy.1	NM_144660	Q5JSC8	Q5JSC8_HUMAN	SAMD8	NM_144660	NP_653261	chr10	7.36635	5.02228	1.46673	2.37263	sterile alpha motif domain containing 8
uc003jdw.2	NM_001047	B2R7Q1	B2R7Q1_HUMAN	SRD5A1	NM_001047	NP_001038	chr5	4.3381	8.37038	0.518268	-6.03701	steroid-5-alpha-reductase 1
uc003ire.2	NM_006745	A8K8Q3	A8K8Q3_HUMAN	SC4MOL	NM_006745	NP_006736	chr4	12.0441	19.8475	0.606831	-6.67943	sterol-C4-methyl oxidase-like isoform 1
uc004blh.2	NM_004099	P27105	STOM_HUMAN	STOM	NM_004099	NP_004090	chr9	4.57273	6.91759	0.66103	-3.80442	stomatin isoform a
uc002rwp.1	NM_172311	Q53S48	Q53S48_HUMAN	STON1-GTF2A1L	NM_172311	NP_758515	chr2	1.83498	2.57043	0.713879	-3.00309	STON1-GTF2A1L protein
uc010tvu.1	NM_033104	Q8WXE9	STON2_HUMAN	STON2	NM_033104	NP_149095	chr14	3.36673	5.3882	0.624835	-4.98176	stonin 2
uc001joq.2	NM_001130162	Q6ZVD7	STOX1_HUMAN	STOX1	NM_001130162	NP_001123634	chr10	0.613077	1.05947	0.578664	-2.05866	storkhead box 1 isoform d
uc003tvt.3	NM_022906	Q8TBR4	STG34_HUMAN	STAG3L4	NM_022906	NP_075057	chr7	1.55568	3.03715	0.512218	-3.30613	stromal antigen 3-like 4
uc010qmd.1	AK298966	B4DQU9	B4DQU9_HUMAN	KIAA1128			chr10	3.22626	2.49601	1.29257	2.38749	SubName	Full=cDNA FLJ52095;
uc009xaj.2	EF428334	B1N949	B1N949_HUMAN	PPFIA4			chr1	1.18406	2.01309	0.58818	-4.24792	SubName	Full=Liprin alpha4;
uc009vsi.1	BC139743	Q9NWG5	Q9NWG5_HUMAN	BC139743			chr1	2.34252	3.70468	0.632313	-2.13739	SubName: Full=cDNA FLJ10040 fis, clone HEMBA1001009;
uc002nps.3	NR_027130	B3KNJ0	B3KNJ0_HUMAN	ZNF738	NR_027130		chr19	3.47305	4.22442	0.822137	-2.74315	SubName: Full=cDNA FLJ14673 fis, clone NT2RP2003714, moderately similar to Zinc finger protein 430;
uc003lhy.1	AX746964	Q8NB83	Q8NB83_HUMAN	AX746964			chr5	2.07324	3.89706	0.532002	-4.05011	SubName: Full=cDNA FLJ34090 fis, clone FCBBF3006399;
uc002alq.1	AX747619	Q8NAJ1	Q8NAJ1_HUMAN	AX747619			chr15	5.3012	3.57522	1.48276	2.86529	SubName: Full=cDNA FLJ35275 fis, clone PROST2006282, weakly similar to TRANSLATION INITIATION FACTOR IF-2;
uc002qqz.1	AK094748	Q8N9G5	Q8N9G5_HUMAN	AK094748			chr19	1.59963	3.12309	0.512193	-3.72645	SubName: Full=cDNA FLJ37429 fis, clone BRAWH2001666;
uc002xyy.1	AK299330	B4DRM4	B4DRM4_HUMAN	PPP4R1L			chr20	1.14266	2.06966	0.552103	-3.05423	SubName: Full=cDNA FLJ50842, moderately similar to Serine/threonine-protein phosphatase 4regulatory subunit 1;
uc011llo.1	AK294723	B4DGQ9	B4DGQ9_HUMAN	ZNF252			chr8	1.84378	3.14061	0.587078	-4.24813	SubName: Full=cDNA FLJ52642, weakly similar to Zinc finger protein 3;
uc002ecq.2	AL832197	B7Z5S2	B7Z5S2_HUMAN	ZNF720			chr16	0.627925	1.20691	0.520275	-4.27179	SubName: Full=cDNA FLJ61641, moderately similar to Zinc finger protein 267;
uc002nvk.2	NM_005499	Q9UBT2	SAE2_HUMAN	UBA2	NM_005499	NP_005490	chr19	18.5956	33.6897	0.551968	-11.4987	SUMO-1 activating enzyme subunit 2
uc003fwz.3	NM_152699	B2R9F5	B2R9F5_HUMAN	SENP5	NM_152699	NP_689912	chr3	3.87673	6.44287	0.601709	-6.2681	SUMO1/sentrin specific peptidase 5
uc003pid.3	NM_015571	Q9GZR1	SENP6_HUMAN	SENP6	NM_015571	NP_056386	chr6	4.56518	8.14193	0.5607	-8.74254	SUMO1/sentrin specific peptidase 6 isoform 1
uc001ecd.2	NM_017744	Q8TDW4	ST7L_HUMAN	ST7L	NM_017744	NP_060214	chr1	0.695907	1.31482	0.529278	-3.23469	suppression of tumorigenicity 7-like isoform 1
uc002jvl.2	NM_003955	Q6FI39	Q6FI39_HUMAN	SOCS3	NM_003955	NP_003946	chr17	7.83314	12.8654	0.608852	-5.70322	suppressor of cytokine signaling 3
uc002lkr.1	NM_004232	O14544	SOCS6_HUMAN	SOCS6	NM_004232	NP_004223	chr18	3.08989	4.79167	0.644845	-4.54307	suppressor of cytokine signaling 6
uc001efp.3	NM_001102396	Q9BRV8-2	Q9BRV8-2	SIKE1	NM_001102396	NP_001095866	chr1	5.79715	7.92862	0.731169	-4.07378	suppressor of IKK epsilon isoform 1
uc003oxp.2	NM_003599	O75486-2	O75486-2	SUPT3H	NM_003599	NP_003590	chr6	2.96371	5.25492	0.563988	-4.06174	suppressor of Ty 3 homolog isoform 1
uc003cfo.1	NM_015551	O60279	SUSD5_HUMAN	SUSD5	NM_015551	NP_056366	chr3	0.919989	1.3839	0.664779	-2.09909	sushi domain containing 5 precursor
uc003htb.3	NM_001128430	Q9H4L7-2	Q9H4L7-2	SMARCAD1	NM_001128430	NP_001121902	chr4	7.93483	9.26231	0.856679	-2.28096	SWI/SNF-related, matrix-associated
uc003bwm.2	NM_133625	Q86VA8	Q86VA8_HUMAN	SYN2	NM_133625	NP_598328	chr3	0.949901	1.80055	0.527561	-4.00801	synapsin II isoform IIa
uc003amx.2	NM_003490	B1B1F9	B1B1F9_HUMAN	SYN3	NM_003490	NP_003481	chr22	5.79544	7.24034	0.800438	-2.16502	synapsin III isoform IIIa
uc001xmc.3	NM_018373	P57105	SYJ2B_HUMAN	SYNJ2BP	NM_018373	NP_060843	chr14	2.74948	4.92013	0.558823	-6.59431	synaptojanin 2 binding protein
uc001syv.2	NM_001135806	Q6AI31	Q6AI31_HUMAN	SYT1	NM_001135806	NP_001129278	chr12	5.68993	8.64084	0.658493	-5.532	synaptotagmin I
uc001eev.2	NM_205848	Q5T7P8-2	Q5T7P8-2	SYT6	NM_205848	NP_995320	chr1	8.2138	15.9349	0.515458	-10.5538	synaptotagmin VI
uc001bnv.1	NM_032872	Q8IYJ3-2	Q8IYJ3-2	SYTL1	NM_032872	NP_116261	chr1	1.5652	2.3928	0.654129	-2.62373	synaptotagmin-like 1
uc002kvm.2	NM_001007559	B0YJ95	B0YJ95_HUMAN	SS18	NM_001007559	NP_001007560	chr18	12.7106	23.5956	0.538686	-11.2619	synovial sarcoma translocation, chromosome 18
uc001dki.2	NM_014021	A8K8W0	A8K8W0_HUMAN	SSX2IP	NM_014021	NP_054740	chr1	1.62507	2.376	0.683952	-2.9693	synovial sarcoma, X breakpoint 2 interacting
uc001ehl.1	NM_152380	Q5JT54	Q5JT54_HUMAN	TBX15	NM_152380	NP_689593	chr1	0.835549	1.51269	0.552361	-2.65845	T-box 15
uc003dmy.2	NM_032505	Q8NFY9	KBTB8_HUMAN	KBTBD8	NM_032505	NP_115894	chr3	2.84155	4.06595	0.698865	-3.06678	T-cell activation kelch repeat protein
uc003cwv.3	NM_022171	P57738	TCTA_HUMAN	TCTA	NM_022171	NP_071503	chr3	2.26256	3.85012	0.587661	-2.95196	T-cell leukemia translocation altered
uc002rwh.1	NM_002158	P32314	FOXN2_HUMAN	FOXN2	NM_002158	NP_002149	chr2	5.47835	3.07492	1.78163	5.0638	T-cell leukemia virus enhancer factor
uc003qqe.2	NM_012454	Q59EY7	Q59EY7_HUMAN	TIAM2	NM_012454	NP_036586	chr6	2.98747	3.79237	0.787759	-2.50043	T-cell lymphoma invasion and metastasis 2
uc003ywk.2	NM_145003	Q96NA8	TSNA1_HUMAN	TSNARE1	NM_145003	NP_659440	chr8	5.63443	7.2995	0.771893	-2.44312	t-SNARE domain containing 1
uc002kvu.3	NM_005640	Q92750	TAF4B_HUMAN	TAF4B	NM_005640	NP_005631	chr18	3.03002	4.87821	0.621133	-4.51303	TAF4b RNA polymerase II, TATA box binding
uc001xdv.3	NM_014749	Q6NYC6	Q6NYC6_HUMAN	KIAA0586	NM_014749	NP_055564	chr14	1.80536	2.90076	0.622375	-4.09651	talpid3 protein
uc001xzt.3	NM_152332	Q8N9U0	TAC2N_HUMAN	TC2N	NM_152332	NP_689545	chr14	1.85019	3.61306	0.512083	-5.58741	tandem C2 domains, nuclear
uc003wss.2	NM_003747	O95271	TNKS1_HUMAN	TNKS	NM_003747	NP_003738	chr8	9.50489	10.4708	0.907756	-2.02333	tankyrase, TRF1-interacting ankyrin-related
uc001khp.2	NM_025235	Q9H2K2	TNKS2_HUMAN	TNKS2	NM_025235	NP_079511	chr10	16.829	20.0938	0.837522	-3.96923	tankyrase, TRF1-interacting ankyrin-related
uc002hdz.1	NM_020791	A2RUT8	A2RUT8_HUMAN	TAOK1	NM_020791	NP_065842	chr17	4.18199	8.26107	0.506228	-11.201	TAO kinase 1
uc001qog.3	NM_018009	Q9BX59	TPSNR_HUMAN	TAPBPL	NM_018009	NP_060479	chr12	0.732964	1.28242	0.571548	-1.99987	TAP binding protein-like precursor
uc001ped.2	NM_024116	Q9H5J8	TAF1D_HUMAN	TAF1D	NM_024116	NP_077021	chr11	7.11908	11.0223	0.645883	-3.88021	TATA box binding protein (TBP)-associated
uc003yrd.2	NM_032026	Q6P1N9	TATD1_HUMAN	TATDN1	NM_032026	NP_114415	chr8	1.61135	3.0605	0.526497	-2.29957	TatD DNase domain containing 1 isoform a
uc010ilv.2	NM_001163435	B9A6J1	B9A6J1_HUMAN	TBCK	NM_001163435	NP_001156907	chr4	4.52911	3.30488	1.37043	2.45758	TBC domain-containing protein kinase-like
uc004ayq.2	NM_018421	Q9BYX2	TBD2A_HUMAN	TBC1D2	NM_018421	NP_060891	chr9	1.58443	2.58989	0.611773	-3.22319	TBC1 domain family, member 2
uc003dts.2	NM_018309	B9A6M5	B9A6M5_HUMAN	TBC1D23	NM_018309	NP_060779	chr3	1.89318	3.44726	0.549184	-4.31469	TBC1 domain family, member 23
uc003cbe.2	NM_001134380	B9A6K1	B9A6K1_HUMAN	TBC1D5	NM_001134380	NP_001127852	chr3	3.47781	4.78084	0.727447	-4.13288	TBC1 domain family, member 5 isoform b
uc003fqg.2	NM_018138	Q9NVR7	TBCC1_HUMAN	TBCCD1	NM_018138	NP_060608	chr3	1.91888	3.72578	0.515027	-4.33685	TBCC domain containing 1
uc003you.2	NM_003184	Q6P1X5	TAF2_HUMAN	TAF2	NM_003184	NP_003175	chr8	3.54577	6.56368	0.540211	-6.77542	TBP-associated factor 2
uc003fav.2	NM_015508	Q7Z3E1	PARPT_HUMAN	TIPARP	NM_015508	NP_056323	chr3	1.58158	0.973236	1.62507	2.1046	TCDD-inducible poly(ADP-ribose) polymerase
uc001mkj.3	NM_021961	P28347	TEAD1_HUMAN	TEAD1	NM_021961	NP_068780	chr11	6.71458	10.6226	0.632103	-9.50618	TEA domain family member 1
uc001trn.3	NM_001082538	Q2MV58-2	Q2MV58-2	TCTN1	NM_001082538	NP_001076007	chr12	0.874907	1.39873	0.625502	-2.11038	tectonic family member 1 isoform 1
uc002jed.2	NM_018469	Q8IWB9-2	Q8IWB9-2	TEX2	NM_018469	NP_060939	chr17	2.36807	4.71942	0.501771	-6.52699	testis expressed sequence 2
uc001cns.1	NM_007170	Q5T422	Q5T422_HUMAN	TESK2	NM_007170	NP_009101	chr1	2.42806	3.7102	0.654428	-3.01641	testis-specific protein kinase 2
uc001eft.2	NM_005725	O60636	TSN2_HUMAN	TSPAN2	NM_005725	NP_005716	chr1	1.45962	2.67067	0.546536	-3.39146	tetraspan 2
uc003adp.3	NM_001145418	Q96AY4	TTC28_HUMAN	TTC28	NM_001145418	NP_001138890	chr22	2.36238	4.30367	0.548921	-8.20352	tetratricopeptide repeat domain 28
uc003klb.2	NM_014639	Q6PGP7	TTC37_HUMAN	TTC37	NM_014639	NP_055454	chr5	10.2167	14.2418	0.717372	-5.59646	tetratricopeptide repeat domain 37
uc001xyp.2	NM_001010854	Q86TV6	TTC7B_HUMAN	TTC7B	NM_001010854	NP_001010854	chr14	4.5492	8.05414	0.564828	-5.98534	tetratricopeptide repeat domain 7B
uc001xxi.2	NM_144596	A6NFG2	A6NFG2_HUMAN	TTC8	NM_144596	NP_653197	chr14	1.51802	2.93709	0.516844	-3.52457	tetratricopeptide repeat domain 8 isoform A
uc002jal.3	NM_025185	Q9HCD6	TANC2_HUMAN	TANC2	NM_025185	NP_079461	chr17	1.08427	1.62704	0.666406	-3.9217	tetratricopeptide repeat, ankyrin repeat and
uc001xvf.1	NM_015859	P52655	TF2AA_HUMAN	GTF2A1	NM_015859	NP_056943	chr14	9.17595	12.8459	0.714312	-3.53135	TFIIA alpha, p55 isoform 1
uc003xpk.2	NM_018105	Q9NVV9	THAP1_HUMAN	THAP1	NM_018105	NP_060575	chr8	2.3304	3.60379	0.646653	-2.37336	THAP domain containing, apoptosis associated
uc002dbg.1	NM_015914	Q6PKC3-2	Q6PKC3-2	TXNDC11	NM_015914	NP_056998	chr16	2.20252	4.27176	0.515599	-4.62172	thioredoxin domain containing 11
uc001wzs.2	NM_020784	B9EH67	B9EH67_HUMAN	TXNDC16	NM_020784	NP_065835	chr14	2.63947	3.40673	0.774781	-2.0309	thioredoxin domain containing 16 isoform 1
uc001enn.3	NM_006472	Q9H3M7	TXNIP_HUMAN	TXNIP	NM_006472	NP_006463	chr1	1.8161	3.41248	0.532192	-3.98258	thioredoxin interacting protein
uc003wsk.2	NM_153332	Q8IV48	ERI1_HUMAN	ERI1	NM_153332	NP_699163	chr8	1.95209	3.61085	0.540617	-4.8133	three prime histone mRNA exonuclease 1
uc001isi.3	NM_024838	B3KWL1	B3KWL1_HUMAN	THNSL1	NM_024838	NP_079114	chr10	0.850096	1.69209	0.502394	-3.30949	threonine synthase-like 1
uc001zkh.2	NM_003246	B9EGH6	B9EGH6_HUMAN	THBS1	NM_003246	NP_003237	chr15	23.0558	15.5632	1.48143	8.0092	thrombospondin 1 precursor
uc002tva.1	NM_001080427	Q9C0I4	THS7B_HUMAN	THSD7B	NM_001080427	NP_001073896	chr2	0.676444	1.09429	0.618157	-2.47815	thrombospondin, type I, domain containing 7B
uc010noz.2	NM_194324	A8K614	A8K614_HUMAN	TMSB15B	NM_194324	NP_919305	chrX	0.618085	1.13782	0.543221	-2.24687	thymosin beta15b
uc003xtw.1	NM_014729	O94900	TOX_HUMAN	TOX	NM_014729	NP_055544	chr8	2.67189	4.23498	0.63091	-3.74569	thymus high mobility group box protein TOX
uc001xzy.2	NM_004239	B2RUT2	B2RUT2_HUMAN	TRIP11	NM_004239	NP_004230	chr14	1.85675	3.07611	0.603604	-4.74285	thyroid hormone receptor interactor 11
uc002vpw.1	NM_004238	Q14669	TRIPC_HUMAN	TRIP12	NM_004238	NP_004229	chr2	11.8394	22.7852	0.519609	-15.8405	thyroid hormone receptor interactor 12
uc003azy.2	NM_003216	B2RC22	B2RC22_HUMAN	TEF	NM_003216	NP_003207	chr22	2.44478	3.98508	0.613483	-4.05227	thyrotrophic embryonic factor isoform 1
uc002sgj.3	NM_022173	P31483	TIA1_HUMAN	TIA1	NM_022173	NP_071505	chr2	12.5565	16.2207	0.774106	-4.6275	TIA1 cytotoxic granule-associated RNA binding
uc001stn.2	NM_018448	B2RAU3	B2RAU3_HUMAN	CAND1	NM_018448	NP_060918	chr12	23.4454	33.3499	0.703012	-9.71118	TIP120 protein
uc003szt.2	NM_014817	Q7L0X0	K0644_HUMAN	TRIL	NM_014817	NP_055632	chr7	2.25815	3.88954	0.58057	-4.65076	TLR4 interactor with leucine rich repeats
uc002xmd.1	NM_001039199	Q9BTX7	TTPAL_HUMAN	TTPAL	NM_001039199	NP_001034288	chr20	2.7297	3.90979	0.698173	-3.47933	tocopherol (alpha) transfer protein-like
uc001qdl.1	NM_148910	Q56UH9	Q56UH9_HUMAN	TIRAP	NM_148910	NP_683708	chr11	1.86368	3.22345	0.578163	-2.99122	Toll-interleukin 1 receptor domain-containing
uc001gnk.2	NM_145034	Q8NFQ8	TOIP2_HUMAN	TOR1AIP2	NM_145034	NP_659471	chr1	11.1739	6.16968	1.81109	5.89064	torsin A interacting protein 2
uc002ugp.2	NM_001136554	B3KR15	B3KR15_HUMAN	TLK1	NM_001136554	NP_001130026	chr2	4.57319	6.35793	0.719289	-4.71257	tousled-like kinase 1 isoform 2
uc003dyq.3	NM_024616	Q5BVD1	TTMP_HUMAN	C3orf52	NM_024616	NP_078892	chr3	1.23797	2.29767	0.538794	-4.24798	TPA-induced transmembrane protein
uc001wut.1	NM_001079537	Q5JPD6	Q5JPD6_HUMAN	TRAPPC6B	NM_001079537	NP_001073005	chr14	2.54309	3.80185	0.66891	-2.81896	trafficking protein particle complex 6B isoform
uc003lob.2	NM_006706	O14776	TCRG1_HUMAN	TCERG1	NM_006706	NP_006697	chr5	18.8247	27.5637	0.682954	-8.14928	transcription elongation regulator 1 isoform 1
uc002aea.2	NM_207036	Q86VM2	Q86VM2_HUMAN	TCF12	NM_207036	NP_996919	chr15	14.4749	16.5267	0.875849	-2.52996	transcription factor 12 isoform a
uc010dph.1	NM_001083962	P15884-3	P15884-3	TCF4	NM_001083962	NP_001077431	chr18	4.64318	5.96516	0.778382	-4.88221	transcription factor 4 isoform a
uc010mbu.2	NM_024915	A1L303	A1L303_HUMAN	GRHL2	NM_024915	NP_079191	chr8	10.0606	7.72245	1.30278	3.75074	transcription factor CP2-like 3
uc001ibu.1	NM_015446	A8MZ86	A8MZ86_HUMAN	AHCTF1	NM_015446	NP_056261	chr1	0.6751	1.25364	0.538511	-3.94893	transcription factor ELYS
uc001gdw.2	NM_053053	Q96BN2	TAD1L_HUMAN	TADA1	NM_053053	NP_444281	chr1	2.18378	3.92698	0.556096	-4.27376	transcriptional adaptor 1-like
uc002hnv.2	NM_001488	O75478	TAD2A_HUMAN	TADA2A	NM_001488	NP_001479	chr17	3.29825	4.86218	0.678347	-2.45901	transcriptional adaptor 2A isoform a
uc003fwa.3	NM_001128148	Q1HE24	Q1HE24_HUMAN	TFRC	NM_001128148	NP_001121620	chr3	22.7032	43.7251	0.519226	-19.0467	transferrin receptor
uc004azc.2	NM_004612	Q5T7S2	Q5T7S2_HUMAN	TGFBR1	NM_004612	NP_004603	chr9	8.42835	9.81299	0.858897	-2.44079	transforming growth factor, beta receptor I
uc003evb.2	NM_003304	Q14CE4	Q14CE4_HUMAN	TRPC1	NM_003304	NP_003295	chr3	4.54768	2.71464	1.67524	3.68974	transient receptor potential cation channel,
uc003xyo.1	NM_014294	Q6FHL3	Q6FHL3_HUMAN	TRAM1	NM_014294	NP_055109	chr8	10.2502	17.742	0.577739	-7.46804	translocation associated membrane protein 1
uc001pfp.1	NM_014679	Q86XR8	CEP57_HUMAN	CEP57	NM_014679	NP_055494	chr11	5.39152	8.38694	0.642847	-5.22101	translokin
uc003vjk.2	NM_012338	A4D0V8	A4D0V8_HUMAN	TSPAN12	NM_012338	NP_036470	chr7	2.87259	5.09372	0.563948	-4.10182	transmembrane 4 superfamily member 12
uc002ewi.3	NM_024562	Q9C0B7	TMCO7_HUMAN	TMCO7	NM_024562	NP_078838	chr16	3.21858	5.85918	0.549323	-6.57306	transmembrane and coiled-coil domains 7
uc001tau.2	NM_181783	Q6ZXV5-2	Q6ZXV5-2	TMTC3	NM_181783	NP_861448	chr12	5.98024	3.9297	1.52181	4.74463	transmembrane and tetratricopeptide repeat
uc001xrm.1	NM_006827	B2R605	B2R605_HUMAN	TMED10	NM_006827	NP_006818	chr14	22.5567	29.6589	0.760537	-6.20107	transmembrane emp24 domain-containing protein 10
uc003krf.2	NM_181836	Q9Y3B3	TMED7_HUMAN	TMED7	NM_181836	NP_861974	chr5	8.82901	7.4865	1.17932	2.40167	transmembrane emp24 protein transport domain
uc003tli.2	NM_182547	Q7Z7H5	TMED4_HUMAN	TMED4	NM_182547	NP_872353	chr7	10.0797	15.2374	0.661508	-4.91888	transmembrane emp24 protein transport domain
uc003ssh.2	NM_001134232	A4D108	A4D108_HUMAN	TMEM106B	NM_001134232	NP_001127704	chr7	4.21113	3.00422	1.40174	3.12108	transmembrane protein 106B
uc001pha.2	NM_052932	Q8N131	PORIM_HUMAN	TMEM123	NM_052932	NP_443164	chr11	12.6569	14.611	0.866257	-2.0789	transmembrane protein 123 precursor
uc003ghq.1	NM_032927	Q5BJH2-2	Q5BJH2-2	TMEM128	NM_032927	NP_116316	chr4	1.05146	2.01044	0.522998	-4.19799	transmembrane protein 128
uc009zyl.1	NM_133448	Q14C87	T132D_HUMAN	TMEM132D	NM_133448	NP_597705	chr12	2.89077	4.44216	0.650757	-4.69585	transmembrane protein 132D precursor
uc001nrl.1	NM_016464	Q9NPI0	TM138_HUMAN	TMEM138	NM_016464	NP_057548	chr11	2.56231	3.49655	0.732811	-2.13302	transmembrane protein 138
uc003vsi.2	NM_018295	Q9NV12	TM140_HUMAN	TMEM140	NM_018295	NP_060765	chr7	9.03196	12.0824	0.747531	-2.86133	transmembrane protein 140
uc002dif.3	NM_020422	Q96B96	TM159_HUMAN	TMEM159	NM_020422	NP_065155	chr16	4.21934	7.7372	0.545332	-4.704	transmembrane protein 159
uc004eom.2	NM_032227	Q5U3C3	TM164_HUMAN	TMEM164	NM_032227	NP_115603	chrX	3.09602	5.24317	0.590486	-2.80248	transmembrane protein 164 isoform b
uc003khx.3	NM_174909	Q8TBQ9	T167A_HUMAN	TMEM167A	NM_174909	NP_777569	chr5	9.61589	16.9969	0.565743	-9.68075	transmembrane protein 167A precursor
uc010jpa.2	NM_001100829	Q5T4T1	T170B_HUMAN	TMEM170B	NM_001100829	NP_001094299	chr6	1.08866	1.45552	0.747955	-1.99987	transmembrane protein 170B
uc001kvt.2	NM_024789	Q14CX5	TM180_HUMAN	TMEM180	NM_024789	NP_079065	chr10	3.51009	6.29851	0.557288	-5.29557	transmembrane protein 180
uc003ila.3	NM_018241	Q9NVA4	T184C_HUMAN	TMEM184C	NM_018241	NP_060711	chr4	8.08697	10.3969	0.777823	-2.76615	transmembrane protein 184C
uc002eft.2	NM_153261	Q8N9A8-2	Q8N9A8-2	TMEM188	NM_153261	NP_694993	chr16	1.4862	2.84763	0.521907	-3.03564	transmembrane protein 188
uc001smy.2	NM_001130963	O14524	T194A_HUMAN	TMEM194A	NM_001130963	NP_001124435	chr12	5.52397	10.5689	0.522665	-9.55295	transmembrane protein 194A isoform a
uc002kmx.1	NM_001080209	A6NKL6	TTMA_HUMAN	TMEM200C	NM_001080209	NP_001073678	chr18	4.0401	5.52971	0.730617	-2.01461	transmembrane protein 200C
uc001hjc.3	NM_018252	Q9H813	TM206_HUMAN	TMEM206	NM_018252	NP_060722	chr1	4.01018	6.87319	0.583453	-3.99113	transmembrane protein 206
uc003phw.2	NM_018247	Q9NV96	CC50A_HUMAN	TMEM30A	NM_018247	NP_060717	chr6	7.86927	15.1583	0.51914	-10.3917	transmembrane protein 30A isoform 1
uc003gwi.2	NM_018126	B3KSS8	B3KSS8_HUMAN	TMEM33	NM_018126	NP_060596	chr4	9.84601	7.62045	1.29205	4.07401	transmembrane protein 33
uc003fpj.2	NM_080652	A8K4B3	A8K4B3_HUMAN	TMEM41A	NM_080652	NP_542383	chr3	1.29996	2.17234	0.598413	-3.89604	transmembrane protein 41A precursor
uc001mhm.2	NM_015012	Q5BJD5	TM41B_HUMAN	TMEM41B	NM_015012	NP_055827	chr11	4.04783	6.83191	0.592489	-5.25941	transmembrane protein 41B isoform 1
uc004ddh.2	NM_031442	Q9BQJ4	TMM47_HUMAN	TMEM47	NM_031442	NP_113630	chrX	13.7937	19.9117	0.692744	-6.5977	transmembrane protein 47
uc001cvs.2	NM_018087	Q9BTX1	NDC1_HUMAN	TMEM48	NM_018087	NP_060557	chr1	19.5583	23.347	0.837722	-2.70757	transmembrane protein 48
uc003xsh.1	NM_152417	Q96MH6-2	Q96MH6-2	TMEM68	NM_152417	NP_689630	chr8	1.07808	2.07774	0.518873	-3.77996	transmembrane protein 68
uc002thm.2	NM_032824	Q96K49	TM87B_HUMAN	TMEM87B	NM_032824	NP_116213	chr2	1.21788	2.08552	0.583972	-3.424	transmembrane protein 87B precursor
uc002wtw.1	NM_024893	Q9H7V2	TM90B_HUMAN	TMEM90B	NM_024893	NP_079169	chr20	2.28156	4.00172	0.570145	-3.38028	transmembrane protein 90B
uc003cfk.2	NM_001039770	Q6ZT21	TMPPE_HUMAN	TMPPE	NM_001039770	NP_001034859	chr3	2.70675	1.50373	1.80002	3.08414	transmembrane protein with
uc003kci.3	NM_153188	Q92973	TNPO1_HUMAN	TNPO1	NM_153188	NP_694858	chr5	13.4439	21.828	0.6159	-13.0129	transportin 1 isoform 2
uc003lye.1	NM_022090	Q8IZ13	CE054_HUMAN	C5orf54	NM_022090	NP_071373	chr5	1.21003	1.88786	0.640956	-2.01972	transposon-derived Buster3 transposase-like
uc011aor.1	NM_001162501	Q9UPQ9	TNR6B_HUMAN	TNRC6B	NM_001162501	NP_001155973	chr22	4.95268	6.51973	0.759645	-6.08784	trinucleotide repeat containing 6B isoform 1
uc003inh.2	NM_015271	Q9C040	TRIM2_HUMAN	TRIM2	NM_015271	NP_056086	chr4	12.5136	8.2934	1.50886	7.53746	tripartite motif-containing 2 isoform 1
uc004bjw.2	NM_012210	Q13049	TRI32_HUMAN	TRIM32	NM_012210	NP_036342	chr9	3.66051	6.90409	0.530195	-6.15273	tripartite motif-containing 32
uc002iwy.3	NM_001005207	A8K0V9	A8K0V9_HUMAN	TRIM37	NM_001005207	NP_001005207	chr17	8.66044	15.8281	0.547158	-10.1633	tripartite motif-containing 37 protein
uc003fdm.2	NM_173084	A8K5G9	A8K5G9_HUMAN	TRIM59	NM_173084	NP_775107	chr3	5.39096	6.85653	0.786252	-2.45771	tripartite motif-containing 59
uc001zug.1	NM_182985	Q86WT6	TRI69_HUMAN	TRIM69	NM_182985	NP_892030	chr15	0.86316	1.56748	0.550666	-2.84948	tripartite motif-containing 69 isoform a
uc001vpi.3	NM_003291	P29144	TPP2_HUMAN	TPP2	NM_003291	NP_003282	chr13	16.0935	18.2406	0.88229	-2.32469	tripeptidyl peptidase II
uc001ssb.2	NM_007235	O43592	XPOT_HUMAN	XPOT	NM_007235	NP_009166	chr12	16.3604	24.7923	0.659899	-7.94335	tRNA exportin
uc003qam.2	NM_001031712	Q7Z4G4	TRM11_HUMAN	TRMT11	NM_001031712	NP_001026882	chr6	3.27982	5.57034	0.5888	-3.53179	tRNA methyltransferase 11
uc003bpp.3	NM_182916	A8K2Z6	A8K2Z6_HUMAN	TRNT1	NM_182916	NP_886552	chr3	3.32129	4.63361	0.716781	-2.75791	tRNA nucleotidyl transferase, CCA-adding, 1
uc003bxb.2	NM_001145392	Q8NCE0	SEN2_HUMAN	TSEN2	NM_001145392	NP_001138864	chr3	1.46459	2.90643	0.503915	-4.78411	tRNA-intron nuclease 2 isoform 1
uc001lcd.2	NM_139169	Q8WWH5	TRUB1_HUMAN	TRUB1	NM_139169	NP_631908	chr10	3.05793	5.03327	0.607544	-4.02262	TruB pseudouridine (psi) synthase homolog 1
uc003pwn.2	NM_021648	Q5TFE7	Q5TFE7_HUMAN	TSPYL4	NM_021648	NP_067680	chr6	4.11288	8.02883	0.512265	-7.34662	TSPY-like 4
uc003pjc.2	NM_003318	P33981	TTK_HUMAN	TTK	NM_003318	NP_003309	chr6	8.32342	11.5398	0.721279	-3.76881	TTK protein kinase
uc003qrf.2	NM_020245	Q9NRJ4	TULP4_HUMAN	TULP4	NM_020245	NP_064630	chr6	2.83418	4.85017	0.584347	-7.70197	tubby like protein 4 isoform 1
uc003jbh.3	NM_007030	Q4L233	Q4L233_HUMAN	TPPP	NM_007030	NP_008961	chr5	0.653949	1.22712	0.532913	-3.46421	tubulin polymerization promoting protein
uc001xrx.2	NM_015072	Q6EMB2	TTLL5_HUMAN	TTLL5	NM_015072	NP_055887	chr14	3.92574	5.31497	0.738618	-3.9087	tubulin tyrosine ligase-like family, member 5
uc003pvq.2	NM_016262	Q5H8W8	Q5H8W8_HUMAN	TUBE1	NM_016262	NP_057346	chr6	1.48462	2.40454	0.617427	-2.19856	tubulin, epsilon 1
uc001yur.3	NM_052903	Q96RT8	GCP5_HUMAN	TUBGCP5	NM_052903	NP_443135	chr15	2.29949	3.46424	0.663778	-3.40799	tubulin, gamma complex associated protein 5
uc003ksi.2	NM_014350	B3KMH1	B3KMH1_HUMAN	TNFAIP8	NM_014350	NP_055165	chr5	1.16465	2.19706	0.530095	-3.25349	tumor necrosis factor, alpha-induced protein 8
uc002gij.2	NM_000546	Q2XN98	Q2XN98_HUMAN	TP53	NM_000546	NP_000537	chr17	28.6116	50.1218	0.570841	-15.0842	tumor protein p53 isoform a
uc004enz.1	NM_033380	P29400-2	P29400-2	COL4A5	NM_033380	NP_203699	chrX	5.87153	10.1059	0.580998	-9.44843	type IV collagen alpha 5 isoform 2 precursor
uc003tuw.2	NM_003596	A4D2M0	A4D2M0_HUMAN	TPST1	NM_003596	NP_003587	chr7	2.84422	4.18294	0.679957	-2.4798	tyrosylprotein sulfotransferase 1
uc003mxr.2	NM_152551	A8K8P4	A8K8P4_HUMAN	SNRNP48	NM_152551	NP_689764	chr6	1.41785	2.24465	0.631656	-3.88778	U11/U12 snRNP 48K
uc004amv.2	NM_013438	Q5T6J9	Q5T6J9_HUMAN	UBQLN1	NM_013438	NP_038466	chr9	23.1986	37.0275	0.626525	-11.2857	ubiquilin 1 isoform 1
uc004dus.2	NM_013444	Q5D027	Q5D027_HUMAN	UBQLN2	NM_013444	NP_038472	chrX	14.4554	20.4141	0.708107	-5.57376	ubiquilin 2
uc001pyi.3	NM_032873	Q8TF42	UBS3B_HUMAN	UBASH3B	NM_032873	NP_116262	chr11	0.986195	1.8567	0.531156	-4.335	ubiquitin associated and SH3 domain containing,
uc011dur.1	NM_015255	Q8IWV8	UBR2_HUMAN	UBR2	NM_015255	NP_056070	chr6	3.04789	4.30173	0.708526	-3.88323	ubiquitin protein ligase E3 component n-recognin
uc001zaq.2	NM_000462	Q05086	UBE3A_HUMAN	UBE3A	NM_000462	NP_000453	chr15	7.26204	11.1319	0.652364	-6.50148	ubiquitin protein ligase E3A isoform 2
uc010lqs.2	NM_014671	Q15386	UBE3C_HUMAN	UBE3C	NM_014671	NP_055486	chr7	7.15089	12.8298	0.557367	-11.5863	ubiquitin protein ligase E3C
uc001srb.1	NM_006313	Q9Y4E8-2	Q9Y4E8-2	USP15	NM_006313	NP_006304	chr12	1.54746	2.92417	0.529199	-5.599	ubiquitin specific peptidase 15
uc001pwm.3	NM_004205	B0YJB8	B0YJB8_HUMAN	USP2	NM_004205	NP_004196	chr11	1.79354	2.57861	0.695546	-2.30569	ubiquitin specific peptidase 2 isoform a
uc003gzn.2	NM_022832	O75317	UBP12_HUMAN	USP46	NM_022832	NP_073743	chr4	4.6579	6.39936	0.727869	-4.59346	ubiquitin specific peptidase 46 isoform 1
uc001zyl.3	NM_005154	P40818	UBP8_HUMAN	USP8	NM_005154	NP_005145	chr15	4.23277	5.24069	0.807674	-2.52245	ubiquitin specific peptidase 8
uc001utc.2	NM_005800	Q5W0Q7	USPL1_HUMAN	USPL1	NM_005800	NP_005791	chr13	1.26052	1.81428	0.694776	-2.89198	ubiquitin specific peptidase like 1
uc001dak.1	NM_001017416	O94782	UBP1_HUMAN	USP1	NM_001017416	NP_001017416	chr1	4.83674	9.41355	0.513806	-8.39555	ubiquitin specific protease 1
uc001poh.2	NM_020886	B0YJC1	B0YJC1_HUMAN	USP28	NM_020886	NP_065937	chr11	11.2295	21.9176	0.512351	-13.4477	ubiquitin specific protease 28
uc003ics.3	NM_019050	Q70EK8	UBP53_HUMAN	USP53	NM_019050	NP_061923	chr4	2.64005	1.99621	1.32253	2.32572	ubiquitin specific protease 53
uc003fkh.2	NM_003940	Q92995	UBP13_HUMAN	USP13	NM_003940	NP_003931	chr3	3.55829	6.88131	0.517095	-9.33676	ubiquitin thiolesterase 13
uc002amf.2	NM_006537	Q9Y6I4	UBP3_HUMAN	USP3	NM_006537	NP_006528	chr15	3.50056	5.13716	0.681419	-2.88545	ubiquitin thiolesterase 3
uc003hdg.3	NM_018227	A0AVT1	UBA6_HUMAN	UBA6	NM_018227	NP_060697	chr4	5.84488	4.65527	1.25554	3.00636	ubiquitin-activating enzyme E1-like 2
uc004dge.3	NM_021140	Q59HG3	Q59HG3_HUMAN	KDM6A	NM_021140	NP_066963	chrX	23.246	13.2539	1.75389	10.6339	ubiquitously transcribed tetratricopeptide
uc002sbs.2	NM_006577	Q54AC1	Q54AC1_HUMAN	B3GNT2	NM_006577	NP_006568	chr2	8.49959	16.1094	0.527617	-8.13578	UDP-GlcNAc	betaGal
uc001mjo.2	NM_198516	Q58A54	Q58A54_HUMAN	GALNTL4	NM_198516	NP_940918	chr11	4.05543	6.16583	0.657726	-3.21979	UDP-N-acetyl-alpha-D-galactosamine	polypeptide
uc010mli.2	NM_001128227	A6PZH2	A6PZH2_HUMAN	GNE	NM_001128227	NP_001121699	chr9	2.54846	4.13982	0.615597	-4.47317	UDP-N-acetylglucosamine-2-epimerase/N-
uc001tgq.2	NM_015054	A0JNW5	UH1BL_HUMAN	UHRF1BP1L	NM_015054	NP_055869	chr12	2.74344	4.20868	0.651852	-4.00499	UHRF1 (ICBP90) binding protein 1-like isoform a
uc003xjr.1	NM_080872	Q6UXZ4	UNC5D_HUMAN	UNC5D	NM_080872	NP_543148	chr8	16.4977	12.9846	1.27056	5.39364	unc-5 homolog D precursor
uc001hts.1	NM_014777	Q14146	URB2_HUMAN	URB2	NM_014777	NP_055592	chr1	15.9118	14.117	1.12714	2.18727	URB2 ribosome biogenesis 2 homolog
uc001gdp.2	NM_012474	Q9BZX2	UCK2_HUMAN	UCK2	NM_012474	NP_036606	chr1	29.8129	49.6589	0.600354	-7.76247	uridine-cytidine kinase 2
uc001iks.1	NM_001080491	Q5VV10	Q5VV10_HUMAN	USP6NL	NM_001080491	NP_001073960	chr10	5.17085	6.19156	0.835146	-2.25148	USP6 N-terminal like isoform 2
uc002ztf.2	NM_005207	A8KA44	A8KA44_HUMAN	CRKL	NM_005207	NP_005198	chr22	24.6192	37.1618	0.662487	-11.312	v-crk sarcoma virus CT10 oncogene homolog
uc002yxg.2	NM_005239	P15036	ETS2_HUMAN	ETS2	NM_005239	NP_005230	chr21	8.4084	11.7933	0.712982	-4.55528	v-ets erythroblastosis virus E26 oncogene
uc001xrn.2	NM_005252	Q6FG41	Q6FG41_HUMAN	FOS	NM_005252	NP_005243	chr14	4.55686	8.56759	0.531872	-5.47678	v-fos FBJ murine osteosarcoma viral oncogene
uc002rci.2	NM_005378	Q53XS5	Q53XS5_HUMAN	MYCN	NM_005378	NP_005369	chr2	29.8946	52.7212	0.567031	-12.8594	v-myc myelocytomatosis viral related oncogene,
uc001yft.2	NM_003384	Q99986	VRK1_HUMAN	VRK1	NM_003384	NP_003375	chr14	9.20454	17.9956	0.511489	-7.07656	vaccinia related kinase 1
uc004akr.2	NM_033305	Q96RL7	VP13A_HUMAN	VPS13A	NM_033305	NP_150648	chr9	2.3324	4.04486	0.576634	-8.14217	vacuolar protein sorting 13A isoform A
uc002agz.2	NM_020821	Q709C8	VP13C_HUMAN	VPS13C	NM_020821	NP_065872	chr15	3.13486	2.27441	1.37831	3.80705	vacuolar protein sorting 13C protein isoform 2A
uc001atv.2	NM_015378	Q5THJ4	VP13D_HUMAN	VPS13D	NM_015378	NP_056193	chr1	5.97609	5.27938	1.13197	2.51486	vacuolar protein sorting 13D isoform 1
uc003tgy.2	NM_014396	P49754	VPS41_HUMAN	VPS41	NM_014396	NP_055211	chr7	4.92325	8.14901	0.604153	-6.22167	vacuolar protein sorting 41 isoform 1
uc002scq.2	NM_016516	Q9P1Q0	VPS54_HUMAN	VPS54	NM_016516	NP_057600	chr2	1.36345	2.20084	0.619513	-3.75492	vacuolar protein sorting 54 isoform 1
uc003fpb.1	NM_015303	A8K8Q8	A8K8Q8_HUMAN	VPS8	NM_015303	NP_056118	chr3	2.97875	5.53714	0.537959	-7.35286	vacuolar protein sorting 8 homolog isoform b
uc001fwc.1	NM_020335	Q9ULK5	VANG2_HUMAN	VANGL2	NM_020335	NP_065068	chr1	23.7033	38.8472	0.610169	-13.8155	vang-like 2
uc003owh.2	NM_001025366	P15692	VEGFA_HUMAN	VEGFA	NM_001025366	NP_001020537	chr6	6.30417	9.42536	0.668852	-5.21643	vascular endothelial growth factor A isoform a
uc003woh.2	NM_003382	P41587	VIPR2_HUMAN	VIPR2	NM_003382	NP_003373	chr7	0.922497	1.61354	0.571723	-2.916	vasoactive intestinal peptide receptor 2
uc001pjv.2	NM_003478	A8K960	A8K960_HUMAN	CUL5	NM_003478	NP_003469	chr11	2.883	4.4391	0.649455	-4.47874	Vasopressin-activated calcium-mobilizing
uc001dvk.1	NM_006113	Q9UKW4	VAV3_HUMAN	VAV3	NM_006113	NP_006104	chr1	0.884476	1.54495	0.572494	-3.28742	vav 3 guanine nucleotide exchange factor isoform
uc003kii.3	NM_004385	P13611	CSPG2_HUMAN	VCAN	NM_004385	NP_004376	chr5	34.0065	42.7043	0.796326	-11.1938	versican isoform 1 precursor
uc001ghx.1	NM_003762	Q6IAZ3	Q6IAZ3_HUMAN	VAMP4	NM_003762	NP_003753	chr1	0.680512	1.19922	0.567464	-2.41896	vesicle-associated membrane protein 4
uc002koj.2	NM_003574	A6NDZ0	A6NDZ0_HUMAN	VAPA	NM_003574	NP_003565	chr18	3.67015	7.05397	0.520295	-8.76604	vesicle-associated membrane protein-associated
uc003chl.2	NM_015873	O15195	VILL_HUMAN	VILL	NM_015873	NP_056957	chr3	0.848176	1.53612	0.552154	-2.72018	villin-like protein
uc003ssj.2	NM_001135924	Q8N2E2	VWDE_HUMAN	VWDE	NM_001135924	NP_001129396	chr7	6.02086	3.63123	1.65808	5.11862	von Willebrand factor D and EGF domains
uc002vnq.2	NM_020830	Q53S17	Q53S17_HUMAN	WDFY1	NM_020830	NP_065881	chr2	22.204	28.0348	0.792015	-5.25727	WD repeat and FYVE domain containing 1
uc003hpd.2	NM_014991	Q8IZQ1	WDFY3_HUMAN	WDFY3	NM_014991	NP_055806	chr4	9.34374	5.85858	1.59488	9.51591	WD repeat and FYVE domain containing 3 isoform
uc001yld.2	NM_181291	Q8TBZ3-2	Q8TBZ3-2	WDR20	NM_181291	NP_851808	chr14	2.33445	3.79157	0.615697	-4.45591	WD repeat domain 20 isoform 1
uc010kkw.1	NM_182552	A2RRH5	WDR27_HUMAN	WDR27	NM_182552	NP_872358	chr6	2.35088	3.66995	0.640575	-5.1151	WD repeat domain 27
uc004aao.2	NM_024345	Q5QP82	WDR32_HUMAN	DCAF10	NM_024345	NP_077321	chr9	1.45435	2.83452	0.513084	-6.06472	WD repeat domain 32
uc003kpd.2	NM_139281	Q8NI36	WDR36_HUMAN	WDR36	NM_139281	NP_644810	chr5	5.49326	6.50889	0.843964	-2.21731	WD repeat domain 36
uc003kff.1	NM_018268	Q9HAD4	WDR41_HUMAN	WDR41	NM_018268	NP_060738	chr5	5.96471	10.6094	0.56221	-5.77221	WD repeat domain 41
uc004eqn.2	NM_019045	Q5JSH3	WDR44_HUMAN	WDR44	NM_019045	NP_061918	chrX	3.0188	4.64472	0.649942	-3.70691	WD repeat domain 44 protein
uc001dwl.2	NM_001142550	O94967-3	O94967-3	WDR47	NM_001142550	NP_001136022	chr1	0.915817	1.46829	0.62373	-2.32292	WD repeat domain 47 isoform 1
uc003lgr.3	NM_017706	Q9H6Y2	WDR55_HUMAN	WDR55	NM_017706	NP_060176	chr5	5.13463	7.98634	0.642926	-3.9036	WD repeat domain 55
uc011boy.1	NM_020800	B4E0K1	B4E0K1_HUMAN	IFT80	NM_020800	NP_065851	chr3	2.24112	3.85064	0.582012	-5.39519	WD repeat domain 56
uc002ual.3	NM_001128212	Q8N9V3	WSDU1_HUMAN	WDSUB1	NM_001128212	NP_001121684	chr2	1.36057	2.38621	0.570179	-2.39963	WD repeat, sterile alpha motif and U-box domain
uc001twr.2	NM_018639	Q9NYS7	WSB2_HUMAN	WSB2	NM_018639	NP_061109	chr12	10.8069	14.193	0.761422	-3.66179	WD SOCS-box protein 2
uc001mhs.2	NM_003390	P30291	WEE1_HUMAN	WEE1	NM_003390	NP_003381	chr11	6.66751	10.0422	0.66395	-7.43281	WEE1 tyrosine kinase isoform 1
uc003qsl.2	NM_004906	Q15007	FL2D_HUMAN	WTAP	NM_004906	NP_004897	chr6	8.18627	10.0649	0.81335	-3.07542	Wilms' tumour 1-associating protein isoform 1
uc003ydt.2	NM_007013	Q5YLC1	Q5YLC1_HUMAN	WWP1	NM_007013	NP_008944	chr8	4.54876	8.53882	0.532715	-7.21522	WW domain containing E3 ubiquitin protein ligase
uc004crr.2	NM_181332	Q8N0W4	NLGNX_HUMAN	NLGN4X	NM_181332	NP_851849	chrX	23.2869	25.8249	0.90172	-2.68763	X-linked neuroligin 4 precursor
uc003wld.2	NM_005431	B2R925	B2R925_HUMAN	XRCC2	NM_005431	NP_005422	chr7	4.72676	7.1054	0.665235	-3.71729	X-ray repair cross complementing protein 2
uc001goi.2	NM_004736	Q9UBH6	XPR1_HUMAN	XPR1	NM_004736	NP_004727	chr1	4.60904	7.66141	0.601592	-7.9458	xenotropic and polytropic retrovirus receptor
uc003wqp.2	NM_207411			XKR5	NM_207411	NP_997294	chr8	1.1629	1.90561	0.610248	-3.21805	XK-related protein 5a
uc001pgt.2	NM_001130145	Q8IUY9	Q8IUY9_HUMAN	YAP1	NM_001130145	NP_001123617	chr11	16.6691	24.6924	0.67507	-9.05338	Yes-associated protein 1, 65kDa isoform 1
uc004dwy.2	NM_173834	Q96EC8	YIPF6_HUMAN	YIPF6	NM_173834	NP_776195	chrX	4.72554	7.77771	0.607575	-2.94105	Yip1 domain family, member 6
uc001nkv.3	NM_145008	B3KW92	B3KW92_HUMAN	YPEL4	NM_145008	NP_659445	chr11	3.55338	2.06177	1.72346	2.18614	yippee-like 4
uc001hfe.1	NM_018566	B2RNX3	B2RNX3_HUMAN	YOD1	NM_018566	NP_061036	chr1	3.49412	2.57139	1.35884	2.61567	YOD1 OTU deubiquinating enzyme 1 homolog
uc002yeh.2	NM_017798	Q9BYJ9	YTHD1_HUMAN	YTHDF1	NM_017798	NP_060268	chr20	16.0174	29.3044	0.546586	-11.5817	YTH domain family, member 1
uc003aeg.2	NM_032173	Q9ULT6	ZNRF3_HUMAN	ZNRF3	NM_032173	NP_115549	chr22	3.83664	7.65204	0.501388	-9.31509	zinc and ring finger 3
uc010aqg.2	NM_001123329	Q9Y2K1	ZBTB1_HUMAN	ZBTB1	NM_001123329	NP_001116801	chr14	1.85844	3.67835	0.505237	-6.06365	zinc finger and BTB domain containing 1 isoform
uc003ybx.3	NM_001105539	Q96DT7	ZBT10_HUMAN	ZBTB10	NM_001105539	NP_001099009	chr8	1.69872	2.71677	0.625273	-3.78001	zinc finger and BTB domain containing 10 isoform
uc001nuz.2	NM_024784	Q9H5J0	ZBTB3_HUMAN	ZBTB3	NM_024784	NP_079060	chr11	9.87336	13.3169	0.741414	-3.71277	zinc finger and BTB domain containing 3
uc003etw.2	NM_001080412	Q8NAP3	ZBT38_HUMAN	ZBTB38	NM_001080412	NP_001073881	chr3	0.741163	1.47637	0.502019	-4.80924	zinc finger and BTB domain containing 38
uc001ypp.2	NM_001137601	B7ZW21	B7ZW21_HUMAN	ZBTB42	NM_001137601	NP_001131073	chr14	1.21198	2.36089	0.513358	-3.7262	zinc finger and BTB domain containing 42
uc003zzx.2	NM_014872	Q5T942	Q5T942_HUMAN	ZBTB5	NM_014872	NP_055687	chr9	3.79113	6.8245	0.555518	-6.36253	zinc finger and BTB domain containing 5
uc004bnh.2	NM_006626	A8K8N6	A8K8N6_HUMAN	ZBTB6	NM_006626	NP_006617	chr9	1.31677	2.53784	0.518855	-4.04449	zinc finger and BTB domain containing 6
uc002qsc.2	NM_181846	P10073	ZSC22_HUMAN	ZSCAN22	NM_181846	NP_862829	chr19	1.20731	1.80117	0.670291	-2.26152	zinc finger and SCAN domain containing 22
uc003vge.2	NM_021994	Q9NRM2	ZN277_HUMAN	ZNF277	NM_021994	NP_068834	chr7	1.23275	2.06822	0.596044	-3.16018	zinc finger protein (C2H2 type) 277
uc002nni.1	NM_033204	Q8IZC7	ZN101_HUMAN	ZNF101	NM_033204	NP_149981	chr19	4.35079	8.2205	0.52926	-4.71407	zinc finger protein 101
uc003sqt.1	NM_016265	B2RNQ7	B2RNQ7_HUMAN	ZNF12	NM_016265	NP_057349	chr7	2.42877	4.29255	0.565811	-5.13786	zinc finger protein 12 isoform a
uc010xkp.1	NM_001008727	P58317	ZN121_HUMAN	ZNF121	NM_001008727	NP_001008727	chr19	42.7116	21.7214	1.96634	9.5117	zinc finger protein 121
uc002qpn.2	NM_003435	P52741	ZN134_HUMAN	ZNF134	NM_003435	NP_003426	chr19	12.7599	22.1073	0.577182	-7.47265	zinc finger protein 134
uc002qre.2	NM_003436	P52742	ZN135_HUMAN	ZNF135	NM_003436	NP_003427	chr19	1.76106	2.54045	0.693207	-2.21933	zinc finger protein 135 isoform 2
uc003gaa.2	NM_003441	Q15928	ZN141_HUMAN	ZNF141	NM_003441	NP_003432	chr4	4.10238	2.27136	1.80614	3.22854	zinc finger protein 141
uc003cnj.2	NM_018651	Q6ZMS4	YK023_HUMAN	ZNF167	NM_018651	NP_061121	chr3	3.55728	2.20906	1.61031	2.99153	zinc finger protein 167 isoform 1
uc004aum.1	NM_194320	A2AGP5	A2AGP5_HUMAN	ZNF169	NM_194320	NP_919301	chr9	0.69568	1.18368	0.587724	-2.8108	zinc finger protein 169
uc002cvc.2	NM_003450	Q15697	ZN174_HUMAN	ZNF174	NM_003450	NP_003441	chr16	2.22751	4.16479	0.534844	-4.14788	zinc finger protein 174 isoform a
uc002gng.1	NM_144680	P17022	ZNF18_HUMAN	ZNF18	NM_144680	NP_653281	chr17	2.36193	3.4442	0.685769	-2.29668	zinc finger protein 18
uc004bbh.1	NM_003452	O75820	ZN189_HUMAN	ZNF189	NM_003452	NP_003443	chr9	2.40108	3.30938	0.725538	-2.08862	zinc finger protein 189 isoform 1
uc003cnm.2	NM_006991	B2RAH8	B2RAH8_HUMAN	ZNF197	NM_006991	NP_008922	chr3	1.94905	3.16147	0.616502	-4.23989	zinc finger protein 197 isoform 1
uc002mtf.1	NM_021143	Q8N457	Q8N457_HUMAN	ZNF20	NM_021143	NP_066966	chr19	2.10155	3.10023	0.677867	-2.25557	zinc finger protein 20
uc002hhj.3	NM_001098507	Q59G94	Q59G94_HUMAN	ZNF207	NM_001098507	NP_001091977	chr17	23.9468	39.444	0.60711	-14.4025	zinc finger protein 207 isoform c
uc004dis.2	NM_001007088	Q96QH7	Q96QH7_HUMAN	ZNF182	NM_001007088	NP_001007089	chrX	1.68078	3.11262	0.539989	-3.94632	zinc finger protein 21 isoform 2
uc001mey.2	NM_013250	Q9UL58	ZN215_HUMAN	ZNF215	NM_013250	NP_037382	chr11	1.80285	2.62192	0.687609	-2.42327	zinc finger protein 215
uc002xwq.3	NM_006526	O75362	ZN217_HUMAN	ZNF217	NM_006526	NP_006517	chr20	25.7191	21.1934	1.21355	4.44634	zinc finger protein 217
uc002oyh.1	NM_013398	Q9NZL3	ZN224_HUMAN	ZNF224	NM_013398	NP_037530	chr19	2.78621	4.79717	0.580802	-3.60637	zinc finger protein 224
uc002oyp.2	NM_001032373	Q9NYT6	ZN226_HUMAN	ZNF226	NM_001032373	NP_001027545	chr19	1.00942	1.82375	0.553485	-3.61239	zinc finger protein 226 isoform a
uc002faf.2	NM_145911	P17027	ZNF23_HUMAN	ZNF23	NM_145911	NP_666016	chr16	1.3724	1.94672	0.704984	-2.14594	zinc finger protein 23
uc002oyl.3	NM_001144824	A8K1C8	A8K1C8_HUMAN	ZNF234	NM_001144824	NP_001138296	chr19	0.993877	1.82676	0.544066	-3.38389	zinc finger protein 234
uc002lmi.2	NM_007345	B2RTX9	B2RTX9_HUMAN	ZNF236	NM_007345	NP_031371	chr18	2.31037	4.42223	0.522445	-7.6202	zinc finger protein 236
uc010tcn.1	NM_001142684	Q9UJ78	ZMYM5_HUMAN	ZMYM5	NM_001142684	NP_001136156	chr13	0.809424	1.37897	0.586978	-2.32769	zinc finger protein 237 isoform 3
uc002kys.2	NM_006965	P17028	ZNF24_HUMAN	ZNF24	NM_006965	NP_008896	chr18	6.49567	11.2799	0.575862	-9.11318	zinc finger protein 24
uc003zeq.3	NM_021061	P15622	ZN250_HUMAN	ZNF250	NM_021061	NP_066405	chr8	1.12382	1.56777	0.716827	-2.21187	zinc finger protein 250 isoform a
uc002nru.2	NM_203282	O75437	ZN254_HUMAN	ZNF254	NM_203282	NP_975011	chr19	4.46871	3.06254	1.45915	3.42198	zinc finger protein 254
uc001byh.2	NM_007167	O95789	ZMYM6_HUMAN	ZMYM6	NM_007167	NP_009098	chr1	1.27396	1.71713	0.741911	-2.23058	zinc finger protein 258
uc002oee.1	NM_001012756	Q3ZCT1	ZN260_HUMAN	ZNF260	NM_001012756	NP_001012774	chr19	5.33666	3.71684	1.4358	3.42459	zinc finger protein 260
uc003tto.2	NM_021148	B3KQZ5	B3KQZ5_HUMAN	ZNF273	NM_021148	NP_066971	chr7	1.99365	1.36849	1.45683	2.38079	zinc finger protein 273
uc002qac.2	NM_006969	B9EIK7	B9EIK7_HUMAN	ZNF28	NM_006969	NP_008900	chr19	3.87945	2.92417	1.32668	2.17213	zinc finger protein 28
uc010cot.2	NM_001130842	Q9HBT8	Z286A_HUMAN	ZNF286A	NM_001130842	NP_001124314	chr17	1.0933	2.07708	0.526363	-4.19871	zinc finger protein 286
uc002pao.2	NM_145288	Q8WUU4	ZN296_HUMAN	ZNF296	NM_145288	NP_660331	chr19	3.54167	6.35288	0.55749	-3.56468	zinc finger protein 296
uc003lsy.1	NM_052860	Q96RE9	ZN300_HUMAN	ZNF300	NM_052860	NP_443092	chr5	2.00198	3.28197	0.609993	-3.05819	zinc finger protein 300
uc001bxj.3	NM_145238	P17040	ZSC20_HUMAN	ZSCAN20	NM_145238	NP_660281	chr1	0.624398	1.08445	0.575775	-2.51068	zinc finger protein 31
uc003oux.2	NM_014345	Q5VUA4	ZN318_HUMAN	ZNF318	NM_014345	NP_055160	chr6	3.95357	6.73913	0.586659	-7.77403	zinc finger protein 318
uc001izg.2	NM_006954	A8MSR7	A8MSR7_HUMAN	ZNF33A	NM_006954	NP_008885	chr10	3.13329	3.79741	0.825112	-2.14772	zinc finger protein 33A isoform a
uc002qbb.1	NM_032584	B9EG59	B9EG59_HUMAN	ZNF347	NM_032584	NP_115973	chr19	1.3958	2.53037	0.551619	-3.57231	zinc finger protein 347
uc003uqs.2	NM_032164	A4D281	A4D281_HUMAN	ZNF394	NM_032164	NP_115540	chr7	3.32912	6.15506	0.540875	-5.08156	zinc finger protein 394
uc010dmp.2	NM_001135178	Q8NF99	ZN397_HUMAN	ZNF397	NM_001135178	NP_001128650	chr18	3.84271	6.79559	0.565471	-6.27387	zinc finger protein 397 isoform 1
uc003yup.2	NM_020863	Q9P243	ZFAT_HUMAN	ZFAT	NM_020863	NP_065914	chr8	1.1002	2.17234	0.506458	-5.46653	zinc finger protein 406 isoform ZFAT-1
uc002qqq.2	NM_152475	Q8TAU3	ZN417_HUMAN	ZNF417	NM_152475	NP_689688	chr19	0.891403	1.5025	0.593279	-2.73791	zinc finger protein 417
uc002qqs.1	NM_133460	Q8TF45	ZN418_HUMAN	ZNF418	NM_133460	NP_597717	chr19	4.9035	3.14769	1.55781	3.28411	zinc finger protein 418
uc002nqj.2	NM_003423	P17038	ZNF43_HUMAN	ZNF43	NM_003423	NP_003414	chr19	3.72163	2.94776	1.26253	2.0048	zinc finger protein 43
uc002msp.1	NM_152357	Q9UC07	ZNF69_HUMAN	ZNF440	NM_152357	NP_689570	chr19	0.622475	1.15736	0.537841	-2.61419	zinc finger protein 440
uc001xhf.2	NM_006977	B3KUX6	B3KUX6_HUMAN	ZBTB25	NM_006977	NP_008908	chr14	4.39151	7.8365	0.560391	-5.77514	zinc finger protein 46
uc002prn.2	NM_001006656	A8K8T7	A8K8T7_HUMAN	ZNF473	NM_001006656	NP_001006657	chr19	1.92511	2.79105	0.689745	-2.6332	zinc finger protein 473
uc004asu.1	NM_031486	Q5JVG2	ZN484_HUMAN	ZNF484	NM_031486	NP_113674	chr9	3.41416	1.7177	1.98764	3.38604	zinc finger protein 484 isoform a
uc010qfc.1	NM_145312	Q8NCK3	ZN485_HUMAN	ZNF485	NM_145312	NP_660355	chr10	1.29566	2.3912	0.541847	-2.60401	zinc finger protein 485
uc002mtz.2	NM_020714	Q9ULM2	ZN490_HUMAN	ZNF490	NM_020714	NP_065765	chr19	2.09981	1.2772	1.64407	2.94427	zinc finger protein 490
uc002ntd.2	NM_014910	Q8TCN5	ZN507_HUMAN	ZNF507	NM_014910	NP_055725	chr19	2.55826	3.84481	0.665379	-5.12701	zinc finger protein 507
uc002sue.1	NM_032788	Q96K75	ZN514_HUMAN	ZNF514	NM_032788	NP_116177	chr2	1.93197	2.87402	0.672217	-2.49251	zinc finger protein 514
uc002kst.1	NM_145287	Q8TB69	ZN519_HUMAN	ZNF519	NM_145287	NP_660330	chr18	1.06253	1.8857	0.563467	-3.67002	zinc finger protein 519
uc002kvk.2	NM_015461	B0YJB7	B0YJB7_HUMAN	ZNF521	NM_015461	NP_056276	chr18	4.51639	3.60693	1.25214	1.9931	zinc finger protein 521
uc002pzh.2	NM_032423	Q3MIS6	ZN528_HUMAN	ZNF528	NM_032423	NP_115799	chr19	1.20021	2.21532	0.541779	-3.60986	zinc finger protein 528
uc002oeh.3	NM_020951	Q6P280	ZN529_HUMAN	ZNF529	NM_020951	NP_066002	chr19	0.928014	1.38454	0.670269	-2.59197	zinc finger protein 529 isoform a
uc002qpw.3	NM_138347	Q7Z340	ZN551_HUMAN	ZNF551	NM_138347	NP_612356	chr19	3.92986	6.30141	0.623648	-6.90219	zinc finger protein 551
uc002mlu.2	NM_152289	Q8N587	ZN561_HUMAN	ZNF561	NM_152289	NP_689502	chr19	2.44936	4.63783	0.528126	-5.60336	zinc finger protein 561
uc002oep.3	NM_152603	Q8N184-1	Q8N184-1	ZNF567	NM_152603	NP_689816	chr19	1.50384	2.33748	0.64336	-2.2888	zinc finger protein 567
uc002ofn.1	NM_152655	Q52M93	Z585B_HUMAN	ZNF585A	NM_152655	NP_689868	chr19	0.606224	1.17416	0.516304	-2.79662	zinc finger protein 585A
uc002qqd.2	NM_017652	Q9NXT0	ZN586_HUMAN	ZNF586	NM_017652	NP_060122	chr19	1.90888	2.64977	0.720396	-2.03366	zinc finger protein 586
uc002qql.2	NM_032828	Q96SQ5	ZN587_HUMAN	ZNF587	NM_032828	NP_116217	chr19	3.657	5.63782	0.648655	-5.84503	zinc finger protein 587
uc010cla.1	NM_032530	Q96JF6	ZN594_HUMAN	ZNF594	NM_032530	NP_115919	chr17	1.51171	2.36656	0.638779	-2.9638	zinc finger protein 594
uc002pxz.1	NM_001031721	Q6PF04	ZN613_HUMAN	ZNF613	NM_001031721	NP_001026891	chr19	2.30396	4.09806	0.562208	-3.49871	zinc finger protein 613 isoform 1
uc002pym.2	NM_178523	B3KRV1	B3KRV1_HUMAN	ZNF616	NM_178523	NP_848618	chr19	5.96772	8.71101	0.685078	-3.87693	zinc finger protein 616
uc003mmn.3	NM_152283	B4E0N3	B4E0N3_HUMAN	ZFP62	NM_152283	NP_689496	chr5	3.29129	5.79374	0.568077	-5.35954	zinc finger protein 62 homolog
uc002mth.2	NM_145233	A4FU45	A4FU45_HUMAN	ZNF625	NM_145233	NP_660276	chr19	5.0867	3.50983	1.44927	2.0179	zinc finger protein 625
uc003fjr.1	NM_016331	Q9UID6	ZN639_HUMAN	ZNF639	NM_016331	NP_057415	chr3	3.67376	5.87894	0.624901	-4.00704	zinc finger protein 639
uc001dnw.2	NM_201269	A2RU71	A2RU71_HUMAN	ZNF644	NM_201269	NP_958357	chr1	11.1632	8.67558	1.28674	3.7135	zinc finger protein 644 isoform 1
uc010lgc.2	NM_001085368	B4E3M4	B4E3M4_HUMAN	ZNF655	NM_001085368	NP_001078837	chr7	3.37069	4.50047	0.748964	-3.35512	zinc finger protein 655 isoform f
uc003cnl.1	NM_173658	Q6AZW8	ZN660_HUMAN	ZNF660	NM_173658	NP_775929	chr3	3.30848	1.73196	1.91025	2.72544	zinc finger protein 660
uc002nri.2	NM_138330	Q8TD23	ZN675_HUMAN	ZNF675	NM_138330	NP_612203	chr19	5.19112	2.98361	1.73988	3.03358	zinc finger protein 675
uc002qbg.1	NM_182609	Q86XU0	ZN677_HUMAN	ZNF677	NM_182609	NP_872415	chr19	1.42328	2.20084	0.646701	-2.55476	zinc finger protein 677
uc002mtv.3	NM_152601	A8K4E6	A8K4E6_HUMAN	ZNF709	NM_152601	NP_689814	chr19	1.50106	0.798463	1.87994	3.42252	zinc finger protein 709 isoform a
uc002npo.3	NM_182515	Q96N38	ZN714_HUMAN	ZNF714	NM_182515	NP_872321	chr19	2.2528	3.75788	0.599488	-5.69242	zinc finger protein 714
uc003fzw.3	AL833758	Q658L4	Q658L4_HUMAN	ZNF718	NM_001039127	NP_001034216	chr4	5.71007	3.70007	1.54323	2.97638	zinc finger protein 718
uc003fzt.3	NM_001039127	Q3SXZ3	ZN718_HUMAN	ZNF718	NM_001039127	NP_001034216	chr4	2.16468	1.30718	1.65599	3.02433	zinc finger protein 718
uc002cut.3	NM_153028	Q96N20	ZN75A_HUMAN	ZNF75A	NM_153028	NP_694573	chr16	1.96885	3.51405	0.560281	-3.36743	zinc finger protein 75a
uc002dyq.2	NM_033410	Q96H86	ZN764_HUMAN	ZNF764	NM_033410	NP_219363	chr16	2.1134	3.53105	0.598519	-3.0878	zinc finger protein 764
uc002omu.2	NM_001005851	B9EH00	B9EH00_HUMAN	ZNF780B	NM_001005851	NP_001005851	chr19	2.59153	1.58223	1.6379	3.92539	zinc finger protein 780B
uc004awp.1	NM_001001662	B2RNR0	B2RNR0_HUMAN	ZNF782	NM_001001662	NP_001001662	chr9	1.87476	0.959733	1.95341	2.62006	zinc finger protein 782
uc002dyw.1	NM_152458	A8K8V0	ZN785_HUMAN	ZNF785	NM_152458	NP_689671	chr16	1.87649	3.49453	0.536978	-4.50049	zinc finger protein 785
uc004bqw.3	NM_007135	Q15937	ZNF79_HUMAN	ZNF79	NM_007135	NP_009066	chr9	4.537	3.09096	1.46783	2.14788	zinc finger protein 79
uc010epq.1	NM_001039886	Q8N4W9	ZN808_HUMAN	ZNF808	NM_001039886	NP_001034975	chr19	3.20389	1.87928	1.70485	3.54079	zinc finger protein 808
uc010nhy.1	NM_007137	P51508	ZNF81_HUMAN	ZNF81	NM_007137	NP_009068	chrX	2.11983	1.28965	1.64372	3.37301	zinc finger protein 81
uc002qbu.2	NM_001004301	Q6ZN06	ZN813_HUMAN	ZNF813	NM_001004301	NP_001004301	chr19	2.83349	4.72334	0.599891	-4.41928	zinc finger protein 813
uc002ody.1	NM_133466	Q8N141	ZFP82_HUMAN	ZFP82	NM_133466	NP_597723	chr19	2.76216	5.33918	0.517337	-4.70271	zinc finger protein 82 homolog
uc010epy.2	NM_018300	Q59FE4	Q59FE4_HUMAN	ZNF83	NM_018300	NP_060770	chr19	1.47842	2.39167	0.618153	-3.00273	zinc finger protein 83 isoform a
uc010ydh.1	NM_001136499	B9EG58	B9EG58_HUMAN	ZNF841	NM_001136499	NP_001129971	chr19	1.49787	2.88438	0.519302	-4.18464	zinc finger protein 841
uc010ydv.1	NM_138374	Q96IR2	ZN845_HUMAN	ZNF845	NM_138374	NP_612383	chr19	6.72316	3.73099	1.80198	5.11785	zinc finger protein 845
uc002npg.3	NM_003429	Q03923	ZNF85_HUMAN	ZNF85	NM_003429	NP_003420	chr19	2.79491	1.55435	1.79813	3.28534	zinc finger protein 85
uc011axg.1	NM_001137674	A6NHJ4	ZN860_HUMAN	ZNF860	NM_001137674	NP_001131146	chr3	1.04601	1.82274	0.573865	-2.54394	zinc finger protein 860
uc002ewe.2	NM_133458	B2RU00	B2RU00_HUMAN	ZFP90	NM_133458	NP_597715	chr16	2.26747	3.34585	0.677697	-3.00285	zinc finger protein 90
uc001vom.1	NM_033132	Q96T25	ZIC5_HUMAN	ZIC5	NM_033132	NP_149123	chr13	13.1363	18.1385	0.724223	-5.79958	zinc finger protein of the cerebellum 5
uc004dbf.2	NM_003410	Q24JR0	Q24JR0_HUMAN	ZFX	NM_003410	NP_003401	chrX	6.00689	4.60868	1.30339	2.95198	zinc finger protein, X-linked
uc003nks.1	NM_019110	Q969J2	ZKSC4_HUMAN	ZKSCAN4	NM_019110	NP_061983	chr6	1.43898	2.83494	0.507588	-3.32926	zinc finger with KRAB and SCAN domains 4
uc003pxf.1	NM_145062	Q96AP4	ZUFSP_HUMAN	ZUFSP	NM_145062	NP_659499	chr6	2.13715	3.88697	0.549823	-3.35246	zinc finger with UFM1-specific peptidase domain
uc003kev.1	NM_032367	Q96IU2	ZBED3_HUMAN	ZBED3	NM_032367	NP_115743	chr5	2.34199	3.66428	0.63914	-1.98688	zinc finger, BED-type containing 3
uc001cty.2	NM_001009881	Q5TAX3	ZCH11_HUMAN	ZCCHC11	NM_001009881	NP_001009881	chr1	3.44229	6.10593	0.563761	-7.97612	zinc finger, CCHC domain containing 11 isoform
uc002lip.3	NM_017742	Q9C0B9	ZCHC2_HUMAN	ZCCHC2	NM_017742	NP_060212	chr18	1.59449	3.00334	0.530907	-5.96181	zinc finger, CCHC domain containing 2
uc003grl.3	NM_024936	Q9H5U6	ZCHC4_HUMAN	ZCCHC4	NM_024936	NP_079212	chr4	1.32242	2.57691	0.513182	-3.44192	zinc finger, CCHC domain containing 4
uc002vbp.2	NM_020923	Q9HCK1	ZDBF2_HUMAN	ZDBF2	NM_020923	NP_065974	chr2	2.86109	2.33175	1.22702	2.05328	zinc finger, DBF-type containing 2
uc001mpi.2	NM_019028	Q8IUH4	ZDH13_HUMAN	ZDHHC13	NM_019028	NP_061901	chr11	3.67756	7.20371	0.510509	-5.36747	zinc finger, DHHC domain containing 13 isoform
uc003zli.2	NM_178566	A8KA95	A8KA95_HUMAN	ZDHHC21	NM_178566	NP_848661	chr9	2.42793	1.37939	1.76015	2.53649	zinc finger, DHHC-type containing 21
uc001kzv.2	NM_022494	Q9H6R6	ZDHC6_HUMAN	ZDHHC6	NM_022494	NP_071939	chr10	4.43949	8.56791	0.518154	-5.89257	zinc finger, DHHC-type containing 6
uc001xka.2	NM_015346	Q68DK2	ZFY26_HUMAN	ZFYVE26	NM_015346	NP_056161	chr14	5.03759	5.99891	0.839751	-2.9887	zinc finger, FYVE domain containing 26
uc003xnr.2	NM_024645	Q9H898	ZMAT4_HUMAN	ZMAT4	NM_024645	NP_078921	chr8	3.51715	6.17613	0.569475	-4.22928	zinc finger, matrin type 4 isoform a
uc002xui.2	NM_021035	Q9P2E3	ZNFX1_HUMAN	ZNFX1	NM_021035	NP_066363	chr20	2.65734	4.79284	0.554441	-6.73447	zinc finger, NFX1-type containing 1
uc010ghi.2	NM_080603	Q9BR11	ZSWM1_HUMAN	ZSWIM1	NM_080603	NP_542170	chr20	6.82655	8.53236	0.800078	-2.15952	zinc finger, SWIM-type containing 1
uc002fxe.2	NM_015113	O43149	ZZEF1_HUMAN	ZZEF1	NM_015113	NP_055928	chr17	3.12667	4.12533	0.757921	-4.31407	zinc finger, ZZ type with EF hand domain 1
uc001cuj.2	NM_024646	Q9C0D3	ZY11B_HUMAN	ZYG11B	NM_024646	NP_078922	chr1	3.00763	4.0874	0.735829	-3.52023	zyg-11 homolog B
