# Supplementary material for: Genomewide characterization of non-polyadenylated RNAs
Source: Genome Biol. 2011 Feb 16;12(2):R16. doi: 10.1186/gb-2011-12-2-r16 (PMC3188798; doi:10.1186/gb-2011-12-2-r16)
Supplement: Additional file 10 — List of bimorphic genes that overlap in both H9 and HeLa cells. [file gb-2011-12-2-r16-S10.XLSX]

## Sheet: list of bimorphic genes in both
Gene
TRUB1
RASAL2
TOR1AIP1
NEDD1
MOBKL2A
ZNF860
DOPEY1
PUM2
MYO9A
SLC2A3
GFM1
DCLRE1C
PIKFYVE
CDC27
MTO1
PTPRK
ENTPD4
RAB23
SLC25A36
GAN
SENP1
RALGAPB
RHOB
MRPL19
GEMIN5
SOCS3
RBL1
GFOD1
SPOPL
SBNO1
FBXO34
SLC38A2
AK127555
DNA2
DIRC2
MASTL
CHM
PLK4
MAP2K5
C5orf25
SSX2IP
MFSD6
USP3
WTAP
PANK3
ERO1L
ACSL3
TRNT1
EFR3A
MDFIC
PPP1R9A
POU2F1
LRRC49
DQ574852
TOR1AIP2
KLHDC10
TXNDC11
ANKRD10
TNPO1
TMEM206
MME
NUP155
ZCCHC2
LMBRD2
ADNP2
RHOBTB1
QSER1
TADA1
FARP2
B3GALTL
CHP
CPEB4
ZNRF3
PDSS2
IPO11
AMOTL2
PPP2R1B
UHRF1BP1L
DOCK5
C9orf41
PIK3C2A
CCNI
ZNFX1
NHS
CCNH
PCNXL2
NUP160
SLC35F5
C1orf174
CAND1
WEE1
UBA2
FAM114A1
PIM1
TTPAL
RHOBTB2
DCBLD2
TMEM164
BCAR3
PDP1
TMEM170B
MCPH1
AFF1
ITPR1
GRAMD1B
PRDM4
ALMS1
SLC35A5
SLC26A2
FOS
STAU2
SMCR8
ZNF277
C11orf82
TMEM184C
ABI2
INPP4A
C14orf145
NPHP3
SGK1
TMED10
WDR44
ALDH6A1
LGALS8
C7orf49
FAM102B
C14orf149
TULP4
STAT1
FAM59A
ASAP2
RNF219
AK025117
ZNF551
MED17
PAFAH1B2
CLTC
SGK196
URB2
FAM20B
HEMK1
ATR
ANKRA2
ANKRD27
B3GNT2
KIAA0528
CAP2
IRAK1BP1
INVS
RBM15
MOCOS
QRICH1
FEM1B
C10orf137
GSR
GAB1
SPRYD4
TBC1D5
SLC7A2
LRRC58
MTMR12
AP4E1
GNS
PPP4R1
MPP5
KIF20B
ERI2
TCF12
NUFIP2
ACAP2
AF113016
CLASP2
STON2
SLC30A5
SPOCK1
ZNF567
TRAPPC6B
ALG2
KPNA3
2010-03-06
ATP8A1
HISPPD1
FOXJ3
ZCCHC4
NLN
GPHN
MYO1B
APC
PRKACB
MMACHC
UHRF1BP1
WSB2
SSR1
BARD1
HELZ
CUL5
BLM
MKRN2
TIPARP
KRAS
ASCC3
HS2ST1
WDR20
MDM2
ZNF33A
PIGO
XPR1
ZDHHC13
STYX
FAT1
ZBTB25
TNKS
H2AFX
PAN2
BIRC6
ITGA6
CDKL5
RAD17
FAM168A
MPP7
STOM
ZNF174
METTL12
HIVEP1
TCERG1
KIDINS220
PAPD5
NSL1
ZMYM5
CLCN3
SENP5
ZSCAN22
TBC1D23
SEL1L
AHI1
VAV3
MTRR
YIPF6
MEX3C
PHKB
FAM60A
RHBDD1
PCGF3
CXorf39
INPP5E
ACVR2B
MED23
PPPDE1
DEPDC1B
GFM2
YOD1
RYBP
KDM2A
LIF
ZMYM6
ARFGEF2
SLC45A3
RBL2
PLBD2
ADAM17
LONP2
TMEM140
KIAA1432
CUL4B
ERCC8
SLC12A2
ZNF507
PIGV
C2orf43
ODF2L
SOCS6
ZNF714
RNF141
MKL2
HEATR5A
C14orf126
NT5DC1
BAZ2B
MLL3
ARL5A
POLI
ARL2BP
USP53
SENP6
CR601950
VAPA
TMCO7
ZFX
C5orf51
LRRC40
DDX20
PAQR7
ARHGAP5
PCDH7
ACOX3
LRP8
DNHD1
CREB1
FAM160A1
COG7
ZNF226
EPM2AIP1
SMPD4
ZNF12
ARL6IP1
SEC31A
NUP133
QRSL1
PRKAA2
ATP2B4
PDE3B
ATP13A3
DAGLA
TNKS2
SBF2
DMTF1
ANAPC1
NHLRC3
EXOSC6
GLCE
CCDC6
CLK3
ZBTB6
TTLL5
LRP12
AASDH
SCMH1
DDX28
PPAT
DPYSL2
FAR1
IGF2BP3
USP2
PDCL
EGLN3
PIK3C3
C21orf58
PAQR3
SEC24A
CSTF1
FKBP15
HSPA13
FBXO38
ZNF217
SLC48A1
PMS1
IMPACT
FAM175B
PDPR
CHST15
DCAF10
NR2C1
FNDC3A
RPE
MID1
INO80D
HLTF
PALB2
UBR4
CAMK2D
ZNF594
JAG1
ANLN
DPY19L3
CCDC113
WDR27
CDC2
SNX30
KIAA1430
SMARCAD1
TLK1
C2orf69
CNOT1
MTX3
KIF14
GPD2
ADM
MST1R
GLE1
GLUL
C10orf76
ZNF24
CYP27B1
TAF1D
LPIN1
SLC7A6
CYB5RL
SLC7A11
BC067112
C4orf23
PPP1R15B
MTMR4
ATG16L1
MOBKL1A
PHLDB2
SPATA5
DCK
ZNF121
DHTKD1
PTPRJ
SP1
BC010030
ALCAM
WDFY3
RPS6KC1
LATS1
C12orf48
FAM160A2
ETS2
ZNF318
UCK2
NFYA
MAK10
RPL36A
GTF3C4
GNE
ERI1
IPMK
ENDOD1
CACNA2D1
BTAF1
RBAK
VAMP4
ATL2
C2CD2
SMAD1
ZNF616
TTC28
DIXDC1
PRKCI
GNL3L
DCUN1D1
CCNG1
ARMC1
ATP6V1A
TMEM181
BAG2
MTMR9
PTPLB
ZCCHC11
CRY1
TNFAIP8
SLC22A5
TMEM194A
ITFG1
BAG4
AASDHPPT
KLHL23
CLOCK
AFF4
IDE
TIA1
NFAT5
RAP2B
MCCC1
TBC1D2
SIKE1
MEF2A
FAM115A
ARID2
COL4A5
LRRC57
KNTC1
ELP2
WWP1
HEATR7A
ZNF675
PDP2
TRIM2
LOC91316
ZNF561
RPRD1B
CDKN2AIP
CCNL1
PLA2G6
C5orf24
BNIP2
KIAA1804
USP15
AKAP11
C9orf102
ABLIM1
PMS2
ABHD2
LANCL1
TXNDC16
SACS
REV1
ABI1
KPNA1
PHF2
TAF4B
WARS2
ALG9
LDOC1L
WDR47
BANP
MOBKL2B
ZMAT3
SPATA13
PIGK
TMED4
MYO19
RAD54B
TANC2
USPL1
SFRS2IP
SSH2
CDCP1
SCARB2
SLAIN2
TRIM37
RAB11FIP2
NDUFAF3
TAF2
SS18
C6orf120
PRPF39
ANO6
NOL9
RSBN1
GCNT2
SLC39A10
EIF2C2
LRRC14
CPSF6
CREB3L2
AHNAK
ARF6
PLSCR1
EXT2
KDM3A
ABCB7
C15orf42
GLYCTK
NSUN4
NF2
ZYG11B
HECA
NFKBIA
CENPA
SLC25A16
KDM5B
UBR2
YAP1
SKP2
OXNAD1
DNAJC10
EIF4EBP2
SENP7
KIAA1161
KIAA1958
THAP1
MKLN1
TMEM159
HELQ
RPL10
ARFGEF1
ZNF207
STIL
TRIP11
RAB5B
ZNF300
GAS1
ST3GAL2
SETD2
C2orf18
FGD6
PRMT10
TRIM13
ARMCX5
PARP4
ZFAT
LOC493754
TTK
CBL
GALNT4
NPC1
PPARGC1B
ZNF785
BRWD3
ZNF639
C10orf18
ORAI3
PHF6
TPST1
CLCN5
GOLT1B
RNF217
MUS81
PHC3
MUT
MARK2
PCNXL3
KLHL9
RGMB
KHDC1
PHF16
ETAA1
CENPI
CDCA7
DENND5A
C12orf24
USP13
STAC
C5orf30
SLC11A2
FGF2
WDSUB1
PDZD8
HIATL1
MAP3K7IP3
LPP
ZNF764
SERTAD2
KDM6A
DPY19L1
PPP1R2
SAMD12
MTMR2
ZNF473
KIAA1468
IFRD1
FUT11
C5orf54
IFNGR2
CTDSPL2
HERPUD2
OSBPL11
SSR3
TGFBR1
TFRC
PSMD5
SAMD8
ORC4L
REST
IRF1
RNF111
MYNN
TMED7
IDH3A
C10orf46
FAM63B
ABCC1
FERMT1
TTC37
FBXW2
PDE8A
MALT1
PPP4R1L
SELI
ZBTB38
ITPR2
NUP205
GSK3B
NBN
RGP1
UBQLN1
RNF38
PHACTR2
RNF149
SOS1
AMACR
ARHGAP12
DENND5B
MTPN
UBE3A
CCNT1
FTSJD1
DIP2B
TMEM30A
C3orf52
TNRC6B
C7orf23
KIAA1467
CAMSAP1
TRIM32
OLFML2A
OSTM1
ZNF189
RBM39
ZNF260
FBXO3
ESCO2
MBTD1
ACP6
WDR41
ABHD13
SEC23A
ZNF529
NIPBL
TMEM48
EPS15
SCYL2
DCUN1D4
FERMT2
SRD5A1
INTS5
C1orf9
DYNC2H1
KIAA0564
TIRAP
KDELC2
COG6
LOC100302652
CGGBP1
LIG3
PTPDC1
TTC7B
SGPL1
BRWD2
CEP170
RQCD1
LARP1
RFC3
MIER3
TADA2A
DTL
SLC15A4
DCAF16
UBE3C
AVL9
ACCS
HIAT1
PGM3
PNPLA8
BBS2
PYGO2
ERBB2IP
RAB22A
AX747485
TSPYL4
GNB4
MGA
ZSWIM1
GPR124
CENPL
LSM11
EGLN1
ANKRD13A
PIM2
NRAS
AKAP10
LGR4
TRG11
ANKRD13C
ATF7IP
C2orf3
CBX6
UBQLN2
P4HTM
PHLPP2
TMEM68
LOC550112
RAP1GDS1
SAP130
LEPROT
ANKRD28
PANX1
ELOVL5
ARPP19
ADAMTS1
C12orf41
ANGEL2
FBXL20
C17orf39
PIAS1
SRPK1
VPS41
HUS1
ABHD6
ATAD5
RCBTB1
KIAA0494
C14orf101
GRPEL2
ZNF252
ZNF655
SLC35E3
MON2
RAPGEF6
ITGA1
C5orf22
BC005905
LAMP2
TEAD1
FOXN3
LNX2
RNF139
TMTC3
SEH1L
SLC1A1
HPS4
FJX1
NUP54
BIRC2
ZNF586
LOC169834
SLC30A1
CKAP2
SLC38A1
FBXW11
ATM
PKNOX1
FAM120AOS
GLIPR1
STAT2
CLIC4
CDC7
C9orf5
TMEM167A
BC043400
RMND5A
CHML
ZNF169
FAM69A
FAM173B
C17orf68
PCNX
ETV5
VPS13A
APPBP2
WDR55
CLPB
XPOT
OGT
ZNF394
TUBGCP5
RNF24
TMEM123
RSU1
EAF1
ZNF197
TRAM1
C2orf34
UBR3
SLCO3A1
NUPL1
NFXL1
ARMC8
PRKD3
MED28
SLC16A1
PHLPP1
TMEM188
MAN2A1
PBX1
CRKL
KIAA1128
YTHDF1
TRIP12
RAP2A
VGLL3
ZNF23
FER
