# Supplementary material for: Genomewide characterization of non-polyadenylated RNAs
Source: Genome Biol. 2011 Feb 16;12(2):R16. doi: 10.1186/gb-2011-12-2-r16 (PMC3188798; doi:10.1186/gb-2011-12-2-r16)
Supplement: Additional file 15 — List of poly(A)- genes that overlap in both H9 and HeLa cells. [file gb-2011-12-2-r16-S15.XLSX]

## Sheet: list of pA-genes in H9 and HeLa
Gene
SNORA80
SNORA71C
SCARNA5
BC044606
HIST1H2BM
HIST1H2AL
HIST1H1B
HIST1H4E
RPPH1
SNORD18A
CR590086
SNORD10
HIST1H2BG
SNORD94
SNORA67
RNU11
HIST1H3G
HIST1H2AE
SNORA13
SNORA71D
AK311345
DCDC2B
SCARNA12
SNORA62
SNORA5A
TAS2R19
HIST1H2BF
SCARNA10
HIST1H4B
HIST1H2AC
SNORA18
SNORA68
SLC16A7
HIST1H2BN
HIST1H3D
HIST1H2BH
SNORA14B
HIST2H3D
GPR21
SNORD97
HIST1H2AH
HIST1H2AM
SNORD12B
HIST1H2AJ
HIST2H2BF
SNORD17
SNORD60
BC036695
BC070113
VTRNA1-1
HIST1H2BK
NAG8
HIST1H4J
SNORA26
HIST3H2BB
VTRNA1-3
SNORA31
HIST2H2AB
SNORA65
SCARNA21
SCARNA18
HIST1H2BC
AK096592
SCARNA9
BC079832
C12orf61
HIST1H4A
HIST2H2BE
HIST1H3A
SNORD15A
SNORD46
HIST1H3H
HIST1H2BO
HIST1H4H
BC021024
SNORD15B
HIST1H2BI
WDR38
SNORA48
SNORA76
SCARNA1
SNORA5C
ZNF124
SNORA72
CR605438
TERC
SNORA23
SNORA74A
SNORD2
HIST1H2AD
SNORD9
SNORD55
SNORA6
SNORA71B
SCARNA20
SNORA40
HIST2H2AC
SNORA81
SCARNA6
HTR2B
SNORA37
SCARNA16
HIST1H2AB
SNORA27
LOC100129716
SNORA3
HIST1H4C
HIST3H2A
CR624170
FLJ13224
DM004349
SNORA46
RMRP
SNORA20
SNORA34
TVAS5
SNORD12C
HIST1H3E
HIST1H3J
HIST1H2AG
SNORA12
SNORA57
TMEM75
ZNF460
SNORA63
ZNF678
HIST1H2BB
SNORA52
SNORA21
COL10A1
HIST1H2BJ
SNORA49
SNORA28
HIST1H3F
HIST1H4D
DQ597482
HIST1H2BL
HIST1H1C
SNORA8
SCARNA9L
SCARNA7
hCG_1818547
BC069756
HIST1H1E
AX748175
SNORD74
SCARNA13
C13orf25 v_1
C8orf39
SNORA32
HIST1H2BD
DQ582265
HIST4H4
SNORA74B
SNORD8
HIST1H2AK
HIST1H4I
SNORA53
SNORA54
HIST1H3C
SCARNA2
HIST1H3B
SNORA84
SNORA24
AX746867
SCARNA4
